# Supplementary material for: Comparative susceptibility of SARS-CoV-2, SARS-CoV, and MERS-CoV across mammals
Source: ISME J. 2023 Jan 23;17(4):549–60. doi: 10.1038/s41396-023-01368-2 (PMC9869846; doi:10.1038/s41396-023-01368-2)
Supplement: Supplementary file 2 — Table S1 [file 41396_2023_1368_MOESM2_ESM.xlsx]

## Sheet: Transduction rates 
Order	Species	Commom Name	Tissue Source	Primary Cell (Yes or No)	Name of Cell cultures	VSVΔG*-SARS2	sd_VSVΔG*-SARS2	VSVΔG*-SARS	sd_VSVΔG*-SARS	VSVΔG*-MERS	sd_VSVΔG*-MERS	VSVΔG*-G	sd_VSVΔG*-G	VSVΔG*-noG	sd_VSVΔG*-noG		Note
Chiroptera	Rhinolophus thomas	Thomas's horseshoe bat	Kidney	Yes	RtKi	25.4975	1.37464	37.1667	1.98578	11.6667	0.351188	35.4141	0.425012	2.20378	0.490746		Efficiently infected cell culturs
Chiroptera	Rhinolophus rex	King horseshoe bat	Kidney	Yes	RrKi	15.9318	2.41292	15.6	1.34536	13.2667	1.37961	9.5322	1.32539	2.19605	0.577926		Moderately infected cell culturs
Primates	Homo sapiens	Human	Liver	NO	Huh-7	14.0319	1.19292	15.6	1.47309	32.9	0.72111	89.8695	0.989109	2.02371	0.751955		Sligtly infected cell culturs
Carnivora	Paguma larvata	Palm civet	Kidney	Yes	PlKi	13.032	2.31566	9.06333	1.58721	5.04	1.29294	71.068	2.62882	1.45999	0.284714		minimally infected cell culturs
Primates	Chlorocebus aethiops	Green monkey	Kidney	No	Marc-145	11.8622	0.234569	9.93333	1.1133	2.96667	0.415492	69.7786	3.3285	1.00422	0.135736		Cell cultures can be efficiently infected by VSVΔG*-SARS2, VSVΔG*-SARS, VSVΔG*-MERS
Primates	Chlorocebus aethiops	Green monkey	Kidney	NO	VeroE6	11.4189	0.240185	16.9	2.32594	28.0667	1.66233	77.5718	2.8887	1.21798	0.33921
Carnivora	Mustela putorius	Ferret	Kidney	Yes	MpuKi.2	9.99901	0.18026	38.3667	1.41539	9.95	0.365923	49.8775	1.96911	2.20598	0.640055
Rodentia	Graphiurus kelleni	Kellen's dormouse	Kidney	Yes	GKHe	6.84932	1.22479	7.79667	0.59911	2.4	0.720833	N.D.	N.D.	N.D.	N.D.		Three independent replicates were set for each infection assay.
Chiroptera	Pipistrellus abramus	Japanese pipistrelle	Kidney	Yes	PabKi.1	6.77933	0.434813	3.48	0.245153	6.77667	1.58765	66.7589	0.845788	0.915941	0.0882835
Scandentia	Tupaia belangeri	Northern tree shrew	Kidney	Yes	TbKi	6.62268	0.54118	8.32	0.306105	7.01667	0.277909	62.6318	4.44763	1.11679	0.368584
Rodentia	Octodon degus	Common degu	Kidney	Yes	OdHe	6.43936	1.41764	9.40667	0.601193	7.35	0.552449	50.5972	3.60838	1.86499	0.50763
Rodentia	Octodon degus	Common degu	Kidney	Yes	OdKi	5.75943	0.788148	6.98333	2.59627	6.30333	2.46173	75.2861	0.549752	1.23597	0.419347
Chiroptera	Myotis fimbriatus	Fringed long-footed myotis	Kidney	Yes	MfiKi	5.27281	0.45077	3.90667	0.0321455	7.72	1.80008	30.5762	0.133774	0.673162	0.26485
Carnivora	Felis catus	Cat	Kidney	No	F81	5	0.0404105	2.18	0.101489	5.16333	0.115036	87.9704	1.1095	1.07044	0.0882835
Artiodactyla	Sus scrofa	Pig	Kidney	No	PK-15	4.91618	0.496472	13.3667	2.0502	2.17	0.219317	84.292	2.69878	1.66635	0.272575
Chiroptera	Myotis laniger	Chinese water myotis	Kidney	Yes	MlKi	4.62288	0.395225	3.14	0.346987	13.7	1.4	77.0352	0.799808	1.6831	0.0110354
Carnivora	Mustela putorius	Ferret	Kidney	Yes	MpuHe	4.56622	0.205973	N.D.	N.D.	1.58	N.D.	77.2993	0.214924	N.D.	N.D.
Chiroptera	Tylonycteris robustula	Greater bamboo bat	Kidney	Yes	TrKi	4.49956	0.651127	4.288	0.333946	5.61	0.288531	9.46574	0.270371	0.658816	0.244154
Carnivora	Nyctereutes procyonoides	Raccoon dog	Kidney	Yes	NpKi	4.29624	0.128958	3.81333	0.197569	3.81333	0.223681	57.072	1.64926	1.11458	0.209673
Chiroptera	Hipposideros pomona	Andersen's round leaf bat	Kidney	Yes	HpKi	3.85962	0.686008	6.20333	1.4155	1.08	0.35	23.1006	0.870691	0.551772	0.0331063
Carnivora	Canis lupus	Dog	Kidney	No	BcKi	3.77629	0.425203	21.0667	0.550757	4.33	0.220681	80.0639	3.93958	1.23597	0.485559
Chiroptera	Pipistrellus javanicus	Javan pipistrelle	Kidney	Yes	PjKi	3.7263	0.290889	2.78667	0.23029	3.82333	0.604345	31.9156	2.6423	0.863302	0.132039
Rodentia	Octodon degus	Common degu	Kidney	Yes	OdLu	3.65297	0.185813	3.65333	0.185831	3.52667	0.427122	52.3764	0.319856	0.960083	0.110365
Primates	Homo sapiens	Human	Liver	No	A549	3.37633	0.757905	4.70833	0.144338	6.22	0.99955	90.8891	1.16419	1.45668	0.45466
Carnivora	Mustela putorius	Ferret	Kidney	Yes	MpuLu	3.01304	0.250042	4.44333	0.499032	4.19667	0.567568	50.977	2.39892	0.728339	0.286921
Diprotodontia	Petaurus breviceps	Sugar glider	Heart	Yes	PbHe	2.93971	0.621657	3.33333	0.415251	3.36	0.406735	2.01898	0.259899	1.44775	0.501119
Carnivora	Neovison vison	Mink	Lung	No	Mv.1.lu	2.86222	0.435799	3.52	0.576599	3.37	0.570847	88.0603	0.779649	0.849729	0.284714
Carnivora	Canis lupus	Dog	Kidney	No	BcLu	2.81306	1.35575	3.58333	0.355012	3.03	0.240624	77.5651	4.81783	0.695232	0.253815
Chiroptera	Rhinolophus malayanus	Malayan horseshoe bat	Kidney	Yes	RmKi	2.28644	0.231566	1.82	0.301993	1.84333	0.355012	1.28366	0.360502	0.737167	0.0982154
Chiroptera	Murina hilgendorfi	Hilgendorf's tube-nosed bat	Kidney	Yes	MhKi	2.25311	0.0907288	6.91667	0.775199	1.27	0.365103	8.15633	1.90719	0.0220709	0.0110354
Carnivora	Mustela putorius	Ferret	Kidney	Yes	MpuKi.1	1.85982	0.277281	33.2667	2.37136	0.81	0.0888819	49.7911	2.14903	1.79878	0.590396
Hyracoidea	Procavia capensis	Rock hyrax	Kidney	Yes	PcKi	1.78649	0.215926	1.61667	0.183394	4.17333	0.16563	49.5377	2.85524	2.53815	0.467351
Chiroptera	Pteropus alecto	Black flying fox	Kidney	No	PaKi	1.74316	0.105977	1.80333	0.28006	3.73667	0.644386	36.8699	2.80874	0.0882835	0.0231744
Primates	Macaca fascicularis	Crab-eating macaque	Kidney	Yes	MfKi	1.64317	0.208386	3.41333	0.317857	13.3	0.888819	81.139	2.18946	2.40573	0.165532
Rodentia	Pachyuromys duprasi	Fat-tailed gerbil	Kidney	Yes	PdKi	1.57318	0.132022	0.723333	0.0450925	0.876667	0.15695	36.6835	1.95912	1.09251	0.329353
Chiroptera	Plecotus auritus	Brown long-eared bat	Kidney	Yes	PlaKi	1.50318	0.170961	1.60333	0.20502	8.94333	0.984395	3.99694	0.500962	0.36801	0.100754
Rodentia	Mus musculus	House mouse	Bone	No	SP2/0	1.34653	0.340015	0.426667	0.0472582	0.266667	0.0450925	N.D.	N.D.	0.168842	0.0474524
Rodentia	Mus musculus	House mouse	Bone	No	NIH3T3	1.24988	0.393052	1.00667	0.46289	0.855	0.679316	70.4738	3.50842	0.651091	0.419347
Rodentia	Mesocricetus auratus	Golden hamster	Kidney	No	BHK-21	1.20655	0.189014	0.873667	0.078079	1.93667	0.011547	77.0753	1.21945	1.22493	0.412725
Perissodactyla	Equus caballus	Horse	Kidney	Yes	EcKi	1.12322	0.0642847	1.47	0.160935	7.08333	2.28386	46.3991	0.769653	0.695232	0.364169
Carnivora	Vulpes vulpes	Red fox	Kidney	Yes	VvKi	1.11656	0.245401	1.43333	0.6376	1.17333	0.37581	69.8685	2.37893	0.73496	0.45466
Didelphimorphia	Monodelphis domestica	Gray short-tailed opossum	Kidney	No	OK	1.1143	0.0371433	1.31833	0.0188333	1.2129	0.0622	N.D.	N.D.	N.D.	N.D.
Scandentia	Tupaia belangeri	Northern tree shrew	Kidney	Yes	TbLu	1.05352	0.23299	1.08762	0.115354	1.18802	0.09952	22.9297	0.487802	0.135736	0.31451
Carnivora	Canis lupus	Dog	Kidney	No	MDCK	1.0399	0.0529098	1.29	0.18735	1.31333	0.136504	82.4674	3.74921	0.698543	0.0220709
Chiroptera	Eonycteris spelaea	Lesser dawn bat	Kidney	Yes	EsKi	0.979903	0.0608216	1.55667	0.402782	0.853333	0.011547	20.6907	0.789644	0.0110354	0.0108524
Rodentia	Cavia porcellus	Guinea pig	Kidney	Yes	CpoKi	0.929908	0.086594	0.75	0.087178	1.02	0.135277	68.4192	1.64926	0.0331063	0.00985807
Artiodactyla	Ovis aries	Sheep	Kidney	Yes	OaKi	0.929908	0.111344	0.86	0.103923	0.913333	0.0251661	69.4787	2.01909	0.573843	0.430382
Primates	Macaca fascicularis	Crab-eating macaque	Spleen	Yes	MfSp	0.896578	0.151752	2.03333	1.36398	0.706667	0.0802081	87.8504	2.32895	1.20286	0.24278
Chiroptera	Taphozous melanopogon	Black bearded tomb bat	Kidney	Yes	TMBr	0.846583	0.115891	1.07	0.485695	0.676667	0.179536	44.6489	3.49826	0.252711	0.0236613
Chiroptera	Pipistrellus abramus	Japanese pipistrelle	Kidney	Yes	PabKi.2	0.789922	0.650397	0.5	0.295127	2.88333	3.62133	1.14958	0.0737719	0.717742	0.206363
Rodentia	Graphiurus kelleni	Kellen's dormouse	Kidney	Yes	GkKi	0.739927	0.159984	0.64	0.246374	1.39333	0.240069	45.9938	0.469788	0.540736	0.126356
Perissodactyla	Equus asinus	Donkey	Kidney	Yes	EaKi	0.736594	0.304327	1.03	0.229129	5.48333	0.100664	51.7567	0.479784	0.50763	0.143461
Chiroptera	Aselliscus stoliczkanus	Stoliczka's Asian trident bat	Kidney	Yes	AsKi	0.70993	0.0458212	1.16667	0.177858	0.14	0.0264575	45.5885	0.896718	0	0
Chiroptera	Myotis siligorensis	Himalayan whiskered bat	Kidney	Yes	MsKi	0.706597	0.0351154	0.463333	0.011547	11.6	1.44222	N.D.	N.D.	N.D.	N.D.
Lagomorpha	Oryctolagus cuniculus	European rabbit	Kidney	Yes	OcKi	0.706597	0.120956	1.35667	1.14901	1.78	0.23	71.2979	0.209905	0.496595	0.364169
Chiroptera	Myotis muricola	Nepalese whiskered bat	Kidney	Yes	MmKi	0.589942	0.036052	1.28333	0.0757188	0.32	0.0556776	N.D.	N.D.	N.D.	N.D.
Primates	Homo sapiens	Human	Liver	No	SW480	0.57661	0.0416292	0.44	0.04	0.74	0.0916515	81.3789	0.944969	1.64318	0.702957
Chiroptera	Taphozous melanopogon	Black bearded tomb bat	Kidney	Yes	TmKi	0.563278	0.0850406	0.64	0.0953939	0.863333	0.0450925	31.016	1.19238	0.0662126	0.219593
Diprotodontia	Petaurus breviceps	Sugar glider	Heart	Yes	PbKi	0.531947	0.0576138	0.448	0.0881476	0.62	0.0187083	55.1052	1.96472	0.96549	0.247194
Chiroptera	Pteropus alecto	Black flying fox	Kidney	No	PaBr	0.479953	0.0999901	0.3	0.052915	0.863333	0.0568624	60.3673	2.23454	1.37943	0.427071
Chiroptera	Pipistrellus abramus	Japanese pipistrelle	Kidney	Yes	PabKi.4	0.386628	0.0568568	0.46	0.0608276	0.376667	0.0950438	42.3945	1.80289	0.569775	0.235607
Chiroptera	Chaerephon plicatus	Wrinkle-lipped free-tailed bat	Kidney	Yes	CpKi	0.369963	0.0399961	0.166667	0.0378594	0.41	0.0556776	N.D.	N.D.	N.D.	N.D.
Chiroptera	Pteropus alecto	Black flying fox	Kidney	No	PaLu	0.359964	0.0754909	0.25	0.0781025	0.49	0.0964365	33.5269	3.79482	0.0860764	0.0620302
Chiroptera	Cynopterus sphinx	Greater short-nosed fruit bat	Kidney	Yes	CsKi	0.353298	0.049324	0.31	0.115326	0.456667	0.130128	25.4285	0.147061	0.176567	0.0110354
Primates	Homo sapiens	Human	Liver	No	HT29	0.323301	0.213832	0.283333	0.0416333	2.40333	0.279344	75.6859	4.63582	0.474524	0.193451
Chiroptera	Pipistrellus abramus	Japanese pipistrelle	Kidney	Yes	PabKi.3	0.279972	0.029997	0.2	0.0655744	0.24	0.043589	54.6044	4.15289	0.0110354	0.0170089
Rodentia	Heterocephalus glaber	Naked mole-rat	Embryo	No	NEF	0.279972	0.0458212	0.059	0.0115326	0.064	0.0185203	46.4291	1.19946	N.D.	N.D.
Chiroptera	Kerivoula hardwickii	Kachin woolly bat	Lung	Yes	KkLu	0.246642	0.0152737	0.256667	0.0650641	0.243333	0.070946	12.3444	0.237604	0.132425	0.0220709
Chiroptera	Myotis laniger	Chinese water myotis	Kidney	Yes	MlHe	0.213312	0.0230917	0.363333	0.251064	0.366667	0.0288675	1.47933	0.243092	0	0
Chiroptera	Rhinolophus sinicus	Chinese rufous horseshoe bat	Kidney	Yes	RsKi	0.176649	0.0416292	0.26	0.0458258	0.266667	0.116762	27.4276	0.621377	0.390654	0.0575277
Chiroptera	Vespertilio sinensis	Asian particolored bat	Kidney	Yes	VsKi	0.173316	0.0115459	0.326667	0.064291	1.09333	0.0896289	14.9033	1.44092	0.110354	0.0112606
Artiodactyla	Bos taurus	Cattle	Kidney	No	MDBK	0.139986	0.00999901	0.121667	0.0534634	0.253333	0.0929157	65.2706	4.6579	2.05959	0.426485
Chiroptera	Myotis pilosus	Rickett's big-footed myotis	Kidney	Yes	MpKi	0.13332	0.0351154	0.109667	0.0176163	1.73333	0.153731	51.135	0.340207	0.0142452	0.00677386
Chiroptera	Taphozous melanopogon	Black bearded tomb bat	Kidney	Yes	TmHe	0.0856582	0.0304327	0.0716667	0.0309892	0.12	0.0173205	23.7693	1.53318	0.0124217	0.0100643
Chiroptera	Miniopterus fuliginosus	Eastern bent-wing bat	Kidney	Yes	MfuKi	0.0733261	0.00680619	0.074	0.0174356	0.112333	0.0132791	10.1254	2.36301	0	0
Eulipotyphla	Atelerix albiventris	Four-toed hedgehog	Kidney	Yes	AaLu	0.0703264	0.0127005	0.0656667	0.0580201	0.0683333	0.0534634	15.2931	0.819631	0.072466	0.0122714
Chiroptera	Myotis chinensis	Large myotis	Kidney	Yes	McKi	0.0389962	0.0115314	0.0863333	0.0236714	0.063	0.0493862	5.45754	0.432881	0	0
Carnivora	Felis catus	Cat	Kidney	No	FcKi	0.0353298	0.00513109	1.73333	0.369098	0.0473333	0.023094	59.863	3.19856	0.0993189	0.0331063
Eulipotyphla	Atelerix albiventris	Four-toed hedgehog	Kidney	Yes	AaSp	0.0349965	0.0121232	0.0973333	0.0369639	0.0743333	0.0409186	17.802	1.79919	0.0121732	0.00562807
Rodentia	Callosciurus erythraeus	Pallas's squirrel	Kidney	Yes	CeKi	0.0303303	0.00750481	0.02	0.0072111	0.0213333	0.0144338	10.3753	0.209905	0	0
Eulipotyphla	Atelerix albiventris	Four-toed hedgehog	Kidney	Yes	AaKi	0.0276639	0.027022	0.009	0.0155885	0.0296667	0.029023	59.2368	1.19946	0	0
Chiroptera	Rhinolophus ferrumequinum	Greater horseshoe bat	Heart	Yes	RfHe	0	0	0	0	0	0	1.46574	0.369685	0.312163	0
Chiroptera	Rhinolophus ferrumequinum	Greater horseshoe bat	Heart	Yes	RfLu	0	0	0	0	0	0	1.86646	0.216428	0	0
