# Supplementary material for: Comparative susceptibility of SARS-CoV-2, SARS-CoV, and MERS-CoV across mammals
Source: ISME J. 2023 Jan 23;17(4):549–60. doi: 10.1038/s41396-023-01368-2 (PMC9869846; doi:10.1038/s41396-023-01368-2)
Supplement: Supplementary file 3 — Table S2 [file 41396_2023_1368_MOESM3_ESM.xlsx]

## Sheet: Sheet1
Common Name	Species	Type of infection	Susceptiblilty		Symptoms	Transmission	Cell cultures	Tranduction Rates										References
			In vivo	This study				VSVΔG*-SARS2	sd_VSVΔG*-SARS2	VSVΔG*-SARS	sd_VSVΔG*-SARS	VSVΔG*-MERS	sd_VSVΔG*-MERS	VSVΔG*-G	sd_VSVΔG*-G	VSVΔG*-noG	sd_VSVΔG*-noG
Dog	Canis lupus	Natural/Experimental	High	Yes	Most subclinical; respiratory, gastrointestinal, and neurological signs.	No	MDCK	1.0399	0.0529098	1.29	0.18735	1.31333	0.136504	82.4674	3.74921	0.698543	0.0220709	1-5		Note
							BcLu	2.81306	1.35575	3.58333	0.355012	3.03	0.240624	77.5651	4.81783	0.695232	0.253815			Efficiently infected cell culturs
							BcKi	3.77629	0.425203	21.0667	0.550757	4.33	0.220681	80.0639	3.93958	1.23597	0.485559			Moderately infected cell culturs
Cat	Felis catus	Natural/Experimental	High	Yes	Most subclinical; respiratory; death.	Yes	F81	5	0.0404105	2.18	0.101489	5.16333	0.115036	87.9704	1.1095	1.07044	0.0882835	5-7		Sligtly infected cell culturs
							FcKi	0.0353298	0.00513109	1.73333	0.369098	0.0473333	0.023094	59.863	3.19856	0.0993189	0.0331063			Minimally infected cell culturs
Mink	Neovison vison	Natural/Experimental	High	Yes	Most subclinical; weight loss; respiratory and gastrointestinal signs.	Yes	Mv.1.lu	2.86222	0.435799	3.52	0.576599	3.37	0.570847	88.0603	0.779649	0.849729	0.284714	8-9
Ferret	Mustela putorius	Natural/Experimental	High	Yes	Most subclinical; respiratory signs; reduced activity including food intake, appetite.	Yes	MpuKi.1	9.99901	0.18026	38.3667	1.41539	9.95	0.365923	49.8775	1.96911	2.20598	0.640055	10-12
							MpuKi.2	1.85982	0.277281	33.2667	2.37136	0.81	0.0888819	49.7911	2.14903	1.79878	0.590396
							MpuHe	4.56622	0.205973	N.D.	N.D.	1.58	N.D.	77.2993	0.214924	NA	NA
							MpuLu	3.01304	0.250042	4.44333	0.499032	4.19667	0.567568	50.977	2.39892	0.728339	0.286921
Tree shrew	Northern treeshrew	Experimental	High	Yes	Most subclinical; fever.	-	TbKi	6.62268	0.54118	8.32	0.306105	7.01667	0.277909	62.6318	4.44763	1.11679	0.368584	13-14
							TbLu	1.05352	0.23299	1.08762	0.115354	1.18802	0.09952	22.9297	0.487802	0.135736	0.31451
Sheep	Ovis aries	Experimental	Low	Need further evidence	Subclinical	-	OaKi	0.929908	0.111344	0.86	0.103923	0.913333	0.0251661	68.4192	1.64926	0.0331063	0.00985807	15
Pig	Sus scrofa	Experimental	Controversial	Yes	Subclinical	Yes	PK-15	4.91618	0.496472	13.3667	2.0502	2.17	0.219317	84.292	2.69878	1.66635	0.272575	10,16
Rabbit	Oryctolagus cuniculus	Experimental	Low	Need further evidence	Subclinical	No	OcKi	0.706597	0.120956	1.35667	1.14901	1.78	0.23	71.2979	0.209905	0.496595	0.364169	17-18
Horse	Equus caballus	Experimental	No	Need further evidence	Subclinical	No	EcKi	1.12322	0.0642847	1.47	0.160935	7.08333	2.28386	46.3991	0.769653	0.695232	0.364169	19
Cattle	Bos taurus	Natural/Experimental	Low	Need further evidence	Most subclinical; fever; respiratory signs.	No	MDBK	0.139986	0.00999901	0.121667	0.0534634	0.253333	0.0929157	65.2706	4.6579	2.05959	0.426485	19-21
Mouse	Mus musculus	Experimental	No	Yes	Subclinical	-	NIH3T3	1.24988	0.393052	1.00667	0.46289	0.855	0.679316	70.4738	3.50842	0.651091	0.419347	22-23
Green monkey	Chlorocebus aethiops	Experimental	High	Yes	Decreased appetite, anorexia, elevated body temperature, changes in respiratory rate; ARDS in two animals	-	VeroE6	11.4189	0.240185	16.9	2.32594	28.0667	1.66233	77.5718	2.8887	1.21798	0.33921	24-25
							Marc-145	11.8622	0.234569	9.93333	1.1133	2.96667	0.415492	69.7786	3.3285	1.00422	0.135736
Crab-eating macaque	Macaca fascicularis	Experimental	High	Yes	Subclinical, or elevated body temperature, decreased appetite and body weight.	-	MfKi	1.64317	0.208386	3.41333	0.317857	13.3	0.888819	81.139	2.18946	2.40573	0.165532	26-28
							MfSp	0.896578	0.151752	2.03333	1.36398	0.706667	0.0802081	87.8504	2.32895	1.20286	0.24278
Hamster	Mesocricetus auratus	Natural/Experimental	High	Yes	Weight loss, lethargy, and respiratory signs in older hamsters with death	Yes	BHK-21	1.20655	0.189014	0.873667	0.078079	1.93667	0.011547	77.0753	1.21945	1.22493	0.412725	29-31
Red fox	Vulpes vulpes	Natural/Experimental	High	Need further evidence	Lethargic and sneezing.	-	VvKi	1.11656	0.245401	1.43333	0.6376	1.17333	0.37581	69.8685	2.37893	0.73496	0.45466	32
Raccoon dog	Nyctereutes procyonoides	Experimental	High	Yes	Most subclinical; lethargy.	Yes	NpKi	4.29624	0.128958	3.81333	0.197569	3.81333	0.223681	57.072	1.64926	1.11458	0.209673	33
References
1. Sit, T. H., Brackman, C. J., Ip, S. M., Tam, K. W., Law, P. Y., To, E. M., ... & Peiris, M. (2020). Infection of dogs with SARS-CoV-2. Nature, 586(7831), 776-778.
2. Perisé-Barrios, A. J., Tomeo-Martín, B. D., Gómez-Ochoa, P., Delgado-Bonet, P., Plaza, P., Palau-Concejo, P., ... & Barbero-Fernández, A. (2021). Humoral responses to SARS-CoV-2 by healthy and sick dogs during the COVID-19 pandemic in Spain. Veterinary research, 52(1), 1-11.
3. Hamer, S. A., Pauvolid-Corrêa, A., Zecca, I. B., Davila, E., Auckland, L. D., Roundy, C. M., ... & Hamer, G. L. (2021). SARS-CoV-2 infections and viral isolations among serially tested cats and dogs in households with infected owners in Texas, USA. Viruses, 13(5), 938.
4. Bosco-Lauth, A. M., Hartwig, A. E., Porter, S. M., Gordy, P. W., Nehring, M., Byas, A. D., ... & Bowen, R. A. (2020). Experimental infection of domestic dogs and cats with SARS-CoV-2: Pathogenesis, transmission, and response to reexposure in cats. Proceedings of the National Academy of Sciences, 117(42), 26382-26388.
5. Shi, J., Wen, Z., Zhong, G., Yang, H., Wang, C., Huang, B., ... & Bu, Z. (2020). Susceptibility of ferrets, cats, dogs, and other domesticated animals to SARS–coronavirus 2. Science, 368(6494), 1016-1020.
6. Bao, L., Song, Z., Xue, J., Gao, H., Liu, J., Wang, J., ... & Qin, C. (2021). Susceptibility and attenuated transmissibility of SARS-CoV-2 in domestic cats. The Journal of infectious diseases, 223(8), 1313-1321.
7. Halfmann, P. J., Hatta, M., Chiba, S., Maemura, T., Fan, S., Takeda, M., ... & Kawaoka, Y. (2020). Transmission of SARS-CoV-2 in domestic cats. New England Journal of Medicine, 383(6), 592-594.
8. Shuai, L., Zhong, G., Yuan, Q., Wen, Z., Wang, C., He, X., ... & Bu, Z. (2021). Replication, pathogenicity, and transmission of SARS-CoV-2 in minks. National Science Review, 8(3), nwaa291.
9. Oude Munnink, B. B., Sikkema, R. S., Nieuwenhuijse, D. F., Molenaar, R. J., Munger, E., Molenkamp, R., ... & Koopmans, M. P. (2021). Transmission of SARS-CoV-2 on mink farms between humans and mink and back to humans. Science, 371(6525), 172-177.
10. Schlottau, K., Rissmann, M., Graaf, A., Schön, J., Sehl, J., Wylezich, C., ... & Beer, M. (2020). SARS-CoV-2 in fruit bats, ferrets, pigs, and chickens: an experimental transmission study. The Lancet Microbe, 1(5), e218-e225.
11. Richard, M., Kok, A., de Meulder, D., Bestebroer, T. M., Lamers, M. M., Okba, N., ... & Herfst, S. (2020). SARS-CoV-2 is transmitted via contact and via the air between ferrets. Nature communications, 11(1), 1-6.
12. Kim, Y. I., Kim, S. G., Kim, S. M., Kim, E. H., Park, S. J., Yu, K. M., ... & Choi, Y. K. (2020). Infection and rapid transmission of SARS-CoV-2 in ferrets. Cell host & microbe, 27(5), 704-709.
13. Zhao, Y., Wang, J., Kuang, D., Xu, J., Yang, M., Ma, C., ... & Peng, X. (2020). Susceptibility of tree shrew to SARS-CoV-2 infection. Scientific reports, 10(1), 1-9.
14. Xu, L., Yu, D. D., Ma, Y. H., Yao, Y. L., Luo, R. H., Feng, X. L., ... & Yao, Y. G. (2020). COVID-19-like symptoms observed in Chinese tree shrews infected with SARS-CoV-2. Zoological Research, 41(5), 517.
15. Gaudreault, N. N., Cool, K., Trujillo, J. D., Morozov, I., Meekins, D. A., McDowell, C., ... & Richt, J. A. (2022). Susceptibility of sheep to experimental co-infection with the ancestral lineage of SARS-CoV-2 and its alpha variant. Emerging microbes & infections, 11(1), 662-675.
16. Meekins, D. A., Morozov, I., Trujillo, J. D., Gaudreault, N. N., Bold, D., Carossino, M., ... & Richt, J. A. (2020). Susceptibility of swine cells and domestic pigs to SARS-CoV-2. Emerging microbes & infections, 9(1), 2278-2288.
17. Mykytyn, A. Z., Lamers, M. M., Okba, N. M., Breugem, T. I., Schipper, D., van den Doel, P. B., ... & Haagmans, B. L. (2021). Susceptibility of rabbits to SARS-CoV-2. Emerging Microbes & Infections, 10(1), 1-7.
18. Fritz, M., de Riols de Fonclare, D., Garcia, D., Beurlet, S., Becquart, P., Rosolen, S. G., ... & Leroy, E. M. (2022). First evidence of natural SARS-CoV-2 infection in domestic rabbits. Veterinary Sciences, 9(2), 49.
19. Bosco-Lauth, A. M., Walker, A., Guilbert, L., Porter, S., Hartwig, A., McVicker, E., ... & Bowen, R. A. (2021). Susceptibility of livestock to SARS-CoV-2 infection. Emerging Microbes & Infections, 10(1), 2199-2201.
20. Falkenberg, S., Buckley, A., Laverack, M., Martins, M., Palmer, M. V., Lager, K., & Diel, D. G. (2021). Experimental inoculation of young calves with SARS-CoV-2. Viruses, 13(3), 441.
21. Ulrich, L., Wernike, K., Hoffmann, D., Mettenleiter, T. C., & Beer, M. (2020). Experimental Infection of Cattle with SARS-CoV-2. Emerging Infectious Diseases, 26(12), 2979-2981.
22. Dinnon, K. H., Leist, S. R., Schäfer, A., Edwards, C. E., Martinez, D. R., Montgomery, S. A., ... & Baric, R. S. (2020). A mouse-adapted model of SARS-CoV-2 to test COVID-19 countermeasures. Nature, 586(7830), 560-566.
23. Wei, C., Shan, K. J., Wang, W., Zhang, S., Huan, Q., & Qian, W. (2021). Evidence for a mouse origin of the SARS-CoV-2 Omicron variant. Journal of genetics and genomics, 48(12), 1111-1121.
24. Lu, S., Zhao, Y., Yu, W., Yang, Y., Gao, J., Wang, J., ... & Peng, X. (2020). Comparison of nonhuman primates identified the suitable model for COVID-19. Signal transduction and targeted therapy, 5(1), 1-9.
25. Shan, C., Yao, Y. F., Yang, X. L., Zhou, Y. W., Gao, G., Peng, Y., ... & Yuan, Z. M. (2020). Infection with novel coronavirus (SARS-CoV-2) causes pneumonia in Rhesus macaques. Cell research, 30(8), 670-677.
26. Blair, R. V., Vaccari, M., Doyle-Meyers, L. A., Roy, C. J., Russell-Lodrigue, K., Fahlberg, M., ... & Rappaport, J. (2021). Acute respiratory distress in aged, SARS-CoV-2–infected African green monkeys but not rhesus macaques. The American journal of pathology, 191(2), 274-282.
27. Speranza, E., Williamson, B. N., Feldmann, F., Sturdevant, G. L., Pérez-Pérez, L., Meade-White, K., ... & De Wit, E. (2021). Single-cell RNA sequencing reveals SARS-CoV-2 infection dynamics in lungs of African green monkeys. Science translational medicine, 13(578), eabe8146.
28. Woolsey, C., Borisevich, V., Prasad, A. N., Agans, K. N., Deer, D. J., Dobias, N. S., ... & Cross, R. W. (2021). Establishment of an African green monkey model for COVID-19 and protection against re-infection. Nature immunology, 22(1), 86-98.
29. Imai, M., Iwatsuki-Horimoto, K., Hatta, M., Loeber, S., Halfmann, P. J., Nakajima, N., ... & Kawaoka, Y. (2020). Syrian hamsters as a small animal model for SARS-CoV-2 infection and countermeasure development. Proceedings of the National Academy of Sciences, 117(28), 16587-16595.
30. Sia, S. F., Yan, L. M., Chin, A. W., Fung, K., Choy, K. T., Wong, A. Y., ... & Yen, H. L. (2020). Pathogenesis and transmission of SARS-CoV-2 in golden hamsters. Nature, 583(7818), 834-838.
31. Rosenke, K., Meade-White, K., Letko, M., Clancy, C., Hansen, F., Liu, Y., ... & Feldmann, H. (2020). Defining the Syrian hamster as a highly susceptible preclinical model for SARS-CoV-2 infection. Emerging microbes & infections, 9(1), 2673-2684.
32. Porter, S. M., Hartwig, A. E., Bielefeldt-Ohmann, H., Bosco-Lauth, A. M., & Root, J. J. (2022). Susceptibility of Wild Canids to SARS-CoV-2. Emerging Infectious Diseases, 28(9), 1852-1855.
33. Freuling, C. M., Breithaupt, A., Müller, T., Sehl, J., Balkema-Buschmann, A., Rissmann, M., ... & Mettenleiter, T. C. (2020). Susceptibility of raccoon dogs for experimental SARS-CoV-2 infection. Emerging infectious diseases, 26(12), 2982.
