# Supplementary material for: Comparative susceptibility of SARS-CoV-2, SARS-CoV, and MERS-CoV across mammals
Source: ISME J. 2023 Jan 23;17(4):549–60. doi: 10.1038/s41396-023-01368-2 (PMC9869846; doi:10.1038/s41396-023-01368-2)
Supplement: Supplementary file 4 — Table S3 [file 41396_2023_1368_MOESM4_ESM.xlsx]

## Sheet: tableS.variants_position_p05.1
Mutations in S protein	Variants in ACE2 proteins	Higher_rate_cells	Lower_rate_cells	Most frequent residues at this stie	Classification of transduction rates		p value (Fisher's test)
					high rate	low rate
L18F	31	PK_15;AsKi;MlKi;SP2_0;MfiKi;A549;PjKi	MmKi;HpKi;AaLu;PbKi;MDBK;MpKi;MsKi;MhKi;TbKi;TmKi;EsKi;OcKi;SW480;VvLu;PcKi;VvKi;RmKi;RsKi;GkKi;BHK_21;MDCK;NIH3T3;F81;MfuKi	K	1	0.416667	0.00870103
R21I	31	PlKi;MDCK;MfiKi;NIH3T3;PjKi;PdKi;MfuKi;AsKi;PK_15	HpKi;MmKi;AaLu;TmKi;MpKi;PbKi;OcKi;EsKi;MhKi;MsKi;MDBK;SW480;TbKi;PcKi;CsKi;RmKi;VvKi;GkKi;F81;SP2_0;MlKi;VvLu;RsKi	K	0.888889	0.434783	0.0442937
H146Y	31	MlKi;TbKi;NIH3T3;GkKi;SP2_0;RmKi;PK_15;BHK_21;NEF	TmKi;MmKi;AaLu;HpKi;MpKi;PbKi;OcKi;MsKi;MhKi;PlKi;EsKi;SW480;VvKi;CsKi;MDBK;VvLu;AsKi;PcKi;MDCK;MfuKi;MfiKi;RsKi	K	1	0.363636	0.00130515
A262S	31	MfuKi;SP2_0;GkKi;MlKi;VvLu;F81;NEF;RmKi;PlKi;NpKi;Mv.1.lu;NIH3T3	HpKi;AaLu;MpKi;TmKi;OcKi;PbKi;MsKi;VvKi;EsKi;MhKi;TbKi;CsKi;PcKi;RsKi;SW480;MDBK;AsKi;MDCK;MfiKi	K	0.833333	0.421053	0.0317035
A570D	31	MDCK;VvLu;AsKi;MfiKi;GkKi;PK_15;NpKi;SP2_0;A549;BHK_21	NEF;HpKi;MmKi;AaLu;PbKi;MsKi;OcKi;MDBK;TmKi;RsKi;SW480;EsKi;MhKi;VvKi;TbKi;PcKi;CsKi;RmKi;MfuKi	K	0.9	0.473684	0.0436397
D614G	31	TbKi;GkKi;NIH3T3;MlKi;PdKi;PlKi;Mv.1.lu;PjKi;PK_15	MmKi;HpKi;PbKi;AaLu;TmKi;OcKi;MfiKi;MpKi;NEF;MsKi;EsKi;MhKi;MDBK;RsKi;VvKi;SW480;CsKi;VvLu;SP2_0;MfuKi;AsKi	K	0.888889	0.380952	0.0168916
Q677H	31	GkKi;PlKi;BHK_21;RmKi;PK_15	HpKi;MmKi;AaLu;TmKi;MpKi;MsKi;OcKi;PbKi;MhKi;EsKi;MDBK;SW480;VvKi;CsKi;TbKi;AsKi;VvLu;MlKi;PcKi;MfiKi;MfuKi;RsKi;SP2_0;MDCK;NIH3T3;Mv.1.lu	K	1	0.461538	0.0482017
N969S	31	NIH3T3;GkKi;RmKi;PK_15;BHK_21;PlKi	MmKi;HpKi;AaLu;PbKi;MpKi;MsKi;TmKi;OcKi;SW480;EsKi;MDBK;MhKi;TbKi;RsKi;PcKi;NEF;VvLu;MDCK;VvKi;SP2_0;AsKi;MfuKi;CsKi;MfiKi;MlKi	K	1	0.44	0.0208874
S982A	31	BHK_21;SP2_0;PdKi;GkKi;MlKi;A549;F81;PK_15;NEF	MmKi;HpKi;AaLu;TmKi;OcKi;MpKi;MDBK;MsKi;PbKi;TbKi;SW480;EsKi;VvKi;AsKi;MhKi;RsKi;PcKi;VvLu;CsKi;MDCK;MfiKi;NIH3T3;MfuKi	K	0.888889	0.434783	0.0442937
F1121L	31	BHK_21;MfiKi;GkKi;PK_15;RmKi;MlKi;F81	NEF;PbKi;HpKi;AaLu;TmKi;MpKi;OcKi;MsKi;TbKi;MDBK;EsKi;SW480;PlKi;MhKi;VvKi;RsKi;VvLu;PcKi;CsKi;MDCK;AsKi;NIH3T3;MfuKi;SP2_0	K	1	0.458333	0.0245013
S254F	34	VvLu;PlKi;MlKi;RmKi;MDCK;F81;SP2_0;NEF;NpKi;GkKi;PK_15;TrKi	HpKi;AaLu;TmKi;MpKi;MsKi;MhKi;PbKi;OcKi;VvKi;EsKi;TbKi;AsKi;MfuKi;RsKi;MDBK;SW480;CsKi;PcKi;MfiKi	S	0	0.368421	0.0261396
H146Y	35	MlKi;TbKi;NIH3T3;GkKi;SP2_0;RmKi;PK_15;BHK_21;NEF	TmKi;MmKi;AaLu;HpKi;MpKi;PbKi;OcKi;MsKi;MhKi;PlKi;EsKi;SW480;VvKi;CsKi;MDBK;VvLu;AsKi;PcKi;MDCK;MfuKi;MfiKi;RsKi	E	1	0.545455	0.0297313
H519N	35	PcKi;MfuKi;MfiKi;VvLu;MDCK;GkKi;SP2_0;PjKi;NIH3T3;NpKi;Mv.1.lu;BHK_21	MmKi;PK_15;HpKi;TmKi;AaLu;OcKi;MpKi;PbKi;MsKi;MhKi;EsKi;VvKi;TbKi;MDBK;CsKi;SW480;MlKi;AsKi;RsKi	E	0.916667	0.526316	0.0463845
Q677H	35	PcKi;MfiKi;MfuKi;RsKi;SP2_0;MDCK;NIH3T3;Mv.1.lu;GkKi;PlKi;BHK_21;RmKi;PK_15	HpKi;MmKi;AaLu;TmKi;MpKi;MsKi;OcKi;PbKi;MhKi;EsKi;MDBK;SW480;VvKi;CsKi;TbKi;AsKi;VvLu;MlKi	E	0.923077	0.5	0.0199739
T859I	35	MlKi;MfiKi;MDCK;SP2_0;RmKi;NIH3T3;BHK_21;NpKi;Mv.1.lu;TrKi;GkKi	HpKi;MmKi;TmKi;AaLu;OcKi;MpKi;MsKi;PbKi;EsKi;MDBK;MhKi;SW480;VvKi;PcKi;RsKi;MfuKi;CsKi;AsKi;TbKi;VvLu	E	1	0.5	0.00489755
R21I	49	PlKi;MDCK;MfiKi;NIH3T3;PjKi;PdKi;MfuKi;AsKi;PK_15	HpKi;MmKi;AaLu;TmKi;MpKi;PbKi;OcKi;EsKi;MhKi;MsKi;MDBK;SW480;TbKi;PcKi;CsKi;RmKi;VvKi;GkKi;F81;SP2_0;MlKi;VvLu;RsKi	D	0.222222	0.695652	0.0224527
S50L	49	MDCK;RsKi;VvLu;NIH3T3;AsKi;SP2_0;GkKi;MfuKi;BHK_21;NpKi;PdKi;A549;F81;PK_15;RmKi	HpKi;AaLu;MmKi;TmKi;MpKi;OcKi;PbKi;EsKi;MDBK;MhKi;MsKi;TbKi;SW480;CsKi;VvKi;MfiKi;PcKi	D	0.333333	0.764706	0.0306643
L54F	49	CsKi;PlKi;AsKi;GkKi;MfuKi;TbKi;PdKi;NIH3T3;A549;MfiKi;PK_15;BHK_21;MlKi	MmKi;HpKi;AaLu;TmKi;OcKi;MpKi;PbKi;MsKi;EsKi;MDBK;MhKi;SW480;RsKi;VvKi;PcKi;VvLu;MDCK;SP2_0	D	0.307692	0.777778	0.01301
A262S	49	MDCK;MfiKi;MfuKi;SP2_0;GkKi;MlKi;VvLu;F81;NEF;RmKi;PlKi;NpKi;Mv.1.lu;NIH3T3	HpKi;AaLu;MpKi;TmKi;OcKi;PbKi;MsKi;VvKi;EsKi;MhKi;TbKi;CsKi;PcKi;RsKi;SW480;MDBK;AsKi	D	0.285714	0.764706	0.0122166
S477N	49	MlKi;GkKi;MfiKi;MfuKi;NIH3T3;AsKi;Mv.1.lu;A549;PjKi;PK_15;PdKi	AaLu;MmKi;HpKi;TmKi;MpKi;OcKi;MsKi;PbKi;MDBK;EsKi;MhKi;SW480;VvKi;TbKi;VvLu;PcKi;RsKi;MDCK;CsKi;SP2_0	D	0.272727	0.75	0.0208509
T478IF	49	VvLu;MlKi;AsKi;NIH3T3;Mv.1.lu;NpKi;PK_15;NEF;A549;BHK_21;TrKi	MmKi;HpKi;AaLu;TmKi;MpKi;OcKi;PbKi;MhKi;MsKi;VvKi;EsKi;SW480;MDBK;TbKi;RsKi;CsKi;MfuKi;MfiKi;MDCK;PcKi	D	0.272727	0.75	0.0208509
Q498H	49	TrKi;NpKi;RmKi;A549;MDCK	HpKi;AaLu;TmKi;MpKi;MsKi;OcKi;MhKi;VvKi;TbKi;PbKi;EsKi;AsKi;MDBK;PcKi;SW480;MfiKi;RsKi;F81;VvLu;MfuKi;MlKi;GkKi;Mv.1.lu;CsKi;PjKi	D	0	0.68	0.0090312
H519N	49	PcKi;MfuKi;MfiKi;VvLu;MDCK;GkKi;SP2_0;PjKi;NIH3T3;NpKi;Mv.1.lu;BHK_21	MmKi;PK_15;HpKi;TmKi;AaLu;OcKi;MpKi;PbKi;MsKi;MhKi;EsKi;VvKi;TbKi;MDBK;CsKi;SW480;MlKi;AsKi;RsKi	D	0.25	0.789474	0.00751762
H655Y	49	MfiKi;MDCK;MfuKi;RmKi;A549	AaLu;MpKi;PbKi;TmKi;PlKi;OcKi;EsKi;VvKi;CsKi;PcKi	D	0	0.8	0.00699301
Q675H	49	GkKi;A549;NIH3T3;TrKi	MmKi;HpKi;AaLu;MpKi;OcKi;MsKi;PbKi;TmKi;MDBK;MhKi;EsKi;RsKi;PcKi;AsKi;VvKi;SW480;CsKi;MfuKi;PlKi;TbKi;RmKi;MlKi;SP2_0;MfiKi;VvLu;BHK_21;F81;MDCK	D	0	0.642857	0.0278365
V1068F	49	MDCK;SW480;VvLu;MfuKi;RsKi;Mv.1.lu;SP2_0;NIH3T3;A549;GkKi;NEF;PdKi;MlKi;PlKi;NpKi	TmKi;AaLu;HpKi;MpKi;OcKi;PbKi;TbKi;MhKi;EsKi;MDBK;MsKi;MfiKi;PcKi;VvKi;CsKi;AsKi	D	0.266667	0.8125	0.0038476
A1078S	49	TbKi;AsKi;GkKi;NIH3T3;MlKi;PlKi;PdKi;A549;Mv.1.lu;NEF	MmKi;AaLu;HpKi;TmKi;MpKi;OcKi;PbKi;MsKi;EsKi;MhKi;SW480;MDBK;VvKi;VvLu;RsKi;MDCK;PcKi;CsKi;SP2_0;MfiKi;MfuKi	D	0.2	0.761905	0.00572295
P26L	75	GkKi;MfiKi;MfuKi;NIH3T3;Mv.1.lu;SW480;PjKi;PlKi;MDCK;NpKi;BHK_21;A549	HpKi;MmKi;OcKi;AaLu;MsKi;TmKi;MpKi;PbKi;MhKi;EsKi;RsKi;VvKi;MDBK;PcKi;TbKi;RmKi;MlKi;CsKi;VvLu;AsKi;SP2_0	E	1	0.619048	0.0298655
G261F	75	MfiKi;GkKi;MlKi;AsKi;BHK_21;F81;NpKi;VvLu;Mv.1.lu;RmKi;PlKi;PK_15;A549	HpKi;MmKi;AaLu;OcKi;TmKi;MpKi;PbKi;MsKi;MhKi;EsKi;VvKi;MDBK;TbKi;SW480;CsKi;PcKi;RsKi;MDCK;SP2_0;NIH3T3;MfuKi	E	1	0.619048	0.0132634
A372T	75	AsKi;MDCK;SP2_0;MfuKi;NEF;NIH3T3;GkKi;BHK_21;RmKi;PlKi;Mv.1.lu;TrKi;PjKi	MmKi;HpKi;AaLu;PbKi;OcKi;MsKi;MpKi;TmKi;MhKi;EsKi;VvKi;MDBK;MfiKi;SW480;PcKi;TbKi;RsKi;MlKi;VvLu;CsKi	E	1	0.6	0.0116375
Q677H	75	MfuKi;RsKi;SP2_0;MDCK;NIH3T3;Mv.1.lu;GkKi;PlKi;BHK_21;RmKi;PK_15;PjKi;A549	HpKi;MmKi;AaLu;TmKi;MpKi;MsKi;OcKi;PbKi;MhKi;EsKi;MDBK;SW480;VvKi;CsKi;TbKi;AsKi;VvLu;MlKi;PcKi;MfiKi	E	1	0.6	0.0116375
D138Y	82	MfiKi;Mv.1.lu;MfuKi	AaLu;MpKi;TmKi;PbKi;OcKi;EsKi;VvKi;PcKi;TbKi;CsKi;MDCK;RmKi	T	0	0.75	0.043956
S254F	82	MlKi;RmKi;MDCK;F81;SP2_0;NEF;NpKi;GkKi;PK_15;TrKi;Mv.1.lu;PjKi	HpKi;AaLu;TmKi;MpKi;MsKi;MhKi;PbKi;OcKi;VvKi;EsKi;TbKi;AsKi;MfuKi;RsKi;MDBK;SW480;CsKi;PcKi;MfiKi;VvLu;PlKi	T	0.25	0.666667	0.0323612
G261F	82	PcKi;RsKi;MDCK;SP2_0;NIH3T3;MfuKi;MfiKi;GkKi;MlKi;AsKi;BHK_21;F81;NpKi;VvLu;Mv.1.lu;RmKi;PlKi;PK_15;A549	HpKi;MmKi;AaLu;OcKi;TmKi;MpKi;PbKi;MsKi;MhKi;EsKi;VvKi;MDBK;TbKi;SW480;CsKi	T	0.368421	0.733333	0.0454386
N501Y	82	NIH3T3;F81;PlKi;Mv.1.lu;BHK_21;RmKi;A549;PjKi;GkKi;PK_15	MmKi;HpKi;AaLu;MpKi;TmKi;MsKi;PbKi;OcKi;EsKi;MhKi;TbKi;SW480;RsKi;MDBK;VvKi;PcKi;AsKi;CsKi;MfiKi;SP2_0;MDCK;VvLu;MlKi;MfuKi	T	0.2	0.666667	0.0229143
H519N	82	MfiKi;VvLu;MDCK;GkKi;SP2_0;PjKi;NIH3T3;NpKi;Mv.1.lu;BHK_21;RmKi;PlKi	MmKi;PK_15;HpKi;TmKi;AaLu;OcKi;MpKi;PbKi;MsKi;MhKi;EsKi;VvKi;TbKi;MDBK;CsKi;SW480;MlKi;AsKi;RsKi;PcKi;MfuKi	T	0.166667	0.714286	0.00385936
D1118H	82	Mv.1.lu;F81;MlKi;NIH3T3;NEF;PlKi;A549	AaLu;MmKi;HpKi;TmKi;MsKi;TbKi;PbKi;MDBK;OcKi;EsKi;SW480;VvKi;MhKi;PcKi;RmKi;RsKi;CsKi;AsKi;VvLu;SP2_0;MfiKi;MDCK;MfuKi;BHK_21;PK_15;GkKi	T	0.142857	0.615385	0.0390969
Q675H	325	TrKi;PjKi;Mv.1.lu;PK_15;NpKi	MmKi;HpKi;AaLu;MpKi;OcKi;MsKi;PbKi;TmKi;MDBK;MhKi;EsKi;RsKi;PcKi;AsKi;VvKi;SW480;CsKi;MfuKi;PlKi;TbKi;RmKi;MlKi;SP2_0;MfiKi;VvLu;BHK_21;F81;MDCK;GkKi;A549;NIH3T3	Q	1	0.419355	0.0454545
A222V	353	Mv.1.lu;A549;TrKi;PK_15;PjKi;NpKi	HpKi;MmKi;AaLu;PbKi;TmKi;OcKi;MpKi;MDBK;MsKi;EsKi;MhKi;SW480;PcKi;TbKi;RsKi;MfiKi;VvKi;CsKi;SP2_0;AsKi;VvLu;PlKi;GkKi;MfuKi;BHK_21;MDCK;MlKi;RmKi;NIH3T3;NEF;F81	K	0.5	0.903226	0.041751
S254F	353	MDCK;F81;SP2_0;NEF;NpKi;GkKi;PK_15;TrKi;Mv.1.lu;PjKi;A549;BHK_21;NIH3T3	HpKi;AaLu;TmKi;MpKi;MsKi;MhKi;PbKi;OcKi;VvKi;EsKi;TbKi;AsKi;MfuKi;RsKi;MDBK;SW480;CsKi;PcKi;MfiKi;VvLu;PlKi;MlKi;RmKi	K	0.615385	0.956522	0.0160782
G261F	353	RsKi;MDCK;SP2_0;NIH3T3;MfuKi;MfiKi;GkKi;MlKi;AsKi;BHK_21;F81;NpKi;VvLu;Mv.1.lu;RmKi;PlKi;PK_15;A549;NEF;TrKi;PdKi	HpKi;MmKi;AaLu;OcKi;TmKi;MpKi;PbKi;MsKi;MhKi;EsKi;VvKi;MDBK;TbKi;SW480;CsKi;PcKi	K	0.714286	1	0.0267861
H519N	353	VvLu;MDCK;GkKi;SP2_0;PjKi;NIH3T3;NpKi;Mv.1.lu;BHK_21;RmKi;PlKi;NEF;A549;TrKi	MmKi;PK_15;HpKi;TmKi;AaLu;OcKi;MpKi;PbKi;MsKi;MhKi;EsKi;VvKi;TbKi;MDBK;CsKi;SW480;MlKi;AsKi;RsKi;PcKi;MfuKi;MfiKi	K	0.642857	0.954545	0.024154
T29I	354	NIH3T3;Mv.1.lu;PlKi;PdKi;NpKi;PjKi;A549;NEF;PK_15	MfuKi;HpKi;MmKi;TmKi;MsKi;MpKi;OcKi;MDBK;MhKi;EsKi;PbKi;TbKi;SW480;VvKi;AaLu;RsKi;VvLu;PcKi;CsKi;AsKi;MfiKi;RmKi;MlKi;GkKi;SP2_0;MDCK;BHK_21	G	0.555556	0.888889	0.049724
D138H	354	PdKi;TbKi;NEF;PjKi;NpKi;A549;Mv.1.lu	MmKi;HpKi;AaLu;TmKi;OcKi;MpKi;MsKi;PbKi;MDBK;SW480;MhKi;AsKi;EsKi;CsKi;PcKi;VvLu;RsKi;VvKi;MDCK;MfiKi;SP2_0;NIH3T3;MfuKi;RmKi;F81;MlKi;BHK_21;PlKi;GkKi;PK_15	G	0.428571	0.9	0.01471
Y145del	354	F81;PK_15;A549;Mv.1.lu;NEF;NpKi;MlKi;RmKi;PjKi	MmKi;HpKi;AaLu;TmKi;MpKi;OcKi;PbKi;MsKi;PlKi;MDBK;MhKi;EsKi;SW480;VvKi;CsKi;VvLu;RsKi;PcKi;MDCK;NIH3T3;SP2_0;AsKi;MfuKi;BHK_21;GkKi;MfiKi;PdKi;TbKi	G	0.555556	0.892857	0.044951
D253G	354	PK_15;NIH3T3;PjKi;GkKi;RmKi;NEF;Mv.1.lu;NpKi;PdKi	MmKi;HpKi;AaLu;MpKi;OcKi;TmKi;MsKi;MhKi;EsKi;MDBK;SW480;PbKi;VvKi;CsKi;PlKi;MDCK;PcKi;RsKi;SP2_0;AsKi;VvLu;TbKi;MfuKi;MlKi;MfiKi;F81;BHK_21;A549	G	0.555556	0.892857	0.044951
N439K	354	NIH3T3;AsKi;PdKi;Mv.1.lu;RmKi;PlKi;A549;BHK_21;NEF;PjKi;PK_15;NpKi	HpKi;AaLu;MmKi;TmKi;MpKi;OcKi;MsKi;PbKi;TbKi;EsKi;MDBK;MhKi;VvKi;SW480;VvLu;RsKi;SP2_0;MDCK;PcKi;MfuKi;GkKi;CsKi;MfiKi;MlKi	G	0.583333	0.916667	0.0289374
T716I	354	MlKi;GkKi;PdKi;A549;F81;PK_15;NEF;PlKi;PjKi;RmKi;TrKi	AaLu;HpKi;MmKi;TmKi;MpKi;OcKi;MsKi;TbKi;MDBK;PbKi;EsKi;SW480;MhKi;VvKi;RsKi;PcKi;MfiKi;VvLu;AsKi;CsKi;MfuKi;MDCK;SP2_0;NIH3T3;BHK_21	G	0.545455	0.92	0.0180266
T859I	354	NpKi;Mv.1.lu;TrKi;GkKi;A549;PjKi;PdKi;PK_15;PlKi	HpKi;MmKi;TmKi;AaLu;OcKi;MpKi;MsKi;PbKi;EsKi;MDBK;MhKi;SW480;VvKi;PcKi;RsKi;MfuKi;CsKi;AsKi;TbKi;VvLu;MlKi;MfiKi;MDCK;SP2_0;RmKi;NIH3T3;BHK_21	G	0.555556	0.888889	0.049724
N969S	354	RmKi;PK_15;BHK_21;PlKi;A549;PjKi;Mv.1.lu;PdKi;TrKi	MmKi;HpKi;AaLu;PbKi;MpKi;MsKi;TmKi;OcKi;SW480;EsKi;MDBK;MhKi;TbKi;RsKi;PcKi;NEF;VvLu;MDCK;VvKi;SP2_0;AsKi;MfuKi;CsKi;MfiKi;MlKi;NIH3T3;GkKi	G	0.555556	0.888889	0.049724
S982A	354	MlKi;A549;F81;PK_15;NEF;NpKi;RmKi;PjKi;PlKi;TrKi	MmKi;HpKi;AaLu;TmKi;OcKi;MpKi;MDBK;MsKi;PbKi;TbKi;SW480;EsKi;VvKi;AsKi;MhKi;RsKi;PcKi;VvLu;CsKi;MDCK;MfiKi;NIH3T3;MfuKi;BHK_21;SP2_0;PdKi;GkKi	G	0.5	0.925926	0.00915373
I1225F	354	A549;NIH3T3;BHK_21;PjKi;NEF;Mv.1.lu;TrKi	MmKi;HpKi;AaLu;MpKi;TmKi;OcKi;PbKi;MsKi;PlKi;EsKi;MhKi;SW480;MDBK;RsKi;VvKi;PcKi;CsKi;SP2_0;VvLu;MDCK;TbKi;AsKi;GkKi;MfuKi;NpKi;PK_15;MfiKi;MlKi;RmKi	G	0.428571	0.896552	0.0163662
T716I	387	PdKi;A549;F81;PK_15;NEF;PlKi;PjKi;RmKi;TrKi;Mv.1.lu;Huh_7	AaLu;HpKi;MmKi;TmKi;MpKi;OcKi;MsKi;TbKi;MDBK;PbKi;EsKi;SW480;MhKi;VvKi;RsKi;PcKi;MfiKi;VvLu;AsKi;CsKi;MfuKi;MDCK;SP2_0;NIH3T3;BHK_21;MlKi;GkKi	T	0	0.407407	0.0160652
P26L	31	AsKi;SP2_0;GkKi;MfiKi;MfuKi;NIH3T3;Mv.1.lu;SW480;PjKi;PlKi;MDCK;NpKi	HpKi;MmKi;OcKi;AaLu;MsKi;TmKi;MpKi;PbKi;MhKi;EsKi;RsKi;VvKi;MDBK;PcKi;TbKi;RmKi;MlKi;CsKi;VvLu	K	0.916667	0.315789	0.00228079
T95I	31	GkKi;MlKi;A549;NIH3T3;RmKi;PK_15;NpKi	MmKi;HpKi;AaLu;MpKi;TmKi;OcKi;PbKi;MsKi;MDBK;SW480;MhKi;EsKi;VvKi;RsKi;PlKi;PcKi;CsKi;VvLu;MfuKi;MfiKi;AsKi;MDCK;SP2_0;Mv.1.lu	K	1	0.416667	0.00870103
D138H	31	MlKi;BHK_21;PlKi;GkKi;PK_15;PdKi;TbKi	MmKi;HpKi;AaLu;TmKi;OcKi;MpKi;MsKi;PbKi;MDBK;SW480;MhKi;AsKi;EsKi;CsKi;PcKi;VvLu;RsKi;VvKi;MDCK;MfiKi;SP2_0;NIH3T3;MfuKi;RmKi;F81	K	1	0.44	0.0104746
A222V	31	MDCK;MlKi;RmKi;NIH3T3;NEF;F81;Mv.1.lu	HpKi;MmKi;AaLu;PbKi;TmKi;OcKi;MpKi;MDBK;MsKi;EsKi;MhKi;SW480;PcKi;TbKi;RsKi;MfiKi;VvKi;CsKi;SP2_0;AsKi;VvLu;PlKi;GkKi;MfuKi;BHK_21	K	1	0.44	0.0104746
R847K	31	GkKi;MDCK;MlKi;NIH3T3;MfiKi;Mv.1.lu;PK_15	MmKi;HpKi;AaLu;PbKi;MDBK;MpKi;EsKi;OcKi;MhKi;MsKi;TmKi;TbKi;VvKi;SW480;PcKi;SP2_0;VvLu;CsKi;AsKi;PlKi;RsKi;BHK_21;RmKi;MfuKi;F81	K	1	0.44	0.0104746
S939F	31	MfiKi;MlKi;SW480;SP2_0;NIH3T3;Mv.1.lu;NEF;BHK_21;GkKi;PlKi;RmKi;NpKi	HpKi;MfuKi;TmKi;AaLu;MpKi;OcKi;PbKi;MsKi;MhKi;VvKi;EsKi;MDBK;CsKi;RsKi;TbKi;AsKi;VvLu;PcKi;MDCK	K	0.833333	0.421053	0.0317035
A1078S	31	TbKi;AsKi;GkKi;NIH3T3;MlKi;PlKi;PdKi;A549;Mv.1.lu;NEF	MmKi;AaLu;HpKi;TmKi;MpKi;OcKi;PbKi;MsKi;EsKi;MhKi;SW480;MDBK;VvKi;VvLu;RsKi;MDCK;PcKi;CsKi;SP2_0;MfiKi;MfuKi	K	0.9	0.380952	0.008902
P26L	34	AsKi;SP2_0;GkKi;MfiKi;MfuKi;NIH3T3;Mv.1.lu;SW480;PjKi;PlKi;MDCK;NpKi	HpKi;MmKi;OcKi;AaLu;MsKi;TmKi;MpKi;PbKi;MhKi;EsKi;RsKi;VvKi;MDBK;PcKi;TbKi;RmKi;MlKi;CsKi;VvLu	S	0	0.421053	0.0115513
P26L	35	AsKi;SP2_0;GkKi;MfiKi;MfuKi;NIH3T3;Mv.1.lu;SW480;PjKi;PlKi;MDCK;NpKi	HpKi;MmKi;OcKi;AaLu;MsKi;TmKi;MpKi;PbKi;MhKi;EsKi;RsKi;VvKi;MDBK;PcKi;TbKi;RmKi;MlKi;CsKi;VvLu	E	1	0.473684	0.00408704
del69_70	35	VvLu;SP2_0;MlKi;RsKi;NpKi;GkKi;BHK_21;NIH3T3;A549;MfiKi;Mv.1.lu;PjKi	MmKi;HpKi;MsKi;PbKi;MpKi;TmKi;AaLu;OcKi;MhKi;EsKi;MDBK;SW480;TbKi;MfuKi;CsKi;PcKi;VvKi;RmKi;AsKi	E	0.916667	0.526316	0.0463845
A570D	35	MDCK;VvLu;AsKi;MfiKi;GkKi;PK_15;NpKi;SP2_0;A549;BHK_21	NEF;HpKi;MmKi;AaLu;PbKi;MsKi;OcKi;MDBK;TmKi;RsKi;SW480;EsKi;MhKi;VvKi;TbKi;PcKi;CsKi;RmKi;MfuKi	E	1	0.578947	0.0265175
A688V	35	RsKi;MDCK;MfuKi;MlKi;SP2_0;GkKi;RmKi;NpKi;NEF;BHK_21;Mv.1.lu;PlKi;PjKi	HpKi;MmKi;AaLu;TmKi;MpKi;PbKi;MsKi;OcKi;MhKi;EsKi;TbKi;SW480;VvKi;CsKi;PcKi;MDBK;MfiKi;AsKi	E	0.923077	0.5	0.0199739
P26L	49	AsKi;SP2_0;GkKi;MfiKi;MfuKi;NIH3T3;Mv.1.lu;SW480;PjKi;PlKi;MDCK;NpKi	HpKi;MmKi;OcKi;AaLu;MsKi;TmKi;MpKi;PbKi;MhKi;EsKi;RsKi;VvKi;MDBK;PcKi;TbKi;RmKi;MlKi;CsKi;VvLu	D	0.166667	0.842105	0.000451664
S254F	49	VvLu;PlKi;MlKi;RmKi;MDCK;F81;SP2_0;NEF;NpKi;GkKi;PK_15;TrKi	HpKi;AaLu;TmKi;MpKi;MsKi;MhKi;PbKi;OcKi;VvKi;EsKi;TbKi;AsKi;MfuKi;RsKi;MDBK;SW480;CsKi;PcKi;MfiKi	D	0.25	0.736842	0.0119276
A372T	49	VvLu;CsKi;AsKi;MDCK;SP2_0;MfuKi;NEF;NIH3T3;GkKi;BHK_21;RmKi;PlKi;Mv.1.lu	MmKi;HpKi;AaLu;PbKi;OcKi;MsKi;MpKi;TmKi;MhKi;EsKi;VvKi;MDBK;MfiKi;SW480;PcKi;TbKi;RsKi;MlKi	D	0.307692	0.777778	0.01301
P479S	49	MDCK;MfiKi;CsKi;MfuKi;RmKi;NpKi	TmKi;AaLu;MpKi;PbKi;PlKi;OcKi;VvKi;EsKi	D	0.166667	0.875	0.025641
Q677H	49	PcKi;MfiKi;MfuKi;RsKi;SP2_0;MDCK;NIH3T3;Mv.1.lu;GkKi;PlKi;BHK_21;RmKi;PK_15	HpKi;MmKi;AaLu;TmKi;MpKi;MsKi;OcKi;PbKi;MhKi;EsKi;MDBK;SW480;VvKi;CsKi;TbKi;AsKi;VvLu;MlKi	D	0.230769	0.833333	0.00123204
A688V	49	RsKi;MDCK;MfuKi;MlKi;SP2_0;GkKi;RmKi;NpKi;NEF;BHK_21;Mv.1.lu;PlKi;PjKi	HpKi;MmKi;AaLu;TmKi;MpKi;PbKi;MsKi;OcKi;MhKi;EsKi;TbKi;SW480;VvKi;CsKi;PcKi;MDBK;MfiKi;AsKi	D	0.307692	0.777778	0.01301
T716I	49	SP2_0;NIH3T3;BHK_21;MlKi;GkKi;PdKi;A549;F81;PK_15	AaLu;HpKi;MmKi;TmKi;MpKi;OcKi;MsKi;TbKi;MDBK;PbKi;EsKi;SW480;MhKi;VvKi;RsKi;PcKi;MfiKi;VvLu;AsKi;CsKi;MfuKi;MDCK	D	0.222222	0.727273	0.0166194
T859I	49	MlKi;MfiKi;MDCK;SP2_0;RmKi;NIH3T3;BHK_21;NpKi;Mv.1.lu;TrKi;GkKi	HpKi;MmKi;TmKi;AaLu;OcKi;MpKi;MsKi;PbKi;EsKi;MDBK;MhKi;SW480;VvKi;PcKi;RsKi;MfuKi;CsKi;AsKi;TbKi;VvLu	D	0.272727	0.75	0.0208509
S982A	49	BHK_21;SP2_0;PdKi;GkKi;MlKi;A549;F81;PK_15;NEF	MmKi;HpKi;AaLu;TmKi;OcKi;MpKi;MDBK;MsKi;PbKi;TbKi;SW480;EsKi;VvKi;AsKi;MhKi;RsKi;PcKi;VvLu;CsKi;MDCK;MfiKi;NIH3T3;MfuKi	D	0.222222	0.695652	0.0224527
V1176F	49	MfiKi;MDCK;NIH3T3;BHK_21	MmKi;HpKi;AaLu;TmKi;MpKi;MsKi;OcKi;EsKi;MDBK;PbKi;MhKi;TbKi;RsKi;PcKi;PlKi;RmKi;VvKi;CsKi;MlKi;F81;SP2_0;VvLu;GkKi;AsKi;SW480;NpKi;PjKi;MfuKi	D	0	0.642857	0.0278365
novariant	61	MLKi;SP2_0;PK_15;MfiKi	RfKi;RfHe;CeKi;AaSp;McKi;AaLu;MfuKi;MpKi;MDBK;NEF;HT29;PbKi;SW480;MmKi;MsKi;OcKi;AsKi;GkKi;CpoKi;EsKi;VvKi;BHK_21;NIH3T3;PcKi;RmKi;PbHe;Mv_1_lu1;A549;PjKi;HpKi;NpKi;TrKi	K	0.25	0.90625	0.0104405
P26L	61	AsKi;SP2_0;GkKi;MfiKi;MfuKi;NIH3T3;Mv.1.lu;SW480;PjKi;PlKi;MDCK;NpKi	HpKi;MmKi;OcKi;AaLu;MsKi;TmKi;MpKi;PbKi;MhKi;EsKi;RsKi;VvKi;MDBK;PcKi;TbKi;RmKi;MlKi;CsKi;VvLu	K	0.75	1	0.0489433
S698L	61	PjKi;GkKi	AaLu;HpKi;MmKi;MpKi;PbKi;OcKi;MDBK;MhKi;TbKi;TmKi;EsKi;VvKi;SW480;PcKi;MsKi;RsKi;CsKi;PlKi;AsKi;RmKi;VvLu;MfuKi;SP2_0;NIH3T3;MfiKi;BHK_21;MlKi;NpKi	K	0	0.964286	0.00689655
S477N	75	MfiKi;MfuKi;NIH3T3;AsKi;Mv.1.lu;A549;PjKi;PK_15;PdKi;NpKi;BHK_21	AaLu;MmKi;HpKi;TmKi;MpKi;OcKi;MsKi;PbKi;MDBK;EsKi;MhKi;SW480;VvKi;TbKi;VvLu;PcKi;RsKi;MDCK;CsKi;SP2_0;MlKi;GkKi	E	1	0.636364	0.0312527
T478IF	75	AsKi;NIH3T3;Mv.1.lu;NpKi;PK_15;NEF;A549;BHK_21;TrKi;PdKi;SP2_0	MmKi;HpKi;AaLu;TmKi;MpKi;OcKi;PbKi;MhKi;MsKi;VvKi;EsKi;SW480;MDBK;TbKi;RsKi;CsKi;MfuKi;MfiKi;MDCK;PcKi;VvLu;MlKi	E	1	0.636364	0.0312527
H519N	75	MfiKi;VvLu;MDCK;GkKi;SP2_0;PjKi;NIH3T3;NpKi;Mv.1.lu;BHK_21;RmKi;PlKi	MmKi;PK_15;HpKi;TmKi;AaLu;OcKi;MpKi;PbKi;MsKi;MhKi;EsKi;VvKi;TbKi;MDBK;CsKi;SW480;MlKi;AsKi;RsKi;PcKi;MfuKi	E	1	0.619048	0.0298655
A688V	75	MfuKi;MlKi;SP2_0;GkKi;RmKi;NpKi;NEF;BHK_21;Mv.1.lu;PlKi;PjKi;VvLu;TrKi	HpKi;MmKi;AaLu;TmKi;MpKi;PbKi;MsKi;OcKi;MhKi;EsKi;TbKi;SW480;VvKi;CsKi;PcKi;MDBK;MfiKi;AsKi;RsKi;MDCK	E	1	0.6	0.0116375
T859I	75	MDCK;SP2_0;RmKi;NIH3T3;BHK_21;NpKi;Mv.1.lu;TrKi;GkKi;A549;PjKi	HpKi;MmKi;TmKi;AaLu;OcKi;MpKi;MsKi;PbKi;EsKi;MDBK;MhKi;SW480;VvKi;PcKi;RsKi;MfuKi;CsKi;AsKi;TbKi;VvLu;MlKi;MfiKi	E	1	0.636364	0.0312527
S939F	75	SW480;SP2_0;NIH3T3;Mv.1.lu;NEF;BHK_21;GkKi;PlKi;RmKi;NpKi;A549;TrKi	HpKi;MfuKi;TmKi;AaLu;MpKi;OcKi;PbKi;MsKi;MhKi;VvKi;EsKi;MDBK;CsKi;RsKi;TbKi;AsKi;VvLu;PcKi;MDCK;MfiKi;MlKi	E	1	0.666667	0.0319463
A372T	82	AsKi;MDCK;SP2_0;MfuKi;NEF;NIH3T3;GkKi;BHK_21;RmKi;PlKi;Mv.1.lu;TrKi;PjKi	MmKi;HpKi;AaLu;PbKi;OcKi;MsKi;MpKi;TmKi;MhKi;EsKi;VvKi;MDBK;MfiKi;SW480;PcKi;TbKi;RsKi;MlKi;VvLu;CsKi	T	0.230769	0.7	0.01336
T478IF	82	AsKi;NIH3T3;Mv.1.lu;NpKi;PK_15;NEF;A549;BHK_21;TrKi;PdKi;SP2_0	MmKi;HpKi;AaLu;TmKi;MpKi;OcKi;PbKi;MhKi;MsKi;VvKi;EsKi;SW480;MDBK;TbKi;RsKi;CsKi;MfuKi;MfiKi;MDCK;PcKi;VvLu;MlKi	T	0.181818	0.681818	0.0104367
P479S	82	MDCK;MfiKi;CsKi;MfuKi;RmKi;NpKi	TmKi;AaLu;MpKi;PbKi;PlKi;OcKi;VvKi;EsKi	T	0.333333	1	0.014985
G485R	82	Mv.1.lu;MlKi;PK_15;PjKi;NEF;A549;NpKi	MmKi;HpKi;AaLu;MpKi;TmKi;OcKi;MsKi;PbKi;MhKi;TbKi;SW480;MDBK;EsKi;MfiKi;VvLu;SP2_0;RsKi;MDCK;VvKi;PcKi;AsKi;GkKi;CsKi;MfuKi;F81;NIH3T3;BHK_21	T	0.142857	0.62963	0.0348367
T859I	82	BHK_21;NpKi;Mv.1.lu;TrKi;GkKi;A549;PjKi	HpKi;MmKi;TmKi;AaLu;OcKi;MpKi;MsKi;PbKi;EsKi;MDBK;MhKi;SW480;VvKi;PcKi;RsKi;MfuKi;CsKi;AsKi;TbKi;VvLu;MlKi;MfiKi;MDCK;SP2_0;RmKi;NIH3T3	T	0.142857	0.615385	0.0390969
P26L	325	GkKi;MfiKi;MfuKi;NIH3T3;Mv.1.lu;SW480;PjKi;PlKi;MDCK;NpKi;BHK_21;A549;TrKi;NEF	HpKi;MmKi;OcKi;AaLu;MsKi;TmKi;MpKi;PbKi;MhKi;EsKi;RsKi;VvKi;MDBK;PcKi;TbKi;RmKi;MlKi;CsKi;VvLu;AsKi;SP2_0	Q	0.785714	0.285714	0.00593223
Q498H	325	RmKi;A549;MDCK;NEF;BHK_21;PK_15;NIH3T3	HpKi;AaLu;TmKi;MpKi;MsKi;OcKi;MhKi;VvKi;TbKi;PbKi;EsKi;AsKi;MDBK;PcKi;SW480;MfiKi;RsKi;F81;VvLu;MfuKi;MlKi;GkKi;Mv.1.lu;CsKi;PjKi;TrKi;NpKi	Q	1	0.37037	0.00723026
A570D	353	MfiKi;GkKi;PK_15;NpKi;SP2_0;A549;BHK_21;Mv.1.lu;PlKi;F81;PjKi	NEF;HpKi;MmKi;AaLu;PbKi;MsKi;OcKi;MDBK;TmKi;RsKi;SW480;EsKi;MhKi;VvKi;TbKi;PcKi;CsKi;RmKi;MfuKi;MDCK;VvLu;AsKi	K	0.636364	0.954545	0.0325362
T572I	353	Mv.1.lu;RmKi;TrKi;NpKi;NEF;A549;PjKi;PdKi;SP2_0;GkKi	TmKi;HpKi;MmKi;AaLu;MpKi;OcKi;MsKi;PbKi;MDBK;MhKi;TbKi;EsKi;RsKi;VvKi;PcKi;AsKi;VvLu;MDCK;MfuKi;SW480;PlKi;MfiKi;CsKi;NIH3T3;BHK_21;MlKi	K	0.6	0.923077	0.0385113
G1124V	353	F81;RmKi;A549;NIH3T3;MlKi;BHK_21;PK_15;Mv.1.lu;TrKi;PdKi;NpKi;NEF	HpKi;AaLu;MpKi;MsKi;TmKi;OcKi;MhKi;PbKi;RsKi;EsKi;MDBK;SW480;AsKi;VvKi;TbKi;MfuKi;VvLu;PlKi;MfiKi;PcKi;MDCK;CsKi	K	0.666667	0.954545	0.0419829
L18F	354	SP2_0;MfiKi;A549;PjKi;Mv.1.lu;PlKi;NEF;TrKi;NpKi	MmKi;HpKi;AaLu;PbKi;MDBK;MpKi;MsKi;MhKi;TbKi;TmKi;EsKi;OcKi;SW480;VvLu;PcKi;VvKi;RmKi;RsKi;GkKi;BHK_21;MDCK;NIH3T3;F81;MfuKi;PK_15;AsKi;MlKi	G	0.444444	0.962963	0.00178972
G485R	354	MlKi;PK_15;PjKi;NEF;A549;NpKi;RmKi;PdKi;PlKi	MmKi;HpKi;AaLu;MpKi;TmKi;OcKi;MsKi;PbKi;MhKi;TbKi;SW480;MDBK;EsKi;MfiKi;VvLu;SP2_0;RsKi;MDCK;VvKi;PcKi;AsKi;GkKi;CsKi;MfuKi;F81;NIH3T3;BHK_21;Mv.1.lu	G	0.555556	0.892857	0.044951
A1078S	354	NIH3T3;MlKi;PlKi;PdKi;A549;Mv.1.lu;NEF;PK_15;RmKi;BHK_21;TrKi;NpKi	MmKi;AaLu;HpKi;TmKi;MpKi;OcKi;PbKi;MsKi;EsKi;MhKi;SW480;MDBK;VvKi;VvLu;RsKi;MDCK;PcKi;CsKi;SP2_0;MfiKi;MfuKi;TbKi;AsKi;GkKi	G	0.583333	0.916667	0.0289374
novariant	387	VeroE6;Marc_145;PlKi;Huh;RrKi	RfKi;RfHe;CeKi;AaSp;McKi;AaLu;MfuKi;MpKi;MDBK;NEF;HT29;PbKi;SW480;MmKi;MsKi;OcKi;AsKi;GkKi;CpoKi;EsKi;VvKi;BHK_21;NIH3T3;PcKi;RmKi;PbHe;Mv_1_lu1;A549;PjKi;HpKi;NpKi;TrKi;MLKi;SP2_0;PK_15;MfiKi	A	0.8	0.194444	0.0138271
