# Supplementary material for: Comparative susceptibility of SARS-CoV-2, SARS-CoV, and MERS-CoV across mammals
Source: ISME J. 2023 Jan 23;17(4):549–60. doi: 10.1038/s41396-023-01368-2 (PMC9869846; doi:10.1038/s41396-023-01368-2)
Supplement: Supplementary file 5 — Table S4 [file 41396_2023_1368_MOESM5_ESM.xlsx]

## Sheet: Sheet1
Ensembl gene ID	Symbol	Name	Model.coeff	Model.intercept	p.value.all	p.robust	p.max
ENSG00000174827	PDZK1	PDZ domain containing 1	0.226666	0.217099	1.4984e-07	5.8715e-11	1.95284e-09
ENSG00000167711	SERPINF2	serpin family F member 2	0.261061	0.218946	1.65364e-08	2.31213e-09	1.37614e-07
ENSG00000281931	SCG5	secretogranin V	0.28439	0.453733	5.10644e-07	3.50628e-09	1.08411e-07
ENSG00000165507	DEPP1	DEPP1 autophagy regulator	0.217513	-0.223216	3.58678e-11	4.56778e-09	4.51361e-07
ENSG00000091262	ABCC6	ATP binding cassette subfamily C member 6	0.123226	-0.116185	3.17953e-08	2.70584e-08	6.14463e-07
ENSG00000086696	HSD17B2	hydroxysteroid 17-beta dehydrogenase 2	0.292174	-0.395265	1.1001e-09	3.09807e-08	7.47515e-07
ENSG00000164010	ERMAP	erythroblast membrane associated protein (Scianna blood group)	0.0194291	0.0210754	0.0954196	1.41427e-07	7.33432e-06
ENSG00000184860	SDR42E1	short chain dehydrogenase/reductase family 42E, member 1	0.135864	0.298695	2.43714e-06	4.4885e-07	6.97725e-06
ENSG00000181666	ZNF875	zinc finger protein 875	0.0744611	-0.0278777	0.000387867	5.06013e-07	2.32167e-05
ENSG00000277131	MMEL1	membrane metalloendopeptidase like 1	0.0143686	0.0895255	0.509456	5.79287e-07	9.12453e-05
ENSG00000267680	ZNF224	zinc finger protein 224	0.086714	-0.0462787	1.3419e-05	9.01164e-07	3.70845e-05
ENSG00000140987	ZSCAN32	zinc finger and SCAN domain containing 32	0.0631565	-0.0245203	2.42583e-05	1.31713e-06	5.18057e-05
ENSG00000112212	TSPO2	translocator protein 2	0.0369194	0.0549601	0.0708012	1.45009e-06	5.08517e-05
ENSG00000073350	LLGL2	LLGL scribble cell polarity complex component 2	0.242564	2.1966	5.73399e-06	1.56771e-06	2.64406e-05
ENSG00000285493	NRL	neural retina leucine zipper	0.034283	0.177868	0.238759	1.63565e-06	9.19277e-05
ENSG00000120915	EPHX2	epoxide hydrolase 2	0.214653	1.07687	1.02335e-05	1.90893e-06	1.85151e-05
ENSG00000106927	AMBP	alpha-1-microglobulin/bikunin precursor	0.249228	-0.271172	1.92636e-05	2.30914e-06	5.39461e-05
ENSG00000205089	CCNI2	cyclin I family member 2	0.0316746	0.00748247	0.000633715	2.55228e-06	0.000241546
ENSG00000132437	DDC	dopa decarboxylase	0.119452	0.206736	0.000480592	2.95541e-06	0.000107881
ENSG00000154997	SEPTIN14	septin 14	0.027894	-0.0297722	3.53325e-06	3.25926e-06	0.00014055
ENSG00000167523	SPATA33	spermatogenesis associated 33	0.136923	0.244932	0.000188014	4.31616e-06	0.000189375
ENSG00000205744	DENND1C	DENN domain containing 1C	0.115224	0.26611	2.64543e-05	4.61019e-06	0.000108007
ENSG00000134962	KLB	klotho beta	0.123445	-0.155705	1.46778e-07	4.80009e-06	0.00242115
ENSG00000187595	ZNF385C	zinc finger protein 385C	0.0358536	0.0229258	0.000199466	5.2532e-06	0.000115546
ENSG00000005187	ACSM3	acyl-CoA synthetase medium chain family member 3	0.0946601	0.26052	3.94656e-05	5.30602e-06	5.90579e-05
ENSG00000185133	INPP5J	inositol polyphosphate-5-phosphatase J	0.128576	0.756573	7.52546e-05	5.49871e-06	0.000208961
ENSG00000178988	MRFAP1L1	Morf4 family associated protein 1 like 1	0.173583	-0.000263585	9.84372e-05	6.20994e-06	0.00028307
ENSG00000167080	B4GALNT2	beta-1,4-N-acetyl-galactosaminyltransferase 2	0.165986	-0.0783092	0.000160841	7.28535e-06	0.00150289
ENSG00000128322	IGLL1	immunoglobulin lambda like polypeptide 1	0.177923	-0.22714	1.26753e-06	8.27215e-06	0.000727145
ENSG00000187017	ESPN	espin	0.0755053	0.0878751	0.0132131	8.29704e-06	0.000189785
ENSG00000179314	WSCD1	WSC domain containing 1	0.0853867	0.181634	0.00013612	9.3419e-06	0.000189959
ENSG00000196605	ZNF846	zinc finger protein 846	0.0415519	0.0350101	0.000663171	1.02481e-05	0.000111491
ENSG00000166228	PCBD1	pterin-4 alpha-carbinolamine dehydratase 1	0.341845	2.19609	0.00013588	1.13625e-05	8.67631e-05
ENSG00000109193	SULT1E1	sulfotransferase family 1E member 1	0.0935017	-0.10008	9.98784e-05	1.26109e-05	0.00729443
ENSG00000182612	TSPAN10	tetraspanin 10	0.0788325	0.00163979	3.60814e-05	1.3043e-05	0.000686657
ENSG00000197857	ZNF44	zinc finger protein 44	0.0632778	-0.0550063	6.16255e-05	1.31847e-05	0.000674886
ENSG00000130649	CYP2E1	cytochrome P450 family 2 subfamily E member 1	0.0534928	-0.0754715	6.13487e-08	1.40847e-05	0.00298938
ENSG00000154252	GAL3ST2	galactose-3-O-sulfotransferase 2	0.0345643	0.0600965	0.0209566	1.44151e-05	0.000567971
ENSG00000234728	SNHG32	small nucleolar RNA host gene 32	0.24685	-0.179168	0.000171666	1.55067e-05	0.000706146
ENSG00000285112	SLC52A2	solute carrier family 52 member 2	0.176791	-0.136761	0.000176617	1.55899e-05	0.000667763
ENSG00000184206	GOLGA6L4	golgin A6 family like 4	0.0329289	0.025415	0.0812328	1.68263e-05	0.000862766
ENSG00000204920	ZNF155	zinc finger protein 155	0.0464007	-0.0320307	0.000244361	1.8044e-05	0.000759838
ENSG00000198042	MAK16	MAK16 homolog	-0.154968	4.04552	0.000537694	1.92256e-05	0.000218888
ENSG00000166105	GLB1L3	galactosidase beta 1 like 3	0.0116155	0.000233107	0.00188	2.02854e-05	0.00100365
ENSG00000159496	RGL4	ral guanine nucleotide dissociation stimulator like 4	0.0188121	-0.0115152	0.00047246	2.09256e-05	0.00102953
ENSG00000105675	ATP4A	ATPase H+/K+ transporting subunit alpha	0.0224495	0.0450034	0.165145	2.16358e-05	0.0041815
ENSG00000167380	ZNF226	zinc finger protein 226	0.121235	0.293716	0.000116962	2.19268e-05	0.000341309
ENSG00000183979	NPB	neuropeptide B	0.166099	0.213305	0.00113215	2.30285e-05	0.00154604
ENSG00000144908	ALDH1L1	aldehyde dehydrogenase 1 family member L1	0.138911	0.12357	8.94741e-06	2.33064e-05	0.00220945
ENSG00000005801	ZNF195	zinc finger protein 195	0.0951741	-0.0666483	0.000254977	2.34961e-05	0.000871015
ENSG00000108622	ICAM2	intercellular adhesion molecule 2	0.116828	0.350904	0.0317831	2.56749e-05	0.00679325
ENSG00000106714	CNTNAP3	contactin associated protein family member 3	0.0410148	0.0252763	0.0507488	2.64132e-05	0.00037884
ENSG00000213213	CCDC183	coiled-coil domain containing 183	0.0704554	0.203101	0.000586244	2.73231e-05	0.00128159
ENSG00000137210	TMEM14B	transmembrane protein 14B	0.160093	-0.0950374	0.000548758	2.79499e-05	0.00115035
ENSG00000088726	TMEM40	transmembrane protein 40	0.172128	0.398694	0.000483765	3.28517e-05	0.00328446
ENSG00000288216	SLC5A11	solute carrier family 5 member 11	0.0273882	0.0412893	0.00129882	3.30941e-05	0.00210817
ENSG00000143768	LEFTY2	left-right determination factor 2	0.0381795	0.0596459	0.00607024	3.31852e-05	0.00151075
ENSG00000141738	GRB7	growth factor receptor bound protein 7	0.219829	1.02125	0.000131006	3.59861e-05	0.000396323
ENSG00000155749	FLACC1	flagellum associated containing coiled-coil domains 1	0.0318411	0.0335339	0.000271035	3.65391e-05	0.00173952
ENSG00000197608	ZNF841	zinc finger protein 841	0.0428931	-0.0129628	0.00327347	3.70085e-05	0.00110023
ENSG00000178229	ZNF543	zinc finger protein 543	0.0156159	0.00787375	0.0513595	3.77942e-05	0.0019723
ENSG00000177839	PCDHB9	protocadherin beta 9	0.062261	0.00977843	0.00133068	3.81946e-05	0.00450896
ENSG00000261459	ZNF747	Zinc finger protein 747	0.0445251	-0.0238729	0.000809889	3.83464e-05	0.000850139
ENSG00000198538	ZNF28	zinc finger protein 28	0.0100184	0.0204828	0.252335	3.8354e-05	0.00186485
ENSG00000197816	CCDC180	coiled-coil domain containing 180	0.035375	0.0315576	0.00020388	4.06904e-05	0.00246673
ENSG00000268799	H3Y2	H3.Y histone 2	-0.292052	8.26598	0.000290827	4.08334e-05	0.00148759
ENSG00000023839	ABCC2	ATP binding cassette subfamily C member 2	0.113619	0.159674	0.00602946	4.14657e-05	0.00023012
ENSG00000213996	TM6SF2	transmembrane 6 superfamily member 2	0.127261	0.317819	0.00151524	4.22871e-05	0.000374592
ENSG00000105219	CCNP	cyclin P	0.0362782	0.0488874	0.0177839	4.43156e-05	0.00510688
ENSG00000127129	EDN2	endothelin 2	0.144273	0.133079	0.000246692	4.79648e-05	0.00829622
ENSG00000015520	NPC1L1	NPC1 like intracellular cholesterol transporter 1	0.112581	0.369374	0.00192598	5.14519e-05	0.000484963
ENSG00000171130	ATP6V0E2	ATPase H+ transporting V0 subunit e2	0.134376	-0.0127928	0.000666945	5.36054e-05	0.00248301
ENSG00000283985	C17orf97	chromosome 17 open reading frame 97	0.113938	0.388624	0.000854957	5.42783e-05	0.00165156
ENSG00000174567	GOLT1A	golgi transport 1A	0.157749	-0.0248608	2.24748e-06	5.58361e-05	0.00221777
ENSG00000087076	HSD17B14	hydroxysteroid 17-beta dehydrogenase 14	0.186224	0.235151	0.000306682	5.61943e-05	0.00214025
ENSG00000147274	RBMX	RNA binding motif protein X-linked	-0.200303	5.48209	0.000616542	6.14271e-05	0.00111973
ENSG00000268350	FAM156A	family with sequence similarity 156 member A	0.178605	0.272803	0.00030794	6.33887e-05	0.000854778
ENSG00000105707	HPN	hepsin	0.220232	1.26843	0.00108113	6.36701e-05	0.00135396
ENSG00000140319	SRP14	signal recognition particle 14	0.112564	5.95184	0.000347793	6.66849e-05	0.0011828
ENSG00000197249	SERPINA1	serpin family A member 1	0.272545	0.213483	0.000689703	6.73711e-05	0.0030083
ENSG00000123364	HOXC13	homeobox C13	0.0548279	0.0195433	0.00256825	7.16576e-05	0.00293307
ENSG00000196705	ZNF431	zinc finger protein 431	0.0206958	-0.00701682	0.00401275	7.25858e-05	0.00312035
ENSG00000112763	BTN2A1	butyrophilin subfamily 2 member A1	0.119934	0.0445936	0.000250172	7.42706e-05	0.00156908
ENSG00000151632	AKR1C2	aldo-keto reductase family 1 member C2	0.251521	-0.0300099	0.000636406	7.4303e-05	0.00363799
ENSG00000152433	ZNF547	zinc finger protein 547	0.0205212	-0.010472	0.00109315	7.59827e-05	0.000805447
ENSG00000267795	SMIM22	small integral membrane protein 22	0.0771587	0.140427	0.0220072	7.69224e-05	0.00349933
ENSG00000173890	GPR160	G protein-coupled receptor 160	0.114352	0.102441	0.00146074	7.71588e-05	0.00093743
ENSG00000185522	LMNTD2	lamin tail domain containing 2	0.140862	0.0966904	1.53695e-06	8.32531e-05	0.00307164
ENSG00000125861	GFRA4	GDNF family receptor alpha 4	0.0299792	0.0414771	0.00199692	8.37083e-05	0.0110552
ENSG00000064687	ABCA7	ATP binding cassette subfamily A member 7	0.12655	0.608585	0.000486344	8.50919e-05	0.00160676
ENSG00000146757	ZNF92	zinc finger protein 92	0.0475717	-0.0308193	0.000490876	8.70747e-05	0.00102704
ENSG00000153531	ADPRHL1	ADP-ribosylhydrolase like 1	0.0232616	0.0571943	0.0566765	8.75936e-05	0.00130156
ENSG00000116771	AGMAT	agmatinase	0.189224	-0.0909272	1.67777e-06	8.79582e-05	0.00183931
ENSG00000185630	PBX1	PBX homeobox 1	-0.177255	3.00578	0.000377189	9.06591e-05	0.000463291
ENSG00000185215	TNFAIP2	TNF alpha induced protein 2	-0.223411	4.492	0.000276184	9.18684e-05	0.000565108
ENSG00000196466	ZNF799	zinc finger protein 799	0.0287404	-0.0186301	0.00138212	9.48536e-05	0.000927518
ENSG00000170835	CEL	carboxyl ester lipase	0.0185289	0.0980665	0.394657	0.000103053	0.00239569
ENSG00000248405	PRR5-ARHGAP8	PRR5-ARHGAP8 readthrough	0.103391	0.133578	0.00329892	0.000105008	0.00191646
ENSG00000131400	NAPSA	napsin A aspartic peptidase	0.112944	0.165279	0.00294854	0.000106494	0.00116606
ENSG00000250067	YJEFN3	YjeF N-terminal domain containing 3	0.134044	0.345374	0.00594569	0.000107473	0.0119445
ENSG00000110697	PITPNM1	phosphatidylinositol transfer protein membrane associated 1	0.134699	3.34744	0.000290463	0.000108051	0.0024696
ENSG00000124783	SSR1	signal sequence receptor subunit 1	-0.107894	6.10871	0.002146	0.000110726	0.000588468
ENSG00000132199	ENOSF1	enolase superfamily member 1	0.135069	0.350239	0.000773385	0.000112949	0.00148538
ENSG00000105483	CARD8	caspase recruitment domain family member 8	0.0465078	0.0172702	0.00258459	0.000117308	0.00502439
ENSG00000235169	SMIM1	small integral membrane protein 1 (Vel blood group)	0.206218	0.94189	0.00179684	0.000123346	0.00147838
ENSG00000146090	RASGEF1C	RasGEF domain family member 1C	0.0781555	-0.0147084	0.0019744	0.000127194	0.025838
ENSG00000160072	ATAD3B	ATPase family AAA domain containing 3B	0.141511	0.0799082	0.00233156	0.00013644	0.00647505
ENSG00000186298	PPP1CC	protein phosphatase 1 catalytic subunit gamma	-0.172038	5.2881	0.00178616	0.000140974	0.0016145
ENSG00000181781	ODF3L2	outer dense fiber of sperm tails 3 like 2	0.0584297	-0.0644608	0.00329562	0.000141371	0.00440846
ENSG00000161277	THAP8	THAP domain containing 8	0.121364	0.403902	0.00212981	0.000146458	0.00358926
ENSG00000167094	TTC16	tetratricopeptide repeat domain 16	0.0437015	0.118121	0.00957576	0.000147127	0.0199714
ENSG00000129946	SHC2	SHC adaptor protein 2	0.183267	0.760109	0.000637767	0.00014749	0.00282454
ENSG00000099812	MISP	mitotic spindle positioning	0.18326	0.470158	0.000944105	0.000150822	0.0042966
ENSG00000135406	PRPH	peripherin	0.0519208	0.159474	0.0218697	0.000151415	0.00112425
ENSG00000100983	GSS	glutathione synthetase	0.0943942	3.98843	0.000432511	0.000151556	0.00426034
ENSG00000160282	FTCD	formimidoyltransferase cyclodeaminase	0.0963569	-0.0513574	0.000440246	0.000154069	0.0015147
ENSG00000204956	PCDHGA1	protocadherin gamma subfamily A, 1	0.0079083	0.00434523	0.00661622	0.000154325	0.00543779
ENSG00000164855	TMEM184A	transmembrane protein 184A	0.187152	1.19709	0.00041936	0.000155226	0.00219657
ENSG00000271723	MROH7-TTC4	MROH7-TTC4 readthrough (NMD candidate)	0.00585538	0.00862928	0.0738082	0.000161811	0.00651745
ENSG00000102580	DNAJC3	DnaJ heat shock protein family (Hsp40) member C3	-0.116845	4.74067	0.00103846	0.000164769	0.00505175
ENSG00000070371	CLTCL1	clathrin heavy chain like 1	0.0918964	0.131866	0.00110747	0.000164933	0.00165306
ENSG00000234846	NEU1	neuraminidase 1	0.158376	4.29686	0.00221793	0.000166962	0.000726882
ENSG00000138161	CUZD1	CUB and zona pellucida like domains 1	0.016547	0.0533376	0.315831	0.000168996	0.00747292
ENSG00000221909	FAM200A	family with sequence similarity 200 member A	0.0563495	0.0336191	0.000690886	0.000172106	0.00455637
ENSG00000186026	ZNF284	zinc finger protein 284	0.0115848	0.0128448	0.125342	0.000174388	0.00536092
ENSG00000198650	TAT	tyrosine aminotransferase	0.0111382	0.0154503	0.0035428	0.000182925	0.0026563
ENSG00000157851	DPYSL5	dihydropyrimidinase like 5	0.0953008	0.149616	0.00251923	0.000183513	0.00302234
ENSG00000284752	GMPR2	guanosine monophosphate reductase 2	0.150449	0.0437816	0.00378083	0.000183513	0.00456566
ENSG00000185947	ZNF267	zinc finger protein 267	0.043888	-0.0202453	0.00175646	0.000195272	0.00243114
ENSG00000163530	DPPA2	developmental pluripotency associated 2	0.0373313	0.0422066	0.0159264	0.000196018	0.010023
ENSG00000169903	TM4SF4	transmembrane 4 L six family member 4	0.301831	0.566983	0.0016441	0.000196322	0.00124092
ENSG00000181378	CFAP65	cilia and flagella associated protein 65	0.00319797	0.0312221	0.636182	0.000205551	0.00147841
ENSG00000178773	CPNE7	copine 7	0.0552373	0.0838703	0.05704	0.000209559	0.00233262
ENSG00000205352	PRR13	proline rich 13	0.284443	0.317333	0.000541196	0.000211583	0.00354211
ENSG00000138036	DYNC2LI1	dynein cytoplasmic 2 light intermediate chain 1	0.109327	2.88162	0.000414352	0.000212927	0.00384126
ENSG00000105519	CAPS	calcyphosine	0.143824	0.754701	0.000738672	0.000229677	0.00215877
ENSG00000278488	NAPRT	nicotinate phosphoribosyltransferase	0.194838	2.25142	0.000596184	0.00023064	0.00278279
ENSG00000271824	SMIM32	small integral membrane protein 32	0.0777899	0.0868243	0.0769106	0.000236943	0.023429
ENSG00000138400	MDH1B	malate dehydrogenase 1B	0.0548419	0.238996	0.000834936	0.000239462	0.0061124
ENSG00000197933	ZNF823	zinc finger protein 823	0.0711178	-0.0734967	2.68633e-05	0.000239798	0.0150633
ENSG00000171425	ZNF581	zinc finger protein 581	0.175562	1.27185	0.00116226	0.000241335	0.00134369
ENSG00000122378	PRXL2A	peroxiredoxin like 2A	0.239624	3.24146	0.000349049	0.000242721	0.00349276
ENSG00000266714	MYO15B	myosin XVB	0.0163821	0.0486953	0.0288602	0.000247564	0.0115121
ENSG00000145555	MYO10	myosin X	-0.160128	4.28494	0.00127215	0.000248478	0.00396485
ENSG00000091490	SEL1L3	SEL1L family member 3	0.193425	0.948125	0.00212768	0.000249679	0.00337479
ENSG00000114859	CLCN2	chloride voltage-gated channel 2	0.0975523	0.936501	0.00207641	0.000251653	0.0040438
ENSG00000205143	ARID3C	AT-rich interaction domain 3C	0.0189004	0.0281799	0.010099	0.00026332	0.00323347
ENSG00000130822	PNCK	pregnancy up-regulated nonubiquitous CaM kinase	0.101601	0.144782	0.00178435	0.000263505	0.0221509
ENSG00000137103	TMEM8B	transmembrane protein 8B	0.0810893	0.946359	0.00240865	0.000267622	0.0080092
ENSG00000183114	FAM43B	family with sequence similarity 43 member B	0.0671173	0.196146	0.00454569	0.000269574	0.0105226
ENSG00000171295	ZNF440	zinc finger protein 440	0.0457344	-0.0496829	9.71463e-05	0.000269611	0.0194132
ENSG00000205403	CFI	complement factor I	0.132119	0.644779	0.00219574	0.000270679	0.00423679
ENSG00000188243	COMMD6	COMM domain containing 6	0.273103	1.53708	0.00044886	0.000274235	0.00234072
ENSG00000138079	SLC3A1	solute carrier family 3 member 1	0.15063	0.932556	0.000572714	0.000285027	0.0122218
ENSG00000125657	TNFSF9	TNF superfamily member 9	0.156827	0.731507	0.000370439	0.000285439	0.00262206
ENSG00000162009	SSTR5	somatostatin receptor 5	0.0778315	-0.101914	4.3984e-05	0.000287157	0.0169935
ENSG00000196757	ZNF700	zinc finger protein 700	0.058274	-0.0395528	0.00201643	0.00029296	0.0160797
ENSG00000282301	CYP3A7-CYP3A51P	CYP3A7-CYP3A51P readthrough	0.0422574	-0.054266	0.000298161	0.000294659	0.0103603
ENSG00000130544	ZNF557	zinc finger protein 557	0.0726508	-0.0711135	3.01062e-05	0.000300697	0.0223759
ENSG00000197951	ZNF71	zinc finger protein 71	0.0844139	0.160332	0.00103788	0.000305747	0.0106742
ENSG00000274349	ZNF658	zinc finger protein 658	0.0473068	0.0589423	0.00137463	0.000312386	0.00271926
ENSG00000128050	PAICS	phosphoribosylaminoimidazole carboxylase and phosphoribosylaminoimidazolesuccinocarboxamide synthase	-0.146369	4.87841	0.0058236	0.000318214	0.00399366
ENSG00000213799	ZNF845	zinc finger protein 845	0.00624397	0.0191943	0.367115	0.000323124	0.00288883
ENSG00000100767	PAPLN	papilin, proteoglycan like sulfated glycoprotein	0.105862	0.240098	0.000215601	0.000331545	0.00874439
ENSG00000083828	ZNF586	zinc finger protein 586	0.0246973	0.00189565	0.0291568	0.000337415	0.0186248
ENSG00000007216	SLC13A2	solute carrier family 13 member 2	0.0236057	-0.00536577	0.00117665	0.000339552	0.0433079
ENSG00000137266	SLC22A23	solute carrier family 22 member 23	0.102647	1.34028	0.00151428	0.000341944	0.00890549
ENSG00000184925	LCN12	lipocalin 12	0.0655744	0.0178705	0.00149927	0.000353043	0.00438324
ENSG00000085831	TTC39A	tetratricopeptide repeat domain 39A	0.135408	1.42002	0.000850356	0.000360178	0.00449798
ENSG00000183248	PRR36	proline rich 36	0.0601237	0.46617	0.121064	0.000385475	0.0036588
ENSG00000163933	RFT1	RFT1 homolog	0.0857434	1.93648	0.00585577	0.000390054	0.00487476
ENSG00000231738	TSPAN19	tetraspanin 19	0.0230913	0.00310039	0.00918731	0.000398514	0.00409863
ENSG00000183647	ZNF530	zinc finger protein 530	0.0273753	0.0668043	0.125879	0.000401473	0.0184007
ENSG00000142494	SLC47A1	solute carrier family 47 member 1	0.0845907	0.195009	0.00141419	0.00041355	0.00448478
ENSG00000204950	LRRC10B	leucine rich repeat containing 10B	0.0991408	0.205029	0.000701819	0.000413842	0.0085774
ENSG00000135638	EMX1	empty spiracles homeobox 1	0.0569102	0.32053	0.0869465	0.000418783	0.00814135
ENSG00000105708	ZNF14	zinc finger protein 14	0.024183	0.0428021	0.0827249	0.000425673	0.00916476
ENSG00000135506	OS9	OS9 endoplasmic reticulum lectin	0.0812556	5.39022	0.00142984	0.000434271	0.00719838
ENSG00000119535	CSF3R	colony stimulating factor 3 receptor	0.016687	0.0088451	0.0175818	0.000434466	0.0122893
ENSG00000253313	C1orf210	chromosome 1 open reading frame 210	0.0821101	0.100027	0.0118868	0.000449925	0.039136
ENSG00000132879	FBXO44	F-box protein 44	0.150429	0.441468	0.00144994	0.000451813	0.0105685
ENSG00000164241	C5orf63	chromosome 5 open reading frame 63	0.0921231	0.577647	0.0090513	0.000452728	0.00180136
ENSG00000256771	ZNF253	zinc finger protein 253	0.048756	-0.0494151	5.2376e-05	0.00045303	0.020794
ENSG00000076826	CAMSAP3	calmodulin regulated spectrin associated protein family member 3	0.162302	1.35078	0.00120666	0.000475311	0.0055184
ENSG00000205426	KRT81	keratin 81	0.148406	0.140888	0.00415886	0.000487784	0.0042497
ENSG00000183153	GJD3	gap junction protein delta 3	0.0414725	0.0635343	0.00411632	0.000489522	0.0265024
ENSG00000148187	MRRF	mitochondrial ribosome recycling factor	0.0850734	2.85295	0.000704657	0.000498087	0.00291461
ENSG00000149809	TM7SF2	transmembrane 7 superfamily member 2	0.225208	3.10224	0.00306798	0.000498789	0.00320229
ENSG00000063127	SLC6A16	solute carrier family 6 member 16	0.0325293	-0.00718871	0.0030705	0.000499594	0.0194185
ENSG00000049089	COL9A2	collagen type IX alpha 2 chain	0.146504	0.386961	0.00517637	0.000510214	0.0147209
ENSG00000181610	MRPS23	mitochondrial ribosomal protein S23	0.0820365	4.68209	0.0156734	0.000522579	0.00653915
ENSG00000136883	KIF12	kinesin family member 12	0.225038	2.09166	0.00134577	0.000528556	0.00374764
ENSG00000186230	ZNF749	zinc finger protein 749	0.0179431	0.0125915	0.0820328	0.000536502	0.0087195
ENSG00000083814	ZNF671	zinc finger protein 671	0.0477234	-0.0166421	4.23304e-05	0.000545248	0.0334726
ENSG00000198610	AKR1C4	aldo-keto reductase family 1 member C4	0.0308195	0.141296	0.377588	0.000557333	0.0192109
ENSG00000090932	DLL3	delta like canonical Notch ligand 3	0.033384	0.0870781	0.00418917	0.000564075	0.00687785
ENSG00000112309	B3GAT2	beta-1,3-glucuronyltransferase 2	0.0546224	0.164468	0.0107283	0.000569496	0.0305914
ENSG00000105289	TJP3	tight junction protein 3	0.135078	0.662888	0.000709904	0.000572013	0.00739951
ENSG00000249709	ZNF564	zinc finger protein 564	0.0591836	-0.054881	4.53731e-05	0.000577492	0.0347407
ENSG00000104892	KLC3	kinesin light chain 3	0.0976182	0.377789	0.00395274	0.000582887	0.0113483
ENSG00000118137	APOA1	apolipoprotein A1	0.151022	0.178393	0.0165414	0.000583405	0.0318728
ENSG00000213096	ZNF254	zinc finger protein 254	0.0178906	0.00889009	0.0650829	0.000583436	0.0186248
ENSG00000135127	BICDL1	BICD family like cargo adaptor 1	0.153115	1.48573	0.000116297	0.000589086	0.00464189
ENSG00000165695	AK8	adenylate kinase 8	0.097804	0.6155	0.00293174	0.0005917	0.0067643
ENSG00000203722	RAET1G	retinoic acid early transcript 1G	0.00709165	0.0985515	0.736184	0.000592207	0.020109
ENSG00000177628	GBA	glucosylceramidase beta	0.136201	4.11543	0.00211717	0.000601896	0.00615444
ENSG00000189190	ZNF600	zinc finger protein 600	0.0356098	-0.00785547	0.015542	0.000603263	0.0222393
ENSG00000189350	TOGARAM2	TOG array regulator of axonemal microtubules 2	0.0470464	-0.0285478	0.000110157	0.000609691	0.00397698
ENSG00000168297	PXK	PX domain containing serine/threonine kinase like	-0.097092	2.5375	0.00380521	0.000615289	0.00509741
ENSG00000269313	MAGIX	MAGI family member, X-linked	0.113268	0.56209	0.00237414	0.000620299	0.0125851
ENSG00000104537	ANXA13	annexin A13	0.148935	0.318678	0.0166957	0.000623226	0.020081
ENSG00000166681	BEX3	brain expressed X-linked 3	0.25047	0.344581	0.00272538	0.000632361	0.0127109
ENSG00000237918	SAPCD1	suppressor APC domain containing 1	0.0585241	0.00672259	0.00563457	0.00063318	0.0209955
ENSG00000040608	RTN4R	reticulon 4 receptor	0.158067	0.754146	0.00399077	0.000639772	0.0045671
ENSG00000143412	ANXA9	annexin A9	0.160354	0.708783	0.00800367	0.000652912	0.00737329
ENSG00000138152	BTBD16	BTB domain containing 16	0.0306607	0.107599	0.00804441	0.000654311	0.0164571
ENSG00000288191	MISP3	MISP family member 3	0.148894	1.30889	0.00480045	0.000661061	0.0262683
ENSG00000259120	SMIM6	small integral membrane protein 6	0.104804	-0.0167738	0.00053519	0.000663066	0.0281716
ENSG00000170745	KCNS3	potassium voltage-gated channel modifier subfamily S member 3	0.125662	0.462847	0.00597062	0.000668612	0.00832957
ENSG00000065621	GSTO2	glutathione S-transferase omega 2	0.08741	0.220256	0.00596026	0.000671092	0.0293082
ENSG00000183401	CCDC159	coiled-coil domain containing 159	0.107688	0.976128	0.00991573	0.000672184	0.0158062
ENSG00000204604	ZNF468	zinc finger protein 468	0.00946277	0.0200532	0.266291	0.000680568	0.00639158
ENSG00000197372	ZNF675	zinc finger protein 675	0.0344264	-0.0175081	0.00476204	0.000683022	0.0175851
ENSG00000125648	SLC25A23	solute carrier family 25 member 23	0.183975	2.35189	0.00111214	0.00068823	0.00170817
ENSG00000163072	NOSTRIN	nitric oxide synthase trafficking	0.0571358	0.0932135	0.0152333	0.00068971	0.0331976
ENSG00000081154	PCNP	PEST proteolytic signal containing nuclear protein	-0.0904614	5.35324	0.0055204	0.000694952	0.00861413
ENSG00000133028	SCO1	synthesis of cytochrome C oxidase 1	0.0433304	3.27499	0.0588896	0.000696021	0.0039414
ENSG00000184363	PKP3	plakophilin 3	0.214558	1.55051	0.00251611	0.000700975	0.00694664
ENSG00000213185	FAM24B	family with sequence similarity 24 member B	0.0516563	0.00640058	0.025457	0.000708628	0.00678883
ENSG00000143578	CREB3L4	cAMP responsive element binding protein 3 like 4	0.122676	0.717457	0.00155434	0.000713011	0.00438823
ENSG00000115423	DNAH6	dynein axonemal heavy chain 6	0.0118904	0.0195682	0.0697529	0.000724762	0.00928196
ENSG00000174939	ASPHD1	aspartate beta-hydroxylase domain containing 1	0.0661942	0.308042	0.112113	0.000729732	0.0344347
ENSG00000079387	SENP1	SUMO specific peptidase 1	-0.1018	1.79441	0.000866198	0.000744235	0.00282581
ENSG00000189298	ZKSCAN3	zinc finger with KRAB and SCAN domains 3	0.0412352	0.040532	0.0217115	0.00075901	0.00808063
ENSG00000128242	GAL3ST1	galactose-3-O-sulfotransferase 1	0.166857	0.829225	0.00236405	0.000763502	0.0128458
ENSG00000139865	TTC6	tetratricopeptide repeat domain 6	0.0063597	0.0192414	0.0407006	0.000765412	0.0192526
ENSG00000065371	ROPN1	rhophilin associated tail protein 1	0.0250251	0.0413462	0.113819	0.000770662	0.00914432
ENSG00000160867	FGFR4	fibroblast growth factor receptor 4	0.263397	0.707303	1.66835e-05	0.000772333	0.00999814
ENSG00000198556	ZNF789	zinc finger protein 789	0.0869785	0.500742	0.00727754	0.000789955	0.0138852
ENSG00000063180	CA11	carbonic anhydrase 11	0.162877	1.54734	0.00687889	0.000798417	0.00740141
ENSG00000069493	CLEC2D	C-type lectin domain family 2 member D	0.0240189	-0.00580238	0.0111509	0.000801654	0.0121394
ENSG00000203778	FAM229B	family with sequence similarity 229 member B	0.103116	0.153058	0.00944786	0.000809824	0.0208106
ENSG00000273607	CHCHD10	coiled-coil-helix-coiled-coil-helix domain containing 10	0.30178	2.87822	0.00286112	0.000821793	0.00833207
ENSG00000175764	TTLL11	tubulin tyrosine ligase like 11	0.0705315	0.416778	0.00449808	0.000831123	0.00761841
ENSG00000132591	ERAL1	Era like 12S mitochondrial rRNA chaperone 1	0.109813	3.46768	0.00170905	0.00083638	0.00830626
ENSG00000235098	ANKRD65	ankyrin repeat domain 65	0.0680041	0.0710794	0.0058596	0.000857375	0.00910258
ENSG00000171017	LRRC8E	leucine rich repeat containing 8 VRAC subunit E	0.0872275	0.399538	0.00298778	0.000867052	0.00778127
ENSG00000110876	SELPLG	selectin P ligand	0.0510511	0.21733	0.0352754	0.000875911	0.00792995
ENSG00000126246	IGFLR1	IGF like family receptor 1	0.157352	1.60861	0.00243695	0.000889278	0.00550184
ENSG00000215252	GOLGA8B	golgin A8 family member B	0.0409388	0.0390069	0.136787	0.000890104	0.00334892
ENSG00000173588	CEP83	centrosomal protein 83	-0.0941059	2.53344	0.00273098	0.00089419	0.00258953
ENSG00000101074	R3HDML	R3H domain containing like	-0.000565047	0.0582332	0.95662	0.000895392	0.0168702
ENSG00000129925	PGAP6	post-glycosylphosphatidylinositol attachment to proteins 6	0.177823	2.7451	0.000803132	0.00089604	0.00855917
ENSG00000284468	SLC25A24	solute carrier family 25 member 24	-0.201316	3.90743	0.00216394	0.00089836	0.0042105
ENSG00000168026	TTC21A	tetratricopeptide repeat domain 21A	0.0614591	0.249245	0.00134323	0.000910283	0.00430335
ENSG00000131848	ZSCAN5A	zinc finger and SCAN domain containing 5A	0.0766815	-0.0820254	1.7419e-05	0.000923692	0.0213401
ENSG00000139531	SUOX	sulfite oxidase	0.0864314	1.96301	0.0240058	0.000929002	0.00674918
ENSG00000162241	SLC25A45	solute carrier family 25 member 45	0.109627	0.79809	0.00455834	0.000943354	0.00422162
ENSG00000113638	TTC33	tetratricopeptide repeat domain 33	-0.122458	2.51105	0.00204017	0.000946585	0.00561913
ENSG00000148334	PTGES2	prostaglandin E synthase 2	0.108602	3.92436	0.0010369	0.00095508	0.018678
ENSG00000177106	EPS8L2	EPS8 like 2	0.214633	2.866	0.00730444	0.000956782	0.00508757
ENSG00000137106	GRHPR	glyoxylate and hydroxypyruvate reductase	0.123295	4.31881	0.00395605	0.000956834	0.0102094
ENSG00000160191	PDE9A	phosphodiesterase 9A	0.129912	1.02103	0.0181032	0.00095714	0.011175
ENSG00000170837	GPR27	G protein-coupled receptor 27	0.060017	0.192528	0.0100456	0.000964666	0.0141244
ENSG00000162881	OXER1	oxoeicosanoid receptor 1	0.0682891	-0.0836872	0.000265585	0.000969921	0.0237892
ENSG00000105982	RNF32	ring finger protein 32	0.0731312	0.266034	0.00431142	0.000971029	0.00759645
ENSG00000197045	GMFB	glia maturation factor beta	-0.195279	3.31986	0.00249149	0.000998073	0.0034331
ENSG00000171469	ZNF561	zinc finger protein 561	0.0981277	-0.0840502	0.000100352	0.00100374	0.0217102
ENSG00000141401	IMPA2	inositol monophosphatase 2	0.162551	2.06754	0.00184706	0.0010082	0.0138344
ENSG00000186577	SMIM29	small integral membrane protein 29	0.130669	0.040081	0.00583605	0.00101554	0.0400054
ENSG00000237765	FAM200B	family with sequence similarity 200 member B	0.0787972	0.156893	0.00745926	0.00101678	0.0222077
ENSG00000103051	COG4	component of oligomeric golgi complex 4	0.0653007	3.67653	0.00180528	0.0010185	0.0216347
ENSG00000140859	KIFC3	kinesin family member C3	0.13729	3.55207	0.00105112	0.00102988	0.00839856
ENSG00000115257	PCSK4	proprotein convertase subtilisin/kexin type 4	0.0878153	0.341365	0.00384775	0.0010371	0.0250049
ENSG00000133665	DYDC2	DPY30 domain containing 2	0.0650944	0.201845	0.00286056	0.00104091	0.0331178
ENSG00000276072	AATF	apoptosis antagonizing transcription factor	0.0896577	4.12069	0.00206195	0.00106487	0.0087881
ENSG00000281526	ZNF546	zinc finger protein 546	0.0251526	0.00502642	0.00762723	0.00106646	0.0105874
ENSG00000086506	HBQ1	hemoglobin subunit theta 1	0.137737	0.41981	0.00392032	0.00106746	0.0237107
ENSG00000281879	ABO	ABO, alpha 1-3-N-acetylgalactosaminyltransferase and alpha 1-3-galactosyltransferase	0.0842828	0.206474	0.00648255	0.00109038	0.0149398
ENSG00000285199	CIDEB	cell death inducing DFFA like effector b	0.118698	0.387934	0.00202829	0.00110296	0.029081
ENSG00000160336	ZNF761	zinc finger protein 761	0.00977947	0.0287648	0.383124	0.00110884	0.0080311
ENSG00000188321	ZNF559	zinc finger protein 559	0.0648138	-0.0566455	0.000117801	0.00112067	0.0196625
ENSG00000198346	ZNF813	zinc finger protein 813	0.00554873	0.00648647	0.129195	0.00112935	0.00533381
ENSG00000008323	PLEKHG6	pleckstrin homology and RhoGEF domain containing G6	0.0913326	0.389351	0.014758	0.00114282	0.0499307
ENSG00000148702	HABP2	hyaluronan binding protein 2	0.216724	0.201706	9.05393e-05	0.0011807	0.0152307
ENSG00000105088	OLFM2	olfactomedin 2	0.113661	0.734452	0.00634669	0.00118273	0.0310529
ENSG00000125520	SLC2A4RG	SLC2A4 regulator	0.214745	1.76781	0.00229198	0.00118329	0.0117076
ENSG00000117597	UTP25	UTP25 small subunit processor component	-0.090986	3.18508	0.00585984	0.0011918	0.00900407
ENSG00000286070	GGT1	gamma-glutamyltransferase 1	0.168385	0.726921	0.00877733	0.0012006	0.0112139
ENSG00000161791	FMNL3	formin like 3	-0.117758	3.84009	0.00777325	0.00120763	0.00926011
ENSG00000198482	ZNF808	zinc finger protein 808	0.0161109	0.0136714	0.0854491	0.00121106	0.0151325
ENSG00000102225	CDK16	cyclin dependent kinase 16	0.0624605	5.12134	0.00143749	0.00121253	0.0154343
ENSG00000168661	ZNF30	zinc finger protein 30	0.01851	0.000230266	0.0355093	0.00121949	0.0257961
ENSG00000117308	GALE	UDP-galactose-4-epimerase	0.0849235	4.20101	0.00587474	0.00122458	0.0207972
ENSG00000134308	YWHAQ	tyrosine 3-monooxygenase/tryptophan 5-monooxygenase activation protein theta	-0.192462	7.09858	0.0125674	0.00122948	0.012122
ENSG00000104953	TLE6	TLE family member 6, subcortical maternal complex member	0.0697423	0.165991	0.00645506	0.00125414	0.0352377
ENSG00000173114	LRRN3	leucine rich repeat neuronal 3	0.100679	0.344927	0.00633574	0.00126499	0.0221116
ENSG00000116985	BMP8B	bone morphogenetic protein 8b	0.0478184	0.186904	0.0223724	0.00128243	0.0287023
ENSG00000214944	ARHGEF28	Rho guanine nucleotide exchange factor 28	0.177543	2.3395	0.00128444	0.00128532	0.00274362
ENSG00000099960	SLC7A4	solute carrier family 7 member 4	0.0420848	0.137566	0.0216427	0.00128993	0.0331562
ENSG00000196139	AKR1C3	aldo-keto reductase family 1 member C3	0.162269	0.119256	0.00496375	0.00129113	0.01287
ENSG00000175707	KDF1	keratinocyte differentiation factor 1	0.0828613	0.442117	0.0124044	0.00129785	0.0223045
ENSG00000221994	ZNF630	zinc finger protein 630	0.0243118	0.00868662	0.0033565	0.00130904	0.0256911
ENSG00000182040	USH1G	USH1 protein network component sans	0.0357071	0.137495	0.00969652	0.00132334	0.0400872
ENSG00000107829	FBXW4	F-box and WD repeat domain containing 4	0.0984297	2.86296	0.00126506	0.00133495	0.0312322
ENSG00000178531	CTXN1	cortexin 1	0.235562	1.85544	0.00340151	0.00133949	0.00768832
ENSG00000111057	KRT18	keratin 18	0.365983	5.84732	0.00150162	0.00135104	0.00483734
ENSG00000284944	MED18	mediator complex subunit 18	0.0931042	2.53372	0.00192222	0.0013587	0.0108477
ENSG00000285098	CLDN23	claudin 23	0.0882269	0.495125	0.00392047	0.00136086	0.0171602
ENSG00000186868	MAPT	microtubule associated protein tau	0.108698	0.134419	5.13711e-06	0.00137614	0.0155802
ENSG00000103249	CLCN7	chloride voltage-gated channel 7	0.108523	2.83993	0.00186073	0.00141577	0.0164784
ENSG00000168268	NT5DC2	5'-nucleotidase domain containing 2	-0.226825	5.19631	0.00243521	0.00143138	0.0091222
ENSG00000111052	LIN7A	lin-7 homolog A, crumbs cell polarity complex component	0.0926828	0.384685	0.00540482	0.00144755	0.0241045
ENSG00000281540	RCC2	regulator of chromosome condensation 2	-0.0764694	5.71352	0.0540542	0.0014495	0.0147055
ENSG00000197472	ZNF695	zinc finger protein 695	0.0422864	-0.0431146	2.67717e-05	0.00145933	0.0357285
ENSG00000196081	ZNF724	zinc finger protein 724	0.0205879	0.00493581	0.0392084	0.00146482	0.00891444
ENSG00000139800	ZIC5	Zic family member 5	0.0158817	0.0152713	0.0929957	0.00147654	0.0187898
ENSG00000214029	ZNF891	zinc finger protein 891	0.0311716	0.0335317	0.0141266	0.0014824	0.0152068
ENSG00000134020	PEBP4	phosphatidylethanolamine binding protein 4	0.044204	0.0946063	0.0823406	0.00148314	0.0403948
ENSG00000152953	STK32B	serine/threonine kinase 32B	0.116061	0.519179	0.0133964	0.00148921	0.0333738
ENSG00000120705	ETF1	eukaryotic translation termination factor 1	-0.122771	5.47528	0.0220272	0.00151855	0.0178149
ENSG00000118418	HMGN3	high mobility group nucleosomal binding domain 3	0.1853	2.33088	0.0318967	0.00152038	0.0070257
ENSG00000066056	TIE1	tyrosine kinase with immunoglobulin like and EGF like domains 1	0.0168331	0.077227	0.272074	0.00154071	0.0067093
ENSG00000171552	BCL2L1	BCL2 like 1	0.153965	4.63484	0.00296826	0.00155698	0.0127705
ENSG00000095203	EPB41L4B	erythrocyte membrane protein band 4.1 like 4B	0.0799371	0.780709	0.00721991	0.00156929	0.0138226
ENSG00000171234	UGT2B7	UDP glucuronosyltransferase family 2 member B7	0.019345	-0.0264766	2.80909e-05	0.00158099	0.0142531
ENSG00000159915	ZNF233	zinc finger protein 233	0.0225008	0.0784861	0.153261	0.00161142	0.0357369
ENSG00000148481	MINDY3	MINDY lysine 48 deubiquitinase 3	-0.0791103	3.26409	0.0186605	0.00161533	0.017813
ENSG00000231179	MICB	MHC class I polypeptide-related sequence B	0.074762	0.135711	0.0314658	0.00161844	0.0145114
ENSG00000172006	ZNF554	zinc finger protein 554	0.0576016	0.179207	0.00571592	0.0016245	0.006827
ENSG00000169856	ONECUT1	one cut homeobox 1	0.0247279	0.0151221	0.0393762	0.00162672	0.0104795
ENSG00000173930	SLCO4C1	solute carrier organic anion transporter family member 4C1	0.00411572	0.13814	0.84879	0.00163401	0.0159478
ENSG00000150636	CCDC102B	coiled-coil domain containing 102B	0.0167173	-0.0090618	0.000510127	0.00165331	0.0261239
ENSG00000144802	NFKBIZ	NFKB inhibitor zeta	-0.163012	3.60914	0.00130606	0.00168871	0.00653164
ENSG00000077235	GTF3C1	general transcription factor IIIC subunit 1	0.107011	2.97207	0.00396692	0.00169281	0.00542563
ENSG00000182272	B4GALNT4	beta-1,4-N-acetyl-galactosaminyltransferase 4	0.1375	1.33103	0.00532929	0.0017163	0.0209027
ENSG00000221947	XKR9	XK related 9	0.0220679	0.0964503	0.335985	0.00177468	0.0133055
ENSG00000138109	CYP2C9	cytochrome P450 family 2 subfamily C member 9	0.00587185	0.0233906	0.157004	0.00177863	0.0346714
ENSG00000284953	CACNA2D4	calcium voltage-gated channel auxiliary subunit alpha2delta 4	0.00564447	0.0127555	0.0857588	0.0017848	0.0250784
ENSG00000119431	HDHD3	haloacid dehalogenase like hydrolase domain containing 3	0.133703	2.39307	0.00345606	0.00179701	0.0115683
ENSG00000196247	ZNF107	zinc finger protein 107	0.0135993	0.00390925	0.0337674	0.00180979	0.0232874
ENSG00000106603	COA1	cytochrome c oxidase assembly factor 1 homolog	0.176496	1.88695	0.0162685	0.00182067	0.00524385
ENSG00000134291	TMEM106C	transmembrane protein 106C	0.174837	3.1354	0.00289555	0.00182389	0.00504259
ENSG00000149300	C11orf52	chromosome 11 open reading frame 52	0.107453	0.934586	0.0246955	0.00184217	0.0128419
ENSG00000103066	PLA2G15	phospholipase A2 group XV	0.108447	2.81836	0.00812145	0.00184904	0.0376872
ENSG00000004838	ZMYND10	zinc finger MYND-type containing 10	0.105169	0.758571	0.0126339	0.00187283	0.00861888
ENSG00000198521	ZNF43	zinc finger protein 43	0.0140302	-0.0170834	0.000371864	0.00188613	0.0142531
ENSG00000125818	PSMF1	proteasome inhibitor subunit 1	0.0932824	4.38419	0.0137493	0.0018921	0.019136
ENSG00000102904	TSNAXIP1	translin associated factor X interacting protein 1	0.058824	0.325286	0.0032914	0.00189641	0.0403741
ENSG00000266028	SRGAP2	SLIT-ROBO Rho GTPase activating protein 2	-0.0558193	3.16399	0.0110013	0.00190216	0.0388558
ENSG00000168612	ZSWIM1	zinc finger SWIM-type containing 1	0.0803159	1.28539	0.00424484	0.00192652	0.00704724
ENSG00000170537	TMC7	transmembrane channel like 7	0.0657131	0.549535	0.0132313	0.00195654	0.0228643
ENSG00000181896	ZNF101	zinc finger protein 101	0.0786215	-0.0821238	3.75183e-05	0.0019664	0.037023
ENSG00000161551	ZNF577	zinc finger protein 577	0.0359638	0.13904	0.0165512	0.00197142	0.0150364
ENSG00000129514	FOXA1	forkhead box A1	0.107799	0.460844	0.00681077	0.00199403	0.00888714
ENSG00000170293	CMTM8	CKLF like MARVEL transmembrane domain containing 8	0.140561	1.40133	0.00486029	0.00199941	0.0168377
ENSG00000131941	RHPN2	rhophilin Rho GTPase binding protein 2	0.129682	1.5854	0.00515861	0.00201608	0.00880905
ENSG00000174721	FGFBP3	fibroblast growth factor binding protein 3	0.029841	0.0866465	0.0290652	0.00203102	0.0364653
ENSG00000081665	ZNF506	zinc finger protein 506	0.0766472	-0.0910058	0.000248433	0.00204968	0.0138995
ENSG00000178718	RPP25	ribonuclease P and MRP subunit p25	0.103022	0.453131	0.0286809	0.00207382	0.0382434
ENSG00000183654	MARCHF11	membrane associated ring-CH-type finger 11	0.0360956	0.130443	0.250731	0.00213753	0.0406726
ENSG00000138193	PLCE1	phospholipase C epsilon 1	0.079312	0.719357	0.0126016	0.00214386	0.0217422
ENSG00000140527	WDR93	WD repeat domain 93	0.0288632	0.182663	0.02107	0.00214486	0.0204454
ENSG00000099860	GADD45B	growth arrest and DNA damage inducible beta	0.190615	3.93335	0.00613846	0.00214767	0.00748927
ENSG00000104915	STX10	syntaxin 10	0.191332	2.84417	0.00606196	0.00216987	0.0126183
ENSG00000177675	CD163L1	CD163 molecule like 1	0.00347695	0.0114278	0.391501	0.00219718	0.00564097
ENSG00000275246	TLCD2	TLC domain containing 2	0.057322	0.143592	0.0189913	0.00221782	0.0259402
ENSG00000133134	BEX2	brain expressed X-linked 2	0.174763	0.657791	0.0186502	0.00222961	0.0126831
ENSG00000187266	EPOR	erythropoietin receptor	0.11043	1.24757	0.00648833	0.00226681	0.0138497
ENSG00000166840	GLYATL1	glycine-N-acyltransferase like 1	0.0417511	-0.0574257	0.00029584	0.0022864	0.00261013
ENSG00000100994	PYGB	glycogen phosphorylase B	0.130576	2.87347	0.0715309	0.00229957	0.0132421
ENSG00000092421	SEMA6A	semaphorin 6A	0.107055	0.590663	0.00364453	0.00230781	0.0220213
ENSG00000144115	THNSL2	threonine synthase like 2	0.102742	1.36257	0.00922227	0.0023337	0.0129838
ENSG00000117480	FAAH	fatty acid amide hydrolase	0.123747	2.31524	0.0104867	0.00234268	0.0163253
ENSG00000188938	FAM120AOS	family with sequence similarity 120A opposite strand	0.0676707	-0.0403825	0.000259916	0.0023744	0.0436137
ENSG00000074276	CDHR2	cadherin related family member 2	0.121151	0.0271684	0.00035069	0.00240725	0.0242268
ENSG00000143612	C1orf43	chromosome 1 open reading frame 43	0.103548	4.28933	0.00942186	0.00241964	0.00993698
ENSG00000160963	COL26A1	collagen type XXVI alpha 1 chain	0.142768	0.610686	0.0121045	0.00243441	0.0319267
ENSG00000112812	PRSS16	serine protease 16	0.0515355	0.140396	0.0136224	0.00243514	0.0237667
ENSG00000100065	CARD10	caspase recruitment domain family member 10	0.159308	2.60079	0.00224607	0.00243685	0.00923791
ENSG00000198189	HSD17B11	hydroxysteroid 17-beta dehydrogenase 11	0.130044	2.1356	0.00337587	0.00245615	0.0251257
ENSG00000169410	PTPN9	protein tyrosine phosphatase non-receptor type 9	-0.100747	4.19434	0.0130455	0.00247033	0.0210779
ENSG00000157152	SYN2	synapsin II	0.0284248	0.181179	0.212549	0.00247054	0.0432132
ENSG00000170365	SMAD1	SMAD family member 1	-0.124865	3.34807	0.00965017	0.00247296	0.0193367
ENSG00000167363	FN3K	fructosamine 3 kinase	0.1241	0.884058	0.00942498	0.00254722	0.0368148
ENSG00000280568	ZNF780A	zinc finger protein 780A	0.0360431	0.0492978	0.0396663	0.00257647	0.0214507
ENSG00000182173	TSEN54	tRNA splicing endonuclease subunit 54	0.078229	2.89021	0.0079828	0.00263354	0.0347267
ENSG00000114631	PODXL2	podocalyxin like 2	0.139082	0.510045	0.00929322	0.00266844	0.0348414
ENSG00000128699	ORMDL1	ORMDL sphingolipid biosynthesis regulator 1	0.141937	1.60136	0.0372444	0.00268432	0.00816833
ENSG00000076604	TRAF4	TNF receptor associated factor 4	0.0877109	4.63132	0.014816	0.00269245	0.0241123
ENSG00000089199	CHGB	chromogranin B	0.0319197	0.203914	0.145753	0.00269596	0.0247916
ENSG00000197694	SPTAN1	spectrin alpha, non-erythrocytic 1	0.050499	5.7149	0.0154077	0.00270083	0.0166927
ENSG00000063761	ADCK1	aarF domain containing kinase 1	0.0767978	1.42178	0.00402665	0.00270935	0.0119854
ENSG00000175691	ZNF77	zinc finger protein 77	0.085022	0.449984	0.00332421	0.00271978	0.00961374
ENSG00000229680	OR2H2	olfactory receptor family 2 subfamily H member 2	0.0013775	0.0751664	0.921516	0.0027342	0.00731535
ENSG00000173530	TNFRSF10D	TNF receptor superfamily member 10d	0.053384	0.0778603	0.045773	0.0027777	0.0277944
ENSG00000148814	LRRC27	leucine rich repeat containing 27	0.0938949	0.763336	0.0168805	0.00280831	0.0115444
ENSG00000118898	PPL	periplakin	0.168956	1.90035	0.00869531	0.00284033	0.0147535
ENSG00000132958	TPTE2	transmembrane phosphoinositide 3-phosphatase and tensin homolog 2	-0.00224575	0.136448	0.925042	0.0028448	0.024838
ENSG00000166171	DPCD	deleted in primary ciliary dyskinesia homolog (mouse)	0.119961	4.18327	0.00660758	0.0028529	0.0264931
ENSG00000198168	SVIP	small VCP interacting protein	0.167127	0.666744	0.00697005	0.00287584	0.0260123
ENSG00000105053	VRK3	VRK serine/threonine kinase 3	0.115838	2.83129	0.00479597	0.00289013	0.0209446
ENSG00000129197	RPAIN	RPA interacting protein	0.126592	2.9153	0.011541	0.00295009	0.0130717
ENSG00000129255	MPDU1	mannose-P-dolichol utilization defect 1	0.0834506	4.55373	0.00260962	0.00295884	0.027865
ENSG00000276879	IFI27L2	interferon alpha inducible protein 27 like 2	0.243361	1.14006	0.0129345	0.00295903	0.0139156
ENSG00000026103	FAS	Fas cell surface death receptor	-0.155479	3.15187	0.00734568	0.00298524	0.0123827
ENSG00000125170	DOK4	docking protein 4	0.105631	2.65325	0.00827395	0.00299558	0.0316631
ENSG00000064115	TM7SF3	transmembrane 7 superfamily member 3	0.129565	3.07579	0.00991716	0.00299599	0.0131373
ENSG00000105357	MYH14	myosin heavy chain 14	0.155535	1.21217	0.00302621	0.00300394	0.0233023
ENSG00000078900	TP73	tumor protein p73	0.0488759	0.101724	0.0485634	0.0030061	0.040837
ENSG00000185739	SRL	sarcalumenin	0.0099025	0.109954	0.695169	0.00303966	0.0328958
ENSG00000182986	ZNF320	zinc finger protein 320	0.0136425	-0.0114075	0.000364475	0.00314258	0.0469861
ENSG00000162545	CAMK2N1	calcium/calmodulin dependent protein kinase II inhibitor 1	0.149081	1.97334	0.0153704	0.00317034	0.0174835
ENSG00000127249	ATP13A4	ATPase 13A4	0.009031	0.0238984	0.136218	0.00317352	0.00942707
ENSG00000100601	ALKBH1	alkB homolog 1, histone H2A dioxygenase	-0.0811772	2.44432	0.00806084	0.0032049	0.0212556
ENSG00000274619	CFD	complement factor D	0.152555	0.665846	0.010946	0.00321754	0.0295029
ENSG00000140937	CDH11	cadherin 11	-0.173864	3.17081	0.0330439	0.00323345	0.00711399
ENSG00000103253	HAGHL	hydroxyacylglutathione hydrolase like	0.134678	0.462749	0.016156	0.00324578	0.0331405
ENSG00000156515	HK1	hexokinase 1	-0.102557	5.48705	0.0162961	0.00325344	0.0318484
ENSG00000109103	UNC119	unc-119 lipid binding chaperone	0.131403	2.44591	0.00643113	0.00328679	0.0163915
ENSG00000120738	EGR1	early growth response 1	-0.155727	3.95593	0.00816451	0.00334572	0.0192058
ENSG00000114544	SLC41A3	solute carrier family 41 member 3	0.0956591	2.2956	0.00759738	0.00336879	0.0194778
ENSG00000160345	C9orf116	chromosome 9 open reading frame 116	0.145864	1.4747	0.0334058	0.00337887	0.0152833
ENSG00000125814	NAPB	NSF attachment protein beta	-0.0751118	0.964731	0.00492299	0.00337906	0.00641213
ENSG00000145040	UCN2	urocortin 2	0.0341073	0.0490949	0.0169292	0.00342314	0.0322425
ENSG00000260342	Novel gene	40S ribosomal protein S15a	0.359763	1.93856	0.0143389	0.00346274	0.0111857
ENSG00000132635	PCED1A	PC-esterase domain containing 1A	0.141715	3.19998	0.0104104	0.00348829	0.0270583
ENSG00000105849	POLR1F	RNA polymerase I subunit F	-0.0794928	3.493	0.0173279	0.00348979	0.0447382
ENSG00000055163	CYFIP2	cytoplasmic FMR1 interacting protein 2	0.14726	2.10503	0.00924287	0.00349509	0.0105158
ENSG00000235631	RNF148	ring finger protein 148	0.0132438	0.00784019	0.113576	0.0034964	0.00396066
ENSG00000243137	PSG4	pregnancy specific beta-1-glycoprotein 4	0.00786735	0.00132551	0.029779	0.00350799	0.0322052
ENSG00000118620	ZNF430	zinc finger protein 430	0.0501696	-0.0485161	0.000360911	0.00355813	0.027678
ENSG00000153113	CAST	calpastatin	0.0983965	4.82148	0.0193391	0.00358776	0.0139399
ENSG00000120053	GOT1	glutamic-oxaloacetic transaminase 1	0.116212	3.87909	0.0105729	0.00358815	0.0186378
ENSG00000127948	POR	cytochrome p450 oxidoreductase	0.0688937	4.85323	0.0198707	0.00359515	0.0255595
ENSG00000129824	RPS4Y1	ribosomal protein S4 Y-linked 1	-0.247008	8.85547	0.0203933	0.0036215	0.0467459
ENSG00000179750	APOBEC3B	apolipoprotein B mRNA editing enzyme catalytic subunit 3B	0.178546	0.0894003	0.000378301	0.00363026	0.0343524
ENSG00000178662	CSRNP3	cysteine and serine rich nuclear protein 3	0.0211449	0.0714359	0.0803035	0.00371824	0.0448107
ENSG00000102575	ACP5	acid phosphatase 5, tartrate resistant	0.184986	1.6187	0.0112008	0.00374055	0.0174239
ENSG00000125445	MRPS7	mitochondrial ribosomal protein S7	0.0796644	4.62476	0.0300081	0.00377655	0.0288852
ENSG00000105767	CADM4	cell adhesion molecule 4	0.128021	2.8541	0.0157202	0.00378442	0.0135241
ENSG00000049449	RCN1	reticulocalbin 1	-0.171942	6.17637	0.0211017	0.00378485	0.0276383
ENSG00000196267	ZNF836	zinc finger protein 836	0.003761	0.081046	0.793496	0.00383352	0.0425112
ENSG00000270181	BIVM-ERCC5	BIVM-ERCC5 readthrough	0.0703018	1.86096	0.00670752	0.00385	0.0162194
ENSG00000124299	PEPD	peptidase D	0.0841004	4.11583	0.0094518	0.00386811	0.0493481
ENSG00000095066	HOOK2	hook microtubule tethering protein 2	0.0969702	2.14413	0.0154578	0.00391913	0.0210972
ENSG00000169813	HNRNPF	heterogeneous nuclear ribonucleoprotein F	-0.156789	6.64378	0.0262632	0.00394736	0.0372016
ENSG00000167515	TRAPPC2L	trafficking protein particle complex 2 like	0.140681	3.50996	0.00774659	0.00396162	0.025971
ENSG00000143420	ENSA	endosulfine alpha	0.0690379	4.80095	0.0206054	0.00400492	0.0147448
ENSG00000142687	KIAA0319L	KIAA0319 like	0.0683088	2.70063	0.0036994	0.00402632	0.0301674
ENSG00000213337	ANKRD39	ankyrin repeat domain 39	0.0674018	3.20336	0.146447	0.00403159	0.0204311
ENSG00000278224	PRICKLE4	prickle planar cell polarity protein 4	0.0842594	0.682051	0.0104225	0.00404031	0.0145494
ENSG00000243364	EFNA4	ephrin A4	0.126219	2.27422	0.00636289	0.00409739	0.0230642
ENSG00000242114	MTFP1	mitochondrial fission process 1	0.142632	2.11072	0.0140523	0.00409896	0.0379867
ENSG00000244687	UBE2V1	ubiquitin conjugating enzyme E2 V1	-0.204509	3.52279	0.023131	0.00411756	0.00889342
ENSG00000104783	KCNN4	potassium calcium-activated channel subfamily N member 4	-0.146236	3.42908	0.0100882	0.0041176	0.0204915
ENSG00000131873	CHSY1	chondroitin sulfate synthase 1	-0.139251	3.45879	0.0074803	0.00413054	0.0232569
ENSG00000173262	SLC2A14	solute carrier family 2 member 14	-0.115015	2.12823	0.0392242	0.00422394	0.00872229
ENSG00000158691	ZSCAN12	zinc finger and SCAN domain containing 12	0.0341007	0.117938	0.0317218	0.00422944	0.0361202
ENSG00000172775	PSME3IP1	proteasome activator subunit 3 interacting protein 1	0.0742137	4.52544	0.0179155	0.00423396	0.0448762
ENSG00000063854	HAGH	hydroxyacylglutathione hydrolase	0.132169	3.25217	0.0081733	0.00432422	0.020135
ENSG00000137968	SLC44A5	solute carrier family 44 member 5	0.0308281	0.0621788	0.0452796	0.00441253	0.0482394
ENSG00000112033	PPARD	peroxisome proliferator activated receptor delta	-0.115558	3.68986	0.0110083	0.0044188	0.0295594
ENSG00000274296	DECR2	2,4-dienoyl-CoA reductase 2	0.137495	2.2201	0.0049254	0.00445757	0.048115
ENSG00000039123	MTREX	Mtr4 exosome RNA helicase	-0.0506602	4.17684	0.00728809	0.00446508	0.0242905
ENSG00000065717	TLE2	TLE family member 2, transcriptional corepressor	0.10804	0.897708	0.0116967	0.00448136	0.0253016
ENSG00000185885	IFITM1	interferon induced transmembrane protein 1	0.140753	0.384478	0.0365901	0.00449291	0.03359
ENSG00000158856	DMTN	dematin actin binding protein	0.142023	1.70367	0.00920141	0.00454692	0.0379155
ENSG00000118096	IFT46	intraflagellar transport 46	-0.050071	4.23455	0.146867	0.00459137	0.0403466
ENSG00000110344	UBE4A	ubiquitination factor E4A	-0.0828028	3.22672	0.0219434	0.00465617	0.0326738
ENSG00000277972	CISD3	CDGSH iron sulfur domain 3	0.203229	3.30257	0.0059297	0.00466834	0.0151962
ENSG00000157353	FCSK	fucose kinase	0.0699039	1.68974	0.0132345	0.00469121	0.0382741
ENSG00000135480	KRT7	keratin 7	0.217502	5.70322	0.0769883	0.00469816	0.041397
ENSG00000276799	WNT9B	Wnt family member 9B	0.0168003	0.0879759	0.155693	0.00482902	0.034739
ENSG00000114786	ABHD14A-ACY1	ABHD14A-ACY1 readthrough	0.11799	3.51313	0.0257283	0.00485202	0.0134664
ENSG00000006015	REX1BD	required for excision 1-B domain containing	0.216542	3.23007	0.0159694	0.00485411	0.0215806
ENSG00000104044	OCA2	OCA2 melanosomal transmembrane protein	0.0357482	0.114475	0.0362938	0.00487612	0.031705
ENSG00000280477	RASA3	RAS p21 protein activator 3	-0.10458	3.02962	0.014747	0.00493087	0.0262437
ENSG00000145908	ZNF300	zinc finger protein 300	0.0715384	0.123188	0.000378727	0.0049643	0.0267672
ENSG00000116791	CRYZ	crystallin zeta	0.0846035	2.58127	0.086905	0.00496982	0.0318564
ENSG00000135454	B4GALNT1	beta-1,4-N-acetyl-galactosaminyltransferase 1	0.132478	0.989867	0.0318615	0.00500168	0.0320021
ENSG00000135976	ANKRD36	ankyrin repeat domain 36	0.00967616	0.0186509	0.243656	0.0050362	0.0216962
ENSG00000088881	EBF4	EBF family member 4	0.101366	0.863235	0.0114766	0.00504429	0.0351274
ENSG00000136813	ECPAS	Ecm29 proteasome adaptor and scaffold	-0.031605	4.47554	0.0735426	0.00513768	0.0395956
ENSG00000159640	ACE	angiotensin I converting enzyme	0.0813242	0.390074	0.0392879	0.00516118	0.0250283
ENSG00000064607	SUGP2	SURP and G-patch domain containing 2	0.113579	2.3865	0.00653895	0.0051943	0.0311294
ENSG00000177842	ZNF620	zinc finger protein 620	0.0547906	0.156055	0.0100489	0.00530745	0.0293179
ENSG00000169188	APEX2	apurinic/apyrimidinic endodeoxyribonuclease 2	0.100184	2.0804	0.013757	0.00536552	0.0265813
ENSG00000181817	LSM10	LSM10, U7 small nuclear RNA associated	0.142223	3.41224	0.00613639	0.00538583	0.0233255
ENSG00000204991	SPIRE2	spire type actin nucleation factor 2	0.114863	1.41914	0.0159733	0.00540079	0.0436675
ENSG00000102802	MEDAG	mesenteric estrogen dependent adipogenesis	-0.236536	3.3847	0.00436369	0.00542615	0.0122544
ENSG00000140299	BNIP2	BCL2 interacting protein 2	-0.0841665	3.23942	0.0288208	0.00548973	0.028949
ENSG00000147003	CLTRN	collectrin, amino acid transport regulator	0.177235	1.08851	0.00540058	0.00549742	0.0327579
ENSG00000167799	NUDT8	nudix hydrolase 8	0.11665	2.85085	0.0245961	0.00550801	0.0314298
ENSG00000141560	FN3KRP	fructosamine 3 kinase related protein	0.118866	2.95488	0.00803286	0.00557193	0.018332
ENSG00000196350	ZNF729	zinc finger protein 729	-0.00855838	0.0818101	0.513457	0.00559037	0.0327718
ENSG00000215301	DDX3X	DEAD-box helicase 3 X-linked	-0.155725	5.44729	0.00846743	0.00564384	0.0365597
ENSG00000155158	TTC39B	tetratricopeptide repeat domain 39B	-0.104533	2.07935	0.0131472	0.00566089	0.0151775
ENSG00000124568	SLC17A1	solute carrier family 17 member 1	0.101714	-0.0203955	0.00383973	0.00566098	0.0296597
ENSG00000134884	ARGLU1	arginine and glutamate rich 1	-0.0660018	4.88514	0.0145489	0.00570255	0.0204574
ENSG00000269226	TMSB15B	thymosin beta 15B	0.0363658	0.219159	0.441571	0.00571441	0.0227558
ENSG00000177575	CD163	CD163 molecule	0.0323129	-0.0326009	0.000965993	0.00574987	0.00695209
ENSG00000125089	SH3TC1	SH3 domain and tetratricopeptide repeats 1	0.110566	1.77617	0.01471	0.00578201	0.0352872
ENSG00000167085	PHB	prohibitin	0.0824018	6.70673	0.016262	0.00581651	0.031788
ENSG00000072778	ACADVL	acyl-CoA dehydrogenase very long chain	0.0822063	5.56256	0.0211562	0.00583095	0.0358507
ENSG00000123415	SMUG1	single-strand-selective monofunctional uracil-DNA glycosylase 1	0.104621	2.63917	0.00848635	0.00587598	0.0347041
ENSG00000184371	CSF1	colony stimulating factor 1	-0.179988	5.21496	0.011723	0.00590815	0.037347
ENSG00000105518	TMEM205	transmembrane protein 205	0.186364	4.19534	0.00585814	0.00591793	0.034791
ENSG00000138115	CYP2C8	cytochrome P450 family 2 subfamily C member 8	0.00861972	0.0057919	0.127685	0.00599803	0.0257961
ENSG00000118690	ARMC2	armadillo repeat containing 2	0.0420261	0.20234	0.00939189	0.00608924	0.0492667
ENSG00000157593	SLC35B2	solute carrier family 35 member B2	0.0677664	4.30482	0.0380505	0.00609573	0.022718
ENSG00000069248	NUP133	nucleoporin 133	-0.104037	3.36902	0.0140949	0.00623042	0.0387395
ENSG00000241685	ARPC1A	actin related protein 2/3 complex subunit 1A	-0.171878	5.86742	0.0196271	0.00624773	0.0394972
ENSG00000086827	ZW10	zw10 kinetochore protein	-0.0495548	3.18251	0.0516508	0.00625042	0.0282445
ENSG00000164163	ABCE1	ATP binding cassette subfamily E member 1	-0.100471	4.72322	0.0185963	0.00631912	0.0382186
ENSG00000091583	APOH	apolipoprotein H	0.0970949	-0.124242	0.000227527	0.0063578	0.0381205
ENSG00000130340	SNX9	sorting nexin 9	-0.0771312	4.66037	0.0394857	0.00641901	0.0437176
ENSG00000160051	IQCC	IQ motif containing C	0.0709292	1.33179	0.00936981	0.00647176	0.0428485
ENSG00000139410	SDSL	serine dehydratase like	0.0995194	0.748388	0.028446	0.00653858	0.0353842
ENSG00000160862	AZGP1	alpha-2-glycoprotein 1, zinc-binding	0.205452	-0.0918856	0.000530668	0.00655928	0.0468441
ENSG00000162482	AKR7A3	aldo-keto reductase family 7 member A3	0.0681875	0.0860982	0.104166	0.00664719	0.0100588
ENSG00000276276	ARL17A	ADP ribosylation factor like GTPase 17A	0.0473115	-0.00797686	0.0444107	0.00672442	0.0257961
ENSG00000160688	FLAD1	flavin adenine dinucleotide synthetase 1	0.108815	3.5172	0.0170971	0.00673635	0.0379612
ENSG00000167766	ZNF83	zinc finger protein 83	0.0205788	0.0174217	0.151863	0.00679701	0.0257961
ENSG00000071575	TRIB2	tribbles pseudokinase 2	-0.113732	1.83829	0.00539804	0.00689108	0.0183074
ENSG00000186020	ZNF529	zinc finger protein 529	0.032717	0.145093	0.0518927	0.00703336	0.0340265
ENSG00000169914	OTUD3	OTU deubiquitinase 3	-0.0950257	2.43487	0.00933589	0.0070574	0.0356489
ENSG00000122873	CISD1	CDGSH iron sulfur domain 1	0.037547	4.92261	0.454642	0.00708071	0.0346952
ENSG00000108439	PNPO	pyridoxamine 5'-phosphate oxidase	0.0977413	2.46936	0.00985272	0.00711087	0.0386704
ENSG00000275760	TBC1D3G	TBC1 domain family member 3G	0.0527925	-0.00589529	0.049863	0.0071617	0.0257961
ENSG00000270629	NBPF14	NBPF member 14	0.0122375	0.0407564	0.433321	0.0072052	0.0257961
ENSG00000276194	HNF1B	HNF1 homeobox B	0.22608	3.07792	0.0080938	0.00722786	0.0172571
ENSG00000196387	ZNF140	zinc finger protein 140	0.0977105	0.93219	0.00713383	0.00725463	0.0245957
ENSG00000168734	PKIG	cAMP-dependent protein kinase inhibitor gamma	0.150688	2.58557	0.0130967	0.00726408	0.0228193
ENSG00000127328	RAB3IP	RAB3A interacting protein	0.14064	2.94765	0.0142829	0.0073046	0.0196155
ENSG00000106624	AEBP1	AE binding protein 1	-0.228471	5.01155	0.031958	0.00734617	0.0189554
ENSG00000165092	ALDH1A1	aldehyde dehydrogenase 1 family member A1	0.296125	2.67095	0.0069674	0.00737256	0.0292761
ENSG00000135047	CTSL	cathepsin L	0.256242	2.39242	0.0149214	0.00744406	0.0284257
ENSG00000186777	ZNF732	zinc finger protein 732	0.0316733	-0.0338988	0.000834028	0.00748731	0.0152471
ENSG00000248871	TNFSF12-TNFSF13	TNFSF12-TNFSF13 readthrough	0.0938876	0.504211	0.0187222	0.00750854	0.0336187
ENSG00000172164	SNTB1	syntrophin beta 1	0.0676258	0.519929	0.0600322	0.0075478	0.0364762
ENSG00000140743	CDR2	cerebellar degeneration related protein 2	0.127394	2.33329	0.0113486	0.00760088	0.0279299
ENSG00000119487	MAPKAP1	MAPK associated protein 1	0.0488712	3.87819	0.0242422	0.00766506	0.0449705
ENSG00000006837	CDKL3	cyclin dependent kinase like 3	0.0272734	0.164311	0.0609235	0.00767577	0.0269234
ENSG00000165898	ISCA2	iron-sulfur cluster assembly 2	0.0901071	2.31175	0.0854887	0.00791984	0.0231262
ENSG00000109089	CDR2L	cerebellar degeneration related protein 2 like	-0.0946117	4.03138	0.0222083	0.00800411	0.0342754
ENSG00000170421	KRT8	keratin 8	0.353474	6.25407	0.00699014	0.00800478	0.0209984
ENSG00000184470	TXNRD2	thioredoxin reductase 2	0.11075	2.50449	0.0100421	0.00810184	0.0429123
ENSG00000138660	AP1AR	adaptor related protein complex 1 associated regulatory protein	-0.103092	3.00104	0.0237998	0.0081268	0.0258274
ENSG00000104626	ERI1	exoribonuclease 1	-0.0819808	2.71971	0.0287824	0.00830205	0.0362537
ENSG00000185813	PCYT2	phosphate cytidylyltransferase 2, ethanolamine	0.118599	4.17014	0.00994827	0.00831731	0.0288242
ENSG00000076351	SLC46A1	solute carrier family 46 member 1	0.124572	2.43051	0.00934611	0.00832463	0.026832
ENSG00000151093	OXSM	3-oxoacyl-ACP synthase, mitochondrial	0.0472239	1.94141	0.14849	0.00835128	0.0264637
ENSG00000178971	CTC1	CST telomere replication complex component 1	0.101291	1.61876	0.0137535	0.00836493	0.0322293
ENSG00000101160	CTSZ	cathepsin Z	0.21512	4.50617	0.00991689	0.00845302	0.0347771
ENSG00000102786	INTS6	integrator complex subunit 6	-0.100395	2.50683	0.0177325	0.00848333	0.0494843
ENSG00000167644	C19orf33	chromosome 19 open reading frame 33	0.224016	0.75568	0.0289845	0.00851234	0.0336143
ENSG00000150756	ATPSCKMT	ATP synthase c subunit lysine N-methyltransferase	-0.129884	2.3132	0.00573302	0.00851245	0.0275655
ENSG00000148057	IDNK	IDNK gluconokinase	0.108437	1.21521	0.0202546	0.00855054	0.0350158
ENSG00000163428	LRRC58	leucine rich repeat containing 58	-0.111617	3.05363	0.0443622	0.00857747	0.0495659
ENSG00000108639	SYNGR2	synaptogyrin 2	0.133638	4.54804	0.0156079	0.00866823	0.0289612
ENSG00000119977	TCTN3	tectonic family member 3	0.0907902	1.66988	0.0333462	0.0086834	0.0421959
ENSG00000138231	DBR1	debranching RNA lariats 1	-0.0526059	3.04084	0.0260271	0.00870733	0.0393053
ENSG00000069345	DNAJA2	DnaJ heat shock protein family (Hsp40) member A2	-0.0552568	5.66402	0.1567	0.00875254	0.0380716
ENSG00000182934	SRPRA	SRP receptor subunit alpha	-0.0531322	5.17509	0.0664699	0.0088104	0.0429951
ENSG00000084693	AGBL5	ATP/GTP binding protein like 5	0.0777516	2.15947	0.0207721	0.00882442	0.0346166
ENSG00000275543	MPV17L	MPV17 mitochondrial inner membrane protein like	0.0764391	0.52487	0.0365133	0.00882616	0.0386965
ENSG00000119888	EPCAM	epithelial cell adhesion molecule	0.214506	2.4564	0.0190535	0.00895584	0.0216651
ENSG00000197603	CPLANE1	ciliogenesis and planar polarity effector 1	-0.0753657	2.07298	0.0152124	0.00898622	0.0395266
ENSG00000167306	MYO5B	myosin VB	0.115745	1.37647	0.0179905	0.0090425	0.028798
ENSG00000168589	DYNLRB2	dynein light chain roadblock-type 2	0.0850138	1.49903	0.0725123	0.00907409	0.0305273
ENSG00000003400	CASP10	caspase 10	-0.105291	1.90054	0.0183022	0.00916026	0.0216546
ENSG00000189367	KIAA0408	KIAA0408	0.061884	0.188984	0.0397978	0.00932094	0.0493401
ENSG00000119655	NPC2	NPC intracellular cholesterol transporter 2	0.126987	6.44144	0.0305844	0.00935445	0.0347404
ENSG00000071889	FAM3A	FAM3 metabolism regulating signaling molecule A	0.0819528	3.65441	0.0283089	0.00937122	0.0274362
ENSG00000125629	INSIG2	insulin induced gene 2	0.126352	1.41915	0.0217023	0.00941048	0.0239874
ENSG00000253537	PCDHGA7	protocadherin gamma subfamily A, 7	0.0301165	0.101631	0.0409664	0.00942404	0.0495283
ENSG00000236609	ZNF853	zinc finger protein 853	0.0938403	0.654687	0.020583	0.00942505	0.0409436
ENSG00000127452	FBXL12	F-box and leucine rich repeat protein 12	0.095794	2.13307	0.0234485	0.0094289	0.0377548
ENSG00000170364	SETMAR	SET domain and mariner transposase fusion gene	0.0954615	1.03174	0.0262965	0.00944433	0.0453045
ENSG00000112379	ARFGEF3	ARFGEF family member 3	0.0405998	0.348115	0.0235784	0.00947034	0.0464324
ENSG00000108846	ABCC3	ATP binding cassette subfamily C member 3	0.166524	1.95251	0.0121686	0.00952343	0.0317973
ENSG00000179922	ZNF784	zinc finger protein 784	0.0757792	1.0564	0.0239714	0.00952367	0.0462293
ENSG00000229215	HLA-A	major histocompatibility complex, class I, A	-0.202118	7.34976	0.10948	0.00955756	0.0469104
ENSG00000081041	CXCL2	C-X-C motif chemokine ligand 2	-0.376562	5.77672	0.00640309	0.00958267	0.01998
ENSG00000130545	CRB3	crumbs cell polarity complex component 3	0.153919	1.8349	0.0278469	0.00972556	0.0320728
ENSG00000124201	ZNFX1	zinc finger NFX1-type containing 1	-0.0878136	3.50721	0.0290017	0.00972918	0.0340777
ENSG00000169908	TM4SF1	transmembrane 4 L six family member 1	0.186725	5.60636	0.0146823	0.00973258	0.0401957
ENSG00000288512	C1R	complement C1r	-0.178305	4.36525	0.0484177	0.0098076	0.0256431
ENSG00000144120	TMEM177	transmembrane protein 177	0.110457	1.88977	0.0209542	0.00983267	0.0442339
