# Supplementary material for: Comparative susceptibility of SARS-CoV-2, SARS-CoV, and MERS-CoV across mammals
Source: ISME J. 2023 Jan 23;17(4):549–60. doi: 10.1038/s41396-023-01368-2 (PMC9869846; doi:10.1038/s41396-023-01368-2)
Supplement: Supplementary file 6 — Table S5 [file 41396_2023_1368_MOESM6_ESM.xlsx]

## Sheet: Sheet1
ID	Enrichment Term	Count	Rich Factor	p value	Fisher Exact p value
hsa05168	Herpes simplex virus 1 infection	39	0.0787879	1.65589e-17	3e-18
hsa00140	Steroid hormone biosynthesis	6	0.0983607	0.00235626	0.00034
hsa01100	Metabolic pathways	36	0.0233766	0.00818777	0.0052
hsa00590	Arachidonic acid metabolism	4	0.0655738	0.0668861	0.014
hsa05204	Chemical carcinogenesis - DNA adducts	4	0.057971	0.0893153	0.022
hsa04975	Fat digestion and absorption	3	0.0697674	0.140847	0.028
hsa02010	ABC transporters	3	0.0666667	0.15148	0.032
hsa00600	Sphingolipid metabolism	3	0.0566038	0.195363	0.048
hsa00360	Phenylalanine metabolism	2	0.125	0.219465	0.025
hsa00511	Other glycan degradation	2	0.111111	0.243295	0.031
hsa00100	Steroid biosynthesis	2	0.1	0.266403	0.038
hsa00670	One carbon pool by folate	2	0.1	0.266403	0.038
