# Supplementary material for: Comparative susceptibility of SARS-CoV-2, SARS-CoV, and MERS-CoV across mammals
Source: ISME J. 2023 Jan 23;17(4):549–60. doi: 10.1038/s41396-023-01368-2 (PMC9869846; doi:10.1038/s41396-023-01368-2)
Supplement: Supplementary file 7 — Table S6 [file 41396_2023_1368_MOESM7_ESM.xlsx]

## Sheet: Sheet1
ID	Enrichment Term	Count	Rich Factor	p value	Fisher Exact p value
GO:0006355	regulation of transcription, DNA-templated	40	0.041365	1.2e-10	1.2e-10
GO:0006357	regulation of transcription from RNA polymerase II promoter	52	0.0306062	1.737e-08	7.3e-09
GO:0015867	ATP transport	3	0.272727	0.00876582	0.00035
GO:1990961	drug transmembrane export	3	0.25	0.0104283	0.00046
GO:0008202	steroid metabolic process	4	0.0851064	0.0238433	0.0034
GO:0055085	transmembrane transport	8	0.034632	0.0334406	0.012
GO:0045218	zonula adherens maintenance	2	0.666667	0.0389485	0.00052
GO:0071395	cellular response to jasmonic acid stimulus	2	0.5	0.0515926	0.001
GO:1902995	positive regulation of phospholipid efflux	2	0.5	0.0515926	0.001
GO:0010804	negative regulation of tumor necrosis factor-mediated signaling pathway	3	0.107143	0.0520699	0.0058
GO:0006629	lipid metabolic process	7	0.0338164	0.0564098	0.02
GO:0006520	cellular amino acid metabolic process	3	0.0967742	0.0624449	0.0078
GO:1990822	basic amino acid transmembrane transport	2	0.4	0.064071	0.0017
GO:0015698	inorganic anion transport	3	0.0909091	0.0697159	0.0093
GO:0006695	cholesterol biosynthetic process	3	0.0833333	0.0811057	0.012
GO:0019216	regulation of lipid metabolic process	3	0.0810811	0.085022	0.013
GO:0071716	leukotriene transport	2	0.285714	0.0885393	0.0035
GO:0006855	drug transmembrane transport	2	0.25	0.100533	0.0046
GO:0006865	amino acid transport	3	0.0731707	0.101228	0.017
GO:0007018	microtubule-based movement	4	0.0454545	0.109852	0.029
GO:0044597	daunorubicin metabolic process	2	0.222222	0.11237	0.0059
GO:0030299	intestinal cholesterol absorption	2	0.2	0.124052	0.0073
GO:0042448	progesterone metabolic process	2	0.2	0.124052	0.0073
GO:0051660	establishment of centrosome localization	2	0.2	0.124052	0.0073
GO:0044598	doxorubicin metabolic process	2	0.2	0.124052	0.0073
GO:0009247	glycolipid biosynthetic process	2	0.2	0.124052	0.0073
GO:0097066	response to thyroid hormone	2	0.181818	0.135581	0.0088
GO:0006613	cotranslational protein targeting to membrane	2	0.181818	0.135581	0.0088
GO:0042167	heme catabolic process	2	0.181818	0.135581	0.0088
GO:0015810	aspartate transport	2	0.181818	0.135581	0.0088
GO:0033700	phospholipid efflux	2	0.166667	0.146958	0.011
GO:0030259	lipid glycosylation	2	0.166667	0.146958	0.011
GO:0034380	high-density lipoprotein particle assembly	2	0.166667	0.146958	0.011
GO:0042632	cholesterol homeostasis	4	0.0392157	0.151152	0.046
GO:0090136	epithelial cell-cell adhesion	2	0.153846	0.158187	0.012
GO:0035721	intraciliary retrograde transport	2	0.153846	0.158187	0.012
GO:0038183	bile acid signaling pathway	2	0.142857	0.169268	0.014
GO:0006750	glutathione biosynthetic process	2	0.142857	0.169268	0.014
GO:0089718	amino acid import across plasma membrane	2	0.142857	0.169268	0.014
GO:0006536	glutamate metabolic process	2	0.133333	0.180204	0.016
GO:0040019	positive regulation of embryonic development	2	0.125	0.190996	0.018
GO:0071425	hematopoietic stem cell proliferation	2	0.125	0.190996	0.018
GO:0071548	response to dexamethasone	2	0.125	0.190996	0.018
GO:0008593	regulation of Notch signaling pathway	2	0.117647	0.201647	0.021
GO:0016486	peptide hormone processing	2	0.117647	0.201647	0.021
GO:0046855	inositol phosphate dephosphorylation	2	0.111111	0.212158	0.023
GO:0048872	homeostasis of number of cells	2	0.105263	0.222532	0.026
GO:0001516	prostaglandin biosynthetic process	2	0.105263	0.222532	0.026
GO:0042985	negative regulation of amyloid precursor protein biosynthetic process	2	0.1	0.232769	0.028
GO:0030301	cholesterol transport	2	0.0952381	0.242872	0.031
GO:0006693	prostaglandin metabolic process	2	0.0952381	0.242872	0.031
GO:0071354	cellular response to interleukin-6	2	0.0909091	0.252843	0.034
GO:0042157	lipoprotein metabolic process	2	0.0909091	0.252843	0.034
GO:0048854	brain morphogenesis	2	0.0869565	0.262682	0.037
GO:0044772	mitotic cell cycle phase transition	2	0.0869565	0.262682	0.037
GO:0030325	adrenal gland development	2	0.0833333	0.272393	0.04
GO:0033344	cholesterol efflux	2	0.08	0.281976	0.043
GO:0019915	lipid storage	2	0.08	0.281976	0.043
GO:0048240	sperm capacitation	2	0.08	0.281976	0.043
GO:0006839	mitochondrial transport	2	0.0769231	0.291434	0.046
