# Supplementary material for: Comparative susceptibility of SARS-CoV-2, SARS-CoV, and MERS-CoV across mammals
Source: ISME J. 2023 Jan 23;17(4):549–60. doi: 10.1038/s41396-023-01368-2 (PMC9869846; doi:10.1038/s41396-023-01368-2)
Supplement: Supplementary file 8 — Table S7 [file 41396_2023_1368_MOESM8_ESM.xlsx]

## Sheet: Sheet1
Ensembl gene ID	Symbol	Name	Model.Coeff	Model.Intercept	p.value.all	p.robust	p.max
ENSG00000124568	SLC17A1	solute carrier family 17 member 1	0.121057	-0.204398	6.4729e-14	2.21936e-16	6.61376e-07
ENSG00000181781	ODF3L2	outer dense fiber of sperm tails 3 like 2	0.0251996	0.0130189	0.0330339	1.57579e-15	2.41205e-07
ENSG00000160282	FTCD	formimidoyltransferase cyclodeaminase	0.0938763	-0.139568	1.107e-12	6.03794e-15	1.47422e-06
ENSG00000250298	GIMD1	GIMAP family P-loop NTPase domain containing 1	0.0273123	-0.0413716	8.44024e-11	2.58914e-13	8.10105e-05
ENSG00000106927	AMBP	alpha-1-microglobulin/bikunin precursor	0.139896	-0.073833	4.39435e-05	4.4874e-13	1.53921e-06
ENSG00000116771	AGMAT	agmatinase	0.135351	-0.0631744	1.2036e-10	1.13815e-12	9.79461e-05
ENSG00000167711	SERPINF2	serpin family F member 2	0.102868	0.594253	0.00061943	7.21604e-12	1.40654e-09
ENSG00000144908	ALDH1L1	aldehyde dehydrogenase 1 family member L1	0.103567	0.123989	4.03863e-10	2.70495e-11	2.70416e-06
ENSG00000123570	RAB9B	RAB9B, member RAS oncogene family	0.0346177	-0.0160516	2.85056e-09	4.97074e-11	0.00385661
ENSG00000197901	SLC22A6	solute carrier family 22 member 6	0.0131499	-0.0149055	9.12345e-08	6.10879e-11	0.0287258
ENSG00000095596	CYP26A1	cytochrome P450 family 26 subfamily A member 1	0.051945	0.000256881	4.3335e-09	1.26728e-10	0.0304084
ENSG00000076344	RGS11	regulator of G protein signaling 11	0.0878867	0.0404372	6.69389e-07	2.63349e-10	0.00266378
ENSG00000159618	ADGRG5	adhesion G protein-coupled receptor G5	0.0141749	-0.00589817	2.37348e-09	4.98596e-10	0.0227566
ENSG00000196605	ZNF846	zinc finger protein 846	0.0316042	0.0322067	2.65074e-06	1.0835e-09	2.61353e-06
ENSG00000007216	SLC13A2	solute carrier family 13 member 2	0.0212077	-0.0197786	2.51494e-08	1.60403e-09	0.00182714
ENSG00000091262	ABCC6	ATP binding cassette subfamily C member 6	0.0667083	-0.000473844	5.89897e-07	1.73989e-09	9.93106e-07
ENSG00000120341	SEC16B	SEC16 homolog B, endoplasmic reticulum export factor	0.0603564	0.14083	2.1772e-06	1.86127e-09	0.0095484
ENSG00000146530	VWDE	von Willebrand factor D and EGF domains	0.00601629	0.0167968	0.0696813	2.1912e-09	0.0134302
ENSG00000074276	CDHR2	cadherin related family member 2	0.100411	0.00223253	2.09758e-08	4.03287e-09	0.00619313
ENSG00000215187	FAM166B	family with sequence similarity 166 member B	0.0811617	0.0936158	3.60421e-07	4.50459e-09	0.0380392
ENSG00000231738	TSPAN19	tetraspanin 19	0.0200518	-0.00832763	4.01518e-05	8.55041e-09	0.000110843
ENSG00000179750	APOBEC3B	apolipoprotein B mRNA editing enzyme catalytic subunit 3B	0.140337	0.0600311	2.49213e-07	1.15448e-08	1.1492e-06
ENSG00000173890	GPR160	G protein-coupled receptor 160	0.0881612	0.0897293	9.39304e-06	3.55883e-08	1.41246e-06
ENSG00000228144	novel gene	novel protein	0.109542	-0.0570199	1.64068e-05	4.98873e-08	0.00992825
ENSG00000153531	ADPRHL1	ADP-ribosylhydrolase like 1	0.0193552	0.0479988	0.00528172	6.0682e-08	0.00288963
ENSG00000213889	PPM1N	protein phosphatase, Mg2+/Mn2+ dependent 1N (putative)	0.0438099	0.129164	0.0187861	6.61602e-08	0.0462672
ENSG00000159640	ACE	angiotensin I converting enzyme	0.0866687	0.275865	5.83993e-05	8.54608e-08	0.00162621
ENSG00000221947	XKR9	XK related 9	0.0212857	0.0780429	0.106605	1.62291e-07	1.84845e-05
ENSG00000169410	PTPN9	protein tyrosine phosphatase non-receptor type 9	-0.0986344	4.29368	6.71664e-06	2.75311e-07	0.00416494
ENSG00000281931	SCG5	secretogranin V	0.162894	0.764803	4.60445e-06	3.91364e-07	5.93238e-05
ENSG00000057593	F7	coagulation factor VII	0.0534691	-0.0107601	0.000142767	5.78966e-07	0.00228321
ENSG00000197249	SERPINA1	serpin family A member 1	0.194452	0.251064	1.56955e-05	5.86973e-07	0.000145609
ENSG00000235162	C12orf75	chromosome 12 open reading frame 75	0.152159	0.439157	1.44065e-05	5.89043e-07	0.00029626
ENSG00000274349	ZNF658	zinc finger protein 658	0.0354182	0.0576568	1.74357e-05	6.31066e-07	0.000134764
ENSG00000181378	CFAP65	cilia and flagella associated protein 65	0.00280862	0.0288545	0.47369	7.24822e-07	2.72764e-06
ENSG00000185885	IFITM1	interferon induced transmembrane protein 1	0.14264	0.223224	0.000116858	7.94021e-07	0.00174876
ENSG00000184860	SDR42E1	short chain dehydrogenase/reductase family 42E, member 1	0.0800045	0.435782	6.03407e-06	8.65717e-07	1.84422e-05
ENSG00000177383	MAGEF1	MAGE family member F1	0.103183	0.190536	3.5882e-05	9.27579e-07	0.000160797
ENSG00000168026	TTC21A	tetratricopeptide repeat domain 21A	0.047784	0.236634	7.13132e-06	9.37638e-07	5.10222e-05
ENSG00000169962	TAS1R3	taste 1 receptor member 3	0.0194079	0.146819	0.0395365	9.66679e-07	0.0277909
ENSG00000165507	DEPP1	DEPP1 autophagy regulator	0.102484	0.0633894	1.86127e-06	1.01989e-06	1.46391e-05
ENSG00000134489	HRH4	histamine receptor H4	0.00947743	-0.00122971	1.7975e-05	1.06376e-06	0.00171566
ENSG00000166596	CFAP52	cilia and flagella associated protein 52	0.0503822	0.126019	6.84648e-06	1.11475e-06	0.00397221
ENSG00000169031	COL4A3	collagen type IV alpha 3 chain	0.0362397	0.0997881	0.000625944	1.23459e-06	0.0137368
ENSG00000184925	LCN12	lipocalin 12	0.0505492	0.011476	9.79463e-06	1.5941e-06	0.0219939
ENSG00000196335	STK31	serine/threonine kinase 31	0.0101409	0.0275499	0.00491396	2.2069e-06	0.0272446
ENSG00000174827	PDZK1	PDZ domain containing 1	0.131871	0.386937	1.55422e-07	2.54628e-06	2.68271e-05
ENSG00000105982	RNF32	ring finger protein 32	0.0582507	0.245963	4.61077e-05	2.54761e-06	0.000308878
ENSG00000143512	HHIPL2	HHIP like 2	0.0591718	0.0707771	0.000224021	2.82057e-06	0.0206798
ENSG00000135127	BICDL1	BICD family like cargo adaptor 1	0.106889	1.4909	2.63375e-06	3.25328e-06	0.00230034
ENSG00000171227	TMEM37	transmembrane protein 37	0.123619	1.02381	6.3794e-05	3.85509e-06	0.0106083
ENSG00000115718	PROC	protein C, inactivator of coagulation factors Va and VIIIa	0.127234	0.348105	1.37489e-05	3.93028e-06	0.0144085
ENSG00000205403	CFI	complement factor I	0.0969028	0.645947	6.68901e-05	4.10484e-06	4.72008e-05
ENSG00000185522	LMNTD2	lamin tail domain containing 2	0.0815993	0.195371	1.90438e-06	4.44442e-06	0.000413696
ENSG00000205352	PRR13	proline rich 13	0.196855	0.376516	2.22796e-05	4.90013e-06	4.75162e-05
ENSG00000285458	C4orf36	chromosome 4 open reading frame 36	0.0209143	0.00400974	4.54017e-05	6.07671e-06	0.0028905
ENSG00000120915	EPHX2	epoxide hydrolase 2	0.120678	1.22617	2.90708e-05	6.43714e-06	3.28713e-05
ENSG00000131400	NAPSA	napsin A aspartic peptidase	0.0752414	0.199947	0.000544469	8.32383e-06	7.91415e-05
ENSG00000130822	PNCK	pregnancy up-regulated nonubiquitous CaM kinase	0.065364	0.193408	0.000456247	8.9641e-06	0.00100265
ENSG00000010310	GIPR	gastric inhibitory polypeptide receptor	0.0340355	0.0740474	0.000106601	1.2394e-05	0.00371552
ENSG00000235658	ATAT1	alpha tubulin acetyltransferase 1	-0.0634656	2.92939	0.000254397	1.59713e-05	0.00440604
ENSG00000158691	ZSCAN12	zinc finger and SCAN domain containing 12	0.0288922	0.105534	0.00121694	1.69929e-05	0.00286523
ENSG00000268350	FAM156A	family with sequence similarity 156 member A	0.111344	0.358751	9.57357e-05	1.74383e-05	0.000316665
ENSG00000171564	FGB	fibrinogen beta chain	0.131785	0.253088	0.000229726	2.07117e-05	0.00853967
ENSG00000151164	RAD9B	RAD9 checkpoint clamp component B	0.031253	0.138517	0.00467119	2.27207e-05	0.018954
ENSG00000119723	COQ6	coenzyme Q6, monooxygenase	0.0540839	3.43402	0.00683658	2.95491e-05	0.0186293
ENSG00000141738	GRB7	growth factor receptor bound protein 7	0.131242	1.14678	8.82649e-05	2.98959e-05	0.000213339
ENSG00000155749	FLACC1	flagellum associated containing coiled-coil domains 1	0.0200835	0.0496093	6.16091e-05	3.0918e-05	0.0145477
ENSG00000099812	MISP	mitotic spindle positioning	0.117812	0.539658	0.000220615	3.12651e-05	0.000254053
ENSG00000197951	ZNF71	zinc finger protein 71	0.055108	0.190088	0.000187964	3.72339e-05	0.00024713
ENSG00000162669	HFM1	helicase for meiosis 1	0.0247337	0.047039	0.00196434	3.83058e-05	0.0107444
ENSG00000182952	HMGN4	high mobility group nucleosomal binding domain 4	0.114122	0.247082	0.000145562	4.66637e-05	0.000711907
ENSG00000104537	ANXA13	annexin A13	0.114378	0.30001	0.00119238	5.89519e-05	0.00609598
ENSG00000165695	AK8	adenylate kinase 8	0.0670748	0.630125	0.000376595	6.31343e-05	0.00085431
ENSG00000084754	HADHA	hydroxyacyl-CoA dehydrogenase trifunctional multienzyme complex subunit alpha	0.0309786	5.53025	0.000125004	6.44928e-05	0.0115748
ENSG00000134884	ARGLU1	arginine and glutamate rich 1	-0.0539344	4.90911	0.000386146	6.77711e-05	0.000513027
ENSG00000176222	ZNF404	zinc finger protein 404	0.00830933	0.0231763	0.000282084	6.81686e-05	0.00855002
ENSG00000112212	TSPO2	translocator protein 2	0.0194981	0.0872004	0.101794	6.84609e-05	0.000505957
ENSG00000164404	GDF9	growth differentiation factor 9	0.0536911	0.390508	0.000311783	6.96475e-05	0.0105443
ENSG00000260456	C16orf95	chromosome 16 open reading frame 95	0.0570086	0.198379	0.00178153	7.38453e-05	0.00634009
ENSG00000166171	DPCD	deleted in primary ciliary dyskinesia homolog (mouse)	0.0911766	4.20782	0.000271561	7.71306e-05	0.00578279
ENSG00000166228	PCBD1	pterin-4 alpha-carbinolamine dehydratase 1	0.182135	2.54969	0.000590606	8.09661e-05	0.000355147
ENSG00000173114	LRRN3	leucine rich repeat neuronal 3	0.0718672	0.351935	0.000632698	8.33628e-05	0.00827376
ENSG00000164010	ERMAP	erythroblast membrane associated protein (Scianna blood group)	0.00920939	0.0425267	0.176045	8.41238e-05	0.00127657
ENSG00000109103	UNC119	unc-119 lipid binding chaperone	0.102104	2.37849	0.000329897	9.00186e-05	0.00190524
ENSG00000189367	KIAA0408	KIAA0408	0.0543656	0.151938	0.00133865	0.000105954	0.0248351
ENSG00000166681	BEX3	brain expressed X-linked 3	0.162301	0.440647	0.00072959	0.000109485	0.00100097
ENSG00000087076	HSD17B14	hydroxysteroid 17-beta dehydrogenase 14	0.105131	0.370826	0.000508284	0.000112754	0.00366539
ENSG00000167080	B4GALNT2	beta-1,4-N-acetyl-galactosaminyltransferase 2	0.0954469	0.0415985	0.000199919	0.000114577	0.0016748
ENSG00000241685	ARPC1A	actin related protein 2/3 complex subunit 1A	-0.139414	5.94509	0.000892058	0.000122102	0.0141408
ENSG00000205744	DENND1C	DENN domain containing 1C	0.0592485	0.371306	0.000317104	0.000125282	0.00183645
ENSG00000015413	DPEP1	dipeptidase 1	0.0717031	0.269101	0.00199328	0.000145717	0.013759
ENSG00000170260	ZNF212	zinc finger protein 212	-0.0758518	2.5486	0.00138484	0.00015266	0.00127805
ENSG00000128714	HOXD13	homeobox D13	0.0403408	0.0632705	0.000604335	0.000154742	0.0387815
ENSG00000102904	TSNAXIP1	translin associated factor X interacting protein 1	0.0431989	0.337979	0.000128715	0.000168864	0.00279422
ENSG00000161654	LSM12	LSM12 homolog	-0.0940777	4.38898	0.00140682	0.000169125	0.0386326
ENSG00000183248	PRR36	proline rich 36	0.0407068	0.473897	0.0704031	0.000173553	0.00126074
ENSG00000181610	MRPS23	mitochondrial ribosomal protein S23	0.0542643	4.6786	0.00753943	0.000186023	0.00129281
ENSG00000180479	ZNF571	zinc finger protein 571	0.0075186	0.0103301	0.00736849	0.000199681	0.0338579
ENSG00000148187	MRRF	mitochondrial ribosome recycling factor	0.0522721	2.90441	0.000305126	0.000200137	0.00151421
ENSG00000133134	BEX2	brain expressed X-linked 2	0.127221	0.65855	0.00275936	0.000201199	0.0017058
ENSG00000167380	ZNF226	zinc finger protein 226	0.0640429	0.397114	0.000620691	0.000201501	0.000973317
ENSG00000139344	AMDHD1	amidohydrolase domain containing 1	0.0327128	0.218011	0.000980675	0.00020539	0.00738215
ENSG00000164627	KIF6	kinesin family member 6	0.0203493	0.1067	0.0121087	0.000218231	0.040622
ENSG00000168268	NT5DC2	5'-nucleotidase domain containing 2	-0.149451	5.05341	0.000553018	0.000224349	0.00192989
ENSG00000161277	THAP8	THAP domain containing 8	0.0708571	0.477372	0.00214087	0.000224646	0.00160279
ENSG00000141086	CTRL	chymotrypsin like	0.0481419	0.381195	0.017488	0.000231006	0.035887
ENSG00000101938	CHRDL1	chordin like 1	0.114216	0.622113	0.00118633	0.000239544	0.0289225
ENSG00000184363	PKP3	plakophilin 3	0.0736228	1.87464	0.08868	0.000241756	0.00311649
ENSG00000145908	ZNF300	zinc finger protein 300	0.03984	0.176852	0.000754519	0.000247707	0.00437133
ENSG00000114786	ABHD14A-ACY1	ABHD14A-ACY1 readthrough	0.0927181	3.46779	0.00229206	0.000249246	0.00086746
ENSG00000103253	HAGHL	hydroxyacylglutathione hydrolase like	0.0986618	0.51433	0.00220945	0.000251373	0.0164126
ENSG00000187595	ZNF385C	zinc finger protein 385C	0.0192723	0.0798997	0.00370209	0.000272177	0.00177695
ENSG00000198042	MAK16	MAK16 homolog	-0.0798232	3.89703	0.00257082	0.000284987	0.00309547
ENSG00000100060	MFNG	MFNG O-fucosylpeptide 3-beta-N-acetylglucosaminyltransferase	0.0493721	0.220781	0.00145959	0.000299967	0.00364863
ENSG00000181666	ZNF875	zinc finger protein 875	0.0335477	0.0638176	0.00767442	0.000305113	0.00191096
ENSG00000129007	CALML4	calmodulin like 4	0.0853999	0.846862	0.00178237	0.000306457	0.00170662
ENSG00000085871	MGST2	microsomal glutathione S-transferase 2	0.12511	0.603784	0.00441108	0.000322651	0.00407275
ENSG00000065325	GLP2R	glucagon like peptide 2 receptor	0.00768443	0.0169251	0.00701395	0.000331013	0.00138566
ENSG00000172006	ZNF554	zinc finger protein 554	0.0382554	0.195353	0.00142064	0.000335827	0.01626
ENSG00000288318	PALM3	paralemmin 3	0.0771041	0.533497	0.0010784	0.000341213	0.0299549
ENSG00000171017	LRRC8E	leucine rich repeat containing 8 VRAC subunit E	0.0601036	0.416775	0.000335021	0.00034133	0.0026913
ENSG00000114859	CLCN2	chloride voltage-gated channel 2	0.0566359	0.984545	0.00258676	0.000350161	0.00217318
ENSG00000278488	NAPRT	nicotinate phosphoribosyltransferase	0.104556	2.40578	0.00185542	0.000362455	0.00209497
ENSG00000285199	CIDEB	cell death inducing DFFA like effector b	0.0801555	0.427213	0.000252028	0.000365083	0.00633714
ENSG00000137106	GRHPR	glyoxylate and hydroxypyruvate reductase	0.0763388	4.38811	0.00199834	0.000372245	0.0020951
ENSG00000155265	GOLGA7B	golgin A7 family member B	0.0366182	0.161923	0.016071	0.000375998	0.00434628
ENSG00000174939	ASPHD1	aspartate beta-hydroxylase domain containing 1	0.0440914	0.323893	0.0677127	0.000379656	0.0022631
ENSG00000138109	CYP2C9	cytochrome P450 family 2 subfamily C member 9	0.0043031	0.0232713	0.0725092	0.000380332	0.00572421
ENSG00000159556	ISL2	ISL LIM homeobox 2	0.0506845	0.281807	0.00138333	0.000387104	0.0184019
ENSG00000110344	UBE4A	ubiquitination factor E4A	-0.0630116	3.25592	0.002691	0.000404039	0.0021429
ENSG00000165092	ALDH1A1	aldehyde dehydrogenase 1 family member A1	0.0848029	3.2544	0.197283	0.000404672	0.00239092
ENSG00000102409	BEX4	brain expressed X-linked 4	0.11385	0.575578	0.00168626	0.000413151	0.0140178
ENSG00000161551	ZNF577	zinc finger protein 577	0.0245807	0.145686	0.00443201	0.000426986	0.00590892
ENSG00000284292	novel gene	novel protein	0.179256	0.65802	0.00289584	0.00043577	0.0178656
ENSG00000130203	APOE	apolipoprotein E	0.209032	1.38119	0.00178973	0.000452076	0.00695207
ENSG00000237495	LY6G5C	lymphocyte antigen 6 family member G5C	0.0180858	0.0473685	0.00535027	0.000471737	0.00864587
ENSG00000288216	SLC5A11	solute carrier family 5 member 11	0.0141443	0.0665095	0.00492025	0.000474688	0.00248479
ENSG00000197635	DPP4	dipeptidyl peptidase 4	0.0969206	0.844357	0.002375	0.000492375	0.0337378
ENSG00000137720	C11orf1	chromosome 11 open reading frame 1	0.0619186	0.405294	0.00141337	0.000526167	0.0033433
ENSG00000145555	MYO10	myosin X	-0.0905911	4.13393	0.00187109	0.000544268	0.00325634
ENSG00000196531	NACA	nascent polypeptide associated complex subunit alpha	0.137092	0.682949	0.00195753	0.000549228	0.0140121
ENSG00000040608	RTN4R	reticulon 4 receptor	0.0928392	0.84271	0.00383329	0.000598392	0.00528501
ENSG00000160867	FGFR4	fibroblast growth factor receptor 4	0.142153	0.946117	8.5443e-05	0.000640247	0.0045423
ENSG00000188676	IDO2	indoleamine 2,3-dioxygenase 2	0.018278	0.0580394	0.00553935	0.000656507	0.0127725
ENSG00000113638	TTC33	tetratricopeptide repeat domain 33	-0.0746759	2.46779	0.00148143	0.000657464	0.00322417
ENSG00000197694	SPTAN1	spectrin alpha, non-erythrocytic 1	0.0329912	5.72764	0.00636708	0.000658838	0.00693726
ENSG00000008517	IL32	interleukin 32	0.115154	0.498706	0.0071404	0.000674894	0.0240876
ENSG00000006611	USH1C	USH1 protein network component harmonin	0.0792255	0.216353	0.000126905	0.000678713	0.0134243
ENSG00000204711	C9orf135	chromosome 9 open reading frame 135	0.0134075	0.0784338	0.0873281	0.000702265	0.00579823
ENSG00000197045	GMFB	glia maturation factor beta	-0.121675	3.27301	0.00156541	0.000727972	0.00239667
ENSG00000149187	CELF1	CUGBP Elav-like family member 1	-0.0471198	4.0072	0.0103906	0.000728745	0.00606001
ENSG00000119487	MAPKAP1	MAPK associated protein 1	0.0347535	3.8803	0.00532938	0.000739394	0.00375017
ENSG00000196715	VKORC1L1	vitamin K epoxide reductase complex subunit 1 like 1	-0.0754943	3.3903	0.00353686	0.000770329	0.0474034
ENSG00000161714	PLCD3	phospholipase C delta 3	0.0883181	2.73743	0.00119328	0.000774135	0.00305446
ENSG00000186868	MAPT	microtubule associated protein tau	0.0527365	0.264731	0.000262532	0.000794076	0.0076272
ENSG00000160688	FLAD1	flavin adenine dinucleotide synthetase 1	0.078155	3.54812	0.00271894	0.000801843	0.0100286
ENSG00000111664	GNB3	G protein subunit beta 3	0.0398698	0.362009	0.00382636	0.000827343	0.0364666
ENSG00000266028	SRGAP2	SLIT-ROBO Rho GTPase activating protein 2	-0.0358378	3.1407	0.00465728	0.000828196	0.00588299
ENSG00000128322	IGLL1	immunoglobulin lambda like polypeptide 1	0.0734495	0.022935	0.00136548	0.000851941	0.0137581
ENSG00000066056	TIE1	tyrosine kinase with immunoglobulin like and EGF like domains 1	0.0113876	0.0805619	0.199969	0.000853668	0.0480767
ENSG00000167363	FN3K	fructosamine 3 kinase	0.0815395	0.911861	0.00329033	0.000902917	0.00578865
ENSG00000167515	TRAPPC2L	trafficking protein particle complex 2 like	0.0939571	3.5654	0.00190984	0.000913867	0.00675092
ENSG00000137700	SLC37A4	solute carrier family 37 member 4	0.0652436	2.73219	0.00116628	0.000916972	0.00486659
ENSG00000163933	RFT1	RFT1 homolog	0.0482029	2.01623	0.0079872	0.000959778	0.00438023
ENSG00000263324	HCN3	hyperpolarization activated cyclic nucleotide gated potassium channel 3	0.041833	0.33957	0.0100515	0.000961635	0.0249051
ENSG00000167676	PLIN4	perilipin 4	0.0124514	0.0429353	0.0141194	0.000972083	0.0109834
ENSG00000148481	MINDY3	MINDY lysine 48 deubiquitinase 3	-0.0502969	3.23927	0.0101661	0.0009753	0.00534629
ENSG00000100568	VTI1B	vesicle transport through interaction with t-SNAREs 1B	0.0563909	4.9934	0.00359404	0.000984787	0.0402626
ENSG00000164241	C5orf63	chromosome 5 open reading frame 63	0.0648736	0.582122	0.00138587	0.00100092	0.00726127
ENSG00000110697	PITPNM1	phosphatidylinositol transfer protein membrane associated 1	0.0771437	3.37345	0.00175476	0.00101588	0.00573432
ENSG00000140299	BNIP2	BCL2 interacting protein 2	-0.0601585	3.2399	0.00670827	0.001018	0.00402741
ENSG00000164362	TERT	telomerase reverse transcriptase	0.0425886	0.31881	0.00254361	0.00105536	0.0362141
ENSG00000182795	C1orf116	chromosome 1 open reading frame 116	0.0466833	0.602168	0.0262815	0.00105926	0.0248807
ENSG00000126246	IGFLR1	IGF like family receptor 1	0.0920935	1.67986	0.00283352	0.00106281	0.00854421
ENSG00000086696	HSD17B2	hydroxysteroid 17-beta dehydrogenase 2	0.118271	0.025491	0.000169378	0.00108615	0.0199114
ENSG00000119655	NPC2	NPC intracellular cholesterol transporter 2	0.0985652	6.5111	0.00504385	0.00108954	0.0426134
ENSG00000197140	ADAM32	ADAM metallopeptidase domain 32	0.00312269	0.00796651	0.0189943	0.00111642	0.0161934
ENSG00000132563	REEP2	receptor accessory protein 2	0.069742	0.410614	0.00124078	0.00112026	0.01005
ENSG00000104044	OCA2	OCA2 melanosomal transmembrane protein	0.0245782	0.120992	0.0124923	0.00113537	0.0263336
ENSG00000148057	IDNK	IDNK gluconokinase	0.079363	1.19998	0.00325836	0.00113744	0.00609366
ENSG00000140319	SRP14	signal recognition particle 14	0.0500884	6.09488	0.00800579	0.00116719	0.00693416
ENSG00000186020	ZNF529	zinc finger protein 529	0.0235354	0.145924	0.0151321	0.00117833	0.0253492
ENSG00000132199	ENOSF1	enolase superfamily member 1	0.0731055	0.538577	0.00397634	0.00118699	0.00791471
ENSG00000100767	PAPLN	papilin, proteoglycan like sulfated glycoprotein	0.0528375	0.370925	0.0020621	0.00118861	0.0104825
ENSG00000140284	SLC27A2	solute carrier family 27 member 2	0.0339189	0.209091	0.015708	0.00123711	0.00943743
ENSG00000134323	MYCN	MYCN proto-oncogene, bHLH transcription factor	0.0370542	0.104266	0.000213031	0.0012566	0.0491839
ENSG00000134291	TMEM106C	transmembrane protein 106C	0.111796	3.147	0.00170112	0.00131804	0.0030739
ENSG00000122378	PRXL2A	peroxiredoxin like 2A	0.134528	3.40027	0.000687721	0.00133066	0.00552502
ENSG00000141560	FN3KRP	fructosamine 3 kinase related protein	0.0798478	2.99122	0.00190214	0.00134131	0.00373429
ENSG00000178531	CTXN1	cortexin 1	0.138994	1.96923	0.00333487	0.00141483	0.0254054
ENSG00000073350	LLGL2	LLGL scribble cell polarity complex component 2	0.105102	2.51856	0.00139779	0.00141886	0.00530383
ENSG00000106714	CNTNAP3	contactin associated protein family member 3	0.0191663	0.0720969	0.119056	0.00144611	0.0229837
ENSG00000243364	EFNA4	ephrin A4	0.0784328	2.34811	0.00331358	0.00145337	0.0145264
ENSG00000164398	ACSL6	acyl-CoA synthetase long chain family member 6	0.0105835	0.110406	0.16152	0.00146499	0.0165406
ENSG00000143537	ADAM15	ADAM metallopeptidase domain 15	0.0822651	3.52305	0.00197075	0.00150915	0.0222259
ENSG00000138231	DBR1	debranching RNA lariats 1	-0.0365278	3.02589	0.00704142	0.00153656	0.00440829
ENSG00000164855	TMEM184A	transmembrane protein 184A	0.0985104	1.36201	0.00169308	0.00154073	0.0081553
ENSG00000241935	HOGA1	4-hydroxy-2-oxoglutarate aldolase 1	0.0904378	1.51526	0.00435089	0.00156183	0.0462089
ENSG00000133597	ADCK2	aarF domain containing kinase 2	0.0586116	2.36327	0.00525637	0.00159928	0.0220997
ENSG00000124783	SSR1	signal sequence receptor subunit 1	-0.0534669	5.97917	0.0101373	0.00160211	0.00423784
ENSG00000177106	EPS8L2	EPS8 like 2	0.0384824	3.30665	0.436444	0.00161206	0.00911502
ENSG00000081913	PHLPP1	PH domain and leucine rich repeat protein phosphatase 1	-0.0481618	1.89526	0.00363435	0.00163919	0.0260444
ENSG00000159069	FBXW5	F-box and WD repeat domain containing 5	0.07598	4.0233	0.00290923	0.00166444	0.0177149
ENSG00000155254	MARVELD1	MARVEL domain containing 1	-0.0906988	3.49106	0.00488524	0.00167152	0.0211981
ENSG00000198538	ZNF28	zinc finger protein 28	0.00476662	0.0312658	0.349602	0.00167199	0.0265536
ENSG00000158062	UBXN11	UBX domain protein 11	0.0811853	0.997288	0.000218502	0.00167762	0.00679505
ENSG00000143420	ENSA	endosulfine alpha	0.0435492	4.83958	0.0114547	0.00168545	0.00498325
ENSG00000175414	ARL10	ADP ribosylation factor like GTPase 10	-0.0727243	3.08218	0.0029585	0.00170004	0.0419876
ENSG00000178229	ZNF543	zinc finger protein 543	0.00730971	0.0256865	0.119351	0.00171557	0.0263602
ENSG00000090534	THPO	thrombopoietin	0.0366355	0.102162	0.00607528	0.00171659	0.0288955
ENSG00000116014	KISS1R	KISS1 receptor	0.0388413	0.307172	0.0280333	0.00172189	0.0127701
ENSG00000071889	FAM3A	FAM3 metabolism regulating signaling molecule A	0.0554698	3.70292	0.010448	0.00174915	0.0179187
ENSG00000169914	OTUD3	OTU deubiquitinase 3	-0.0639577	2.40766	0.00229884	0.00179907	0.0141252
ENSG00000113391	FAM172A	family with sequence similarity 172 member A	-0.0714303	2.37288	0.00338829	0.00181902	0.0093167
ENSG00000129197	RPAIN	RPA interacting protein	0.0839385	2.89769	0.00604658	0.00183817	0.00579329
ENSG00000186026	ZNF284	zinc finger protein 284	0.00582384	0.0242638	0.186237	0.00187181	0.0267463
ENSG00000137210	TMEM14B	transmembrane protein 14B	0.0725579	0.101093	0.00883593	0.00190811	0.0303437
ENSG00000134873	CLDN10	claudin 10	0.0444922	0.312574	0.0116779	0.00191189	0.0278077
ENSG00000159496	RGL4	ral guanine nucleotide dissociation stimulator like 4	0.00841744	0.0119849	0.00904372	0.00192112	0.0288913
ENSG00000188243	COMMD6	COMM domain containing 6	0.139357	1.8354	0.00247755	0.00192756	0.00691803
ENSG00000119431	HDHD3	haloacid dehalogenase like hydrolase domain containing 3	0.0785635	2.47074	0.00325065	0.00193302	0.00765165
ENSG00000006837	CDKL3	cyclin dependent kinase like 3	0.0190691	0.166341	0.0233559	0.00195094	0.00668788
ENSG00000076351	SLC46A1	solute carrier family 46 member 1	0.0826344	2.42372	0.00413381	0.00198892	0.0375631
ENSG00000125520	SLC2A4RG	SLC2A4 regulator	0.121009	1.95244	0.00321725	0.00200114	0.00963994
ENSG00000144747	TMF1	TATA element modulatory factor 1	-0.0549595	3.01812	0.00467094	0.00203775	0.0310716
ENSG00000103051	COG4	component of oligomeric golgi complex 4	0.03326	3.74838	0.00701032	0.00206047	0.0140093
ENSG00000106624	AEBP1	AE binding protein 1	-0.0465697	4.50492	0.462235	0.00206464	0.00684102
ENSG00000215912	TTC34	tetratricopeptide repeat domain 34	0.00545744	0.033096	0.0125366	0.00207148	0.0364686
ENSG00000005187	ACSM3	acyl-CoA synthetase medium chain family member 3	0.0412675	0.42299	0.00557865	0.00207937	0.00980915
ENSG00000125966	MMP24	matrix metallopeptidase 24	0.0264901	0.195501	0.0358978	0.00214897	0.0476729
ENSG00000104626	ERI1	exoribonuclease 1	-0.057482	2.71979	0.00814724	0.00216078	0.00608161
ENSG00000112309	B3GAT2	beta-1,3-glucuronyltransferase 2	0.0295344	0.207578	0.0185538	0.00216427	0.0137182
ENSG00000161217	PCYT1A	phosphate cytidylyltransferase 1, choline, alpha	-0.0725547	3.00678	0.00557459	0.00216848	0.0174078
ENSG00000184178	SCFD2	sec1 family domain containing 2	-0.0361519	1.96932	0.0265495	0.00219129	0.0229446
ENSG00000104442	ARMC1	armadillo repeat containing 1	-0.0604883	3.478	0.0118462	0.00219229	0.0405563
ENSG00000141504	SAT2	spermidine/spermine N1-acetyltransferase family member 2	0.0977713	2.81513	0.0101432	0.00219462	0.024886
ENSG00000172831	CES2	carboxylesterase 2	0.0737903	0.483654	0.0108212	0.00220121	0.0346137
ENSG00000213337	ANKRD39	ankyrin repeat domain 39	0.06846	3.12037	0.00932983	0.00220163	0.00679561
ENSG00000271723	MROH7-TTC4	MROH7-TTC4 readthrough (NMD candidate)	0.00291433	0.0144755	0.12765	0.00220184	0.0162517
ENSG00000178662	CSRNP3	cysteine and serine rich nuclear protein 3	0.0137087	0.0786156	0.0502888	0.00221225	0.0221833
ENSG00000197956	S100A6	S100 calcium binding protein A6	0.294395	2.62531	0.00558202	0.00221481	0.0107736
ENSG00000108788	MLX	MAX dimerization protein MLX	0.0432598	3.42807	0.0175132	0.00222928	0.0155502
ENSG00000116095	PLEKHA3	pleckstrin homology domain containing A3	-0.0448263	3.21779	0.0177066	0.00225885	0.0103934
ENSG00000001497	LAS1L	LAS1 like ribosome biogenesis factor	0.0562836	3.27223	0.00449487	0.00226941	0.00815809
ENSG00000161791	FMNL3	formin like 3	-0.0721387	3.69266	0.00939664	0.00238226	0.00857816
ENSG00000182173	TSEN54	tRNA splicing endonuclease subunit 54	0.0465776	2.94009	0.00648209	0.00245358	0.0142417
ENSG00000129255	MPDU1	mannose-P-dolichol utilization defect 1	0.048873	4.6024	0.00255925	0.00246304	0.0120713
ENSG00000186298	PPP1CC	protein phosphatase 1 catalytic subunit gamma	-0.0807491	5.09118	0.0135239	0.00254427	0.02648
ENSG00000177628	GBA	glucosylceramidase beta	0.0713432	4.24245	0.00617269	0.00257602	0.011852
ENSG00000117305	HMGCL	3-hydroxy-3-methylglutaryl-CoA lyase	0.068488	3.48779	0.00402312	0.00257618	0.00766541
ENSG00000105717	PBX4	PBX homeobox 4	0.0214075	0.134357	0.0102728	0.00260856	0.0193771
ENSG00000143768	LEFTY2	left-right determination factor 2	0.0169597	0.106081	0.0398238	0.00261808	0.0192799
ENSG00000185630	PBX1	PBX homeobox 1	-0.0838823	2.83728	0.00580506	0.00265712	0.00988609
ENSG00000173588	CEP83	centrosomal protein 83	-0.05386	2.44607	0.00338351	0.00269248	0.00663741
ENSG00000117480	FAAH	fatty acid amide hydrolase	0.0745309	2.35413	0.00948007	0.00272369	0.0173756
ENSG00000234728	SNHG32	Small nucleolar RNA host gene 32	0.105648	0.149523	0.00782213	0.00274278	0.0359518
ENSG00000101940	WDR13	WD repeat domain 13	0.0624557	4.29399	0.0178291	0.00276262	0.0188219
ENSG00000079387	SENP1	SUMO specific peptidase 1	-0.055311	1.67047	0.00278825	0.00282962	0.00948305
ENSG00000277972	CISD3	CDGSH iron sulfur domain 3	0.122953	3.44927	0.0040633	0.00284292	0.00754558
ENSG00000206535	LNP1	leukemia NUP98 fusion partner 1	0.0179988	0.233778	0.3848	0.00284676	0.0212225
ENSG00000239697	TNFSF12	TNF superfamily member 12	-0.0685746	2.55578	0.0160177	0.00288524	0.010317
ENSG00000113328	CCNG1	cyclin G1	-0.0702463	5.63955	0.00861006	0.00288735	0.0152985
ENSG00000083814	ZNF671	zinc finger protein 671	0.0204404	0.0464569	0.00402325	0.00289019	0.0285928
ENSG00000185813	PCYT2	phosphate cytidylyltransferase 2, ethanolamine	0.0749738	4.24063	0.00474298	0.00292873	0.00830375
ENSG00000137880	GCHFR	GTP cyclohydrolase I feedback regulator	0.109087	2.82767	0.00939735	0.00294516	0.0105716
ENSG00000132591	ERAL1	Era like 12S mitochondrial rRNA chaperone 1	0.0607662	3.52768	0.00398635	0.00297428	0.0127315
ENSG00000125648	SLC25A23	solute carrier family 25 member 23	0.0952468	2.52384	0.0042311	0.00298478	0.00635356
ENSG00000154165	GPR15	G protein-coupled receptor 15	0.0136409	0.0753088	0.1112	0.00299149	0.0464739
ENSG00000169189	NSMCE1	NSE1 homolog, SMC5-SMC6 complex component	0.0815787	4.62617	0.00624964	0.00301824	0.0305127
ENSG00000163032	VSNL1	visinin like 1	0.0447442	0.191046	0.007555	0.00302539	0.0226989
ENSG00000143612	C1orf43	chromosome 1 open reading frame 43	0.0603692	4.39597	0.0103926	0.00302667	0.00864136
ENSG00000129925	PGAP6	post-glycosylphosphatidylinositol attachment to proteins 6	0.0933864	2.9188	0.002782	0.00303011	0.0135582
ENSG00000160191	PDE9A	phosphodiesterase 9A	0.0712205	1.10615	0.0276954	0.00304114	0.0150096
ENSG00000172007	RAB33B	RAB33B, member RAS oncogene family	-0.0531204	2.36411	0.00960942	0.00319989	0.0294131
ENSG00000156463	SH3RF2	SH3 domain containing ring finger 2	0.0569553	0.615348	0.0189472	0.00320713	0.0173505
ENSG00000284969	CD59	CD59	0.161972	1.41311	0.00672307	0.00322252	0.0250306
ENSG00000108439	PNPO	pyridoxamine 5'-phosphate oxidase	0.0629474	2.50132	0.00410607	0.00324524	0.0136604
ENSG00000221994	ZNF630	zinc finger protein 630	0.0146814	0.0229406	0.00224203	0.00326229	0.0220521
ENSG00000176485	PLAAT3	phospholipase A and acyltransferase 3	0.130328	4.40173	0.00530426	0.00327503	0.0334558
ENSG00000125967	NECAB3	N-terminal EF-hand calcium binding protein 3	0.0658136	1.30468	0.00934804	0.00331872	0.0171704
ENSG00000171425	ZNF581	zinc finger protein 581	0.0856612	1.43264	0.0083975	0.00331955	0.0106359
ENSG00000105707	HPN	hepsin	0.0989126	1.51506	0.0147455	0.00334884	0.0185281
ENSG00000213996	TM6SF2	transmembrane 6 superfamily member 2	0.0555565	0.474066	0.0207563	0.0033706	0.0267058
ENSG00000145833	DDX46	DEAD-box helicase 46	-0.0664136	3.77211	0.00294484	0.00337141	0.0402455
ENSG00000162545	CAMK2N1	calcium/calmodulin dependent protein kinase II inhibitor 1	0.0288822	2.27094	0.442037	0.00338656	0.0211363
ENSG00000143376	SNX27	sorting nexin 27	-0.0595623	3.07339	0.00986285	0.00340454	0.0279657
ENSG00000138161	CUZD1	CUB and zona pellucida like domains 1	0.00853409	0.0680176	0.373718	0.00342159	0.0167585
ENSG00000099840	IZUMO4	IZUMO family member 4	0.045506	0.487501	0.0496859	0.00345072	0.0225843
ENSG00000138036	DYNC2LI1	dynein cytoplasmic 2 light intermediate chain 1	0.0581662	2.91749	0.00519934	0.00346779	0.0130133
ENSG00000120705	ETF1	eukaryotic translation termination factor 1	-0.0686745	5.39396	0.028635	0.00351003	0.0447015
ENSG00000168734	PKIG	cAMP-dependent protein kinase inhibitor gamma	0.0993822	2.58563	0.00602412	0.00359961	0.0498118
ENSG00000178226	PRSS36	serine protease 36	0.0400172	0.268732	0.0249346	0.0036135	0.0142888
ENSG00000160345	C9orf116	chromosome 9 open reading frame 116	0.0872916	1.55962	0.0283664	0.00381648	0.0102143
ENSG00000232838	PET117	PET117 cytochrome c oxidase chaperone	-0.0584765	2.37361	0.0279611	0.00386171	0.0137659
ENSG00000168135	KCNJ4	potassium inwardly rectifying channel subfamily J member 4	0.0215755	0.165441	0.0103008	0.00387228	0.0332324
ENSG00000125818	PSMF1	proteasome inhibitor subunit 1	0.0533589	4.47826	0.016317	0.00387733	0.0178916
ENSG00000170365	SMAD1	SMAD family member 1	-0.0720909	3.28664	0.0114175	0.00390721	0.0163027
ENSG00000166558	SLC38A8	solute carrier family 38 member 8	0.0126139	0.0668663	0.0207179	0.00393975	0.0237138
ENSG00000118514	ALDH8A1	aldehyde dehydrogenase 8 family member A1	0.0112168	0.0885554	0.00946155	0.00401171	0.0344338
ENSG00000064545	TMEM161A	transmembrane protein 161A	0.0698146	3.22155	0.00763633	0.00403433	0.0237244
ENSG00000131873	CHSY1	chondroitin sulfate synthase 1	-0.0798482	3.35206	0.00837197	0.00406012	0.01463
ENSG00000170293	CMTM8	CKLF like MARVEL transmembrane domain containing 8	0.0837666	1.47613	0.00401902	0.00407008	0.0237891
ENSG00000119004	CYP20A1	cytochrome P450 family 20 subfamily A member 1	-0.0570466	2.96936	0.0112409	0.00407606	0.0102502
ENSG00000125089	SH3TC1	SH3 domain and tetratricopeptide repeats 1	0.068981	1.80285	0.00991615	0.00408328	0.0156731
ENSG00000136883	KIF12	kinesin family member 12	0.111833	2.31161	0.00727165	0.00408377	0.0131164
ENSG00000187266	EPOR	erythropoietin receptor	0.0628539	1.30234	0.00919216	0.00410341	0.0177372
ENSG00000137103	TMEM8B	transmembrane protein 8B	0.0430813	1.0018	0.00711244	0.00412025	0.0183848
ENSG00000126768	TIMM17B	translocase of inner mitochondrial membrane 17B	0.0906277	4.23201	0.00888008	0.00417442	0.0215522
ENSG00000186300	ZNF555	zinc finger protein 555	0.0309272	0.339724	0.0101905	0.00418914	0.0451305
ENSG00000108515	ENO3	enolase 3	0.114365	2.56412	0.0120066	0.00419683	0.0220893
ENSG00000167799	NUDT8	nudix hydrolase 8	0.0764412	2.83484	0.0153497	0.00420824	0.0149897
ENSG00000268799	H3Y2	H3.Y histone 2	-0.125234	7.88854	0.0100898	0.00423183	0.0444159
ENSG00000130005	GAMT	guanidinoacetate N-methyltransferase	0.111597	3.73407	0.00803721	0.0043405	0.0216016
ENSG00000145685	LHFPL2	LHFPL tetraspan subfamily member 2	-0.0908279	2.99235	0.00693768	0.00435177	0.0113158
ENSG00000170835	CEL	carboxyl ester lipase	0.00711156	0.123726	0.574751	0.00441863	0.0190906
ENSG00000172775	PSME3IP1	proteasome activator subunit 3 interacting protein 1	0.044594	4.59323	0.0151154	0.00445335	0.0253152
ENSG00000063854	HAGH	hydroxyacylglutathione hydrolase	0.077688	3.3558	0.00743856	0.00448535	0.0143128
ENSG00000167085	PHB	prohibitin	0.05058	6.74073	0.0114278	0.0044888	0.0165831
ENSG00000105849	POLR1F	RNA polymerase I subunit F	-0.0436973	3.41814	0.024909	0.0045197	0.0247799
ENSG00000077235	GTF3C1	general transcription factor IIIC subunit 1	0.0581078	3.0737	0.00748858	0.00466109	0.0133573
ENSG00000114302	PRKAR2A	protein kinase cAMP-dependent type II regulatory subunit alpha	-0.0920198	3.69103	0.009448	0.00470828	0.0226052
ENSG00000102225	CDK16	cyclin dependent kinase 16	0.0325917	5.18884	0.00477611	0.00475417	0.0191228
ENSG00000198521	ZNF43	zinc finger protein 43	0.00532328	0.00454308	0.0260067	0.0048079	0.0403619
ENSG00000178952	TUFM	Tu translation elongation factor, mitochondrial	0.0511121	5.95114	0.0200219	0.00483002	0.0240488
ENSG00000150636	CCDC102B	coiled-coil domain containing 102B	0.00968922	0.00272639	0.00054137	0.00489464	0.0275024
ENSG00000081665	ZNF506	zinc finger protein 506	0.0304641	0.0214118	0.0163419	0.00498175	0.0395073
ENSG00000112210	RAB23	RAB23, member RAS oncogene family	-0.0635426	2.82184	0.013071	0.00499103	0.0159636
ENSG00000114054	PCCB	propionyl-CoA carboxylase subunit beta	0.0413632	3.4801	0.00892788	0.00502619	0.0202493
ENSG00000244687	UBE2V1	ubiquitin conjugating enzyme E2 V1	-0.0558995	3.16126	0.300742	0.00502651	0.0111729
ENSG00000196465	MYL6B	myosin light chain 6B	0.116462	4.20582	0.0134608	0.0050517	0.0137099
ENSG00000144115	THNSL2	threonine synthase like 2	0.0571233	1.4148	0.0154722	0.00505368	0.0301498
ENSG00000278224	PRICKLE4	prickle planar cell polarity protein 4	0.0496572	0.770836	0.0109888	0.00512962	0.0280884
ENSG00000154727	GABPA	GA binding protein transcription factor subunit alpha	-0.0524016	3.04567	0.0155739	0.00514844	0.0222925
ENSG00000105088	OLFM2	olfactomedin 2	0.0583399	0.82861	0.0180126	0.00516361	0.0351425
ENSG00000143742	SRP9	signal recognition particle 9	-0.117549	4.56956	0.0116138	0.00524635	0.0441318
ENSG00000270181	BIVM-ERCC5	BIVM-ERCC5 readthrough	0.0401136	1.8937	0.00952126	0.00527152	0.0237768
ENSG00000276072	AATF	apoptosis antagonizing transcription factor	0.0473328	4.17968	0.00706514	0.00538836	0.0203609
ENSG00000107669	ATE1	arginyltransferase 1	-0.065362	3.38254	0.0103999	0.00543207	0.0388637
ENSG00000111358	GTF2H3	general transcription factor IIH subunit 3	-0.0448861	3.12574	0.0219929	0.0055244	0.0444597
ENSG00000100815	TRIP11	thyroid hormone receptor interactor 11	-0.039848	2.46631	0.0173524	0.0055296	0.044806
ENSG00000283985	C17orf97	chromosome 17 open reading frame 97	0.0528988	0.51333	0.00976232	0.00559786	0.0234435
ENSG00000141295	SCRN2	secernin 2	0.0546969	2.89681	0.0174449	0.00559946	0.0151628
ENSG00000131931	THAP1	THAP domain containing 1	-0.0452014	2.25428	0.0265094	0.00562833	0.0344867
ENSG00000124299	PEPD	peptidase D	0.0497973	4.2157	0.0114753	0.00581912	0.029863
ENSG00000093217	XYLB	xylulokinase	0.0409475	1.37357	0.0195628	0.00582888	0.0249332
ENSG00000134313	KIDINS220	kinase D interacting substrate 220	-0.0803908	3.65248	0.0151633	0.0058726	0.0471901
ENSG00000163811	WDR43	WD repeat domain 43	-0.0436238	4.17514	0.0200473	0.00590258	0.0265005
ENSG00000110888	CAPRIN2	caprin family member 2	0.0453688	0.975352	0.014879	0.00591094	0.0322128
ENSG00000115145	STAM2	signal transducing adaptor molecule 2	-0.059818	3.0042	0.0173155	0.00592174	0.0409754
ENSG00000274296	DECR2	2,4-dienoyl-CoA reductase 2	0.0920454	2.2619	0.00101948	0.00598971	0.0239054
ENSG00000127324	TSPAN8	tetraspanin 8	0.144801	1.99865	0.0140866	0.00600257	0.025713
ENSG00000244444	EGFL8	EGF like domain multiple 8	0.0527081	0.714318	0.0267959	0.00605616	0.032199
ENSG00000162241	SLC25A45	solute carrier family 25 member 45	0.0599293	0.87197	0.00874547	0.00607676	0.0485017
ENSG00000141540	TTYH2	tweety family member 2	-0.0905764	2.99627	0.00838485	0.00610287	0.0164295
ENSG00000029363	BCLAF1	BCL2 associated transcription factor 1	-0.0461318	4.25337	0.0181375	0.0061597	0.0264591
ENSG00000011523	CEP68	centrosomal protein 68	0.0495284	1.14766	0.00895381	0.00617516	0.026362
ENSG00000184206	GOLGA6L4	golgin A6 family like 4	0.0133107	0.0714239	0.229285	0.00617684	0.048253
ENSG00000111639	MRPL51	mitochondrial ribosomal protein L51	0.0954701	4.86827	0.00884722	0.00626243	0.0281528
ENSG00000175073	VCPIP1	valosin containing protein interacting protein 1	-0.0496651	2.32927	0.00708004	0.00627985	0.0479143
ENSG00000167967	E4F1	E4F transcription factor 1	0.0460663	2.79539	0.0255577	0.0062801	0.0333822
ENSG00000065970	FOXJ2	forkhead box J2	-0.0513583	2.57548	0.0144116	0.00628328	0.0224246
ENSG00000135976	ANKRD36	ankyrin repeat domain 36	0.00556643	0.0251373	0.248282	0.00634789	0.0365396
ENSG00000168297	PXK	PX domain containing serine/threonine kinase like	-0.0475128	2.40145	0.018349	0.00637767	0.0188423
ENSG00000141698	NT5C3B	5'-nucleotidase, cytosolic IIIB	0.0865744	3.87038	0.0079435	0.00645179	0.0323081
ENSG00000280477	RASA3	RAS p21 protein activator 3	-0.0595791	2.9375	0.0170578	0.00651591	0.0218471
ENSG00000139372	TDG	thymine DNA glycosylase	-0.0686298	3.29831	0.0131267	0.00653665	0.0202739
ENSG00000223496	EXOSC6	exosome component 6	-0.0900896	3.44151	0.0128526	0.00657634	0.0476108
ENSG00000284953	CACNA2D4	calcium voltage-gated channel auxiliary subunit alpha2delta 4	0.00290289	0.0179127	0.129933	0.00663801	0.0349116
ENSG00000144120	TMEM177	transmembrane protein 177	0.0225057	2.09663	0.443423	0.00664387	0.0343719
ENSG00000189190	ZNF600	zinc finger protein 600	0.0169579	0.0321257	0.0499643	0.00665381	0.0428103
ENSG00000125170	DOK4	docking protein 4	0.0612383	2.77209	0.0104671	0.00667462	0.0294315
ENSG00000054116	TRAPPC3	trafficking protein particle complex 3	0.0387574	4.97302	0.0161441	0.00670517	0.0437792
ENSG00000064726	BTBD1	BTB domain containing 1	-0.0699986	4.09693	0.0179316	0.00678345	0.0262171
ENSG00000104892	KLC3	kinesin light chain 3	0.0456557	0.482309	0.0233513	0.00683899	0.0384533
ENSG00000163428	LRRC58	leucine rich repeat containing 58	-0.0704194	2.98312	0.0284048	0.00686764	0.0221752
ENSG00000039123	MTREX	Mtr4 exosome RNA helicase	-0.0266276	4.12401	0.0160811	0.00688152	0.0474549
ENSG00000066427	ATXN3	ataxin 3	-0.0522878	2.2381	0.0158094	0.00691005	0.0288921
ENSG00000173914	RBM4B	RNA binding motif protein 4B	0.0739035	2.37584	0.0124971	0.0070097	0.0173775
ENSG00000165355	FBXO33	F-box protein 33	-0.0497651	2.03054	0.0151853	0.0070219	0.0349328
ENSG00000169826	CSGALNACT2	chondroitin sulfate N-acetylgalactosaminyltransferase 2	-0.0560994	2.51459	0.0137611	0.00706049	0.0223874
ENSG00000163110	PDLIM5	PDZ and LIM domain 5	-0.0791068	3.70299	0.0154446	0.00709755	0.022187
ENSG00000124444	ZNF576	zinc finger protein 576	0.0857116	1.38176	0.0139352	0.00715044	0.0461877
ENSG00000181817	LSM10	LSM10, U7 small nuclear RNA associated	0.0816196	3.47712	0.00835836	0.00716836	0.0211757
ENSG00000138152	BTBD16	BTB domain containing 16	0.0145349	0.141088	0.0332968	0.00721725	0.0454643
ENSG00000135506	OS9	OS9 endoplasmic reticulum lectin	0.0374297	5.47966	0.0140769	0.00725162	0.0267739
ENSG00000145743	FBXL17	F-box and leucine rich repeat protein 17	-0.0488229	2.07566	0.0133329	0.00727637	0.0244838
ENSG00000109062	SLC9A3R1	SLC9A3 regulator 1	0.0827242	4.92394	0.0123594	0.00732308	0.0246325
ENSG00000100348	TXN2	thioredoxin 2	0.0518442	5.21682	0.00843757	0.00735456	0.0487918
ENSG00000109466	KLHL2	kelch like family member 2	-0.0446059	2.95145	0.0298489	0.00737863	0.0249018
ENSG00000136925	TSTD2	thiosulfate sulfurtransferase like domain containing 2	-0.0562904	2.58652	0.0105735	0.00747244	0.0233057
ENSG00000163867	ZMYM6	zinc finger MYM-type containing 6	-0.0430168	1.74426	0.0158285	0.00748493	0.0433244
ENSG00000260342	novel gene	40S ribosomal protein S15a	0.197515	2.19202	0.0219424	0.00755209	0.0307504
ENSG00000180902	D2HGDH	D-2-hydroxyglutarate dehydrogenase	0.0620567	2.26367	0.00789492	0.00757036	0.0304587
ENSG00000084693	AGBL5	ATP/GTP binding protein like 5	0.0452973	2.23156	0.0210606	0.00759124	0.0243994
ENSG00000162009	SSTR5	somatostatin receptor 5	0.0280639	0.0242303	0.0170665	0.00767306	0.042495
ENSG00000197912	SPG7	SPG7 matrix AAA peptidase subunit, paraplegin	0.0383516	3.96043	0.0175114	0.00767427	0.0328195
ENSG00000125877	ITPA	inosine triphosphatase	0.0464388	5.04065	0.0180027	0.00777794	0.0416734
ENSG00000173928	SWSAP1	SWIM-type zinc finger 7 associated protein 1	0.0656631	1.97018	0.0160537	0.00784235	0.0384859
ENSG00000143315	PIGM	phosphatidylinositol glycan anchor biosynthesis class M	-0.0680334	2.53104	0.0104294	0.00784439	0.0489266
ENSG00000063180	CA11	carbonic anhydrase 11	0.0775488	1.72405	0.0293177	0.00787113	0.021609
ENSG00000146433	TMEM181	transmembrane protein 181	-0.0553004	2.46121	0.0182061	0.00789893	0.0192556
ENSG00000103148	NPRL3	NPR3 like, GATOR1 complex subunit	0.0423243	2.75905	0.0211836	0.00790032	0.034981
ENSG00000117597	UTP25	UTP25 small subunit processor component	-0.0489078	3.08828	0.0116477	0.00791865	0.025513
ENSG00000273607	CHCHD10	coiled-coil-helix-coiled-coil-helix domain containing 10	0.145934	3.14527	0.0166163	0.0079357	0.025448
ENSG00000147124	ZNF41	zinc finger protein 41	0.0280954	0.260316	0.0382806	0.0080114	0.0290974
ENSG00000135480	KRT7	keratin 7	0.145964	5.65102	0.0477054	0.008031	0.0265849
ENSG00000184508	HDDC3	HD domain containing 3	0.0649241	3.28209	0.0246489	0.00808116	0.0278983
ENSG00000051523	CYBA	cytochrome b-245 alpha chain	0.115013	5.40477	0.00879031	0.00817753	0.0319922
ENSG00000138030	KHK	ketohexokinase	0.0585157	1.99736	0.0279088	0.00820198	0.0344724
ENSG00000125445	MRPS7	mitochondrial ribosomal protein S7	0.0459371	4.66207	0.0336412	0.00823194	0.0321405
ENSG00000196683	TOMM7	translocase of outer mitochondrial membrane 7	0.131818	1.77159	0.0180358	0.00828738	0.0265422
ENSG00000152705	CATSPER3	cation channel sperm associated 3	0.0159239	0.203202	0.0650753	0.00838996	0.0402021
ENSG00000143578	CREB3L4	cAMP responsive element binding protein 3 like 4	0.0580136	0.845487	0.0122163	0.00841726	0.0214892
ENSG00000172336	POP7	POP7 homolog, ribonuclease P/MRP subunit	0.0562132	4.34198	0.033662	0.0084476	0.0364236
ENSG00000159884	CCDC107	coiled-coil domain containing 107	0.0689678	3.26325	0.0347582	0.008495	0.0299454
ENSG00000171234	UGT2B7	UDP glucuronosyltransferase family 2 member B7	0.00720629	0.0039524	0.0115925	0.00852697	0.0403619
ENSG00000015520	NPC1L1	NPC1 like intracellular cholesterol transporter 1	0.0462133	0.560466	0.0361538	0.00855547	0.0399968
ENSG00000284501	MGAT4B	alpha-1,3-mannosyl-glycoprotein 4-beta-N-acetylglucosaminyltransferase B	0.0637255	5.78824	0.0157918	0.00857442	0.0258193
ENSG00000126001	CEP250	centrosomal protein 250	0.0450262	1.79841	0.0142437	0.00858466	0.0318875
ENSG00000169684	CHRNA5	cholinergic receptor nicotinic alpha 5 subunit	0.0412255	0.373834	0.0298038	0.00858584	0.027914
ENSG00000167306	MYO5B	myosin VB	0.0689416	1.46588	0.0152069	0.00861476	0.0302398
ENSG00000006015	REX1BD	required for excision 1-B domain containing	0.12362	3.31928	0.0212451	0.00865099	0.0253915
ENSG00000149300	C11orf52	chromosome 11 open reading frame 52	0.0705886	0.981222	0.0104175	0.00878118	0.0299509
ENSG00000135406	PRPH	peripherin	0.0212405	0.24396	0.113339	0.00879901	0.0423125
ENSG00000130731	METTL26	methyltransferase like 26	0.089659	3.47719	0.00933455	0.00882569	0.0355485
ENSG00000174437	ATP2A2	ATPase sarcoplasmic/endoplasmic reticulum Ca2+ transporting 2	-0.0312105	5.54369	0.111703	0.00887521	0.0284847
ENSG00000099860	GADD45B	growth arrest and DNA damage inducible beta	0.0982075	4.06339	0.0190937	0.00893496	0.0400335
ENSG00000177556	ATOX1	antioxidant 1 copper chaperone	0.161078	4.93552	0.0119011	0.00894336	0.0365322
ENSG00000123600	METTL8	methyltransferase like 8	0.0367908	1.07228	0.015796	0.00896418	0.0317923
ENSG00000284468	SLC25A24	solute carrier family 25 member 24	-0.0911779	3.59097	0.0223503	0.00898736	0.0287767
ENSG00000114993	RTKN	rhotekin	0.0433442	3.08837	0.0475794	0.00914206	0.0402928
ENSG00000133731	IMPA1	inositol monophosphatase 1	-0.0632541	3.48416	0.0260611	0.00915885	0.0332017
ENSG00000064687	ABCA7	ATP binding cassette subfamily A member 7	0.0509464	0.775387	0.021166	0.00917604	0.0326659
ENSG00000277131	MMEL1	membrane metalloendopeptidase like 1	0.00196404	0.123716	0.876905	0.00918092	0.0464508
ENSG00000132612	VPS4A	vacuolar protein sorting 4 homolog A	0.0324307	4.61085	0.0174879	0.00920394	0.0375272
ENSG00000253313	C1orf210	chromosome 1 open reading frame 210	0.0366463	0.216607	0.0575264	0.00920596	0.0487141
ENSG00000181744	DIPK2A	divergent protein kinase domain 2A	-0.0607258	2.18017	0.0166633	0.00924876	0.0217209
ENSG00000171823	FBXL14	F-box and leucine rich repeat protein 14	-0.0438524	3.19457	0.0350123	0.00926264	0.0283098
ENSG00000127399	LRRC61	leucine rich repeat containing 61	0.0834467	1.80317	0.0142333	0.0092662	0.0452003
ENSG00000182472	CAPN12	calpain 12	0.0238586	0.0687372	0.0225682	0.00931742	0.0373271
ENSG00000143164	DCAF6	DDB1 and CUL4 associated factor 6	0.0376059	3.16181	0.0117123	0.00940846	0.0264847
ENSG00000159210	SNF8	SNF8 subunit of ESCRT-II	0.0693562	5.54952	0.0162378	0.0095158	0.0348258
ENSG00000033178	UBA6	ubiquitin like modifier activating enzyme 6	-0.0591585	2.73113	0.0217551	0.00956119	0.0273713
ENSG00000135870	RC3H1	ring finger and CCCH-type domains 1	-0.0560169	2.19106	0.0177783	0.00958971	0.0273658
ENSG00000285377	EMC9	ER membrane protein complex subunit 9	0.075676	3.01758	0.0208855	0.00973052	0.0252146
ENSG00000104915	STX10	syntaxin 10	0.0992709	2.96409	0.0188122	0.00974856	0.0312032
ENSG00000258644	SYNJ2BP-COX16	SYNJ2BP-COX16 readthrough	-0.0780078	2.68889	0.0109794	0.00976123	0.0302615
ENSG00000137261	KIAA0319	KIAA0319	0.0131131	0.111429	0.171991	0.00979037	0.0274479
ENSG00000162402	USP24	ubiquitin specific peptidase 24	-0.0524446	2.86736	0.0269849	0.00980686	0.0484146
ENSG00000105357	MYH14	myosin heavy chain 14	0.0734934	1.36263	0.0195112	0.00984292	0.0288435
ENSG00000241468	ATP5MF	ATP synthase membrane subunit f	-0.0734494	7.24539	0.0441513	0.0098879	0.0167509
ENSG00000158042	MRPL17	mitochondrial ribosomal protein L17	0.0642862	5.63335	0.0202769	0.00997682	0.0262436
