# Supplementary material for: Comparative susceptibility of SARS-CoV-2, SARS-CoV, and MERS-CoV across mammals
Source: ISME J. 2023 Jan 23;17(4):549–60. doi: 10.1038/s41396-023-01368-2 (PMC9869846; doi:10.1038/s41396-023-01368-2)
Supplement: Supplementary file 9 — Table S8 [file 41396_2023_1368_MOESM9_ESM.xlsx]

## Sheet: Sheet1
ID	Enrichment Term	Count	Rich Factor	p value	Fisher Exact p value
hsa04610	Complement and coagulation cascades	11	0.129412	3.49425e-07	4e-05
hsa04080	Neuroactive ligand-receptor interaction	12	0.0331492	0.0156219	0.0093
hsa04974	Protein digestion and absorption	5	0.0485437	0.0621665	0.0076
hsa04151	PI3K-Akt signaling pathway	10	0.0282486	0.0710012	0.011
hsa00830	Retinol metabolism	4	0.0588235	0.0755266	0.013
hsa05168	Herpes simplex virus 1 infection	11	0.0222222	0.179899	0.0013
hsa00670	One carbon pool by folate	2	0.1	0.25347	0.026
