# Supplementary material for: Comparative susceptibility of SARS-CoV-2, SARS-CoV, and MERS-CoV across mammals
Source: ISME J. 2023 Jan 23;17(4):549–60. doi: 10.1038/s41396-023-01368-2 (PMC9869846; doi:10.1038/s41396-023-01368-2)
Supplement: Supplementary file 10 — Table S9 [file 41396_2023_1368_MOESM10_ESM.xlsx]

## Sheet: Sheet1
ID	Enrichment Term	Count	Rich Factor	p value	Fisher Exact p value
GO:0016598	protein arginylation	2	1	0.0409163	0.00043
GO:0006508	proteolysis	20	0.0454545	0.00214412	0.00092
GO:0006613	cotranslational protein targeting to membrane	3	0.272727	0.0207217	0.0013
GO:0097066	response to thyroid hormone	3	0.272727	0.0207217	0.0013
GO:0015867	ATP transport	3	0.272727	0.0207217	0.0013
GO:0019243	methylglyoxal catabolic process to D-lactate via S-lactoyl-glutathione	2	0.666667	0.0607439	0.0013
GO:0032367	intracellular cholesterol transport	3	0.230769	0.0285997	0.0022
GO:0090181	regulation of cholesterol metabolic process	3	0.230769	0.0285997	0.0022
GO:1902995	positive regulation of phospholipid efflux	2	0.5	0.0801626	0.0025
GO:0098739	import across plasma membrane	2	0.5	0.0801626	0.0025
GO:0019557	histidine catabolic process to glutamate and formate	2	0.5	0.0801626	0.0025
GO:0046487	glyoxylate metabolic process	2	0.5	0.0801626	0.0025
GO:1902991	regulation of amyloid precursor protein catabolic process	2	0.5	0.0801626	0.0025
GO:0019556	histidine catabolic process to glutamate and formamide	2	0.5	0.0801626	0.0025
GO:0000460	maturation of 5.8S rRNA	3	0.214286	0.0329175	0.0027
GO:0030195	negative regulation of blood coagulation	3	0.214286	0.0329175	0.0027
GO:0009749	response to glucose	6	0.08	0.0195153	0.0046
GO:0071108	protein K48-linked deubiquitination	4	0.117647	0.0326852	0.0052
GO:1904428	negative regulation of tubulin deacetylation	2	0.333333	0.117807	0.0061
GO:0050916	sensory perception of sweet taste	2	0.333333	0.117807	0.0061
GO:0032269	negative regulation of cellular protein metabolic process	2	0.333333	0.117807	0.0061
GO:0030517	negative regulation of axon extension	3	0.15	0.0633971	0.0077
GO:0032532	regulation of microvillus length	2	0.285714	0.136049	0.0084
GO:0030317	flagellated sperm motility	6	0.0681818	0.035758	0.0099
GO:0010942	positive regulation of cell death	4	0.0952381	0.0556436	0.011
GO:0044331	cell-cell adhesion mediated by cadherin	2	0.25	0.153914	0.011
GO:1900223	positive regulation of beta-amyloid clearance	2	0.25	0.153914	0.011
GO:0048312	intracellular distribution of mitochondria	2	0.25	0.153914	0.011
GO:1900121	negative regulation of receptor binding	2	0.25	0.153914	0.011
GO:0033344	cholesterol efflux	3	0.12	0.0936501	0.014
GO:0050650	chondroitin sulfate proteoglycan biosynthetic process	2	0.222222	0.171411	0.014
GO:0050796	regulation of insulin secretion	4	0.0869565	0.0693405	0.015
GO:0006637	acyl-CoA metabolic process	3	0.115385	0.100119	0.016
GO:0051660	establishment of centrosome localization	2	0.2	0.188547	0.017
GO:0030643	cellular phosphate ion homeostasis	2	0.2	0.188547	0.017
GO:0006614	SRP-dependent cotranslational protein targeting to membrane	2	0.2	0.188547	0.017
GO:0030299	intestinal cholesterol absorption	2	0.2	0.188547	0.017
GO:0035871	protein K11-linked deubiquitination	2	0.2	0.188547	0.017
GO:0042632	cholesterol homeostasis	6	0.0588235	0.0604903	0.019
GO:0031146	SCF-dependent proteasomal ubiquitin-dependent protein catabolic process	4	0.08	0.0843994	0.02
GO:0006707	cholesterol catabolic process	2	0.181818	0.20533	0.021
GO:0006301	postreplication repair	2	0.181818	0.20533	0.021
GO:2000480	negative regulation of cAMP-dependent protein kinase activity	2	0.181818	0.20533	0.021
GO:0061061	muscle structure development	2	0.181818	0.20533	0.021
GO:0009062	fatty acid catabolic process	2	0.181818	0.20533	0.021
GO:0032526	response to retinoic acid	4	0.0769231	0.0924075	0.023
GO:0036258	multivesicular body assembly	3	0.1	0.127122	0.024
GO:0043153	entrainment of circadian clock by photoperiod	3	0.1	0.127122	0.024
GO:0010457	centriole-centriole cohesion	2	0.166667	0.221766	0.025
GO:0030259	lipid glycosylation	2	0.166667	0.221766	0.025
GO:0033700	phospholipid efflux	2	0.166667	0.221766	0.025
GO:0034380	high-density lipoprotein particle assembly	2	0.166667	0.221766	0.025
GO:0031667	response to nutrient levels	4	0.0727273	0.104979	0.027
GO:0009058	biosynthetic process	3	0.09375	0.141197	0.028
GO:0006629	lipid metabolic process	9	0.0434783	0.0670753	0.029
GO:0003084	positive regulation of systemic arterial blood pressure	2	0.153846	0.237863	0.029
GO:0060038	cardiac muscle cell proliferation	2	0.153846	0.237863	0.029
GO:1901799	negative regulation of proteasomal protein catabolic process	2	0.153846	0.237863	0.029
GO:0035721	intraciliary retrograde transport	2	0.153846	0.237863	0.029
GO:0015698	inorganic anion transport	3	0.0909091	0.148355	0.03
GO:0048666	neuron development	4	0.0689655	0.11818	0.032
GO:0048568	embryonic organ development	3	0.0882353	0.155584	0.033
GO:0060996	dendritic spine development	2	0.142857	0.253628	0.033
GO:0045730	respiratory burst	2	0.142857	0.253628	0.033
GO:2001022	positive regulation of response to DNA damage stimulus	2	0.142857	0.253628	0.033
GO:0042308	negative regulation of protein import into nucleus	2	0.142857	0.253628	0.033
GO:0006515	misfolded or incompletely synthesized protein catabolic process	2	0.142857	0.253628	0.033
GO:0051258	protein polymerization	2	0.142857	0.253628	0.033
GO:0032482	Rab protein signal transduction	2	0.142857	0.253628	0.033
GO:0006750	glutathione biosynthetic process	2	0.142857	0.253628	0.033
GO:0008654	phospholipid biosynthetic process	3	0.0857143	0.162879	0.035
GO:0006891	intra-Golgi vesicle-mediated transport	3	0.0857143	0.162879	0.035
GO:0006641	triglyceride metabolic process	3	0.0833333	0.170234	0.038
GO:0000470	maturation of LSU-rRNA	2	0.133333	0.269068	0.038
GO:0000028	ribosomal small subunit assembly	2	0.133333	0.269068	0.038
GO:0035435	phosphate ion transmembrane transport	2	0.133333	0.269068	0.038
GO:1903543	positive regulation of exosomal secretion	2	0.133333	0.269068	0.038
GO:0019216	regulation of lipid metabolic process	3	0.0810811	0.177643	0.041
GO:0030163	protein catabolic process	3	0.0810811	0.177643	0.041
GO:0006488	dolichol-linked oligosaccharide biosynthetic process	2	0.125	0.284189	0.042
GO:0071548	response to dexamethasone	2	0.125	0.284189	0.042
GO:1903351	cellular response to dopamine	2	0.125	0.284189	0.042
GO:0045907	positive regulation of vasoconstriction	3	0.0789474	0.185101	0.044
GO:0030574	collagen catabolic process	3	0.0789474	0.185101	0.044
GO:0016236	macroautophagy	4	0.0615385	0.151145	0.046
GO:0006355	regulation of transcription, DNA-templated	28	0.0289555	0.0688163	0.047
GO:0008593	regulation of Notch signaling pathway	2	0.117647	0.298998	0.047
GO:0043687	post-translational protein modification	2	0.117647	0.298998	0.047
GO:0035641	locomotory exploration behavior	2	0.117647	0.298998	0.047
GO:0045598	regulation of fat cell differentiation	2	0.117647	0.298998	0.047
GO:0016486	peptide hormone processing	2	0.117647	0.298998	0.047
GO:0046328	regulation of JNK cascade	2	0.117647	0.298998	0.047
GO:0098656	anion transmembrane transport	3	0.075	0.200143	0.05
