# Supplementary material for: Comparative susceptibility of SARS-CoV-2, SARS-CoV, and MERS-CoV across mammals
Source: ISME J. 2023 Jan 23;17(4):549–60. doi: 10.1038/s41396-023-01368-2 (PMC9869846; doi:10.1038/s41396-023-01368-2)
Supplement: Supplementary file 11 — Table S10 [file 41396_2023_1368_MOESM11_ESM.xlsx]

## Sheet: Sheet1
Ensembl gene ID	Symbol	Name	Model.Coeff	Model.Intercept	p.value.all	p.robust	p.max
ENSG00000086696	HSD17B2	hydroxysteroid 17-beta dehydrogenase 2	0.169565	-0.253137	1.86413e-08	1.46044e-13	2.24286e-08
ENSG00000128322	IGLL1	immunoglobulin lambda like polypeptide 1	0.111558	-0.178285	5.35452e-07	2.90661e-12	7.62122e-08
ENSG00000213029	SPHAR	S-phase response (cyclin related)	0.0492983	-0.100608	1.79518e-09	3.39774e-11	3.47367e-06
ENSG00000180767	CHST13	carbohydrate sulfotransferase 13	0.0953532	0.121297	6.69859e-07	3.92833e-11	0.000236836
ENSG00000131848	ZSCAN5A	zinc finger and SCAN domain containing 5A	0.0531253	-0.0840485	4.32275e-07	4.92672e-11	4.76933e-06
ENSG00000189190	ZNF600	zinc finger protein 600	0.0368231	-0.0642093	1.01296e-05	5.71878e-11	1.28822e-06
ENSG00000121270	ABCC11	ATP binding cassette subfamily C member 11	0.00367771	-0.00554309	3.20667e-07	8.5862e-11	1.18294e-05
ENSG00000171295	ZNF440	zinc finger protein 440	0.0223514	-0.00880706	0.00252585	1.02032e-10	3.35094e-06
ENSG00000162009	SSTR5	somatostatin receptor 5	0.0429111	-0.0539443	0.000294789	1.99823e-10	2.47177e-06
ENSG00000181896	ZNF101	zinc finger protein 101	0.0597422	-0.108005	4.10665e-08	2.51928e-10	3.72458e-05
ENSG00000197472	ZNF695	zinc finger protein 695	0.0284761	-0.0405788	2.02786e-06	2.63237e-10	3.26718e-05
ENSG00000225932	CTAGE4	CTAGE family member 4	0.0665967	-0.125736	4.77264e-09	2.89025e-10	1.73031e-05
ENSG00000197933	ZNF823	zinc finger protein 823	0.0480709	-0.0700201	1.81483e-06	3.18931e-10	2.63552e-06
ENSG00000171234	UGT2B7	UDP glucuronosyltransferase family 2 member B7	0.0117881	-0.0195888	2.93599e-05	3.21608e-10	1.56826e-06
ENSG00000130544	ZNF557	zinc finger protein 557	0.0512174	-0.0771576	5.36086e-07	3.49092e-10	7.59889e-06
ENSG00000237651	C2orf74	chromosome 2 open reading frame 74	0.0812104	-0.0672325	2.855e-09	3.49237e-10	2.27482e-05
ENSG00000205277	MUC12	mucin 12, cell surface associated	0.00514945	-0.00962149	3.78863e-08	3.95415e-10	3.07228e-06
ENSG00000198093	ZNF649	zinc finger protein 649	0.0196633	-0.0388853	5.36919e-07	4.18726e-10	2.14757e-06
ENSG00000178229	ZNF543	zinc finger protein 543	0.0139234	-0.00705351	0.00343881	5.5574e-10	1.90177e-05
ENSG00000256771	ZNF253	zinc finger protein 253	0.0277178	-0.023445	0.000203237	7.97716e-10	4.32854e-06
ENSG00000277405	SERPINA6	serpin family A member 6	0.0883122	-0.106059	4.57741e-07	8.70436e-10	0.000104988
ENSG00000198610	AKR1C4	aldo-keto reductase family 1 member C4	0.0394383	0.0552604	0.0598615	1.06247e-09	8.21778e-05
ENSG00000168661	ZNF30	zinc finger protein 30	0.0194386	-0.0304966	0.000128614	1.16098e-09	1.26423e-06
ENSG00000196466	ZNF799	zinc finger protein 799	0.0250854	-0.042965	8.38502e-07	1.57779e-09	0.000179281
ENSG00000166840	GLYATL1	glycine-N-acyltransferase like 1	0.040719	-0.111409	7.40844e-12	1.61725e-09	0.00476013
ENSG00000249709	ZNF564	zinc finger protein 564	0.0375374	-0.0410039	1.9394e-05	1.70989e-09	2.94604e-05
ENSG00000198538	ZNF28	zinc finger protein 28	0.00938514	0.00853799	0.0753516	1.72023e-09	2.15829e-05
ENSG00000133636	NTS	neurotensin	0.204254	-0.289224	1.66826e-07	1.74677e-09	0.000238602
ENSG00000186026	ZNF284	zinc finger protein 284	0.0111258	-0.00196856	0.0136677	1.8676e-09	3.51817e-06
ENSG00000159885	ZNF222	zinc finger protein 222	0.0490111	-0.0567369	3.15729e-05	4.23644e-09	0.000581474
ENSG00000160336	ZNF761	zinc finger protein 761	0.0110249	0.00851923	0.102832	4.53354e-09	2.27058e-06
ENSG00000197857	ZNF44	zinc finger protein 44	0.0433567	-0.0547712	3.7995e-06	4.7181e-09	0.000115845
ENSG00000215252	GOLGA8B	golgin A8 family member B	0.0422792	-0.0265566	0.00974511	6.6174e-09	6.90951e-06
ENSG00000185133	INPP5J	inositol polyphosphate-5-phosphatase J	0.0938617	0.716158	1.00516e-06	7.49183e-09	1.32852e-06
ENSG00000170775	GPR37	G protein-coupled receptor 37	0.0474016	-0.0038942	2.94623e-07	1.38563e-08	0.000435632
ENSG00000145335	SNCA	synuclein alpha	0.0820046	0.144194	4.97733e-06	1.48335e-08	5.88068e-06
ENSG00000159496	RGL4	ral guanine nucleotide dissociation stimulator like 4	0.0146908	-0.0196657	2.42361e-06	1.53868e-08	0.000118711
ENSG00000151632	AKR1C2	aldo-keto reductase family 1 member C2	0.203877	-0.175235	1.44678e-06	1.77539e-08	0.000237726
ENSG00000170835	CEL	carboxyl ester lipase	0.0177955	0.0727212	0.177069	2.41766e-08	0.00367308
ENSG00000204175	GPRIN2	G protein regulated inducer of neurite outgrowth 2	0.0925801	0.107293	1.45589e-05	2.51034e-08	0.00483355
ENSG00000130988	RGN	regucalcin	0.0745922	0.141969	1.80806e-05	2.59255e-08	0.00246291
ENSG00000137210	TMEM14B	transmembrane protein 14B	0.124591	-0.162527	3.59972e-06	3.30005e-08	8.0656e-05
ENSG00000171469	ZNF561	zinc finger protein 561	0.061815	-0.0592834	5.38622e-05	3.56514e-08	1.62568e-05
ENSG00000181274	FRAT2	FRAT regulator of WNT signaling pathway 2	0.0800528	0.692591	0.000105167	3.69093e-08	0.00135892
ENSG00000140987	ZSCAN32	zinc finger and SCAN domain containing 32	0.0435797	-0.0263118	8.26205e-07	3.74722e-08	0.00100142
ENSG00000167711	SERPINF2	serpin family F member 2	0.142368	0.374959	1.65562e-06	4.13557e-08	5.596e-05
ENSG00000015520	NPC1L1	NPC1 like intracellular cholesterol transporter 1	0.0897123	0.345877	3.22447e-05	4.32222e-08	9.00099e-07
ENSG00000285112	SLC52A2	solute carrier family 52 member 2	0.131655	-0.183885	1.64279e-06	6.31688e-08	0.0027674
ENSG00000188321	ZNF559	zinc finger protein 559	0.0403142	-0.0379422	8.25188e-05	6.58725e-08	2.04373e-05
ENSG00000116771	AGMAT	agmatinase	0.117595	-0.0374476	1.00615e-06	6.67146e-08	0.00875629
ENSG00000234728	SNHG32	small nucleolar RNA host gene 32	0.175844	-0.209232	5.75102e-06	7.67858e-08	0.000175903
ENSG00000135314	KHDC1	KH domain containing 1	0.0286226	-0.0414991	9.80976e-07	8.14055e-08	6.47878e-05
ENSG00000173041	ZNF680	zinc finger protein 680	0.0219818	-0.0409565	4.31289e-06	8.94561e-08	1.26423e-06
ENSG00000213185	FAM24B	family with sequence similarity 24 member B	0.0478711	-0.0507338	0.000402798	1.04281e-07	0.016079
ENSG00000237918	SAPCD1	suppressor APC domain containing 1	0.0524877	-0.0501186	1.59562e-05	1.32027e-07	0.0256927
ENSG00000166105	GLB1L3	galactosidase beta 1 like 3	0.00889658	-0.00417051	5.28013e-05	1.35107e-07	0.000761056
ENSG00000182612	TSPAN10	tetraspanin 10	0.0512657	0.0128286	8.20078e-06	1.35317e-07	0.000775426
ENSG00000176387	HSD11B2	hydroxysteroid 11-beta dehydrogenase 2	0.0826007	0.169948	1.84056e-06	1.49304e-07	0.00492065
ENSG00000164010	ERMAP	erythroblast membrane associated protein (Scianna blood group)	0.0136714	0.0187221	0.0529403	1.54215e-07	0.000192246
ENSG00000083814	ZNF671	zinc finger protein 671	0.027524	0.00633089	0.000133289	1.98198e-07	0.00157088
ENSG00000135100	HNF1A	HNF1 homeobox A	0.0867363	0.142512	9.90756e-07	2.23881e-07	0.000911821
ENSG00000006611	USH1C	USH1 protein network component harmonin	0.103139	0.0767939	5.02602e-07	2.24826e-07	0.00451562
ENSG00000198521	ZNF43	zinc finger protein 43	0.00613384	-0.00124562	0.0138847	2.35601e-07	1.56826e-06
ENSG00000106384	MOGAT3	monoacylglycerol O-acyltransferase 3	0.0776255	0.144945	5.55427e-05	2.56731e-07	0.00408964
ENSG00000119946	CNNM1	cyclin and CBS domain divalent metal cation transport mediator 1	0.0544863	0.0539373	2.80745e-06	2.67083e-07	0.000361184
ENSG00000081665	ZNF506	zinc finger protein 506	0.0375039	-0.0225376	0.00430022	2.92483e-07	1.3185e-06
ENSG00000285199	CIDEB	cell death inducing DFFA like effector b	0.0935058	0.334888	3.25381e-05	3.07317e-07	0.000474374
ENSG00000188938	FAM120AOS	family with sequence similarity 120A opposite strand	0.0456237	-0.0371752	3.95583e-05	3.08037e-07	0.000132477
ENSG00000169856	ONECUT1	one cut homeobox 1	0.0233961	-0.0146488	0.000908285	3.20236e-07	0.0424362
ENSG00000204920	ZNF155	zinc finger protein 155	0.0295828	-0.0220744	0.000113208	4.8747e-07	0.00108997
ENSG00000171564	FGB	fibrinogen beta chain	0.136973	0.176838	0.000267755	5.46094e-07	0.00390997
ENSG00000188290	HES4	hes family bHLH transcription factor 4	0.12399	0.43668	9.71899e-05	5.49022e-07	0.000234477
ENSG00000182986	ZNF320	zinc finger protein 320	0.00656087	0.00119323	0.00633479	6.10681e-07	0.00032672
ENSG00000005801	ZNF195	zinc finger protein 195	0.0579516	-0.0339168	0.000266102	6.24062e-07	0.00132394
ENSG00000186204	CYP4F12	cytochrome P450 family 4 subfamily F member 12	0.0557049	-0.0875665	0.00028724	6.46832e-07	0.0165237
ENSG00000206203	TSSK2	testis specific serine kinase 2	0.0313358	0.0513142	0.00100151	7.65774e-07	0.0115301
ENSG00000099812	MISP	mitotic spindle positioning	0.141055	0.387639	1.47545e-05	7.87068e-07	0.000542935
ENSG00000135976	ANKRD36	ankyrin repeat domain 36	0.0105656	0.000373165	0.0334548	8.56206e-07	1.29434e-06
ENSG00000120327	PCDHB14	protocadherin beta 14	0.043143	0.101872	0.000698588	1.0123e-06	0.0117185
ENSG00000105483	CARD8	caspase recruitment domain family member 8	0.0358554	-0.00176347	8.16973e-05	1.04062e-06	0.00330822
ENSG00000186577	SMIM29	small integral membrane protein 29	0.114403	-0.0747952	3.06418e-05	1.06099e-06	0.00665091
ENSG00000204128	C2orf72	chromosome 2 open reading frame 72	0.0644607	0.121496	2.24847e-05	1.12362e-06	0.0423434
ENSG00000012504	NR1H4	nuclear receptor subfamily 1 group H member 4	0.0762733	0.183492	0.000172553	1.16955e-06	0.00822697
ENSG00000118620	ZNF430	zinc finger protein 430	0.0246271	-0.00429057	0.00520826	1.19816e-06	6.2394e-05
ENSG00000276276	ARL17A	ADP ribosylation factor like GTPase 17A	0.0494987	-0.0854938	0.000287673	1.28882e-06	1.72448e-06
ENSG00000167766	ZNF83	zinc finger protein 83	0.0222845	-0.0201396	0.00892039	1.34001e-06	1.79136e-06
ENSG00000275760	TBC1D3G	TBC1 domain family member 3G	0.0553471	-0.0929698	0.000405103	1.61843e-06	2.1542e-06
ENSG00000173114	LRRN3	leucine rich repeat neuronal 3	0.0871743	0.254115	5.05755e-05	1.65345e-06	0.000513876
ENSG00000270629	NBPF14	NBPF member 14	0.0143499	0.0128241	0.127815	1.65408e-06	2.20055e-06
ENSG00000174827	PDZK1	PDZ domain containing 1	0.118118	0.39602	1.9475e-05	1.76911e-06	0.000398181
ENSG00000237495	LY6G5C	lymphocyte antigen 6 family member G5C	0.0235203	0.0156195	0.000394082	1.80891e-06	0.0171612
ENSG00000268799	H3Y2	H3.Y histone 2	-0.193975	8.24859	6.46656e-05	1.85293e-06	0.00165503
ENSG00000183647	ZNF530	zinc finger protein 530	0.0234058	0.0440266	0.0296239	1.86263e-06	0.0125309
ENSG00000171130	ATP6V0E2	ATPase H+ transporting V0 subunit e2	0.0970091	-0.0367595	3.39429e-05	1.90386e-06	0.00574472
ENSG00000178988	MRFAP1L1	Morf4 family associated protein 1 like 1	0.111573	0.0303605	3.4891e-05	1.9925e-06	0.00252163
ENSG00000213658	LAT	linker for activation of T cells	0.0933163	0.319187	9.59098e-05	2.01295e-06	0.000824776
ENSG00000164048	ZNF589	zinc finger protein 589	0.0283032	0.00422231	0.00430432	2.10912e-06	0.000725541
ENSG00000185522	LMNTD2	lamin tail domain containing 2	0.0819053	0.161257	6.75669e-06	2.23593e-06	0.0167718
ENSG00000138109	CYP2C9	cytochrome P450 family 2 subfamily C member 9	0.0058108	0.0147498	0.0192295	2.35348e-06	0.00128393
ENSG00000180089	TMEM86B	transmembrane protein 86B	0.123233	0.752894	0.000432971	2.65121e-06	0.00147223
ENSG00000253368	TRNP1	TMF1 regulated nuclear protein 1	0.109667	1.19892	0.000887335	2.78539e-06	0.00149992
ENSG00000184206	GOLGA6L4	golgin A6 family like 4	0.0242836	0.0166295	0.0334146	2.8562e-06	0.0233721
ENSG00000086506	HBQ1	hemoglobin subunit theta 1	0.117157	0.306163	2.47633e-05	2.89039e-06	0.00166042
ENSG00000185158	LRRC37B	leucine rich repeat containing 37B	0.0294293	0.0193038	0.000480707	2.89963e-06	0.0360632
ENSG00000158062	UBXN11	UBX domain protein 11	0.0979898	0.888982	1.19101e-05	3.69834e-06	0.00301127
ENSG00000146757	ZNF92	zinc finger protein 92	0.0296601	-0.0176381	0.00035383	4.18963e-06	0.00212654
ENSG00000256294	ZNF225	zinc finger protein 225	0.0229645	-0.00039884	0.00231286	4.37776e-06	0.00083707
ENSG00000284752	GMPR2	guanosine monophosphate reductase 2	0.111096	0.00451742	0.000330418	5.28128e-06	0.00190906
ENSG00000178445	GLDC	glycine decarboxylase	0.0947633	0.265591	2.6865e-05	5.86353e-06	0.00986936
ENSG00000170439	METTL7B	methyltransferase like 7B	0.089685	0.0137279	7.99651e-05	6.6965e-06	0.00253454
ENSG00000198042	MAK16	MAK16 homolog	-0.0994008	4.01729	0.000248572	7.9717e-06	0.000554139
ENSG00000102580	DNAJC3	DnaJ heat shock protein family (Hsp40) member C3	-0.0943944	4.78211	5.31361e-06	8.0265e-06	0.00503859
ENSG00000198746	GPATCH3	G-patch domain containing 3	0.0711947	2.03905	1.7865e-05	8.14851e-06	0.00151557
ENSG00000106714	CNTNAP3	contactin associated protein family member 3	0.0292862	0.0187978	0.0210329	8.28721e-06	0.00403792
ENSG00000138152	BTBD16	BTB domain containing 16	0.0250985	0.0876473	0.000233386	8.60432e-06	0.00645182
ENSG00000198551	ZNF627	zinc finger protein 627	0.0356938	0.00242688	0.00439198	1.16201e-05	0.0062713
ENSG00000266714	MYO15B	myosin XVB	0.0125673	0.0413659	0.00525522	1.22271e-05	0.0406003
ENSG00000205403	CFI	complement factor I	0.093902	0.620597	0.000282843	1.34579e-05	0.00119042
ENSG00000141738	GRB7	growth factor receptor bound protein 7	0.140733	1.05136	5.67547e-05	1.3601e-05	0.000315878
ENSG00000079246	XRCC5	X-ray repair cross complementing 5	0.0848801	3.35997	0.000100848	1.66728e-05	0.00516494
ENSG00000154997	SEPTIN14	septin 14	0.00955161	0.0135395	0.0169269	1.76796e-05	0.0033491
ENSG00000261459	ZNF747	Zinc finger protein 747	0.0260133	-0.00376686	0.00143184	1.78202e-05	0.00269842
ENSG00000181781	ODF3L2	outer dense fiber of sperm tails 3 like 2	0.00866985	0.0774088	0.494312	1.80352e-05	0.00435879
ENSG00000170100	ZNF778	zinc finger protein 778	0.037402	0.0143374	0.00302196	1.83197e-05	0.00985773
ENSG00000167080	B4GALNT2	beta-1,4-N-acetyl-galactosaminyltransferase 2	0.0849489	0.0506225	0.00204914	1.88922e-05	0.00765845
ENSG00000188033	ZNF490	zinc finger protein 490	0.0129058	0.020853	0.0550127	2.01196e-05	0.00718618
ENSG00000137124	ALDH1B1	aldehyde dehydrogenase 1 family member B1	0.0814117	0.315983	0.000302315	2.07773e-05	0.00431019
ENSG00000198346	ZNF813	zinc finger protein 813	0.00473658	0.00205379	0.0313138	2.28646e-05	0.00832346
ENSG00000213799	ZNF845	zinc finger protein 845	0.00543222	0.0134927	0.195594	2.36638e-05	0.0146691
ENSG00000184363	PKP3	plakophilin 3	0.164527	1.43541	0.000107177	2.81e-05	0.00082683
ENSG00000023839	ABCC2	ATP binding cassette subfamily C member 2	0.075594	0.173905	0.00249346	2.82136e-05	0.0139721
ENSG00000198168	SVIP	small VCP interacting protein	0.144356	0.62071	0.000148165	2.92138e-05	0.000808062
ENSG00000275543	MPV17L	MPV17 mitochondrial inner membrane protein like	0.0725987	0.421423	0.000761793	3.03019e-05	0.00064168
ENSG00000267680	ZNF224	zinc finger protein 224	0.0434464	0.0253932	0.000590301	3.03201e-05	0.0109581
ENSG00000076826	CAMSAP3	calmodulin regulated spectrin associated protein family member 3	0.116331	1.32411	9.74923e-05	3.11057e-05	0.00123911
ENSG00000197044	ZNF441	zinc finger protein 441	0.0122508	0.00691375	0.0335902	3.16839e-05	0.00142779
ENSG00000162482	AKR7A3	aldo-keto reductase family 7 member A3	0.0685309	-0.0150395	0.00589482	3.17928e-05	0.000654115
ENSG00000006282	SPATA20	spermatogenesis associated 20	0.123185	1.18302	0.000307404	3.41181e-05	0.00186291
ENSG00000213213	CCDC183	coiled-coil domain containing 183	0.0443475	0.229461	0.000371981	3.64862e-05	0.0432251
ENSG00000128242	GAL3ST1	galactose-3-O-sulfotransferase 1	0.127321	0.750556	9.66768e-05	3.65518e-05	0.00756157
ENSG00000181378	CFAP65	cilia and flagella associated protein 65	0.00170148	0.0327176	0.679603	3.84729e-05	0.0134757
ENSG00000111801	BTN3A3	butyrophilin subfamily 3 member A3	0.0359348	0.102112	0.0212869	4.06319e-05	0.00335274
ENSG00000186777	ZNF732	zinc finger protein 732	0.0164811	-0.0101156	0.00513003	4.12779e-05	5.33303e-05
ENSG00000174238	PITPNA	phosphatidylinositol transfer protein alpha	-0.0715973	5.09946	0.00325482	4.19252e-05	0.0239547
ENSG00000102886	GDPD3	glycerophosphodiester phosphodiesterase domain containing 3	0.0889447	1.25816	0.0030703	4.257e-05	0.000232104
ENSG00000187266	EPOR	erythropoietin receptor	0.0759156	1.21826	0.00236722	4.40066e-05	0.000128145
ENSG00000152433	ZNF547	zinc finger protein 547	0.0114032	0.00142522	0.00327049	4.50532e-05	0.00538558
ENSG00000240747	KRBOX1	KRAB box domain containing 1	0.0372931	0.0828329	0.0322908	4.71254e-05	0.0130411
ENSG00000235162	C12orf75	chromosome 12 open reading frame 75	0.140889	0.42891	0.000190522	4.71525e-05	0.00440734
ENSG00000127952	STYXL1	serine/threonine/tyrosine interacting like 1	0.123946	0.747379	6.88089e-05	4.78882e-05	0.0404719
ENSG00000119616	FCF1	FCF1 rRNA-processing protein	-0.0698962	4.90301	0.00487858	4.9245e-05	0.00913824
ENSG00000131127	ZNF141	zinc finger protein 141	0.0224114	0.0145251	0.0216161	5.58583e-05	0.0344729
ENSG00000198182	ZNF607	zinc finger protein 607	0.0205726	-0.025664	0.00138886	5.68666e-05	7.01705e-05
ENSG00000133134	BEX2	brain expressed X-linked 2	0.141356	0.543807	0.00141314	5.80225e-05	0.00152354
ENSG00000203778	FAM229B	family with sequence similarity 229 member B	0.0791052	0.168429	0.00139989	6.53143e-05	0.0183928
ENSG00000183248	PRR36	proline rich 36	0.0436944	0.444102	0.0638617	6.65231e-05	0.00148513
ENSG00000130940	CASZ1	castor zinc finger 1	0.0381832	0.215363	2.60942e-05	6.77226e-05	0.00882727
ENSG00000166681	BEX3	brain expressed X-linked 3	0.175114	0.317786	0.000484591	6.83737e-05	0.0143677
ENSG00000185818	NAT8L	N-acetyltransferase 8 like	0.0628707	0.368751	0.00133719	7.17255e-05	0.0131811
ENSG00000102934	PLLP	plasmolipin	0.0935951	1.15968	0.00498495	7.17597e-05	0.0023498
ENSG00000179715	PCED1B	PC-esterase domain containing 1B	0.0672282	0.287777	0.000774926	7.38959e-05	0.0126403
ENSG00000161040	FBXL13	F-box and leucine rich repeat protein 13	0.00909382	0.0299888	0.00106225	7.91299e-05	0.00385088
ENSG00000172889	EGFL7	EGF like domain multiple 7	0.114996	1.8291	0.00165283	8.03618e-05	0.0165875
ENSG00000258674	NA	NADH dehydrogenase [ubiquinone] 1 alpha subcomplex subunit 13	0.176715	0.195837	0.000542721	8.08e-05	0.0323779
ENSG00000130958	SLC35D2	solute carrier family 35 member D2	0.0989366	1.81141	0.000745947	8.66294e-05	0.0101559
ENSG00000167523	SPATA33	spermatogenesis associated 33	0.0718468	0.336718	0.00175431	9.88864e-05	0.040053
ENSG00000250067	YJEFN3	YjeF N-terminal domain containing 3	0.0836691	0.37289	0.00490026	0.00010205	0.0484339
ENSG00000166126	AMN	amnion associated transmembrane protein	0.103784	0.680824	0.0037469	0.000107115	0.00394969
ENSG00000158856	DMTN	dematin actin binding protein	0.0999577	1.68423	0.00234843	0.000109591	0.00294619
ENSG00000183401	CCDC159	coiled-coil domain containing 159	0.0776909	0.998117	0.00238538	0.000111488	0.0256136
ENSG00000132437	DDC	dopa decarboxylase	0.0782901	0.217889	0.000153929	0.000114647	0.00307638
ENSG00000177383	MAGEF1	MAGE family member F1	0.0878164	0.218398	0.00120803	0.000119382	0.023915
ENSG00000182173	TSEN54	tRNA splicing endonuclease subunit 54	0.0581401	2.8693	0.000961298	0.000125216	0.0135325
ENSG00000132141	CCT6B	chaperonin containing TCP1 subunit 6B	0.0410325	0.140666	0.00180565	0.000125705	0.0116021
ENSG00000167363	FN3K	fructosamine 3 kinase	0.0964222	0.812074	0.000774763	0.000130504	0.017432
ENSG00000148334	PTGES2	prostaglandin E synthase 2	0.0742712	3.93656	0.000183624	0.000131656	0.0260492
ENSG00000239713	APOBEC3G	apolipoprotein B mRNA editing enzyme catalytic subunit 3G	0.0525327	0.0183704	0.0434812	0.000138501	0.000167552
ENSG00000109193	SULT1E1	sulfotransferase family 1E member 1	0.0227855	0.0867157	0.14799	0.000138896	0.017855
ENSG00000132840	BHMT2	betaine--homocysteine S-methyltransferase 2	0.0891113	0.147587	0.000421797	0.000146908	0.0255359
ENSG00000147231	RADX	RPA1 related single stranded DNA binding protein, X-linked	0.0374754	0.133915	0.00182235	0.000147334	0.0155305
ENSG00000167306	MYO5B	myosin VB	0.0716301	1.4261	0.0162684	0.000151111	0.00061475
ENSG00000197694	SPTAN1	spectrin alpha, non-erythrocytic 1	0.0325379	5.71644	0.0107045	0.000155482	0.000878639
ENSG00000234846	NEU1	neuraminidase 1	0.11066	4.19344	0.00144344	0.000158475	0.000352742
ENSG00000134256	CD101	CD101 molecule	0.0101134	0.0661926	0.0375241	0.000162922	0.00829073
ENSG00000226742	HSBP1L1	heat shock factor binding protein 1 like 1	0.0825229	0.321647	0.00120513	0.000168759	0.013628
ENSG00000100060	MFNG	MFNG O-fucosylpeptide 3-beta-N-acetylglucosaminyltransferase	0.0516831	0.190559	0.00149659	0.000176106	0.0336847
ENSG00000180318	ALX1	ALX homeobox 1	0.030409	0.100172	0.0134557	0.000177384	0.00719705
ENSG00000111052	LIN7A	lin-7 homolog A, crumbs cell polarity complex component	0.0684421	0.352877	0.000612549	0.000177495	0.0256991
ENSG00000130762	ARHGEF16	Rho guanine nucleotide exchange factor 16	0.0788908	1.56153	0.0139126	0.000182581	0.00106867
ENSG00000144115	THNSL2	threonine synthase like 2	0.0779336	1.29809	0.00124492	0.000189392	0.00420864
ENSG00000171425	ZNF581	zinc finger protein 581	0.110926	1.28441	0.000875953	0.000197518	0.00108838
ENSG00000179314	WSCD1	WSC domain containing 1	0.0445922	0.245194	0.00143153	0.00020027	0.0115048
ENSG00000164855	TMEM184A	transmembrane protein 184A	0.109163	1.27448	0.000838043	0.000200559	0.0093589
ENSG00000188191	PRKAR1B	protein kinase cAMP-dependent type I regulatory subunit beta	0.115457	1.11752	0.000731255	0.000203837	0.0022743
ENSG00000114859	CLCN2	chloride voltage-gated channel 2	0.0640663	0.928336	0.00104225	0.000210104	0.0140371
ENSG00000132612	VPS4A	vacuolar protein sorting 4 homolog A	0.0465366	4.53426	0.000804596	0.000211096	0.00666898
ENSG00000157851	DPYSL5	dihydropyrimidinase like 5	0.0601551	0.212109	0.00246369	0.000212532	0.0134968
ENSG00000278488	NAPRT	nicotinate phosphoribosyltransferase	0.123543	2.27826	0.00036601	0.000214874	0.00835319
ENSG00000105707	HPN	hepsin	0.127723	1.34553	0.00222538	0.000219165	0.0202835
ENSG00000189144	ZNF573	zinc finger protein 573	0.00913703	0.0182017	0.0321843	0.000231975	0.0106021
ENSG00000125434	SLC25A35	solute carrier family 25 member 35	0.0756687	1.44628	0.000713464	0.000236656	0.00166286
ENSG00000136883	KIF12	kinesin family member 12	0.145539	2.11483	0.000646718	0.000255107	0.00159642
ENSG00000148702	HABP2	hyaluronan binding protein 2	0.099206	0.416358	0.00489058	0.000268855	0.0306675
ENSG00000175691	ZNF77	zinc finger protein 77	0.0566824	0.446243	0.00130048	0.000283784	0.000680447
ENSG00000179750	APOBEC3B	apolipoprotein B mRNA editing enzyme catalytic subunit 3B	0.100249	0.184409	0.00124957	0.000283953	0.0301058
ENSG00000113303	BTNL8	butyrophilin like 8	0.0115976	-0.00962891	0.00747095	0.000293181	0.000348541
ENSG00000169258	GPRIN1	G protein regulated inducer of neurite outgrowth 1	0.0593804	0.342258	0.00360861	0.000299346	0.022011
ENSG00000127399	LRRC61	leucine rich repeat containing 61	0.113907	1.63241	0.00106484	0.000320736	0.0238191
ENSG00000108384	RAD51C	RAD51 paralog C	0.0851888	1.72277	0.000536627	0.000375729	0.018063
ENSG00000100065	CARD10	caspase recruitment domain family member 10	0.106072	2.58535	0.00090358	0.000377394	0.00176282
ENSG00000186919	ZACN	zinc activated ion channel	0.0937978	1.03853	0.00336003	0.000385555	0.00236092
ENSG00000167972	ABCA3	ATP binding cassette subfamily A member 3	0.0454833	2.52661	0.116258	0.000385873	0.00172623
ENSG00000106355	LSM5	LSM5 homolog, U6 small nuclear RNA and mRNA degradation associated	-0.069883	4.25946	0.0955384	0.00039076	0.00477337
ENSG00000129824	RPS4Y1	ribosomal protein S4 Y-linked 1	-0.186488	8.88656	0.00356429	0.000393234	0.0360097
ENSG00000198650	TAT	tyrosine aminotransferase	0.00537645	0.0264845	0.0233972	0.000395806	0.00663047
ENSG00000189298	ZKSCAN3	zinc finger with KRAB and SCAN domains 3	0.0265825	0.0465916	0.0149107	0.000410281	0.0396797
ENSG00000086827	ZW10	zw10 kinetochore protein	-0.0349943	3.18914	0.0231505	0.000454714	0.0012248
ENSG00000282841	CTAGE1	cutaneous T cell lymphoma-associated antigen 1	0.0174001	-0.0141349	0.00876887	0.000456468	0.00053725
ENSG00000114786	ABHD14A-ACY1	ABHD14A-ACY1 readthrough	0.0914087	3.43649	0.00440388	0.000496861	0.00194006
ENSG00000285493	NRL	neural retina leucine zipper	0.01438	0.214636	0.419666	0.000499433	0.0456065
ENSG00000187288	CIDEC	cell death inducing DFFA like effector c	0.109607	0.60537	0.000163967	0.000525911	0.0301706
ENSG00000169220	RGS14	regulator of G protein signaling 14	0.0685539	0.564613	0.00300428	0.000536259	0.037038
ENSG00000135047	CTSL	cathepsin L	0.20304	2.21393	0.00136623	0.000545996	0.00436573
ENSG00000137106	GRHPR	glyoxylate and hydroxypyruvate reductase	0.0737976	4.36894	0.00474459	0.000549908	0.0197366
ENSG00000129514	FOXA1	forkhead box A1	0.0682742	0.493903	0.00477652	0.000561414	0.00262535
ENSG00000129255	MPDU1	mannose-P-dolichol utilization defect 1	0.057545	4.54371	0.000591131	0.000563337	0.0213436
ENSG00000125967	NECAB3	N-terminal EF-hand calcium binding protein 3	0.0794721	1.21672	0.00242842	0.000568373	0.0317794
ENSG00000158792	SPATA2L	spermatogenesis associated 2 like	0.05362	2.18831	0.0275328	0.00062697	0.0379907
ENSG00000163933	RFT1	RFT1 homolog	0.0513977	1.98249	0.00692908	0.000629648	0.0047794
ENSG00000253537	PCDHGA7	protocadherin gamma subfamily A, 7	0.0240338	0.0837065	0.00655574	0.000636855	0.00803473
ENSG00000181610	MRPS23	mitochondrial ribosomal protein S23	0.0516671	4.66853	0.0160567	0.000639005	0.0186007
ENSG00000119431	HDHD3	haloacid dehalogenase like hydrolase domain containing 3	0.0874745	2.39906	0.00166183	0.000647781	0.00827522
ENSG00000088876	ZNF343	zinc finger protein 343	0.0466369	0.126396	0.0010238	0.00067468	0.00787041
ENSG00000147003	CLTRN	collectrin, amino acid transport regulator	0.124435	1.04923	0.00126751	0.000680372	0.0192
ENSG00000213996	TM6SF2	transmembrane 6 superfamily member 2	0.0662401	0.403628	0.00797846	0.000687693	0.0216083
ENSG00000182272	B4GALNT4	beta-1,4-N-acetyl-galactosaminyltransferase 4	0.0936827	1.30307	0.00197315	0.00074398	0.035155
ENSG00000165983	PTER	phosphotriesterase related	0.0659437	1.4984	0.032151	0.000752022	0.0275806
ENSG00000129538	RNASE1	ribonuclease A family member 1, pancreatic	0.0271337	0.0919803	0.0654824	0.00077012	0.0167047
ENSG00000089199	CHGB	chromogranin B	0.0247982	0.196148	0.0617366	0.000774365	0.0238356
ENSG00000108846	ABCC3	ATP binding cassette subfamily C member 3	0.126177	1.85408	0.00181296	0.000777058	0.0057085
ENSG00000104267	CA2	carbonic anhydrase 2	0.148933	1.67305	0.00283225	0.00080284	0.0105775
ENSG00000105519	CAPS	calcyphosine	0.0777339	0.834603	0.00343898	0.000804256	0.00584789
ENSG00000139726	DENR	density regulated re-initiation and release factor	-0.0519035	5.81639	0.000732319	0.000816857	0.0417325
ENSG00000131115	ZNF227	zinc finger protein 227	0.0394022	0.566034	0.017347	0.000835925	0.0026407
ENSG00000168297	PXK	PX domain containing serine/threonine kinase like	-0.059731	2.47558	0.00412747	0.000861775	0.00391751
ENSG00000128298	BAIAP2L2	BAR/IMD domain containing adaptor protein 2 like 2	0.067042	0.645687	0.00221383	0.000866768	0.00820279
ENSG00000162144	CYB561A3	cytochrome b561 family member A3	0.0769057	2.95428	0.00232301	0.000892429	0.00411639
ENSG00000110697	PITPNM1	phosphatidylinositol transfer protein membrane associated 1	0.0813775	3.32342	0.00163979	0.000893026	0.0432779
ENSG00000114993	RTKN	rhotekin	0.0487426	3.04666	0.0330742	0.000935708	0.0248714
ENSG00000134775	FHOD3	formin homology 2 domain containing 3	0.0544683	1.78018	0.11069	0.000984831	0.00306779
ENSG00000173890	GPR160	G protein-coupled receptor 160	0.0590888	0.18539	0.00813872	0.000988239	0.0249667
ENSG00000243364	EFNA4	ephrin A4	0.064086	2.3813	0.0248842	0.000996764	0.00626713
ENSG00000146859	TMEM140	transmembrane protein 140	0.0945581	1.89671	0.00261092	0.00101574	0.00330139
ENSG00000073350	LLGL2	LLGL scribble cell polarity complex component 2	0.11029	2.45302	0.00139077	0.00102852	0.00910891
ENSG00000166228	PCBD1	pterin-4 alpha-carbinolamine dehydratase 1	0.169009	2.53579	0.00276169	0.00103444	0.0085318
ENSG00000100401	RANGAP1	Ran GTPase activating protein 1	0.0860533	4.12612	0.00261213	0.00104002	0.0259622
ENSG00000171552	BCL2L1	BCL2 like 1	0.0934272	4.70635	0.00314311	0.00104587	0.0220468
ENSG00000089356	FXYD3	FXYD domain containing ion transport regulator 3	0.0624185	0.347763	0.00729592	0.00105986	0.0443075
ENSG00000102996	MMP15	matrix metallopeptidase 15	0.0889424	1.48804	0.00307974	0.00108703	0.0446891
ENSG00000140832	MARVELD3	MARVEL domain containing 3	0.0712076	0.457466	0.00391115	0.00109075	0.0451065
ENSG00000118898	PPL	periplakin	0.116138	1.90246	0.00276485	0.00109525	0.00306647
ENSG00000140859	KIFC3	kinesin family member C3	0.0840018	3.5716	0.00125265	0.00114484	0.0206357
ENSG00000167685	ZNF444	zinc finger protein 444	0.070545	3.32144	0.0589292	0.00115348	0.0214853
ENSG00000123453	SARDH	sarcosine dehydrogenase	0.0590411	1.62513	0.0440325	0.00118386	0.00364931
ENSG00000231179	MICB	MHC class I polypeptide-related sequence B	0.0482425	0.145163	0.022476	0.00120017	0.0442743
ENSG00000141497	ZMYND15	zinc finger MYND-type containing 15	0.0630164	0.577692	0.00221224	0.0013084	0.0269696
ENSG00000174529	TMEM81	transmembrane protein 81	0.0395989	0.36103	0.00232635	0.00132695	0.0286981
ENSG00000280568	ZNF780A	zinc finger protein 780A	0.0239008	0.0513002	0.0246544	0.00137882	0.0336229
ENSG00000196544	BORCS6	BLOC-1 related complex subunit 6	0.0569336	1.9841	0.0276357	0.00138719	0.032354
ENSG00000112290	WASF1	WASP family member 1	0.0562956	1.40239	0.00499825	0.00139594	0.0133639
ENSG00000125170	DOK4	docking protein 4	0.0763011	2.67964	0.00199425	0.00140668	0.0443923
ENSG00000152076	CCDC74B	coiled-coil domain containing 74B	0.0769229	0.549774	0.00131297	0.00144921	0.0339472
ENSG00000135924	DNAJB2	DnaJ heat shock protein family (Hsp40) member B2	0.0699495	3.67069	0.00318771	0.00147203	0.0204172
ENSG00000169903	TM4SF4	transmembrane 4 L six family member 4	0.168297	0.724033	0.00448916	0.00148273	0.020331
ENSG00000089505	CMTM1	CKLF like MARVEL transmembrane domain containing 1	0.0119921	0.0304977	0.0200086	0.00148471	0.0461622
ENSG00000130669	PAK4	p21 (RAC1) activated kinase 4	0.0482802	3.98032	0.0154218	0.00149095	0.0334411
ENSG00000149743	TRPT1	tRNA phosphotransferase 1	0.0737388	2.55879	0.00721074	0.00149472	0.026561
ENSG00000268350	FAM156A	family with sequence similarity 156 member A	0.091128	0.405197	0.0033034	0.00153078	0.0453758
ENSG00000175793	SFN	stratifin	0.136562	2.01668	0.0111379	0.0016336	0.0360481
ENSG00000168575	SLC20A2	solute carrier family 20 member 2	0.0741402	2.44838	0.0188004	0.00168293	0.00452799
ENSG00000141562	NARF	nuclear prelamin A recognition factor	0.0848651	3.57905	0.0024654	0.00170453	0.0278249
ENSG00000101049	SGK2	serum/glucocorticoid regulated kinase 2	0.078055	0.729054	0.00830039	0.00172479	0.00471927
ENSG00000129925	PGAP6	post-glycosylphosphatidylinositol attachment to proteins 6	0.101623	2.84422	0.00183527	0.00174067	0.0421728
ENSG00000164051	CCDC51	coiled-coil domain containing 51	0.0539048	2.70856	0.00343337	0.00182082	0.00987469
ENSG00000206418	RAB12	RAB12, member RAS oncogene family	-0.0533459	3.81848	0.0125983	0.00187892	0.0321339
ENSG00000197408	CYP2B6	cytochrome P450 family 2 subfamily B member 6	0.0500053	0.0476494	0.000583821	0.00188818	0.0211045
ENSG00000119977	TCTN3	tectonic family member 3	0.0652739	1.65303	0.0112426	0.00194615	0.0193088
ENSG00000184860	SDR42E1	short chain dehydrogenase/reductase family 42E, member 1	0.0569533	0.507578	0.0040011	0.00198304	0.0319647
ENSG00000129197	RPAIN	RPA interacting protein	0.0861313	2.85414	0.00735407	0.00203592	0.010964
ENSG00000251201	TMED7-TICAM2	TMED7-TICAM2 readthrough	-0.107169	4.006	0.00619052	0.00204755	0.0173507
ENSG00000196123	KIAA0895L	KIAA0895 like	0.0555636	1.34858	0.00643355	0.00205905	0.00477362
ENSG00000196605	ZNF846	zinc finger protein 846	0.0182863	0.0795513	0.0176356	0.00206706	0.0374703
ENSG00000175309	PHYKPL	5-phosphohydroxy-L-lysine phospho-lyase	0.0566663	1.3512	0.00403709	0.00208289	0.0392906
ENSG00000105982	RNF32	ring finger protein 32	0.0411828	0.299519	0.00918734	0.00210475	0.0342323
ENSG00000176903	PNMA1	PNMA family member 1	0.094585	1.53099	0.00710446	0.00212121	0.00651151
ENSG00000142494	SLC47A1	solute carrier family 47 member 1	0.0480071	0.259103	0.00351565	0.00222997	0.0207961
ENSG00000149300	C11orf52	chromosome 11 open reading frame 52	0.0847133	0.889245	0.00300802	0.00226253	0.0271698
ENSG00000104915	STX10	syntaxin 10	0.121072	2.82601	0.00572029	0.00226399	0.0222617
ENSG00000132199	ENOSF1	enolase superfamily member 1	0.0713219	0.517288	0.00779164	0.00226485	0.0381763
ENSG00000106603	COA1	cytochrome c oxidase assembly factor 1 homolog	0.128406	1.8105	0.00416676	0.00229065	0.00783135
ENSG00000128699	ORMDL1	ORMDL sphingolipid biosynthesis regulator 1	0.112455	1.60076	0.00716377	0.0022933	0.00421395
ENSG00000137103	TMEM8B	transmembrane protein 8B	0.0460476	0.971147	0.00601092	0.00231003	0.00776923
ENSG00000250506	CDK3	cyclin dependent kinase 3	0.0568765	1.31011	0.0299071	0.00240087	0.00726017
ENSG00000147894	C9orf72	C9orf72-SMCR8 complex subunit	-0.0570991	1.90527	0.00602434	0.00242541	0.0140498
ENSG00000285098	CLDN23	claudin 23	0.0543717	0.527084	0.00350286	0.00246845	0.043876
ENSG00000130340	SNX9	sorting nexin 9	-0.057447	4.73058	0.0166357	0.00249138	0.0363822
ENSG00000179397	CATSPERE	catsper channel auxiliary subunit epsilon	0.00780655	0.0421118	0.0284572	0.00252546	0.00538404
ENSG00000090382	LYZ	lysozyme	0.089903	0.513017	0.00580006	0.0025256	0.0335287
ENSG00000141560	FN3KRP	fructosamine 3 kinase related protein	0.0762551	2.97538	0.00511969	0.00263387	0.00702513
ENSG00000109062	SLC9A3R1	SLC9A3 regulator 1	0.0965598	4.8284	0.00497147	0.00265964	0.0282138
ENSG00000161791	FMNL3	formin like 3	-0.075117	3.73503	0.00997096	0.00269231	0.0255907
ENSG00000122547	EEPD1	endonuclease/exonuclease/phosphatase family domain containing 1	0.059351	1.15104	0.0172358	0.00272953	0.0411381
ENSG00000108515	ENO3	enolase 3	0.12622	2.46481	0.0079626	0.00279529	0.0317785
ENSG00000182768	NGRN	neugrin, neurite outgrowth associated	0.129934	3.97863	0.00313029	0.00281405	0.00515639
ENSG00000185630	PBX1	PBX homeobox 1	-0.0869421	2.88472	0.00647098	0.00284075	0.0156636
ENSG00000071575	TRIB2	tribbles pseudokinase 2	-0.0643318	1.76119	0.0104309	0.0029776	0.00754853
ENSG00000154620	TMSB4Y	thymosin beta 4 Y-linked	-0.237578	7.22227	0.0317741	0.00301889	0.00631822
ENSG00000188243	COMMD6	COMM domain containing 6	0.137541	1.78768	0.0046619	0.00302962	0.026346
ENSG00000127616	SMARCA4	SWI/SNF related, matrix associated, actin dependent regulator of chromatin, subfamily a, member 4	-0.0641934	4.02419	0.143247	0.00315049	0.0250989
ENSG00000235169	SMIM1	small integral membrane protein 1 (Vel blood group)	0.101261	1.19779	0.016593	0.00317542	0.0209759
ENSG00000183018	SPNS2	sphingolipid transporter 2	0.0809626	3.3931	0.189607	0.00320838	0.00773684
ENSG00000280479	CACFD1	calcium channel flower domain containing 1	0.0442949	2.08035	0.073129	0.00322574	0.0232714
ENSG00000099810	MTAP	methylthioadenosine phosphorylase	-0.0824614	3.71652	0.0256928	0.00325918	0.0330209
ENSG00000163888	CAMK2N2	calcium/calmodulin dependent protein kinase II inhibitor 2	0.0698306	1.45879	0.0139687	0.0032737	0.00901226
ENSG00000108639	SYNGR2	synaptogyrin 2	0.0938158	4.53991	0.0048438	0.00330967	0.00722682
ENSG00000173762	CD7	CD7 molecule	0.132591	-0.314074	1.05607e-07	0.00336953	0.0271156
ENSG00000134884	ARGLU1	arginine and glutamate rich 1	-0.0417458	4.87582	0.0113201	0.00337287	0.0240985
ENSG00000103187	COTL1	coactosin like F-actin binding protein 1	-0.108555	5.77256	0.0155581	0.00343695	0.036762
ENSG00000155463	OXA1L	OXA1L mitochondrial inner membrane protein	0.0690175	4.22636	0.00664842	0.00344002	0.039158
ENSG00000111057	KRT18	keratin 18	0.19892	6.11211	0.00519651	0.00363543	0.0132624
ENSG00000099991	CABIN1	calcineurin binding protein 1	0.0489423	3.02629	0.00745762	0.00373805	0.0206485
ENSG00000276887	TTYH1	tweety family member 1	0.0439064	0.357793	0.021472	0.00386066	0.0113542
ENSG00000155085	AK9	adenylate kinase 9	0.0086351	0.0791766	0.00295596	0.00386169	0.0116725
ENSG00000214226	C17orf67	chromosome 17 open reading frame 67	0.0116476	0.105144	0.280812	0.00391706	0.0312329
ENSG00000278165	DUSP8	dual specificity phosphatase 8	0.0476083	2.12193	0.064885	0.00392854	0.0255088
ENSG00000162241	SLC25A45	solute carrier family 25 member 45	0.0600282	0.847483	0.0126053	0.00395465	0.00728743
ENSG00000137880	GCHFR	GTP cyclohydrolase I feedback regulator	0.12039	2.73297	0.00606209	0.00396012	0.0418836
ENSG00000165716	DIPK1B	divergent protein kinase domain 1B	0.113549	1.7999	0.0115166	0.00412111	0.0418657
ENSG00000168026	TTC21A	tetratricopeptide repeat domain 21A	0.031551	0.290626	0.00845103	0.00417799	0.0267722
ENSG00000176532	PRR15	proline rich 15	0.117774	0.990752	0.00253415	0.00417958	0.0428896
ENSG00000164096	C4orf3	chromosome 4 open reading frame 3	0.102618	2.2685	0.00993395	0.00418327	0.0119755
ENSG00000110721	CHKA	choline kinase alpha	0.0651745	3.03205	0.00499045	0.00427863	0.0224204
ENSG00000169862	CTNND2	catenin delta 2	0.0419129	0.439373	0.0237122	0.00428408	0.0461523
ENSG00000084693	AGBL5	ATP/GTP binding protein like 5	0.049501	2.19444	0.0159612	0.00440853	0.00921258
ENSG00000141526	SLC16A3	solute carrier family 16 member 3	0.129091	2.91456	0.0082854	0.00447066	0.0346737
ENSG00000149809	TM7SF2	transmembrane 7 superfamily member 2	0.114219	3.26924	0.0156611	0.00452593	0.0112999
ENSG00000148337	CIZ1	CDKN1A interacting zinc finger protein 1	0.0566146	3.36268	0.025205	0.00460227	0.0406759
ENSG00000119655	NPC2	NPC intracellular cholesterol transporter 2	0.0944925	6.48992	0.010977	0.00464849	0.00821178
ENSG00000170364	SETMAR	SET domain and mariner transposase fusion gene	0.0654474	1.01699	0.0123123	0.00466425	0.0426043
ENSG00000104412	EMC2	ER membrane protein complex subunit 2	-0.046194	4.88032	0.0705676	0.00476254	0.00865012
ENSG00000105518	TMEM205	transmembrane protein 205	0.122765	4.12553	0.00505335	0.00489506	0.0371781
ENSG00000122873	CISD1	CDGSH iron sulfur domain 1	0.0798908	4.5732	0.0179024	0.00489723	0.0231696
ENSG00000011009	LYPLA2	lysophospholipase 2	0.0479298	5.39431	0.016059	0.00491238	0.0409374
ENSG00000162545	CAMK2N1	calcium/calmodulin dependent protein kinase II inhibitor 1	0.0975642	1.94981	0.0104985	0.00492884	0.0426599
ENSG00000130545	CRB3	crumbs cell polarity complex component 3	0.104676	1.79713	0.0149421	0.00503965	0.0208563
ENSG00000165092	ALDH1A1	aldehyde dehydrogenase 1 family member A1	0.170369	2.83473	0.011228	0.00512795	0.0322268
ENSG00000144120	TMEM177	transmembrane protein 177	0.0758104	1.84736	0.0109926	0.00513361	0.0412158
ENSG00000099860	GADD45B	growth arrest and DNA damage inducible beta	0.109317	3.97392	0.0125137	0.00515107	0.0192283
ENSG00000085831	TTC39A	tetratricopeptide repeat domain 39A	0.0690897	1.50347	0.00711477	0.00515746	0.0299132
ENSG00000170412	GPRC5C	G protein-coupled receptor class C group 5 member C	0.151589	3.52352	0.00864367	0.00524477	0.0124342
ENSG00000125648	SLC25A23	solute carrier family 25 member 23	0.0955903	2.48408	0.00641953	0.00526345	0.0101078
ENSG00000108622	ICAM2	intercellular adhesion molecule 2	0.0464957	0.492934	0.168083	0.00529508	0.0489658
ENSG00000064687	ABCA7	ATP binding cassette subfamily A member 7	0.0565749	0.729581	0.0143057	0.00541384	0.0332278
ENSG00000103549	RNF40	ring finger protein 40	0.0315122	3.92761	0.00591709	0.00548689	0.0233125
ENSG00000005884	ITGA3	integrin subunit alpha 3	0.0293379	5.98446	0.570154	0.00551186	0.0122275
ENSG00000214087	ARL16	ADP ribosylation factor like GTPase 16	0.0790455	2.1069	0.0159323	0.00555907	0.0270184
ENSG00000244687	UBE2V1	ubiquitin conjugating enzyme E2 V1	-0.143216	3.57721	0.00907286	0.00566332	0.0133069
ENSG00000049323	LTBP1	latent transforming growth factor beta binding protein 1	-0.121596	3.83082	0.00553854	0.00568324	0.0212942
ENSG00000274276	CBSL	cystathionine beta-synthase like	0.0735497	2.74477	0.050571	0.00568718	0.0111753
ENSG00000124783	SSR1	signal sequence receptor subunit 1	-0.0481994	5.97688	0.0287005	0.00570337	0.012461
ENSG00000169660	HEXD	hexosaminidase D	0.0661596	2.76584	0.0337254	0.00598061	0.0435852
ENSG00000074657	ZNF532	zinc finger protein 532	-0.0548573	2.06445	0.0208711	0.00602561	0.0283179
ENSG00000181817	LSM10	LSM10, U7 small nuclear RNA associated	0.0724182	3.48585	0.0274378	0.00608589	0.0397384
ENSG00000127452	FBXL12	F-box and leucine rich repeat protein 12	0.0645841	2.09101	0.0159169	0.00624057	0.0372121
ENSG00000103316	CRYM	crystallin mu	0.109705	1.19877	0.00422404	0.00624222	0.0333731
ENSG00000128973	CLN6	CLN6 transmembrane ER protein	0.0459955	2.9255	0.0162097	0.00639288	0.0295706
ENSG00000275744	SLC2A11	solute carrier family 2 member 11	0.0722377	1.28358	0.0137949	0.00640288	0.0197276
ENSG00000185504	FAAP100	FA core complex associated protein 100	0.0320681	2.13661	0.209701	0.00666787	0.0358397
ENSG00000185043	CIB1	calcium and integrin binding 1	0.0787968	5.57542	0.0140953	0.00670309	0.0323662
ENSG00000038295	TLL1	tolloid like 1	0.0566416	0.402982	0.0148453	0.00676384	0.0416834
ENSG00000125629	INSIG2	insulin induced gene 2	0.0824408	1.49096	0.0157522	0.00688274	0.0140958
ENSG00000091947	TMEM101	transmembrane protein 101	0.0393661	3.84682	0.0150831	0.00696207	0.0425246
ENSG00000152422	XRCC4	X-ray repair cross complementing 4	0.0437879	1.68899	0.0147506	0.00697107	0.0279763
ENSG00000157593	SLC35B2	solute carrier family 35 member B2	0.0365934	4.35892	0.0677249	0.00710175	0.0353776
ENSG00000196141	SPATS2L	spermatogenesis associated serine rich 2 like	0.0937908	3.67645	0.00777957	0.00722466	0.0434582
ENSG00000169554	ZEB2	zinc finger E-box binding homeobox 2	-0.0760164	1.95708	0.00673998	0.00725847	0.0152937
ENSG00000121900	TMEM54	transmembrane protein 54	0.100993	3.66124	0.0118461	0.00731076	0.0294695
ENSG00000128886	ELL3	elongation factor for RNA polymerase II 3	0.0338932	0.382311	0.0225679	0.00738859	0.0417846
ENSG00000162076	FLYWCH2	FLYWCH family member 2	0.0859179	2.12175	0.0291554	0.00757097	0.0475562
ENSG00000180611	MB21D2	Mab-21 domain containing 2	0.0183486	1.83435	0.436642	0.00767182	0.0262275
ENSG00000116580	GON4L	gon-4 like	0.0481354	2.62108	0.00948044	0.00770334	0.0223868
ENSG00000174788	PCP2	Purkinje cell protein 2	0.0235586	0.143675	0.056054	0.00772379	0.0321563
ENSG00000119888	EPCAM	epithelial cell adhesion molecule	0.135246	2.45383	0.0167785	0.00782067	0.0173741
ENSG00000160796	NBEAL2	neurobeachin like 2	0.0461376	1.4921	0.0198326	0.00801759	0.0255085
ENSG00000169692	AGPAT2	1-acylglycerol-3-phosphate O-acyltransferase 2	0.117964	4.27916	0.00828024	0.00807797	0.0458106
ENSG00000135638	EMX1	empty spiracles homeobox 1	0.0254727	0.373809	0.213387	0.00817778	0.0249137
ENSG00000172782	FADS6	fatty acid desaturase 6	0.0334198	0.315974	0.122467	0.0082087	0.0449742
ENSG00000102038	SMARCA1	SWI/SNF related, matrix associated, actin dependent regulator of chromatin, subfamily a, member 1	0.0936816	1.9965	0.0135771	0.00824561	0.0344179
ENSG00000118418	HMGN3	high mobility group nucleosomal binding domain 3	0.119303	2.40786	0.0235529	0.00826239	0.041138
ENSG00000161714	PLCD3	phospholipase C delta 3	0.0701807	2.78374	0.016772	0.0084518	0.045397
ENSG00000197912	SPG7	SPG7 matrix AAA peptidase subunit, paraplegin	0.0379843	3.9467	0.0254006	0.00851798	0.0277086
ENSG00000186300	ZNF555	zinc finger protein 555	0.0291305	0.335415	0.0220232	0.00853573	0.047645
ENSG00000214944	ARHGEF28	Rho guanine nucleotide exchange factor 28	0.0880673	2.5071	0.0103244	0.00857086	0.0141076
ENSG00000106617	PRKAG2	protein kinase AMP-activated non-catalytic subunit gamma 2	0.0291974	2.56231	0.332789	0.00857409	0.0299108
ENSG00000144035	NAT8	N-acetyltransferase 8 (putative)	0.0609787	0.834197	0.0186924	0.00860947	0.0314338
ENSG00000141295	SCRN2	secernin 2	0.0621846	2.84112	0.00955125	0.00880656	0.0397687
ENSG00000114861	FOXP1	forkhead box P1	-0.0598361	2.79751	0.0207901	0.0088096	0.0172184
ENSG00000130741	EIF2S3	eukaryotic translation initiation factor 2 subunit gamma	-0.0365901	5.91242	0.0247459	0.00885838	0.0477898
ENSG00000083838	ZNF446	zinc finger protein 446	0.0529939	1.35966	0.00915553	0.00898437	0.0465049
ENSG00000124251	TP53TG5	TP53 target 5	0.0157652	0.156553	0.0166347	0.00915422	0.0208083
ENSG00000166598	HSP90B1	heat shock protein 90 beta family member 1	-0.0317354	8.20055	0.106387	0.00930636	0.023054
ENSG00000150961	SEC24D	SEC24 homolog D, COPII coat complex component	-0.051456	4.02142	0.0424769	0.00945374	0.0150111
ENSG00000154274	C4orf19	chromosome 4 open reading frame 19	0.067582	1.07495	0.0274248	0.00961983	0.0172757
ENSG00000204174	NPY4R	neuropeptide Y receptor Y4	0.0249745	0.0642099	0.0268154	0.00967467	0.0422862
ENSG00000104131	EIF3J	eukaryotic translation initiation factor 3 subunit J	-0.0309536	4.96229	0.0319111	0.00971823	0.0361604
ENSG00000115816	CEBPZ	CCAAT enhancer binding protein zeta	-0.0261058	3.82189	0.00866521	0.00999117	0.0334207
