# Supplementary material for: Comparative susceptibility of SARS-CoV-2, SARS-CoV, and MERS-CoV across mammals
Source: ISME J. 2023 Jan 23;17(4):549–60. doi: 10.1038/s41396-023-01368-2 (PMC9869846; doi:10.1038/s41396-023-01368-2)
Supplement: Supplementary file 12 — Table S11 [file 41396_2023_1368_MOESM12_ESM.xlsx]

## Sheet: Sheet1
ID	Enrichment Term	Count	Rich Factor	p value	Fisher Exact p value
hsa05168	Herpes simplex virus 1 infection	47	0.0949495	1.53213e-22	2.6e-23
hsa00140	Steroid hormone biosynthesis	6	0.0983607	0.0038461	0.00024
hsa02010	ABC transporters	4	0.0888889	0.0417848	0.0048
hsa04976	Bile secretion	5	0.0561798	0.0668084	0.0076
hsa00053	Ascorbate and aldarate metabolism	3	0.1	0.0934487	0.0099
hsa01100	Metabolic pathways	34	0.0220779	0.0972754	0.01
hsa00260	Glycine, serine and threonine metabolism	3	0.075	0.150337	0.02
hsa00980	Metabolism of xenobiotics by cytochrome P450	4	0.0512821	0.150349	0.02
hsa04975	Fat digestion and absorption	3	0.0697674	0.168526	0.026
hsa00565	Ether lipid metabolism	3	0.0612245	0.205873	0.032
hsa00360	Phenylalanine metabolism	2	0.125	0.242527	0.045
