# Supplementary material for: Comparative susceptibility of SARS-CoV-2, SARS-CoV, and MERS-CoV across mammals
Source: ISME J. 2023 Jan 23;17(4):549–60. doi: 10.1038/s41396-023-01368-2 (PMC9869846; doi:10.1038/s41396-023-01368-2)
Supplement: Supplementary file 13 — Table S12 [file 41396_2023_1368_MOESM13_ESM.xlsx]

## Sheet: Sheet1
ID	Enrichment Term	Count	Rich Factor	p value	Fisher Exact p value
GO:0006355	regulation of transcription, DNA-templated	51	0.0527404	1.10894e-16	2.7e-17
GO:0006357	regulation of transcription from RNA polymerase II promoter	60	0.0353149	7.90481e-12	2.9e-12
GO:0015721	bile acid and bile salt transport	5	0.138889	0.00134909	8.2e-05
GO:0042908	xenobiotic transport	4	0.173913	0.00350321	0.00012
GO:0071716	leukotriene transport	3	0.428571	0.00362868	0.00013
GO:0008202	steroid metabolic process	5	0.106383	0.00363954	0.00018
GO:0065003	macromolecular complex assembly	8	0.0533333	0.00426703	0.00027
GO:0006855	drug transmembrane transport	3	0.375	0.00479536	0.00049
GO:0006979	response to oxidative stress	7	0.0588235	0.00550878	0.00054
GO:0042416	dopamine biosynthetic process	3	0.3	0.00757108	0.00054
GO:1990961	drug transmembrane export	3	0.25	0.0109091	0.00058
GO:0038183	bile acid signaling pathway	3	0.214286	0.0147775	0.00074
GO:0008593	regulation of Notch signaling pathway	3	0.176471	0.0215083	0.0011
GO:0006629	lipid metabolic process	8	0.0386473	0.0223821	0.0014
GO:0035543	positive regulation of SNARE complex assembly	2	1	0.0267546	0.0018
GO:0019373	epoxygenase P450 pathway	3	0.15	0.0292662	0.0023
GO:0042178	xenobiotic catabolic process	3	0.136364	0.0349632	0.0045
GO:0045218	zonula adherens maintenance	2	0.666667	0.0398633	0.0048
GO:0046618	drug export	2	0.666667	0.0398633	0.0048
GO:0009306	protein secretion	4	0.0689655	0.0433321	0.0052
GO:0017144	drug metabolic process	3	0.12	0.0442315	0.006
GO:0071395	cellular response to jasmonic acid stimulus	2	0.5	0.0527962	0.0062
GO:0008210	estrogen metabolic process	3	0.103448	0.0578115	0.0069
GO:0044070	regulation of anion transport	2	0.4	0.0655555	0.0073
GO:0015698	inorganic anion transport	3	0.0909091	0.0726224	0.0076
GO:0042981	regulation of apoptotic process	7	0.0318182	0.0777161	0.0076
GO:0051017	actin filament bundle assembly	3	0.0833333	0.0844375	0.0092
GO:0055085	transmembrane transport	7	0.030303	0.0935378	0.01
GO:0006919	activation of cysteine-type endopeptidase activity involved in apoptotic process	4	0.0487805	0.0988326	0.011
GO:0046903	secretion	2	0.25	0.102815	0.012
GO:0022898	regulation of transmembrane transporter activity	2	0.25	0.102815	0.012
GO:0071312	cellular response to alkaloid	2	0.25	0.102815	0.013
GO:0015914	phospholipid transport	3	0.0731707	0.105284	0.013
GO:0044597	daunorubicin metabolic process	2	0.222222	0.114903	0.013
GO:0006388	tRNA splicing, via endonucleolytic cleavage and ligation	2	0.222222	0.114903	0.013
GO:0044598	doxorubicin metabolic process	2	0.2	0.126829	0.013
GO:0042448	progesterone metabolic process	2	0.2	0.126829	0.015
GO:0030299	intestinal cholesterol absorption	2	0.2	0.126829	0.015
GO:0070383	DNA cytosine deamination	2	0.2	0.126829	0.015
GO:0008630	intrinsic apoptotic signaling pathway in response to DNA damage	3	0.0638298	0.131871	0.015
GO:2000049	positive regulation of cell-cell adhesion mediated by cadherin	2	0.181818	0.138595	0.016
GO:0001817	regulation of cytokine production	3	0.06	0.145683	0.018
GO:0009972	cytidine deamination	2	0.166667	0.150202	0.019
GO:0051693	actin filament capping	2	0.166667	0.150202	0.019
GO:0016554	cytidine to uridine editing	2	0.166667	0.150202	0.019
GO:0090136	epithelial cell-cell adhesion	2	0.153846	0.161654	0.022
GO:0031115	negative regulation of microtubule polymerization	2	0.153846	0.161654	0.024
GO:0006068	ethanol catabolic process	2	0.153846	0.161654	0.025
GO:0035493	SNARE complex assembly	2	0.153846	0.161654	0.025
GO:0035459	cargo loading into vesicle	2	0.142857	0.172953	0.027
GO:0061351	neural precursor cell proliferation	2	0.142857	0.172953	0.027
GO:0022900	electron transport chain	3	0.05	0.193514	0.027
GO:0050680	negative regulation of epithelial cell proliferation	3	0.05	0.193514	0.029
GO:0006488	dolichol-linked oligosaccharide biosynthetic process	2	0.125	0.195096	0.03
GO:0045869	negative regulation of single stranded viral RNA replication via double stranded DNA intermediate	2	0.125	0.195096	0.03
GO:0048489	synaptic vesicle transport	2	0.117647	0.205945	0.032
GO:0032515	negative regulation of phosphoprotein phosphatase activity	2	0.117647	0.205945	0.032
GO:0050804	modulation of synaptic transmission	3	0.046875	0.213179	0.033
GO:0000122	negative regulation of transcription from RNA polymerase II promoter	17	0.0178571	0.214807	0.035
GO:0008209	androgen metabolic process	2	0.111111	0.216649	0.035
GO:0080111	DNA demethylation	2	0.105263	0.227209	0.038
GO:0042730	fibrinolysis	2	0.105263	0.227209	0.038
GO:0003091	renal water homeostasis	2	0.105263	0.227209	0.038
GO:2000042	negative regulation of double-strand break repair via homologous recombination	2	0.105263	0.227209	0.038
GO:0051384	response to glucocorticoid	3	0.0447761	0.22805	0.038
GO:0031018	endocrine pancreas development	2	0.1	0.237627	0.041
GO:0006469	negative regulation of protein kinase activity	3	0.0434783	0.238004	0.045
GO:0070584	mitochondrion morphogenesis	2	0.0952381	0.247905	0.048
GO:0006082	organic acid metabolic process	2	0.0952381	0.247905	0.048
