# Supplementary material for: Comparative susceptibility of SARS-CoV-2, SARS-CoV, and MERS-CoV across mammals
Source: ISME J. 2023 Jan 23;17(4):549–60. doi: 10.1038/s41396-023-01368-2 (PMC9869846; doi:10.1038/s41396-023-01368-2)
Supplement: Supplementary file 14 — Table S13 [file 41396_2023_1368_MOESM14_ESM.xlsx]

## Sheet: OLS of 95 genes
Ensembl gene ID	Symbol	Name	VSV△G*-SARS2				VSV△G*-SARS				VSV△G*-MERS
			Model.Coeff	Model.Intercept	p.robust	p.max	Model.Coeff	Model.Intercept	p.robust	p.max	Model.Coeff	Model.Intercept	p.robust	p.max
ENSG00000174827	PDZK1	PDZ domain containing 1	0.226666	0.217099	5.8715e-11	1.95284e-09	0.131871	0.386937	2.54628e-06	2.68271e-05	0.118118	0.39602	1.76911e-06	0.000398181
ENSG00000167711	SERPINF2	serpin family F member 2	0.261061	0.218946	2.31213e-09	1.37614e-07	0.102868	0.594253	7.21604e-12	1.40654e-09	0.142368	0.374959	4.13557e-08	5.596e-05
ENSG00000086696	HSD17B2	hydroxysteroid 17-beta dehydrogenase 2	0.292174	-0.395265	3.09807e-08	7.47515e-07	0.118271	0.025491	0.00108615	0.0199114	0.169565	-0.253137	1.46044e-13	2.24286e-08
ENSG00000164010	ERMAP	erythroblast membrane associated protein (Scianna blood group)	0.0194291	0.0210754	1.41427e-07	7.33432e-06	0.00920939	0.0425267	8.41238e-05	0.00127657	0.0136714	0.0187221	1.54215e-07	0.000192246
ENSG00000184860	SDR42E1	short chain dehydrogenase/reductase family 42E, member 1	0.135864	0.298695	4.4885e-07	6.97725e-06	0.0800045	0.435782	8.65717e-07	1.84422e-05	0.0569533	0.507578	0.00198304	0.0319647
ENSG00000073350	LLGL2	LLGL scribble cell polarity complex component 2	0.242564	2.1966	1.56771e-06	2.64406e-05	0.105102	2.51856	0.00141886	0.00530383	0.11029	2.45302	0.00102852	0.00910891
ENSG00000167080	B4GALNT2	beta-1,4-N-acetyl-galactosaminyltransferase 2	0.165986	-0.0783092	7.28535e-06	0.00150289	0.0954469	0.0415985	0.000114577	0.0016748	0.0849489	0.0506225	1.88922e-05	0.00765845
ENSG00000128322	IGLL1	immunoglobulin lambda like polypeptide 1	0.177923	-0.22714	8.27215e-06	0.000727145	0.0734495	0.022935	0.000851941	0.0137581	0.111558	-0.178285	2.90661e-12	7.62122e-08
ENSG00000196605	ZNF846	zinc finger protein 846	0.0415519	0.0350101	1.02481e-05	0.000111491	0.0316042	0.0322067	1.0835e-09	2.61353e-06	0.0182863	0.0795513	0.00206706	0.0374703
ENSG00000166228	PCBD1	pterin-4 alpha-carbinolamine dehydratase 1	0.341845	2.19609	1.13625e-05	8.67631e-05	0.182135	2.54969	8.09661e-05	0.000355147	0.169009	2.53579	0.00103444	0.0085318
ENSG00000184206	GOLGA6L4	golgin A6 family like 4	0.0329289	0.025415	1.68263e-05	0.000862766	0.0133107	0.0714239	0.00617684	0.048253	0.0242836	0.0166295	2.8562e-06	0.0233721
ENSG00000198042	MAK16	MAK16 homolog	-0.154968	4.04552	1.92256e-05	0.000218888	-0.0798232	3.89703	0.000284987	0.00309547	-0.0994008	4.01729	7.9717e-06	0.000554139
ENSG00000159496	RGL4	ral guanine nucleotide dissociation stimulator like 4	0.0188121	-0.0115152	2.09256e-05	0.00102953	0.00841744	0.0119849	0.00192112	0.0288913	0.0146908	-0.0196657	1.53868e-08	0.000118711
ENSG00000106714	CNTNAP3	contactin associated protein family member 3	0.0410148	0.0252763	2.64132e-05	0.00037884	0.0191663	0.0720969	0.00144611	0.0229837	0.0292862	0.0187978	8.28721e-06	0.00403792
ENSG00000137210	TMEM14B	transmembrane protein 14B	0.160093	-0.0950374	2.79499e-05	0.00115035	0.0725579	0.101093	0.00190811	0.0303437	0.124591	-0.162527	3.30005e-08	8.0656e-05
ENSG00000141738	GRB7	growth factor receptor bound protein 7	0.219829	1.02125	3.59861e-05	0.000396323	0.131242	1.14678	2.98959e-05	0.000213339	0.140733	1.05136	1.3601e-05	0.000315878
ENSG00000178229	ZNF543	zinc finger protein 543	0.0156159	0.00787375	3.77942e-05	0.0019723	0.00730971	0.0256865	0.00171557	0.0263602	0.0139234	-0.00705351	5.5574e-10	1.90177e-05
ENSG00000198538	ZNF28	zinc finger protein 28	0.0100184	0.0204828	3.8354e-05	0.00186485	0.00476662	0.0312658	0.00167199	0.0265536	0.00938514	0.00853799	1.72023e-09	2.15829e-05
ENSG00000268799	H3Y2	H3.Y histone 2	-0.292052	8.26598	4.08334e-05	0.00148759	-0.125234	7.88854	0.00423183	0.0444159	-0.193975	8.24859	1.85293e-06	0.00165503
ENSG00000213996	TM6SF2	transmembrane 6 superfamily member 2	0.127261	0.317819	4.22871e-05	0.000374592	0.0555565	0.474066	0.0033706	0.0267058	0.0662401	0.403628	0.000687693	0.0216083
ENSG00000015520	NPC1L1	NPC1 like intracellular cholesterol transporter 1	0.112581	0.369374	5.14519e-05	0.000484963	0.0462133	0.560466	0.00855547	0.0399968	0.0897123	0.345877	4.32222e-08	9.00099e-07
ENSG00000268350	FAM156A	family with sequence similarity 156 member A	0.178605	0.272803	6.33887e-05	0.000854778	0.111344	0.358751	1.74383e-05	0.000316665	0.091128	0.405197	0.00153078	0.0453758
ENSG00000105707	HPN	hepsin	0.220232	1.26843	6.36701e-05	0.00135396	0.0989126	1.51506	0.00334884	0.0185281	0.127723	1.34553	0.000219165	0.0202835
ENSG00000173890	GPR160	G protein-coupled receptor 160	0.114352	0.102441	7.71588e-05	0.00093743	0.0881612	0.0897293	3.55883e-08	1.41246e-06	0.0590888	0.18539	0.000988239	0.0249667
ENSG00000185522	LMNTD2	lamin tail domain containing 2	0.140862	0.0966904	8.32531e-05	0.00307164	0.0815993	0.195371	4.44442e-06	0.000413696	0.0819053	0.161257	2.23593e-06	0.0167718
ENSG00000064687	ABCA7	ATP binding cassette subfamily A member 7	0.12655	0.608585	8.50919e-05	0.00160676	0.0509464	0.775387	0.00917604	0.0326659	0.0565749	0.729581	0.00541384	0.0332278
ENSG00000116771	AGMAT	agmatinase	0.189224	-0.0909272	8.79582e-05	0.00183931	0.135351	-0.0631744	1.13815e-12	9.79461e-05	0.117595	-0.0374476	6.67146e-08	0.00875629
ENSG00000185630	PBX1	PBX homeobox 1	-0.177255	3.00578	9.06591e-05	0.000463291	-0.0838823	2.83728	0.00265712	0.00988609	-0.0869421	2.88472	0.00284075	0.0156636
ENSG00000170835	CEL	carboxyl ester lipase	0.0185289	0.0980665	0.000103053	0.00239569	0.00711156	0.123726	0.00441863	0.0190906	0.0177955	0.0727212	2.41766e-08	0.00367308
ENSG00000110697	PITPNM1	phosphatidylinositol transfer protein membrane associated 1	0.134699	3.34744	0.000108051	0.0024696	0.0771437	3.37345	0.00101588	0.00573432	0.0813775	3.32342	0.000893026	0.0432779
ENSG00000124783	SSR1	signal sequence receptor subunit 1	-0.107894	6.10871	0.000110726	0.000588468	-0.0534669	5.97917	0.00160211	0.00423784	-0.0481994	5.97688	0.00570337	0.012461
ENSG00000132199	ENOSF1	enolase superfamily member 1	0.135069	0.350239	0.000112949	0.00148538	0.0731055	0.538577	0.00118699	0.00791471	0.0713219	0.517288	0.00226485	0.0381763
ENSG00000181781	ODF3L2	outer dense fiber of sperm tails 3 like 2	0.0584297	-0.0644608	0.000141371	0.00440846	0.0251996	0.0130189	1.57579e-15	2.41205e-07	0.00866985	0.0774088	1.80352e-05	0.00435879
ENSG00000099812	MISP	mitotic spindle positioning	0.18326	0.470158	0.000150822	0.0042966	0.117812	0.539658	3.12651e-05	0.000254053	0.141055	0.387639	7.87068e-07	0.000542935
ENSG00000164855	TMEM184A	transmembrane protein 184A	0.187152	1.19709	0.000155226	0.00219657	0.0985104	1.36201	0.00154073	0.0081553	0.109163	1.27448	0.000200559	0.0093589
ENSG00000186026	ZNF284	zinc finger protein 284	0.0115848	0.0128448	0.000174388	0.00536092	0.00582384	0.0242638	0.00187181	0.0267463	0.0111258	-0.00196856	1.8676e-09	3.51817e-06
ENSG00000181378	CFAP65	cilia and flagella associated protein 65	0.00319797	0.0312221	0.000205551	0.00147841	0.00280862	0.0288545	7.24822e-07	2.72764e-06	0.00170148	0.0327176	3.84729e-05	0.0134757
ENSG00000278488	NAPRT	nicotinate phosphoribosyltransferase	0.194838	2.25142	0.00023064	0.00278279	0.104556	2.40578	0.000362455	0.00209497	0.123543	2.27826	0.000214874	0.00835319
ENSG00000171425	ZNF581	zinc finger protein 581	0.175562	1.27185	0.000241335	0.00134369	0.0856612	1.43264	0.00331955	0.0106359	0.110926	1.28441	0.000197518	0.00108838
ENSG00000114859	CLCN2	chloride voltage-gated channel 2	0.0975523	0.936501	0.000251653	0.0040438	0.0566359	0.984545	0.000350161	0.00217318	0.0640663	0.928336	0.000210104	0.0140371
ENSG00000137103	TMEM8B	transmembrane protein 8B	0.0810893	0.946359	0.000267622	0.0080092	0.0430813	1.0018	0.00412025	0.0183848	0.0460476	0.971147	0.00231003	0.00776923
ENSG00000205403	CFI	complement factor I	0.132119	0.644779	0.000270679	0.00423679	0.0969028	0.645947	4.10484e-06	4.72008e-05	0.093902	0.620597	1.34579e-05	0.00119042
ENSG00000188243	COMMD6	COMM domain containing 6	0.273103	1.53708	0.000274235	0.00234072	0.139357	1.8354	0.00192756	0.00691803	0.137541	1.78768	0.00302962	0.026346
ENSG00000162009	SSTR5	somatostatin receptor 5	0.0778315	-0.101914	0.000287157	0.0169935	0.0280639	0.0242303	0.00767306	0.042495	0.0429111	-0.0539443	1.99823e-10	2.47177e-06
ENSG00000183248	PRR36	proline rich 36	0.0601237	0.46617	0.000385475	0.0036588	0.0407068	0.473897	0.000173553	0.00126074	0.0436944	0.444102	6.65231e-05	0.00148513
ENSG00000163933	RFT1	RFT1 homolog	0.0857434	1.93648	0.000390054	0.00487476	0.0482029	2.01623	0.000959778	0.00438023	0.0513977	1.98249	0.000629648	0.0047794
ENSG00000181610	MRPS23	mitochondrial ribosomal protein S23	0.0820365	4.68209	0.000522579	0.00653915	0.0542643	4.6786	0.000186023	0.00129281	0.0516671	4.66853	0.000639005	0.0186007
ENSG00000136883	KIF12	kinesin family member 12	0.225038	2.09166	0.000528556	0.00374764	0.111833	2.31161	0.00408377	0.0131164	0.145539	2.11483	0.000255107	0.00159642
ENSG00000083814	ZNF671	zinc finger protein 671	0.0477234	-0.0166421	0.000545248	0.0334726	0.0204404	0.0464569	0.00289019	0.0285928	0.027524	0.00633089	1.98198e-07	0.00157088
ENSG00000189190	ZNF600	zinc finger protein 600	0.0356098	-0.00785547	0.000603263	0.0222393	0.0169579	0.0321257	0.00665381	0.0428103	0.0368231	-0.0642093	5.71878e-11	1.28822e-06
ENSG00000168297	PXK	PX domain containing serine/threonine kinase like	-0.097092	2.5375	0.000615289	0.00509741	-0.0475128	2.40145	0.00637767	0.0188423	-0.059731	2.47558	0.000861775	0.00391751
ENSG00000166681	BEX3	brain expressed X-linked 3	0.25047	0.344581	0.000632361	0.0127109	0.162301	0.440647	0.000109485	0.00100097	0.175114	0.317786	6.83737e-05	0.0143677
ENSG00000138152	BTBD16	BTB domain containing 16	0.0306607	0.107599	0.000654311	0.0164571	0.0145349	0.141088	0.00721725	0.0454643	0.0250985	0.0876473	8.60432e-06	0.00645182
ENSG00000125648	SLC25A23	solute carrier family 25 member 23	0.183975	2.35189	0.00068823	0.00170817	0.0952468	2.52384	0.00298478	0.00635356	0.0955903	2.48408	0.00526345	0.0101078
ENSG00000184363	PKP3	plakophilin 3	0.214558	1.55051	0.000700975	0.00694664	0.0736228	1.87464	0.000241756	0.00311649	0.164527	1.43541	2.81e-05	0.00082683
ENSG00000129925	PGAP6	post-glycosylphosphatidylinositol attachment to proteins 6	0.177823	2.7451	0.00089604	0.00855917	0.0933864	2.9188	0.00303011	0.0135582	0.101623	2.84422	0.00174067	0.0421728
ENSG00000168026	TTC21A	tetratricopeptide repeat domain 21A	0.0614591	0.249245	0.000910283	0.00430335	0.047784	0.236634	9.37638e-07	5.10222e-05	0.031551	0.290626	0.00417799	0.0267722
ENSG00000162241	SLC25A45	solute carrier family 25 member 45	0.109627	0.79809	0.000943354	0.00422162	0.0599293	0.87197	0.00607676	0.0485017	0.0600282	0.847483	0.00395465	0.00728743
ENSG00000137106	GRHPR	glyoxylate and hydroxypyruvate reductase	0.123295	4.31881	0.000956834	0.0102094	0.0763388	4.38811	0.000372245	0.0020951	0.0737976	4.36894	0.000549908	0.0197366
ENSG00000105982	RNF32	ring finger protein 32	0.0731312	0.266034	0.000971029	0.00759645	0.0582507	0.245963	2.54761e-06	0.000308878	0.0411828	0.299519	0.00210475	0.0342323
ENSG00000285199	CIDEB	cell death inducing DFFA like effector b	0.118698	0.387934	0.00110296	0.029081	0.0801555	0.427213	0.000365083	0.00633714	0.0935058	0.334888	3.07317e-07	0.000474374
ENSG00000161791	FMNL3	formin like 3	-0.117758	3.84009	0.00120763	0.00926011	-0.0721387	3.69266	0.00238226	0.00857816	-0.075117	3.73503	0.00269231	0.0255907
ENSG00000173114	LRRN3	leucine rich repeat neuronal 3	0.100679	0.344927	0.00126499	0.0221116	0.0718672	0.351935	8.33628e-05	0.00827376	0.0871743	0.254115	1.65345e-06	0.000513876
ENSG00000171234	UGT2B7	UDP glucuronosyltransferase family 2 member B7	0.019345	-0.0264766	0.00158099	0.0142531	0.00720629	0.0039524	0.00852697	0.0403619	0.0117881	-0.0195888	3.21608e-10	1.56826e-06
ENSG00000138109	CYP2C9	cytochrome P450 family 2 subfamily C member 9	0.00587185	0.0233906	0.00177863	0.0346714	0.0043031	0.0232713	0.000380332	0.00572421	0.0058108	0.0147498	2.35348e-06	0.00128393
ENSG00000119431	HDHD3	haloacid dehalogenase like hydrolase domain containing 3	0.133703	2.39307	0.00179701	0.0115683	0.0785635	2.47074	0.00193302	0.00765165	0.0874745	2.39906	0.000647781	0.00827522
ENSG00000149300	C11orf52	chromosome 11 open reading frame 52	0.107453	0.934586	0.00184217	0.0128419	0.0705886	0.981222	0.00878118	0.0299509	0.0847133	0.889245	0.00226253	0.0271698
ENSG00000198521	ZNF43	zinc finger protein 43	0.0140302	-0.0170834	0.00188613	0.0142531	0.00532328	0.00454308	0.0048079	0.0403619	0.00613384	-0.00124562	2.35601e-07	1.56826e-06
ENSG00000081665	ZNF506	zinc finger protein 506	0.0766472	-0.0910058	0.00204968	0.0138995	0.0304641	0.0214118	0.00498175	0.0395073	0.0375039	-0.0225376	2.92483e-07	1.3185e-06
ENSG00000099860	GADD45B	growth arrest and DNA damage inducible beta	0.190615	3.93335	0.00214767	0.00748927	0.0982075	4.06339	0.00893496	0.0400335	0.109317	3.97392	0.00515107	0.0192283
ENSG00000104915	STX10	syntaxin 10	0.191332	2.84417	0.00216987	0.0126183	0.0992709	2.96409	0.00974856	0.0312032	0.121072	2.82601	0.00226399	0.0222617
ENSG00000133134	BEX2	brain expressed X-linked 2	0.174763	0.657791	0.00222961	0.0126831	0.127221	0.65855	0.000201199	0.0017058	0.141356	0.543807	5.80225e-05	0.00152354
ENSG00000187266	EPOR	erythropoietin receptor	0.11043	1.24757	0.00226681	0.0138497	0.0628539	1.30234	0.00410341	0.0177372	0.0759156	1.21826	4.40066e-05	0.000128145
ENSG00000144115	THNSL2	threonine synthase like 2	0.102742	1.36257	0.0023337	0.0129838	0.0571233	1.4148	0.00505368	0.0301498	0.0779336	1.29809	0.000189392	0.00420864
ENSG00000167363	FN3K	fructosamine 3 kinase	0.1241	0.884058	0.00254722	0.0368148	0.0815395	0.911861	0.000902917	0.00578865	0.0964222	0.812074	0.000130504	0.017432
ENSG00000182173	TSEN54	tRNA splicing endonuclease subunit 54	0.078229	2.89021	0.00263354	0.0347267	0.0465776	2.94009	0.00245358	0.0142417	0.0581401	2.8693	0.000125216	0.0135325
ENSG00000197694	SPTAN1	spectrin alpha, non-erythrocytic 1	0.050499	5.7149	0.00270083	0.0166927	0.0329912	5.72764	0.000658838	0.00693726	0.0325379	5.71644	0.000155482	0.000878639
ENSG00000129197	RPAIN	RPA interacting protein	0.126592	2.9153	0.00295009	0.0130717	0.0839385	2.89769	0.00183817	0.00579329	0.0861313	2.85414	0.00203592	0.010964
ENSG00000129255	MPDU1	mannose-P-dolichol utilization defect 1	0.0834506	4.55373	0.00295884	0.027865	0.048873	4.6024	0.00246304	0.0120713	0.057545	4.54371	0.000563337	0.0213436
ENSG00000125170	DOK4	docking protein 4	0.105631	2.65325	0.00299558	0.0316631	0.0612383	2.77209	0.00667462	0.0294315	0.0763011	2.67964	0.00140668	0.0443923
ENSG00000162545	CAMK2N1	calcium/calmodulin dependent protein kinase II inhibitor 1	0.149081	1.97334	0.00317034	0.0174835	0.0288822	2.27094	0.00338656	0.0211363	0.0975642	1.94981	0.00492884	0.0426599
ENSG00000179750	APOBEC3B	apolipoprotein B mRNA editing enzyme catalytic subunit 3B	0.178546	0.0894003	0.00363026	0.0343524	0.140337	0.0600311	1.15448e-08	1.1492e-06	0.100249	0.184409	0.000283953	0.0301058
ENSG00000243364	EFNA4	ephrin A4	0.126219	2.27422	0.00409739	0.0230642	0.0784328	2.34811	0.00145337	0.0145264	0.064086	2.3813	0.000996764	0.00626713
ENSG00000244687	UBE2V1	ubiquitin conjugating enzyme E2 V1	-0.204509	3.52279	0.00411756	0.00889342	-0.0558995	3.16126	0.00502651	0.0111729	-0.143216	3.57721	0.00566332	0.0133069
ENSG00000114786	ABHD14A-ACY1	ABHD14A-ACY1 readthrough	0.11799	3.51313	0.00485202	0.0134664	0.0927181	3.46779	0.000249246	0.00086746	0.0914087	3.43649	0.000496861	0.00194006
ENSG00000135976	ANKRD36	ankyrin repeat domain 36	0.00967616	0.0186509	0.0050362	0.0216962	0.00556643	0.0251373	0.00634789	0.0365396	0.0105656	0.000373165	8.56206e-07	1.29434e-06
ENSG00000181817	LSM10	LSM10, U7 small nuclear RNA associated	0.142223	3.41224	0.00538583	0.0233255	0.0816196	3.47712	0.00716836	0.0211757	0.0724182	3.48585	0.00608589	0.0397384
ENSG00000141560	FN3KRP	fructosamine 3 kinase related protein	0.118866	2.95488	0.00557193	0.018332	0.0798478	2.99122	0.00134131	0.00373429	0.0762551	2.97538	0.00263387	0.00702513
ENSG00000134884	ARGLU1	arginine and glutamate rich 1	-0.0660018	4.88514	0.00570255	0.0204574	-0.0539344	4.90911	6.77711e-05	0.000513027	-0.0417458	4.87582	0.00337287	0.0240985
ENSG00000165092	ALDH1A1	aldehyde dehydrogenase 1 family member A1	0.296125	2.67095	0.00737256	0.0292761	0.0848029	3.2544	0.000404672	0.00239092	0.170369	2.83473	0.00512795	0.0322268
ENSG00000084693	AGBL5	ATP/GTP binding protein like 5	0.0777516	2.15947	0.00882442	0.0346166	0.0452973	2.23156	0.00759124	0.0243994	0.049501	2.19444	0.00440853	0.00921258
ENSG00000167306	MYO5B	myosin VB	0.115745	1.37647	0.0090425	0.028798	0.0689416	1.46588	0.00861476	0.0302398	0.0716301	1.4261	0.000151111	0.00061475
ENSG00000119655	NPC2	NPC intracellular cholesterol transporter 2	0.126987	6.44144	0.00935445	0.0347404	0.0985652	6.5111	0.00108954	0.0426134	0.0944925	6.48992	0.00464849	0.00821178
ENSG00000144120	TMEM177	transmembrane protein 177	0.110457	1.88977	0.00983267	0.0442339	0.0225057	2.09663	0.00664387	0.0343719	0.0758104	1.84736	0.00513361	0.0412158
