# Supplementary material for: Comparative susceptibility of SARS-CoV-2, SARS-CoV, and MERS-CoV across mammals
Source: ISME J. 2023 Jan 23;17(4):549–60. doi: 10.1038/s41396-023-01368-2 (PMC9869846; doi:10.1038/s41396-023-01368-2)
Supplement: Supplementary file 15 — Table S14 [file 41396_2023_1368_MOESM15_ESM.xlsx]

## Sheet: sheet1
Cell	Cell Name	Name in experiments	rawName of RNAseq data in dataset	useName	Scientific_name	treat	category	tissue	Order	Species	Cell.1	group
A549	A549	A549-1	SRR16611055	Homo_sapiens-A549-control1	Homo_sapiens	control1	paired	Lung	Primates	Homo sapiens	A549	A549
A549	A549	A549-2	SRR16611056	Homo_sapiens-A549-control2	Homo_sapiens	control2	paired	Lung	Primates	Homo sapiens	A549	A549
AaLu	AaLu	AaLu1	CWLu1_FRAS210075185-1r	Atelerix_albiventris-AaLu-control1	Atelerix_albiventris	control1	paired	Lung	Eulipotyphla	Atelerix albiventris	CWLu	AaLu
AaLu	AaLu	AaLu2	CWLu2_FRAS210075186-1r	Atelerix_albiventris-AaLu-control2	Atelerix_albiventris	control2	paired	Lung	Eulipotyphla	Atelerix albiventris	CWLu	AaLu
AaSp	AaSp	AaSp2	CWSp2_FRAS210075188-1r	Atelerix_albiventris-AaSp-control2	Atelerix_albiventris	control2	paired	Sp	Eulipotyphla	Atelerix albiventris	CWSp	AaSp
AsKi	AsKi	AsKi_Control1	AseKi1_FRAS210075170-1r	Aselliscus_stoliczkanus-AsKi-control1	Aselliscus_stoliczkanus	control1	paired	Kidney	Chiroptera	Aselliscus stoliczkanus	AseKi	AsKi
AsKi	AsKi	AsKi_Control2	AseKi2_FRAS210075171-1r	Aselliscus_stoliczkanus-AsKi-control2	Aselliscus_stoliczkanus	control2	paired	Kidney	Chiroptera	Aselliscus stoliczkanus	AseKi	AsKi
BHK_21	BHK-21	BHK_21-1	SRR8354394	Mesocricetus_auratus-BHK_21-control1	Mesocricetus_auratus	control1	paired	Kidney	Rodentia	Mesocricetus auratus	BHK-21	BHK-21
BHK_21	BHK-21	BHK_21-2	SRR8354395	Mesocricetus_auratus-BHK_21-control2	Mesocricetus_auratus	control2	paired	Kidney	Rodentia	Mesocricetus auratus	BHK-21	BHK-21
BHK_21	BHK-21	BHK_21-3	SRR8354396	Mesocricetus_auratus-BHK_21-control3	Mesocricetus_auratus	control3	paired	Kidney	Rodentia	Mesocricetus auratus	BHK-21	BHK-21
CeKi	CeKi	CeKi1	HFSSKi1_FRAS210075183-1r	Callosciurus_erythraeus-CeKi-control1	Callosciurus_erythraeus	control1	paired	Kidney	Rodentia	Callosciurus erythraeus	HFSSKi	CeKi
CeKi	CeKi	CeKi2	HFSSKi2_FRAS210075184-1r	Callosciurus_erythraeus-CeKi-control2	Callosciurus_erythraeus	control2	paired	Kidney	Rodentia	Callosciurus erythraeus	HFSSKi	CeKi
CpKi	CpKi	CpKi_control1	cpki-dui1_FRAS210075055-1r	Chaerephon_plicata-CpKi-control1	Chaerephon_plicata	control1	paired	Kidney	Chiroptera	Chaerephon plicatus	CPKi	CpKi
CpKi	CpKi	CpKi_control2	cpki-dui2_FRAS210075056-1r	Chaerephon_plicata-CpKi-control2	Chaerephon_plicata	control2	paired	Kidney	Chiroptera	Chaerephon plicatus	CPKi	CpKi
CpKi	CpKi	CPKi1	CPKi1_FRAS210222285-1r	Chaerephon_plicata-CpKi-control3	Chaerephon_plicata	control3	paired	Kidney	Chiroptera	Chaerephon plicatus	CPKi	CpKi
CpKi	CpKi	CPKi2	CPKi2_FRAS210222286-2r	Chaerephon_plicata-CpKi-control4	Chaerephon_plicata	control4	paired	Kidney	Chiroptera	Chaerephon plicatus	CPKi	CpKi
CpoKi	CpoKi	CpoKi1	GpKi1_FRAS210075178-1r	Cavia_porcellus-CpoKi-control1	Cavia_porcellus	control1	paired	Kidney	Rodentia	Cavia procellus	GpKi	CpoKi
EsKi	EsKi	EsKi_control1	EOSKi-dui1_FRAS210075025-1r	Eonycteris_spelaea-EsKi-control1	Eonycteris_spelaea	control1	paired	Kidney	Chiroptera	Eonycteris spelaea	EosKi	EsKi
EsKi	EsKi	EsKi_control2	EOSKi-dui2_FRAS210075026-1r	Eonycteris_spelaea-EsKi-control2	Eonycteris_spelaea	control2	paired	Kidney	Chiroptera	Eonycteris spelaea	EosKi	EsKi
GkKi	GkKi	GkKi_Control1	Dorki1_FRAS210075097-1r	Graphiurus_kelleni-GkKi-control1	Graphiurus_kelleni	control1	paired	Kidney	Rodentia	Graphiurus kelleni	DoKi	GkKi
GkKi	GkKi	GkKi_Control2	DorKi2_FRAS210075098-1r	Graphiurus_kelleni-GkKi-control2	Graphiurus_kelleni	control2	paired	Kidney	Rodentia	Graphiurus kelleni	DoKi	GkKi
HCEF	PlaKi	HCEF1	HCEF1_FRAS210222287-1r	Plecotus_auritus-HCEF1-control1	Plecotus_auritus	control1	paired	Kidney	Chiroptera	Plecotus auritus	HCEF	PlaKi
HCEF	PlaKi	HCEF2	HCEF2_FRAS210222288-1r	Plecotus_auritus-HCEF2-control2	Plecotus_auritus	control2	paired	Kidney	Chiroptera	Plecotus auritus	HCEF	PlaKi
HpKi	HpKi	HpKi_control1	HPKI-dui1_FRAS210075035-1r	Hipposideros_pomona-HpKi-control1	Hipposideros_pomona	control1	paired	Kidney	Chiroptera	Hipposideros pomona	HPKi	HpKi
HpKi	HpKi	HpKi_control2	HPKI-dui12_FRAS210075036-1r	Hipposideros_pomona-HpKi-control2	Hipposideros_pomona	control2	paired	Kidney	Chiroptera	Hipposideros pomona	HPKi	HpKi
HT29	HT29	HT29-1	SRR13884507	Homo_sapiens-HT29-control1	Homo_sapiens	control1	paired	Rm	Primates	Homo sapiens	HT29	HT29
HT29	HT29	HT29-2	SRR13884506	Homo_sapiens-HT29-control2	Homo_sapiens	control2	paired	Rm	Primates	Homo sapiens	HT29	HT29
Huh	Huh-7	Huh7	Huh7_1_FRAS210076449-1r	Homo_sapiens-Huh-control1	Homo_sapiens	control1	paired	Liver	Primates	Homo sapiens	HuH-7	Huh-7
Marc_145	Marc-145	Marc_145-1	SRR13154018	Chlorocebus_sabaeus-Marc_145-control1	Chlorocebus_sabaeus	control1	paired	Kidney	Primates	Chlorocebus aethiops	Marc-145	Marc-145
Marc_145	Marc-145	Marc_145-2	SRR13154020	Chlorocebus_sabaeus-Marc_145-control2	Chlorocebus_sabaeus	control2	paired	Kidney	Primates	Chlorocebus aethiops	Marc-145	Marc-145
McKi	McKi	McKi	McKi_FRAS210075182-2r	Myotis_chinensis-McKi-control1	Myotis_chinensis	control1	paired	Kidney	Chiroptera	Myotis chinensis	McKI	McKi
MDBK	MDBK	MDBK-1	SRR16132490	Bos_taurus-MDBK-control1	Bos_taurus	control1	paired	Kidney	Artiodactyla	Bos taurus	MDBK	MDBK
MDBK	MDBK	MDBK-2	SRR16132488	Bos_taurus-MDBK-control2	Bos_taurus	control2	paired	Kidney	Artiodactyla	Bos taurus	MDBK	MDBK
MDBK	MDBK	MDBK1	MDBK1_FRAS210075172-1r	Bos_taurus-MDBK-control3	Bos_taurus	control3	paired	Kidney	Artiodactyla	Bos taurus	MDBK	MDBK
MDBK	MDBK	MDBK2	MDBK2_FRAS210075173-1r	Bos_taurus-MDBK-control4	Bos_taurus	control4	paired	Kidney	Artiodactyla	Bos taurus	MDBK	MDBK
MfiKi	MfiKi	MfiKi_Control1	072207-dui1_FRAS210075091-1r	Myotis_fimbriatus-MfiKi-control1	Myotis_fimbriatus	control1	paired	Kidney	Chiroptera	Myotis fimbriatus	72207	MfiKi
MfiKi	MfiKi	MfiKi_Control2	072207-dui2_FRAS210075092-1r	Myotis_fimbriatus-MfiKi-control2	Myotis_fimbriatus	control2	paired	Kidney	Chiroptera	Myotis fimbriatus	72207	MfiKi
MfuKi	MfuKi	MfuKi_Control1	072203-dui1_FRAS210075085-1r	Miniopterus_fuliginosus-MfuKi-control1	Miniopterus_fuliginosus	control1	paired	Kidney	Chiroptera	Miniopterus fuliginosus	72203	MfuKi
MfuKi	MfuKi	MfuKi_Control2	072203-dui2_FRAS210075086-1r	Miniopterus_fuliginosus-MfuKi-control2	Miniopterus_fuliginosus	control2	paired	Kidney	Chiroptera	Miniopterus fuliginosus	72203	MfuKi
MhKi	MLeKi	MLeKi_Control1	BFGBF1_FRAS210075154-1r	Murina_leucogaster-MLeKi-control1	Murina_leucogaster	control1	paired	Kidney	Chiroptera	Murina leucogaster		MLeKi
MhKi	MLeKi	MLeKi_Control2	BFGBF2_FRAS210075155-1r	Murina_leucogaster-MLeKi-control2	Murina_leucogaster	control2	paired	Kidney	Chiroptera	Murina leucogaster		MLeKi
MlKi	MLKi	MLKi_control1	MKLi-dui1_FRAS210075016-1r	Myotis_laniger-MLKi-control1	Myotis_laniger	control1	paired	Kidney	Chiroptera	Myotis laniger	MLKi	MLKi
MlKi	MLKi	MLKi_control2	MKLi-dui2_FRAS210075015-1r	Myotis_laniger-MLKi-control2	Myotis_laniger	control2	paired	Kidney	Chiroptera	Myotis laniger	MLKi	MLKi
MmKi	MmKi	MmKi_control1	0612MmKi-dui1_FRAS210075045-1r	Myotis_muricola-MmKi-control1	Myotis_muricola	control1	paired	Kidney	Chiroptera	Myotis muricola	MmKi	MmKi
MmKi	MmKi	MmKi_control2	0612MmKi-dui2_FRAS210075046-1r	Myotis_muricola-MmKi-control2	Myotis_muricola	control2	paired	Kidney	Chiroptera	Myotis muricola	MmKi	MmKi
MpKi	MpKi	MpKi_Control1	BjKidui1_FRAS210075158-1r	Myotis_pilosus-MpKi-control1	Myotis_pilosus	control1	paired	Kidney	Chiroptera	Myotis pilosus	BJKi	MpKi
MpKi	MpKi	MpKi_Control2	BjKidui2_FRAS210075159-1r	Myotis_pilosus-MpKi-control2	Myotis_pilosus	control2	paired	Kidney	Chiroptera	Myotis pilosus	BJKi	MpKi
MsKi	MsKi	MfiKi_a	072207-dui1_FRAS210076443-1r	Myotis_siligorensis-MsKi-control3	Myotis_siligorensis	control3	paired	Kidney	Chiroptera	Myotis siligorensis	72211	MsKi
MsKi	MsKi	MfiKi_b	072207-dui2_FRAS210076444-1r	Myotis_siligorensis-MsKi-control4	Myotis_siligorensis	control4	paired	Kidney	Chiroptera	Myotis siligorensis	72211	MsKi
MsKi	MsKi	MsKi_Control1	072211-dui1_FRAS210075110-1r	Myotis_siligorensis-MsKi-control1	Myotis_siligorensis	control1	paired	Kidney	Chiroptera	Myotis siligorensis	72211	MsKi
MsKi	MsKi	MsKi_Control2	072211dui2_FRAS210075109-1r	Myotis_siligorensis-MsKi-control2	Myotis_siligorensis	control2	paired	Kidney	Chiroptera	Myotis siligorensis	72211	MsKi
Mv_1_lu1	Mv.1.lu	Mv.1.lu1_Control1	Mv-1-lu1_FRAS210075137-1r	Neovison_vison-Mv_1_lu1-control1	Neovison_vison	control1	paired	Lung	Carnivora	Neovison vison	Mu.1.lu	Mv.1.lu
NEF	NEF	NEF_dui1	NEFdui1_FRAS210075180-1r	Heterocephalus_glaber-NEF-control1	Heterocephalus_glaber	control1	paired	EF	Rodentia	Heterocephalus glaber	NEF	NEF
NEF	NEF	NEF_dui2	NEFdui2_FRAS210075181-1r	Heterocephalus_glaber-NEF-control2	Heterocephalus_glaber	control2	paired	EF	Rodentia	Heterocephalus glaber	NEF	NEF
NIH3T3	NIH3T3	NIH3T3-1	SRR11549057	Mus_musculus-NIH3T3-control1	Mus_musculus	control1	single	EF	Rodentia	Mus musculus	NIH3T3	NIH3T3
NIH3T3	NIH3T3	NIH3T3-2	SRR3139063	Mus_musculus-NIH3T3-control2	Mus_musculus	control2	paired	EF	Rodentia	Mus musculus	NIH3T3	NIH3T3
NpKi	NpKi	NpKi_Control1	NyKi1_FRAS210075129-1r	Nyctereutes_procyonoides-NpKi-control1	Nyctereutes_procyonoides	control1	paired	Kidney	Carnivora	Nyctereutes procyonoides	NyKi	NpKi
NpKi	NpKi	NpKi_Control2	Nyki2_FRAS210075130-1r	Nyctereutes_procyonoides-NpKi-control2	Nyctereutes_procyonoides	control2	paired	Kidney	Carnivora	Nyctereutes procyonoides	NyKi	NpKi
OcKi	OcKi	OcKi_Control1	RBKi1_FRAS210075101-1r	Oryctolagus_cuniculus-OcKi-control1	Oryctolagus_cuniculus	control1	paired	Kidney	Lagomorpha	Oryctolagus cuniculus	RbKi	OcKi
OcKi	OcKi	OcKi_Control2	RBKi2_FRAS210075102-2r	Oryctolagus_cuniculus-OcKi-control2	Oryctolagus_cuniculus	control2	paired	Kidney	Lagomorpha	Oryctolagus cuniculus	RbKi	OcKi
OK	OK	OK_KCB	OK_KCB_FRAS210222289-1r	Monodelphis_domestica-OK-control3	Monodelphis_domestica	control3	paired	Kidney	Marsupialia	Monodelphis domestica	OK_KCB	OK
PabKi	PabKi.1	PabKi.1_Control1	PAKi1_FRAS210075168-1r	Pipistrellus_abramus-PabKi-control1	Pipistrellus_abramus	control1	paired	Kidney	Chiroptera	Pipistrellus abramus	PAKi	PabKi.1
PabKi	PabKi.1	PabKi.1_Control2	PAKi2_FRAS210075169-1r	Pipistrellus_abramus-PabKi-control2	Pipistrellus_abramus	control2	paired	Kidney	Chiroptera	Pipistrellus abramus	PAKi	PabKi.1
PabKi	PabKi.2	PabKi.2_Control1	AHKi1_FRAS210075133-1r	Pipistrellus_abramus-PabKi-control3	Pipistrellus_abramus	control3	paired	Kidney	Chiroptera	Pipistrellus abramus	AHKi	PabKi.2
PabKi	PabKi.2	PabKi.2_Control2	AHKI2_FRAS210075134-1r	Pipistrellus_abramus-PabKi-control4	Pipistrellus_abramus	control4	paired	Kidney	Chiroptera	Pipistrellus abramus	AHKi	PabKi.2
PaKi_WLF1	PaKi	PaKi-WLF1	PaKi-dui1_FRAS210075144-1r	Pteropus_alecto-PaKi_WLF1-control1	Pteropus_alecto	control1	paired	Kidney	Chiroptera	Pteropus alecto	PaKi(WLF)	PaKi
PbHe	PbHe	PbHe_Control1	MDWHE1_FRAS210075103-1r	Petaurus_breviceps-PbHe-control1	Petaurus_breviceps	control1	paired	Heart	Marsupialia	Petaurus_breviceps	MDWHe	PbHe
PbHe	PbHe	PbHe_Control2	MDWHE2_FRAS210075104-1r	Petaurus_breviceps-PbHe-control2	Petaurus_breviceps	control2	paired	Heart	Marsupialia	Petaurus_breviceps	MDWHe	PbHe
PbKi	PbKi	PbKi_Control1	MDWKI-dui1_FRAS210075114-1r	Petaurus_breviceps-PbKi-control1	Petaurus_breviceps	control1	paired	Kidney	Marsupialia	Petaurus_breviceps	MDWKi	PbKi
PbKi	PbKi	PbKi_Control2	MDWKI-dui2_FRAS210075115-1r	Petaurus_breviceps-PbKi-control2	Petaurus_breviceps	control2	paired	Kidney	Marsupialia	Petaurus_breviceps	MDWKi	PbKi
PcKi	PcKi	PcKi_Control1	Titukidui1_FRAS210075139-1r	Procavia_capensis-PcKi-control1	Procavia_capensis	control1	paired	Kidney	Hyracoidea	Procavia capensis	TiTuKi	PcKi
PjKi	PjKi	PjKi_Control1	PjKi-dui1_FRAS210075075-1r	Pipistrellus_javanicus-PjKi-control1	Pipistrellus_javanicus	control1	paired	Kidney	Chiroptera	Pipistrellus javanicus	PjKi	PjKi
PjKi	PjKi	PjKi_Control2	PjKi-dui2_FRAS210075077-1r	Pipistrellus_javanicus-PjKi-control2	Pipistrellus_javanicus	control2	paired	Kidney	Chiroptera	Pipistrellus javanicus	PjKi	PjKi
PK_15	PK-15	PK_15-1	SRR11680479	Sus_scrofa-PK_15-control1	Sus_scrofa	control1	paired	Kidney	Artiodactyla	Sus scrofa	PK-15	PK-15
PK_15	PK-15	PK_15-2	SRR11680477	Sus_scrofa-PK_15-control2	Sus_scrofa	control2	paired	Kidney	Artiodactyla	Sus scrofa	PK-15	PK-15
PlKi	PlKi	PlKi_Control2	GZLKi2_FRAS210075132-1r	Paguma_larvata-PlKi-control2	Paguma_larvata	control2	paired	Kidney	Carnivora	Paguma larvata	GZLKi	PlKi
RfHe	RfHe	RfHe1	RfHe1_FRAS210075174-1r	Rhinolophus_ferrumequinum-RfHe-control1	Rhinolophus_ferrumequinum	control1	paired	Heart	Chiroptera	Rhinolophus ferrumequinum	RfHe	RfHe
RfKi	RfKi	RfKi1	RfKi1_417_FRAS210076447-1r	Rhinolophus_ferrumequinum-RfKi-control1	Rhinolophus_ferrumequinum	control1	paired	Kidney	Chiroptera	Rhinolophus ferrumequinum	RfKi	RfKi
RfKi	RfKi	RfKi2	RfKi2_417_FRAS210076448-1r	Rhinolophus_ferrumequinum-RfKi-control2	Rhinolophus_ferrumequinum	control2	paired	Kidney	Chiroptera	Rhinolophus ferrumequinum	RfKi	RfKi
RmKi	RmKi	RmKi_Control1	RMKi1_FRAS210075156-1r	Rhinolophus_malayanus-RmKi-control1	Rhinolophus_malayanus	control1	paired	Kidney	Chiroptera	Rhinolophus malayanus	RMKi	RmKi
RrKi	RrKi	RrKi_Control1	072205-1_FRAS210075099-1r	Rhinolophus_rex-RrKi-control1	Rhinolophus_rex	control1	paired	Kidney	Chiroptera	Rhinolophus rex	72205	RrKi
RrKi	RrKi	RrKi_Control2	072205-2_FRAS210075100-2r	Rhinolophus_rex-RrKi-control2	Rhinolophus_rex	control2	paired	Kidney	Chiroptera	Rhinolophus rex	72205	RrKi
SDKi	MpuKi.2	SDKi1	SDKi1_FRAS210222283-1r	Mustela_putorius-SDKi1-control1	Mustela_putorius	control1	paired	Kidney	Carnivora	Mustela putorius	XDKi.2	MpuKi.2
SDKi	MpuKi.2	SDKi2	SDKi2_FRAS210222284-2r	Mustela_putorius-SDKi2-control2	Mustela_putorius	control2	paired	Kidney	Carnivora	Mustela putorius	XDKi.2	MpuKi.2
SP2_0	SP2/0	SP2_0-1	ERR2734703	Mus_musculus-SP2_0-control1	Mus_musculus	control1	paired	Rm	Rodentia	Mus musculus	SP2/0	SP2/0
SP2_0	SP2/0	SP2_0-2	ERR2734704	Mus_musculus-SP2_0-control2	Mus_musculus	control2	paired	Rm	Rodentia	Mus musculus	SP2/0	SP2/0
SW480	SW480	SW480-1	SRR14005508	Homo_sapiens-SW480-control1	Homo_sapiens	control1	paired	Rm	Primates	Homo sapiens	SW480	SW480
SW480	SW480	SW480-2	SRR14005510	Homo_sapiens-SW480-control2	Homo_sapiens	control2	paired	Rm	Primates	Homo sapiens	SW480	SW480
TrKi	TrKi	TrKi_control1	061207-dui1_FRAS210075006-1r	Tylonycteris_robustula-TrKi-control1	Tylonycteris_robustula	control1	paired	Kidney	Chiroptera	Tylonycteris robustula	61207	TrKi
TrKi	TrKi	TrKii_control2	061207-dui2_FRAS210075007-1r	Tylonycteris_robustula-TrKi-control2	Tylonycteris_robustula	control2	paired	Kidney	Chiroptera	Tylonycteris robustula	61207	TrKi
VeroE6	VeroE6	VeroE6-1	SRR14917162	Chlorocebus_sabaeus-VeroE6-control1	Chlorocebus_sabaeus	control1	paired	Kidney	Primates	Chlorocebus aethiops	VeroE6	VeroE6
VeroE6	VeroE6	VeroE6-2	SRR14917163	Chlorocebus_sabaeus-VeroE6-control2	Chlorocebus_sabaeus	control2	paired	Kidney	Primates	Chlorocebus aethiops	VeroE6	VeroE6
VvKi	VvKi	VvKi_Control1	VuKi-dui1_FRAS210075065-1r	Vulpes_vulpes-VvKi-control1	Vulpes_vulpes	control1	paired	Kidney	Carnivora	Vulpes vulpes	VuKi	VvKi
VvKi	VvKi	VvKi_Control2	VuKi-dui2_FRAS210075067-1r	Vulpes_vulpes-VvKi-control2	Vulpes_vulpes	control2	paired	Kidney	Carnivora	Vulpes vulpes	VuKi	VvKi
VvLu	VvLu	VvLu	Huli_lu_FRAS210076452-1r	Vulpes_vulpes-VvLu-control1	Vulpes_vulpes	control1	paired	Lung	Carnivora	Vulpes vulpes	VvLu	VvLu
