# Supplementary material for: Comparative susceptibility of SARS-CoV-2, SARS-CoV, and MERS-CoV across mammals
Source: ISME J. 2023 Jan 23;17(4):549–60. doi: 10.1038/s41396-023-01368-2 (PMC9869846; doi:10.1038/s41396-023-01368-2)
Supplement: Supplementary file 16 — Table S15 [file 41396_2023_1368_MOESM16_ESM.xlsx]

## Sheet: Table S12
Data file name	Number of input reads	Uniquely mapped reads	mapped to multiple loci	mapped to too many loci	unmapped: too short
Homo_sapiens-SW480-control1	21219726	0.6658	0.0028	0	0.3311
Homo_sapiens-SW480-control2	21155743	0.645	0.003	0	0.3517
Hipposideros_pomona-HpKi-control2	13139368	0.5168	0.0026	0	0.4806
Graphiurus_kelleni-GkKi-control1	16181795	0.5115	0.0027	0	0.4857
Hipposideros_pomona-HpKi-control1	12849724	0.5092	0.0025	0	0.4883
Graphiurus_kelleni-GkKi-control2	12411099	0.5085	0.0027	0	0.4887
Mus_musculus-SP2_0-control1	21791215	0.5061	0.0017	0.0007	0.491
Myotis_muricola-MmKi-control2	14373829	0.5048	0.0037	0	0.4915
Sus_scrofa-PK_15-control1	25270237	0.5014	0.0019	0.0005	0.496
Mus_musculus-NIH3T3-control2	14979086	0.4992	0.0017	0.0011	0.4979
Myotis_muricola-MmKi-control1	13214217	0.4982	0.0037	0	0.4981
Bos_taurus-MDBK-control1	15047141	0.4974	0.0018	0.0002	0.5003
Sus_scrofa-PK_15-control2	23496185	0.4949	0.002	0.0005	0.5025
Pipistrellus_abramus-PabKi-control2	13165642	0.4942	0.002	0	0.5038
Pipistrellus_abramus-PabKi-control1	15363224	0.491	0.0019	0	0.5071
Pipistrellus_javanicus-PjKi-control1	13311148	0.4876	0.0022	0	0.5102
Pipistrellus_javanicus-PjKi-control2	12318180	0.4867	0.0021	0	0.5112
Miniopterus_fuliginosus-MfuKi-control1	14092637	0.4831	0.0027	0	0.5141
Myotis_fimbriatus-MfiKi-control2	16245402	0.4815	0.003	0	0.5155
Bos_taurus-MDBK-control2	14374715	0.4811	0.0018	0.0002	0.5167
Miniopterus_fuliginosus-MfuKi-control2	7107336	0.4804	0.0025	0	0.517
Mus_musculus-SP2_0-control2	20376236	0.4804	0.0015	0.0006	0.517
Pteropus_alecto-PaKi_WLF1-control1	12219024	0.4777	0.0013	0	0.5209
Pipistrellus_abramus-PabKi-control4	18639955	0.4761	0.0017	0	0.5222
Eonycteris_spelaea-EsKi-control1	11925908	0.476	0.0018	0	0.5222
Eonycteris_spelaea-EsKi-control2	16586659	0.4733	0.0018	0	0.5249
Atelerix_albiventris-AaLu-control2	16325529	0.4723	0.002	0	0.5256
Myotis_fimbriatus-MfiKi-control1	15501982	0.472	0.0022	0	0.5258
Homo_sapiens-Huh-control1	31007354	0.4695	0.0022	0.0001	0.5279
Vulpes_vulpes-VvKi-control1	13040487	0.4689	0.0016	0	0.5295
Myotis_pilosus-MpKi-control2	16856770	0.4681	0.0015	0	0.5302
Chlorocebus_sabaeus-VeroE6-control2	21663283	0.468	0.0013	0	0.5305
Chlorocebus_sabaeus-VeroE6-control1	20564959	0.4671	0.0013	0	0.5314
Myotis_laniger-MLKi-control2	16439999	0.4669	0.0034	0	0.5297
Myotis_laniger-MLKi-control1	13233222	0.4667	0.0036	0	0.5296
Vulpes_vulpes-VvKi-control2	13965450	0.4664	0.0014	0	0.5322
Chaerephon_plicata-CpKi-control2	13341760	0.4661	0.0022	0	0.5316
Myotis_siligorensis-MsKi-control4	25765657	0.4634	0.0033	0	0.5333
Myotis_siligorensis-MsKi-control1	14711757	0.4633	0.0024	0	0.5342
Myotis_pilosus-MpKi-control1	19076707	0.4614	0.0015	0	0.5369
Chaerephon_plicata-CpKi-control1	14248411	0.4606	0.0023	0	0.5371
Myotis_siligorensis-MsKi-control2	13645688	0.4605	0.0024	0	0.5371
Paguma_larvata-PlKi-control2	17362035	0.4602	0.0025	0	0.5372
Plecotus_auritus-HCEF1-control1	16391840	0.4599	0.0021	0	0.538
Tylonycteris_robustula-TrKi-control2	14139195	0.4589	0.004	0	0.5371
Aselliscus_stoliczkanus-AsKi-control2	14413539	0.458	0.0016	0	0.5404
Myotis_siligorensis-MsKi-control3	24225871	0.4566	0.0032	0	0.5401
Tylonycteris_robustula-TrKi-control1	13601303	0.456	0.0037	0	0.5402
Atelerix_albiventris-AaLu-control1	12942870	0.4553	0.002	0	0.5425
Aselliscus_stoliczkanus-AsKi-control1	13791192	0.4547	0.0015	0	0.5437
Rhinolophus_ferrumequinum-RfHe-control1	13100502	0.4544	0.0018	0	0.5438
Homo_sapiens-HT29-control1	25446808	0.4531	0.0049	0.0008	0.5412
Rhinolophus_ferrumequinum-RfKi-control2	29041928	0.453	0.0014	0	0.5457
Vulpes_vulpes-VvLu-control1	21118422	0.4499	0.0019	0	0.5482
Plecotus_auritus-HCEF2-control2	14373753	0.4459	0.0017	0	0.5523
Chlorocebus_sabaeus-Marc_145-control2	11926487	0.4451	0.0013	0	0.5534
Petaurus_breviceps-PbKi-control1	15116531	0.442	0.0019	0	0.5561
Chlorocebus_sabaeus-Marc_145-control1	10352461	0.4414	0.0014	0	0.5571
Homo_sapiens-HT29-control2	42422420	0.4408	0.0047	0.0008	0.5537
Atelerix_albiventris-AaSp-control2	15165985	0.4388	0.0025	0	0.5584
Bos_taurus-MDBK-control3	15286662	0.438	0.0019	0.0001	0.5597
Heterocephalus_glaber-NEF-control1	17175220	0.4362	0.0021	0	0.5616
Bos_taurus-MDBK-control4	18073879	0.4341	0.0019	0.0001	0.5636
Rhinolophus_ferrumequinum-RfKi-control1	25352357	0.4314	0.0012	0	0.5673
Petaurus_breviceps-PbKi-control2	12615271	0.4282	0.0019	0	0.5699
Pipistrellus_abramus-PabKi-control3	15967271	0.4264	0.0015	0	0.572
Heterocephalus_glaber-NEF-control2	14952984	0.4156	0.002	0	0.5823
Rhinolophus_rex-RrKi-control2	13883270	0.4116	0.0013	0	0.587
Petaurus_breviceps-PbHe-control1	15119907	0.4102	0.0017	0	0.5881
Nyctereutes_procyonoides-NpKi-control2	15692737	0.4077	0.0014	0	0.5908
Oryctolagus_cuniculus-OcKi-control2	14057139	0.4073	0.0015	0	0.5912
Oryctolagus_cuniculus-OcKi-control1	13409467	0.4069	0.0017	0	0.5913
Chaerephon_plicata-CpKi-control3	15556391	0.4055	0.0017	0	0.5926
Rhinolophus_rex-RrKi-control1	15150573	0.4033	0.0016	0	0.5951
Petaurus_breviceps-PbHe-control2	15412457	0.3987	0.0018	0	0.5995
Chaerephon_plicata-CpKi-control4	12608480	0.3946	0.0017	0	0.6035
Nyctereutes_procyonoides-NpKi-control1	14182520	0.3894	0.0015	0	0.609
Mesocricetus_auratus-BHK_21-control1	33438086	0.3885	0.0016	0	0.6097
Mustela_putorius-SDKi1-control1	17467935	0.3806	0.0022	0	0.6172
Mesocricetus_auratus-BHK_21-control2	27509860	0.3805	0.0016	0	0.6177
Homo_sapiens-A549-control1	4317066	0.3801	0.0025	0.0001	0.6163
Homo_sapiens-A549-control2	5509695	0.3795	0.0026	0.0001	0.6167
Mesocricetus_auratus-BHK_21-control3	25266512	0.3795	0.0015	0	0.6188
Mustela_putorius-SDKi2-control2	12507232	0.3776	0.0022	0	0.6202
Cavia_porcellus-CpoKi-control1	17301752	0.3581	0.0009	0	0.6409
Neovison_vison-Mv_1_lu1-control1	16304956	0.3574	0.0012	0	0.6414
Callosciurus_erythraeus-CeKi-control2	12928297	0.3198	0.001	0	0.679
Monodelphis_domestica-OK-control3	17195596	0.3124	0.0078	0.0001	0.6792
Callosciurus_erythraeus-CeKi-control1	15111500	0.307	0.0009	0	0.692
Murina_leucogaster-MLeKi-control1	14315570	0.2753	0.006	0	0.7182
Murina_leucogaster-MLeKi-control2	15520870	0.2709	0.0057	0	0.7232
Procavia_capensis-PcKi-control1	15430290	0.258	0.003	0	0.7386
Myotis_chinensis-McKi-control1	17099716	0.2572	0.0007	0	0.7412
Mus_musculus-NIH3T3-control1	87105720	0.1689	0.0408	0.0055	0.7848
Rhinolophus_malayanus-RmKi-control1	18279053	0.0963	0.0048	0	0.8988
