# Supplementary material for: Comparative susceptibility of SARS-CoV-2, SARS-CoV, and MERS-CoV across mammals
Source: ISME J. 2023 Jan 23;17(4):549–60. doi: 10.1038/s41396-023-01368-2 (PMC9869846; doi:10.1038/s41396-023-01368-2)
Supplement: Supplementary file 17 — Table S16 [file 41396_2023_1368_MOESM17_ESM.xlsx]

## Sheet: Sheet 1
List_of_orthologs	Gene_length	Homo_sapiens	Aselliscus_stoliczkanus	Atelerix_albiventris	Bos_taurus	Callosciurus_erythraeus	Canis_lupus	Cavia_porcellus	Chaerephon_plicata	Chlorocebus_sabaeus	Eonycteris_spelaea	Graphiurus_kelleni	Heterocephalus_glaber	Hipposideros_pomona	Mesocricetus_auratus	Miniopterus_fuliginosus	Monodelphis_domestica	Murina_hilgendorfi	Mus_musculus	Mustela_putorius	Myotis_chinensis	Myotis_fimbriatus	Myotis_laniger	Myotis_muricola	Myotis_pilosus	Myotis_siligorensis	Neovison_vison	Nyctereutes_procyonoides	Oryctolagus_cuniculus	Paguma_larvata	Petaurus_breviceps	Pipistrellus_abramus	Pipistrellus_javanicus	Plecotus_auritus	Procavia_capensis	Pteropus_alecto	Rhinolophus_ferrumequinum	Rhinolophus_malayanus	Rhinolophus_rex	Sus_scrofa	Tylonycteris_robustula	Vulpes_vulpes
ENSG00000000003	735	ENSG00000000003	ASTG0040212	AALG0062757	ENSBTAG00000045550	CERG0028054	ENSCAFG00000017521	ENSCPOG00000005110	CPLG0038222	ENSCSAG00000010385	ESPG0043718	GKEG0038740	ENSHGLG00100005016	HLAG0026303	ENSMAUG00000010520	MFUG0037387	NULL	MHIG0015985	ENSMUSG00000067377	ENSMPUG00000002357	MCHG0077854	MFIG0004709	MLAG0019508	MYUG0050841	MPIG0038783	MYSG0012733	ENSNVIG00000005840	NULL	ENSOCUG00000011184	NULL	PBRG0073877	NULL	PJAG0044019	PAUG0037540	ENSPCAG00000010086	PALG0014712	NULL	RMAG0017298	RREG0009977	ENSSSCG00000011673	TROG0027161	ENSVVUG00000004622
ENSG00000000005	951	ENSG00000000005	ASTG0045158	NULL	ENSBTAG00000021059	CERG0034195	ENSCAFG00000017519	ENSCPOG00000039033	NULL	ENSCSAG00000010392	ESPG0058814	GKEG0025721	ENSHGLG00100005438	HLAG0027317	ENSMAUG00000017637	MFUG0020366	ENSMODG00000008987	NULL	ENSMUSG00000031250	ENSMPUG00000002359	MCHG0000789	MFIG0011080	MLAG0024847	MYUG0017898	MPIG0000299	MYSG0029565	ENSNVIG00000005864	NULL	ENSOCUG00000011179	PLAG0013181	PBRG0036694	NULL	NULL	PAUG0018922	ENSPCAG00000016685	NULL	NULL	RMAG0064509	NULL	ENSSSCG00000012480	NULL	ENSVVUG00000004612
ENSG00000000419	885	ENSG00000000419	ASTG0051419	AALG0005297	ENSBTAG00000007721	CERG0036253	ENSCAFG00000030079	ENSCPOG00000033471	CPLG0005651	ENSCSAG00000015216	ESPG0029845	GKEG0047933	ENSHGLG00100001790	HLAG0044037	ENSMAUG00000016233	MFUG0064876	ENSMODG00000016356	NULL	ENSMUSG00000093752	ENSMPUG00000017547	MCHG0028357	MFIG0008831	MLAG0026355	MYUG0068994	MPIG0005624	MYSG0039986	ENSNVIG00000007238	NPRG0073096	ENSOCUG00000014708	PLAG0035160	PBRG0011746	PABG0023943	PJAG0020863	PAUG0077213	ENSPCAG00000006877	PALG0007689	RFEG0079940	RMAG0026639	RREG0002007	ENSSSCG00000034952	TROG0002981	ENSVVUG00000022458
ENSG00000000457	2226	ENSG00000000457	ASTG0021720	AALG0004795	ENSBTAG00000014794	CERG0025874	ENSCAFG00000015126	ENSCPOG00000026352	CPLG0047339	ENSCSAG00000011444	ESPG0053740	GKEG0054395	ENSHGLG00100000086	HLAG0059507	ENSMAUG00000015793	MFUG0057758	ENSMODG00000003449	MHIG0003912	ENSMUSG00000026584	ENSMPUG00000015538	MCHG0024819	MFIG0052593	MLAG0015340	MYUG0065695	MPIG0084436	MYSG0026841	ENSNVIG00000021618	NPRG0042587	ENSOCUG00000013811	PLAG0005569	PBRG0027956	PABG0010346	PJAG0012593	PAUG0006337	ENSPCAG00000000022	PALG0011827	RFEG0063699	RMAG0010658	RREG0066861	ENSSSCG00000006283	TROG0028158	ENSVVUG00000026198
ENSG00000000460	2559	ENSG00000000460	ASTG0006334	NULL	ENSBTAG00000014793	CERG0008456	ENSCAFG00000015151	ENSCPOG00000012270	CPLG0047338	ENSCSAG00000011378	ESPG0016302	GKEG0055052	ENSHGLG00100007961	HLAG0017851	ENSMAUG00000011078	MFUG0057766	ENSMODG00000003433	NULL	ENSMUSG00000041406	ENSMPUG00000015533	MCHG0024820	MFIG0000518	NULL	MYUG0043078	MPIG0043338	NULL	ENSNVIG00000021680	NPRG0042585	ENSOCUG00000013789	PLAG0005566	PBRG0060779	PABG0010343	PJAG0012595	PAUG0006328	ENSPCAG00000000012	PALG0011822	RFEG0037184	RMAG0050527	RREG0010677	ENSSSCG00000006284	TROG0028626	ENSVVUG00000026202
ENSG00000000938	1587	ENSG00000000938	ASTG0020690	AALG0070877	ENSBTAG00000011784	CERG0029994	ENSCAFG00000012070	ENSCPOG00000015092	NULL	ENSCSAG00000000996	ESPG0056544	GKEG0046830	ENSHGLG00100014852	HLAG0028081	ENSMAUG00000006765	MFUG0005087	NULL	NULL	ENSMUSG00000028874	ENSMPUG00000015600	MCHG0041876	MFIG0049995	MLAG0051245	MYUG0054994	MPIG0095013	MYSG0040508	ENSNVIG00000023796	NPRG0020044	ENSOCUG00000008922	PLAG0039058	PBRG0055048	NULL	PJAG0028006	PAUG0006690	ENSPCAG00000015478	NULL	RFEG0054297	RMAG0053411	RREG0020814	ENSSSCG00000003578	TROG0013020	ENSVVUG00000012177
ENSG00000000971	3693	ENSG00000000971	ASTG0021006	AALG0062068	ENSBTAG00000023177	CERG0035646	ENSCAFG00000010290	ENSCPOG00000005727	CPLG0046577	ENSCSAG00000013551	ESPG0002154	GKEG0023270	ENSHGLG00100019091	HLAG0002875	ENSMAUG00000021694	MFUG0057185	ENSMODG00000012284	MHIG0010935	ENSMUSG00000026365	ENSMPUG00000012145	MCHG0049122	MFIG0061992	MLAG0036096	MYUG0065782	MPIG0039050	MYSG0059617	ENSNVIG00000018687	NPRG0058587	ENSOCUG00000016509	PLAG0013489	PBRG0080505	PABG0010848	PJAG0025622	PAUG0078214	ENSPCAG00000009161	PALG0018919	RFEG0053092	RMAG0059710	RREG0022958	ENSSSCG00000010893	TROG0026301	ENSVVUG00000013518
ENSG00000001036	1401	ENSG00000001036	ASTG0061306	AALG0017774	ENSBTAG00000001752	CERG0010124	ENSCAFG00000000309	ENSCPOG00000010173	CPLG0010440	ENSCSAG00000017087	ESPG0004467	GKEG0057656	ENSHGLG00100008045	HLAG0037005	ENSMAUG00000021938	MFUG0021313	ENSMODG00000017260	MHIG0013676	ENSMUSG00000019810	ENSMPUG00000018046	MCHG0091443	MFIG0006200	MLAG0030892	MYUG0068623	MPIG0015608	MYSG0007066	ENSNVIG00000021259	NPRG0036439	ENSOCUG00000033709	PLAG0005144	PBRG0005975	PABG0017899	PJAG0033407	PAUG0024823	ENSPCAG00000012441	PALG0017506	RFEG0065199	RMAG0058870	RREG0000996	ENSSSCG00000004133	TROG0009716	ENSVVUG00000004641
ENSG00000001084	1917	ENSG00000001084	ASTG0023552	AALG0061868	ENSBTAG00000015571	CERG0011570	ENSCAFG00000002288	ENSCPOG00000008314	CPLG0020953	ENSCSAG00000013162	ESPG0062568	GKEG0046817	ENSHGLG00100011731	HLAG0036482	ENSMAUG00000014564	MFUG0018934	ENSMODG00000018800	MHIG0014160	ENSMUSG00000032350	ENSMPUG00000008858	MCHG0085463	MFIG0056301	MLAG0034308	MYUG0047967	MPIG0062248	MYSG0066441	ENSNVIG00000008195	NPRG0076025	ENSOCUG00000012805	PLAG0003556	PBRG0093185	PABG0033224	PJAG0039022	PAUG0049288	ENSPCAG00000012316	PALG0015739	RFEG0098487	RMAG0012743	RREG0058657	ENSSSCG00000001488	TROG0007521	ENSVVUG00000000995
ENSG00000001167	1041	ENSG00000001167	ASTG0061903	AALG0013315	ENSBTAG00000009905	CERG0013491	ENSCAFG00000001580	ENSCPOG00000011146	CPLG0028344	ENSCSAG00000011196	ESPG0013622	GKEG0031375	ENSHGLG00100017733	HLAG0032671	ENSMAUG00000019965	MFUG0050782	ENSMODG00000013084	NULL	ENSMUSG00000115906	ENSMPUG00000013686	MCHG0102792	MFIG0040180	MLAG0031330	MYUG0005467	MPIG0036981	MYSG0013517	ENSNVIG00000013471	NPRG0036242	ENSOCUG00000016869	PLAG0015466	PBRG0003534	PABG0018569	PJAG0045731	PAUG0028064	ENSPCAG00000011508	PALG0016913	RFEG0005642	RMAG0002717	RREG0016848	ENSSSCG00000001611	TROG0032969	ENSVVUG00000026622
ENSG00000001460	1002	ENSG00000001460	ASTG0017284	AALG0042136	ENSBTAG00000010278	CERG0028129	ENSCAFG00000012966	ENSCPOG00000008857	NULL	ENSCSAG00000000940	ESPG0009265	GKEG0046065	NULL	HLAG0002322	ENSMAUG00000012732	MFUG0016532	ENSMODG00000013076	NULL	ENSMUSG00000028801	ENSMPUG00000015838	NULL	NULL	MLAG0024926	NULL	NULL	NULL	ENSNVIG00000023105	NULL	ENSOCUG00000013373	PLAG0001881	NULL	PABG0008011	NULL	PAUG0017171	ENSPCAG00000011529	NULL	RFEG0041295	RMAG0013606	RREG0002770	ENSSSCG00000003541	NULL	ENSVVUG00000026938
ENSG00000001461	1218	ENSG00000001461	ASTG0003929	AALG0015523	ENSBTAG00000013048	CERG0032977	ENSCAFG00000012956	ENSCPOG00000032188	CPLG0023828	ENSCSAG00000000941	ESPG0026186	GKEG0074224	ENSHGLG00100009080	HLAG0018711	ENSMAUG00000021437	MFUG0016533	ENSMODG00000013086	MHIG0003927	ENSMUSG00000028803	ENSMPUG00000015837	MCHG0109190	MFIG0078991	MLAG0004499	MYUG0004184	MPIG0003230	MYSG0053483	ENSNVIG00000023120	NPRG0041904	ENSOCUG00000000381	PLAG0019666	PBRG0092544	PABG0007654	PJAG0032799	PAUG0044357	ENSPCAG00000016222	PALG0018329	RFEG0041296	RMAG0035888	RREG0026356	ENSSSCG00000003543	TROG0026664	ENSVVUG00000026941
ENSG00000001497	2202	ENSG00000001497	ASTG0023528	AALG0052620	ENSBTAG00000002210	CERG0024119	ENSCAFG00000016570	ENSCPOG00000014261	CPLG0030558	ENSCSAG00000011953	ESPG0060725	GKEG0052083	ENSHGLG00100009166	HLAG0028927	ENSMAUG00000012113	MFUG0056115	ENSMODG00000010447	MHIG0011172	ENSMUSG00000057421	ENSMPUG00000001165	MCHG0067868	MFIG0076760	MLAG0005219	MYUG0057456	MPIG0055070	MYSG0039125	ENSNVIG00000017167	NPRG0026981	ENSOCUG00000006760	PLAG0037370	PBRG0034103	PABG0031713	PJAG0038064	PAUG0055881	ENSPCAG00000016467	PALG0010225	RFEG0095165	RMAG0075837	RREG0012546	ENSSSCG00000012366	TROG0029056	ENSVVUG00000022702
ENSG00000001561	1359	ENSG00000001561	ASTG0026813	AALG0001995	ENSBTAG00000003499	CERG0008829	ENSCAFG00000002020	ENSCPOG00000032719	CPLG0026876	ENSCSAG00000012547	ESPG0045974	GKEG0008871	ENSHGLG00100006447	HLAG0050916	ENSMAUG00000013309	MFUG0047544	ENSMODG00000018909	NULL	ENSMUSG00000023961	ENSMPUG00000012499	MCHG0026193	MFIG0033788	MLAG0026804	MYUG0002398	MPIG0052455	MYSG0033166	ENSNVIG00000009079	NPRG0029964	ENSOCUG00000012928	PLAG0003373	PBRG0020781	NULL	PJAG0025319	PAUG0013642	ENSPCAG00000005403	PALG0007874	RFEG0097297	RMAG0055065	RREG0012787	ENSSSCG00000025788	TROG0014993	ENSVVUG00000029286
ENSG00000001617	2355	ENSG00000001617	ASTG0039321	AALG0041731	ENSBTAG00000018307	CERG0013897	ENSCAFG00000010804	ENSCPOG00000008163	CPLG0042963	ENSCSAG00000014384	ESPG0045938	GKEG0063170	ENSHGLG00100007128	HLAG0027560	ENSMAUG00000008264	MFUG0057370	ENSMODG00000012283	MHIG0005865	ENSMUSG00000034684	ENSMPUG00000013260	MCHG0005204	MFIG0046745	MLAG0036836	MYUG0049729	MPIG0062818	MYSG0056280	ENSNVIG00000000685	NPRG0028454	ENSOCUG00000011670	PLAG0030436	PBRG0042592	PABG0034408	PJAG0020091	PAUG0075457	ENSPCAG00000005651	PALG0015990	RFEG0087846	RMAG0044671	RREG0036050	ENSSSCG00000011398	TROG0030252	ENSVVUG00000028604
ENSG00000001626	4440	ENSG00000001626	ASTG0047171	NULL	ENSBTAG00000006589	CERG0030175	ENSCAFG00000003429	ENSCPOG00000012767	CPLG0000742	ENSCSAG00000010820	NULL	GKEG0075319	ENSHGLG00100004945	NULL	ENSMAUG00000013946	NULL	ENSMODG00000015771	NULL	ENSMUSG00000041301	ENSMPUG00000007138	NULL	NULL	NULL	NULL	NULL	NULL	ENSNVIG00000002052	NPRG0008765	ENSOCUG00000010733	PLAG0025048	NULL	PABG0023273	NULL	PAUG0000747	ENSPCAG00000000505	NULL	NULL	NULL	NULL	ENSSSCG00000016626	NULL	ENSVVUG00000001638
ENSG00000001629	3267	ENSG00000001629	ASTG0012716	AALG0007125	ENSBTAG00000034936	CERG0031975	ENSCAFG00000001969	ENSCPOG00000004121	CPLG0030581	ENSCSAG00000012579	ESPG0018852	GKEG0034477	ENSHGLG00100017439	HLAG0038945	ENSMAUG00000012723	MFUG0015846	ENSMODG00000010686	NULL	ENSMUSG00000040351	ENSMPUG00000008462	MCHG0085422	MFIG0042496	MLAG0057746	MYUG0036281	MPIG0064645	MYSG0049026	ENSNVIG00000004143	NPRG0048878	ENSOCUG00000004576	PLAG0032185	PBRG0093577	PABG0035873	PJAG0016965	PAUG0010593	ENSPCAG00000005838	PALG0013433	RFEG0062473	RMAG0051379	RREG0008667	ENSSSCG00000015314	TROG0017407	ENSVVUG00000014994
ENSG00000001630	1527	ENSG00000001630	ASTG0024123	AALG0069410	ENSBTAG00000001992	CERG0019748	ENSCAFG00000001945	ENSCPOG00000014594	CPLG0039346	ENSCSAG00000012548	ESPG0018988	GKEG0040907	ENSHGLG00100017130	HLAG0010033	ENSMAUG00000014085	MFUG0063076	ENSMODG00000010610	MHIG0005583	ENSMUSG00000001467	ENSMPUG00000008516	MCHG0014377	MFIG0013651	MLAG0051774	MYUG0057609	MPIG0006524	MYSG0055083	ENSNVIG00000003969	NPRG0060741	ENSOCUG00000004549	PLAG0012801	PBRG0029267	PABG0023605	PJAG0039726	PAUG0052484	ENSPCAG00000012608	PALG0016211	RFEG0007191	RMAG0018305	RREG0048656	ENSSSCG00000015311	TROG0018208	ENSVVUG00000014394
ENSG00000001631	2208	ENSG00000001631	ASTG0012725	AALG0060350	ENSBTAG00000002750	CERG0031979	ENSCAFG00000001961	ENSCPOG00000010013	CPLG0030575	ENSCSAG00000012569	ESPG0062675	GKEG0085829	ENSHGLG00100003977	HLAG0024176	ENSMAUG00000013455	MFUG0042891	ENSMODG00000010670	NULL	ENSMUSG00000000600	ENSMPUG00000008481	MCHG0044585	MFIG0046967	MLAG0041938	MYUG0012288	MPIG0092852	MYSG0033439	ENSNVIG00000004053	NPRG0003470	ENSOCUG00000004570	PLAG0032186	PBRG0034321	PABG0006401	PJAG0029349	PAUG0051187	ENSPCAG00000005742	PALG0005003	RFEG0093266	RMAG0051378	RREG0041397	ENSSSCG00000015313	TROG0034371	ENSVVUG00000014707
ENSG00000002016	1254	ENSG00000002016	ASTG0035045	AALG0020631	ENSBTAG00000005225	CERG0027840	ENSCAFG00000015831	ENSCPOG00000000724	CPLG0020852	ENSCSAG00000011672	ESPG0059505	GKEG0038124	ENSHGLG00100008792	HLAG0058835	ENSMAUG00000017264	MFUG0014483	ENSMODG00000018406	MHIG0015567	ENSMUSG00000030166	ENSMPUG00000018035	MCHG0086368	MFIG0061556	MLAG0027394	MYUG0051642	MPIG0078815	MYSG0033482	ENSNVIG00000008747	NPRG0032151	ENSOCUG00000013584	PLAG0026217	PBRG0037244	PABG0036146	PJAG0031435	PAUG0060907	ENSPCAG00000008338	PALG0017870	RFEG0063086	RMAG0072387	RREG0056806	ENSSSCG00000000754	TROG0029474	ENSVVUG00000020334
ENSG00000002330	504	ENSG00000002330	ASTG0045880	AALG0039584	ENSBTAG00000012511	CERG0027088	ENSCAFG00000014488	ENSCPOG00000005670	CPLG0004767	ENSCSAG00000007151	ESPG0024724	GKEG0098441	ENSHGLG00100013083	HLAG0003271	ENSMAUG00000013587	MFUG0061691	ENSMODG00000038123	NULL	ENSMUSG00000024959	ENSMPUG00000012954	MCHG0069517	MFIG0070613	MLAG0053745	MYUG0068054	MPIG0084830	MYSG0043231	ENSNVIG00000019573	NPRG0006294	NULL	PLAG0055902	PBRG0080828	PABG0028407	PJAG0042034	PAUG0020458	NULL	PALG0002156	RFEG0069937	RMAG0015860	RREG0054557	ENSSSCG00000013033	TROG0010764	ENSVVUG00000029767
ENSG00000002549	1557	ENSG00000002549	ASTG0017362	AALG0076725	ENSBTAG00000005989	CERG0035622	ENSCAFG00000015095	ENSCPOG00000012626	CPLG0016618	ENSCSAG00000016492	ESPG0005717	GKEG0024374	ENSHGLG00100009589	HLAG0045747	ENSMAUG00000014239	MFUG0030749	ENSMODG00000000861	MHIG0013419	ENSMUSG00000039682	ENSMPUG00000002268	MCHG0048057	MFIG0050404	MLAG0047364	MYUG0009114	MPIG0052558	MYSG0032571	ENSNVIG00000011980	NPRG0013726	ENSOCUG00000001571	PLAG0036024	PBRG0031135	PABG0007461	PJAG0025527	PAUG0077397	ENSPCAG00000011092	PALG0004288	RFEG0038486	RMAG0036900	RREG0067194	ENSSSCG00000023604	TROG0018472	ENSVVUG00000015485
ENSG00000002586	555	ENSG00000002586	ASTG0041460	AALG0014133	ENSBTAG00000008114	CERG0023035	NULL	NULL	CPLG0028439	ENSCSAG00000015676	ESPG0043503	GKEG0070239	NULL	HLAG0001363	NULL	MFUG0059048	ENSMODG00000028380	MHIG0003346	NULL	ENSMPUG00000001182	MCHG0079063	MFIG0042607	MLAG0051629	MYUG0032766	MPIG0002323	MYSG0011625	NULL	NPRG0004146	NULL	PLAG0054776	PBRG0062551	PABG0007353	PJAG0013835	PAUG0073971	ENSPCAG00000007509	PALG0014312	RFEG0094550	RMAG0049730	RREG0019965	ENSSSCG00000039894	TROG0009434	ENSVVUG00000007849
ENSG00000002587	921	ENSG00000002587	ASTG0030917	AALG0012529	ENSBTAG00000007449	CERG0028372	NULL	ENSCPOG00000026153	CPLG0024308	ENSCSAG00000019699	ESPG0028571	GKEG0065570	ENSHGLG00100002901	HLAG0014763	ENSMAUG00000010930	MFUG0034606	ENSMODG00000001290	NULL	ENSMUSG00000051022	ENSMPUG00000019805	MCHG0083855	MFIG0038723	MLAG0003216	MYUG0034052	MPIG0075648	MYSG0019249	ENSNVIG00000007678	NPRG0021742	ENSOCUG00000007602	PLAG0038879	PBRG0025829	PABG0031166	PJAG0013164	PAUG0015051	ENSPCAG00000008061	NULL	RFEG0027876	RMAG0026582	RREG0017349	ENSSSCG00000021515	TROG0012135	ENSVVUG00000015066
ENSG00000002726	2310	ENSG00000002726	NULL	AALG0064606	ENSBTAG00000005419	NULL	ENSCAFG00000004665	ENSCPOG00000007933	NULL	ENSCSAG00000006844	ESPG0061210	NULL	ENSHGLG00100015843	NULL	NULL	MFUG0051747	ENSMODG00000003706	NULL	ENSMUSG00000029811	ENSMPUG00000007554	NULL	NULL	NULL	MYUG0031491	MPIG0038229	MYSG0039845	ENSNVIG00000002101	NPRG0016526	ENSOCUG00000014731	NULL	PBRG0070130	NULL	NULL	NULL	ENSPCAG00000011507	NULL	RFEG0075817	NULL	NULL	ENSSSCG00000016442	NULL	ENSVVUG00000009125
ENSG00000002745	1095	ENSG00000002745	NULL	NULL	ENSBTAG00000002940	NULL	ENSCAFG00000003496	ENSCPOG00000005635	NULL	ENSCSAG00000010637	ESPG0033017	NULL	ENSHGLG00100016096	HLAG0011454	ENSMAUG00000015173	NULL	ENSMODG00000015480	NULL	ENSMUSG00000029671	ENSMPUG00000006909	MCHG0095118	NULL	MLAG0012905	MYUG0030469	MPIG0000742	MYSG0016217	ENSNVIG00000001731	NPRG0016556	ENSOCUG00000014744	PLAG0035515	NULL	NULL	NULL	PAUG0047627	ENSPCAG00000014754	NULL	RFEG0040035	RMAG0024874	RREG0010544	ENSSSCG00000016617	NULL	ENSVVUG00000017214
ENSG00000002746	4818	ENSG00000002746	ASTG0014045	AALG0017712	ENSBTAG00000021216	CERG0019534	ENSCAFG00000003494	ENSCPOG00000000176	NULL	ENSCSAG00000015421	ESPG0021496	GKEG0024931	ENSHGLG00100018214	HLAG0012543	ENSMAUG00000003157	MFUG0013661	ENSMODG00000002297	NULL	ENSMUSG00000021301	ENSMPUG00000018147	MCHG0010118	MFIG0017833	MLAG0001526	MYUG0004311	MPIG0020984	MYSG0000956	ENSNVIG00000014191	NPRG0023414	ENSOCUG00000007994	PLAG0016164	NULL	NULL	NULL	PAUG0030926	ENSPCAG00000008414	NULL	RFEG0031468	RMAG0019182	RREG0015040	ENSSSCG00000036443	NULL	ENSVVUG00000006733
ENSG00000002822	2154	ENSG00000002822	ASTG0044504	AALG0024444	ENSBTAG00000002474	CERG0013695	ENSCAFG00000016463	ENSCPOG00000002556	CPLG0043241	ENSCSAG00000017583	ESPG0023191	GKEG0033356	ENSHGLG00100018261	HLAG0004782	ENSMAUG00000015181	MFUG0021178	ENSMODG00000017321	MHIG0000038	ENSMUSG00000029554	ENSMPUG00000017910	MCHG0083472	MFIG0012381	MLAG0034524	MYUG0036643	MPIG0041665	MYSG0008273	ENSNVIG00000003772	NPRG0000211	ENSOCUG00000037824	PLAG0006852	PBRG0037049	PABG0034751	PJAG0039155	PAUG0071919	NULL	PALG0006521	RFEG0027530	RMAG0017861	RREG0010920	ENSSSCG00000038766	TROG0028214	ENSVVUG00000004110
ENSG00000002834	783	ENSG00000002834	ASTG0057997	AALG0010846	ENSBTAG00000030587	CERG0028922	ENSCAFG00000029847	ENSCPOG00000034885	CPLG0013782	ENSCSAG00000002659	ESPG0014080	GKEG0016303	ENSHGLG00100007273	HLAG0061212	ENSMAUG00000000039	MFUG0037697	ENSMODG00000012649	MHIG0000195	ENSMUSG00000038366	ENSMPUG00000015061	MCHG0085688	MFIG0052759	MLAG0049552	MYUG0032796	MPIG0059742	MYSG0035052	ENSNVIG00000004716	NPRG0047686	ENSOCUG00000021796	PLAG0026371	PBRG0011441	PABG0010731	PJAG0038667	PAUG0023810	ENSPCAG00000000475	PALG0017883	RFEG0049673	RMAG0007361	RREG0049004	ENSSSCG00000040642	TROG0011242	ENSVVUG00000002100
ENSG00000002919	810	ENSG00000002919	ASTG0028129	AALG0056735	ENSBTAG00000020321	CERG0019505	ENSCAFG00000016833	ENSCPOG00000020234	CPLG0008502	ENSCSAG00000002545	ESPG0062337	GKEG0017608	ENSHGLG00100009463	HLAG0038142	ENSMAUG00000021528	MFUG0065263	ENSMODG00000051179	NULL	ENSMUSG00000020876	ENSMPUG00000015303	MCHG0002162	MFIG0026658	MLAG0002465	MYUG0019073	MPIG0024065	MYSG0013907	ENSNVIG00000005959	NPRG0071010	ENSOCUG00000002309	PLAG0057041	PBRG0049213	PABG0019676	PJAG0031803	PAUG0096301	ENSPCAG00000010728	PALG0002033	RFEG0068628	RMAG0028050	RREG0023856	ENSSSCG00000017528	TROG0028533	ENSVVUG00000003276
ENSG00000002933	705	ENSG00000002933	NULL	AALG0070612	ENSBTAG00000012078	CERG0031968	ENSCAFG00000031409	ENSCPOG00000007369	NULL	ENSCSAG00000006848	NULL	GKEG0079188	ENSHGLG00100006720	NULL	NULL	MFUG0037122	NULL	NULL	ENSMUSG00000023367	ENSMPUG00000007514	MCHG0066382	MFIG0064666	MLAG0037898	MYUG0054799	MPIG0063394	MYSG0053215	ENSNVIG00000002113	NPRG0074348	NULL	PLAG0057272	NULL	NULL	NULL	PAUG0021257	ENSPCAG00000000110	NULL	NULL	RMAG0077190	NULL	ENSSSCG00000016443	NULL	ENSVVUG00000009128
ENSG00000003056	831	ENSG00000003056	ASTG0055889	AALG0055883	ENSBTAG00000018207	CERG0032294	ENSCAFG00000013806	ENSCPOG00000007344	CPLG0005319	ENSCSAG00000009501	ESPG0052754	GKEG0093936	ENSHGLG00100004786	HLAG0028367	ENSMAUG00000004318	MFUG0012413	ENSMODG00000017991	MHIG0004008	ENSMUSG00000007458	ENSMPUG00000017539	MCHG0091917	MFIG0076962	MLAG0050456	MYUG0068112	MPIG0079959	MYSG0050589	ENSNVIG00000007917	NPRG0030131	ENSOCUG00000017823	PLAG0013417	PBRG0061748	PABG0011938	PJAG0020286	PAUG0099793	ENSPCAG00000014419	PALG0004834	RFEG0065945	RMAG0062505	RREG0035326	ENSSSCG00000040743	TROG0005165	ENSVVUG00000010445
ENSG00000003096	1974	ENSG00000003096	ASTG0037757	AALG0008851	ENSBTAG00000000501	CERG0022979	ENSCAFG00000018272	ENSCPOG00000011268	CPLG0013344	ENSCSAG00000018270	ESPG0008771	GKEG0023015	ENSHGLG00100017961	HLAG0017605	ENSMAUG00000014476	MFUG0011217	ENSMODG00000011266	NULL	ENSMUSG00000036782	ENSMPUG00000001730	MCHG0053032	MFIG0009017	MLAG0036337	MYUG0007620	MPIG0016093	MYSG0020297	ENSNVIG00000021933	NPRG0058617	ENSOCUG00000001993	PLAG0006110	PBRG0019809	PABG0020548	PJAG0035988	PAUG0026929	ENSPCAG00000007625	PALG0015797	RFEG0060245	RMAG0037665	RREG0066914	ENSSSCG00000012637	TROG0016050	ENSVVUG00000018564
ENSG00000003137	1536	ENSG00000003137	ASTG0037968	AALG0031767	ENSBTAG00000012212	CERG0006398	ENSCAFG00000009005	ENSCPOG00000006456	CPLG0045606	ENSCSAG00000015298	ESPG0009257	GKEG0011272	ENSHGLG00100005795	HLAG0009164	ENSMAUG00000001649	MFUG0049487	NULL	MHIG0004159	ENSMUSG00000063415	ENSMPUG00000007487	MCHG0021276	MFIG0050276	MLAG0041509	MYUG0037136	MPIG0015837	MYSG0043107	ENSNVIG00000002295	NPRG0046583	ENSOCUG00000007620	PLAG0023020	PBRG0006968	NULL	PJAG0015582	PAUG0007550	ENSPCAG00000008184	NULL	RFEG0044610	RMAG0009919	RREG0010433	ENSSSCG00000008311	TROG0022664	ENSVVUG00000007121
ENSG00000003147	1536	ENSG00000003147	ASTG0014758	AALG0022342	ENSBTAG00000000799	CERG0002890	ENSCAFG00000002257	ENSCPOG00000021862	CPLG0034112	ENSCSAG00000013228	ESPG0020307	GKEG0036003	ENSHGLG00100015312	HLAG0025009	NULL	MFUG0006404	NULL	MHIG0011490	ENSMUSG00000062995	ENSMPUG00000001408	MCHG0079946	MFIG0008171	MLAG0009757	MYUG0054910	MPIG0015921	MYSG0023989	ENSNVIG00000020027	NPRG0033241	ENSOCUG00000016815	PLAG0065809	PBRG0034329	PABG0019189	PJAG0026764	PAUG0027293	ENSPCAG00000009895	NULL	RFEG0043414	RMAG0019983	RREG0022672	ENSSSCG00000015346	TROG0000849	ENSVVUG00000015987
ENSG00000003249	834	ENSG00000003249	ASTG0017559	AALG0007215	ENSBTAG00000020318	CERG0029861	ENSCAFG00000019803	ENSCPOG00000000440	NULL	ENSCSAG00000002697	ESPG0019349	GKEG0034302	ENSHGLG00100009706	HLAG0022658	ENSMAUG00000012236	MFUG0016853	ENSMODG00000003299	NULL	ENSMUSG00000031970	ENSMPUG00000006953	MCHG0090422	MFIG0025204	MLAG0048251	MYUG0051435	MPIG0007452	MYSG0003054	NULL	NPRG0029658	ENSOCUG00000014163	PLAG0033044	PBRG0092012	PABG0031229	PJAG0042488	PAUG0014298	ENSPCAG00000004262	PALG0018668	RFEG0019195	RMAG0052314	RREG0067204	ENSSSCG00000002637	TROG0005047	ENSVVUG00000004886
ENSG00000003393	4971	ENSG00000003393	ASTG0005119	AALG0050346	ENSBTAG00000007395	CERG0005897	ENSCAFG00000012360	ENSCPOG00000014263	CPLG0023822	ENSCSAG00000010567	ESPG0038439	GKEG0031563	ENSHGLG00100005103	HLAG0062609	ENSMAUG00000013493	MFUG0044356	ENSMODG00000016329	MHIG0008141	ENSMUSG00000026024	ENSMPUG00000000314	MCHG0040048	MFIG0053428	MLAG0060960	MYUG0016780	MPIG0037745	MYSG0008611	ENSNVIG00000007935	NPRG0015809	ENSOCUG00000012488	PLAG0011475	PBRG0005027	PABG0024288	PJAG0035037	PAUG0018376	ENSPCAG00000012750	PALG0004614	RFEG0033259	RMAG0010684	RREG0013228	ENSSSCG00000016109	TROG0020022	ENSVVUG00000018378
ENSG00000003400	1566	ENSG00000003400	ASTG0046753	AALG0056872	NULL	NULL	NULL	ENSCPOG00000024282	CPLG0016088	ENSCSAG00000010787	ESPG0035081	GKEG0045360	ENSHGLG00100007473	HLAG0035648	NULL	MFUG0039526	ENSMODG00000015106	NULL	NULL	ENSMPUG00000000231	MCHG0108892	MFIG0047383	MLAG0044085	MYUG0054816	MPIG0082861	MYSG0060890	ENSNVIG00000008626	NPRG0033521	ENSOCUG00000004510	NULL	PBRG0050104	PABG0008319	PJAG0012611	PAUG0080789	ENSPCAG00000003609	PALG0001307	RFEG0095312	RMAG0058122	RREG0064425	ENSSSCG00000026940	TROG0009160	ENSVVUG00000018953
ENSG00000003402	1440	ENSG00000003402	ASTG0048901	AALG0025774	ENSBTAG00000010998	CERG0021900	ENSCAFG00000012130	ENSCPOG00000000098	CPLG0008617	ENSCSAG00000010798	ESPG0060352	GKEG0083077	ENSHGLG00100010243	HLAG0038903	ENSMAUG00000019942	MFUG0046110	ENSMODG00000015097	MHIG0006272	ENSMUSG00000026031	ENSMPUG00000000230	MCHG0086247	MFIG0054495	MLAG0056057	MYUG0058425	MPIG0068567	MYSG0046920	ENSNVIG00000008667	NPRG0037385	ENSOCUG00000011072	PLAG0006171	PBRG0062600	PABG0036880	PJAG0019999	PAUG0088875	ENSPCAG00000007008	PALG0018944	RFEG0097750	RMAG0057241	RREG0030178	ENSSSCG00000016101	TROG0023841	ENSVVUG00000018963
ENSG00000003436	912	ENSG00000003436	ASTG0058450	AALG0006417	ENSBTAG00000049919	NULL	ENSCAFG00000014752	NULL	NULL	ENSCSAG00000012471	ESPG0033066	GKEG0066573	ENSHGLG00100003046	HLAG0041905	ENSMAUG00000014555	NULL	ENSMODG00000010692	NULL	ENSMUSG00000027082	ENSMPUG00000012257	MCHG0085464	NULL	NULL	NULL	NULL	MYSG0049617	ENSNVIG00000002678	NPRG0013881	ENSOCUG00000008253	NULL	PBRG0021144	PABG0032869	NULL	NULL	ENSPCAG00000011084	NULL	NULL	NULL	NULL	ENSSSCG00000016032	NULL	ENSVVUG00000008954
ENSG00000003509	1323	ENSG00000003509	ASTG0061839	AALG0029783	ENSBTAG00000001113	CERG0013648	ENSCAFG00000006096	ENSCPOG00000021066	CPLG0024746	ENSCSAG00000012196	ESPG0006037	GKEG0032158	ENSHGLG00100005457	HLAG0012207	ENSMAUG00000009809	MFUG0062387	ENSMODG00000008252	NULL	ENSMUSG00000024082	ENSMPUG00000010232	MCHG0052806	MFIG0048742	MLAG0058989	MYUG0037503	MPIG0050250	MYSG0040220	ENSNVIG00000002868	NPRG0009782	ENSOCUG00000007239	PLAG0011502	PBRG0033278	PABG0016234	PJAG0022861	PAUG0033621	ENSPCAG00000001645	PALG0001132	RFEG0055868	RMAG0053511	RREG0059002	ENSSSCG00000008494	TROG0020664	ENSVVUG00000018888
ENSG00000003756	2445	ENSG00000003756	ASTG0046284	AALG0069180	ENSBTAG00000006330	CERG0012091	ENSCAFG00000010866	ENSCPOG00000008151	CPLG0018821	ENSCSAG00000014401	ESPG0052904	GKEG0093493	ENSHGLG00100010739	HLAG0043102	ENSMAUG00000020572	MFUG0062730	ENSMODG00000012301	MHIG0006381	ENSMUSG00000032580	NULL	MCHG0096157	MFIG0037653	MLAG0052687	MYUG0057759	MPIG0035561	MYSG0000640	ENSNVIG00000000629	NPRG0055167	ENSOCUG00000011652	PLAG0060265	PBRG0072015	PABG0028924	PJAG0034391	PAUG0098189	NULL	PALG0014261	RFEG0096038	RMAG0028851	RREG0063652	ENSSSCG00000011395	TROG0020545	ENSVVUG00000028647
ENSG00000003987	1980	ENSG00000003987	ASTG0008225	AALG0006107	ENSBTAG00000010372	CERG0013413	ENSCAFG00000006915	ENSCPOG00000011482	NULL	ENSCSAG00000016770	ESPG0010051	GKEG0038549	NULL	HLAG0019427	ENSMAUG00000009197	MFUG0003816	NULL	NULL	ENSMUSG00000039431	ENSMPUG00000017970	MCHG0103162	MFIG0016073	MLAG0021385	MYUG0010402	MPIG0033037	MYSG0006537	ENSNVIG00000007386	NPRG0054678	ENSOCUG00000008372	PLAG0049217	PBRG0032384	NULL	NULL	PAUG0025235	ENSPCAG00000010475	NULL	RFEG0004347	RMAG0006385	RREG0007195	ENSSSCG00000036785	NULL	ENSVVUG00000007402
ENSG00000003989	2094	ENSG00000003989	ASTG0047963	AALG0023200	ENSBTAG00000010085	CERG0008281	ENSCAFG00000006944	ENSCPOG00000008648	NULL	ENSCSAG00000016760	ESPG0000569	GKEG0098519	ENSHGLG00100003188	HLAG0037167	ENSMAUG00000018098	MFUG0048760	ENSMODG00000019050	MHIG0017859	ENSMUSG00000031596	ENSMPUG00000017968	MCHG0094704	MFIG0078631	MLAG0032542	MYUG0004748	MPIG0044394	MYSG0017022	NULL	NPRG0041281	ENSOCUG00000011284	PLAG0052660	PBRG0077716	NULL	PJAG0014775	PAUG0098237	ENSPCAG00000016191	NULL	RFEG0047699	RMAG0073615	RREG0013094	ENSSSCG00000006987	TROG0031151	ENSVVUG00000007388
ENSG00000004059	540	ENSG00000004059	ASTG0060765	AALG0035667	ENSBTAG00000009366	CERG0037267	ENSCAFG00000001726	ENSCPOG00000006239	CPLG0002689	ENSCSAG00000010208	ESPG0019250	GKEG0048851	ENSHGLG00100006040	HLAG0055429	ENSMAUG00000014825	MFUG0011230	ENSMODG00000015229	MHIG0014399	ENSMUSG00000020440	ENSMPUG00000006675	MCHG0101682	MFIG0060483	MLAG0013906	MYUG0046601	MPIG0061018	MYSG0014609	ENSNVIG00000000489	NPRG0015409	ENSOCUG00000024365	PLAG0039755	PBRG0082095	PABG0029050	PJAG0002501	PAUG0029940	ENSPCAG00000005717	PALG0017566	RFEG0052479	RMAG0028383	RREG0022288	ENSSSCG00000016593	TROG0004429	ENSVVUG00000007062
ENSG00000004139	2172	ENSG00000004139	ASTG0020058	AALG0001655	ENSBTAG00000002816	CERG0005020	ENSCAFG00000018678	ENSCPOG00000020193	CPLG0000604	ENSCSAG00000007321	ESPG0012363	GKEG0037518	ENSHGLG00100016283	HLAG0007905	ENSMAUG00000013667	MFUG0022450	ENSMODG00000019246	NULL	ENSMUSG00000050132	ENSMPUG00000014277	MCHG0082723	MFIG0002917	MLAG0008411	MYUG0017807	MPIG0030402	MYSG0024239	ENSNVIG00000017589	NPRG0054104	ENSOCUG00000007792	PLAG0046138	PBRG0010436	PABG0004774	PJAG0014686	PAUG0008227	ENSPCAG00000000923	PALG0009585	RFEG0027294	RMAG0005871	RREG0004423	ENSSSCG00000030358	TROG0014741	ENSVVUG00000016580
ENSG00000004142	1104	ENSG00000004142	ASTG0019283	AALG0052767	ENSBTAG00000008116	CERG0025237	ENSCAFG00000018665	ENSCPOG00000003155	CPLG0010939	ENSCSAG00000007358	ESPG0045540	GKEG0081677	ENSHGLG00100018510	HLAG0013982	ENSMAUG00000018090	MFUG0016043	ENSMODG00000019237	MHIG0013211	ENSMUSG00000001100	ENSMPUG00000014326	MCHG0059428	MFIG0062575	MLAG0040541	MYUG0061940	MPIG0100404	MYSG0018159	ENSNVIG00000017664	NPRG0051566	ENSOCUG00000007781	PLAG0050635	PBRG0021009	PABG0034733	PJAG0002352	PAUG0034211	ENSPCAG00000000767	PALG0010794	RFEG0079098	RMAG0043727	RREG0031053	ENSSSCG00000028920	TROG0026070	ENSVVUG00000015973
ENSG00000004399	5775	ENSG00000004399	ASTG0039143	AALG0010320	ENSBTAG00000001814	CERG0006845	ENSCAFG00000004613	ENSCPOG00000004989	CPLG0041914	ENSCSAG00000009144	ESPG0027858	GKEG0059322	ENSHGLG00100005324	HLAG0031507	ENSMAUG00000021112	MFUG0060858	ENSMODG00000006963	NULL	ENSMUSG00000030123	ENSMPUG00000017238	MCHG0096813	MFIG0036937	MLAG0010408	MYUG0043458	MPIG0067504	MYSG0069532	ENSNVIG00000009720	NPRG0010222	ENSOCUG00000013049	PLAG0064709	PBRG0026460	PABG0017748	PJAG0025275	PAUG0075898	ENSPCAG00000013240	PALG0010329	RFEG0060633	RMAG0026401	RREG0052452	ENSSSCG00000011592	TROG0013792	ENSVVUG00000013916
ENSG00000004455	717	ENSG00000004455	ASTG0060783	AALG0048580	ENSBTAG00000017605	CERG0033421	ENSCAFG00000010390	ENSCPOG00000031301	CPLG0040183	ENSCSAG00000001068	ESPG0058018	GKEG0051179	ENSHGLG00100005110	HLAG0056401	ENSMAUG00000016238	MFUG0049951	ENSMODG00000017363	MHIG0016877	ENSMUSG00000028792	ENSMPUG00000015160	MCHG0068543	MFIG0068979	MLAG0032069	MYUG0036777	MPIG0061437	MYSG0067280	ENSNVIG00000017140	NPRG0060529	ENSOCUG00000001832	PLAG0050011	PBRG0022147	PABG0016726	PJAG0016750	PAUG0014260	ENSPCAG00000016958	PALG0016174	RFEG0062685	RMAG0047352	RREG0060793	ENSSSCG00000032067	TROG0031421	ENSVVUG00000015537
ENSG00000004468	900	ENSG00000004468	NULL	AALG0065218	ENSBTAG00000013569	CERG0009236	ENSCAFG00000015298	NULL	CPLG0020309	ENSCSAG00000016422	ESPG0011999	GKEG0073102	ENSHGLG00100017970	HLAG0049813	ENSMAUG00000010213	MFUG0000049	ENSMODG00000001007	NULL	ENSMUSG00000029084	ENSMPUG00000002145	MCHG0013040	MFIG0013417	MLAG0059426	MYUG0068028	MPIG0016049	MYSG0011156	NULL	NPRG0006571	ENSOCUG00000017793	PLAG0019868	PBRG0036710	NULL	PJAG0045665	PAUG0028619	ENSPCAG00000001356	PALG0014588	RFEG0036225	RMAG0057872	RREG0011497	ENSSSCG00000008742	TROG0028279	ENSVVUG00000015370
ENSG00000004478	1377	ENSG00000004478	ASTG0031713	AALG0075752	ENSBTAG00000007605	CERG0027983	ENSCAFG00000015576	ENSCPOG00000002453	CPLG0039650	ENSCSAG00000011298	ESPG0059405	GKEG0057882	ENSHGLG00100010071	HLAG0025044	ENSMAUG00000008312	MFUG0049173	ENSMODG00000018354	MHIG0018461	ENSMUSG00000030357	ENSMPUG00000009418	MCHG0106497	MFIG0076236	MLAG0036383	MYUG0015832	MPIG0087503	MYSG0061026	ENSNVIG00000004965	NPRG0063144	ENSOCUG00000014603	PLAG0062706	PBRG0048752	PABG0025046	PJAG0038686	PAUG0055721	ENSPCAG00000010416	PALG0009611	RFEG0053993	RMAG0048356	RREG0052756	ENSSSCG00000000743	TROG0015316	ENSVVUG00000018302
ENSG00000004487	2628	ENSG00000004487	ASTG0019276	AALG0032771	ENSBTAG00000009500	CERG0002385	ENSCAFG00000013361	ENSCPOG00000010744	CPLG0047766	ENSCSAG00000000919	ESPG0027967	GKEG0092801	ENSHGLG00100007600	HLAG0009008	ENSMAUG00000018795	MFUG0002900	ENSMODG00000016138	MHIG0009609	ENSMUSG00000036940	ENSMPUG00000015915	MCHG0095498	MFIG0058287	MLAG0011013	MYUG0011123	MPIG0025876	MYSG0000916	ENSNVIG00000022665	NPRG0010349	ENSOCUG00000001164	PLAG0013698	PBRG0021912	PABG0036469	PJAG0041257	PAUG0034598	ENSPCAG00000011027	PALG0000365	RFEG0079099	RMAG0061299	RREG0008786	ENSSSCG00000003531	TROG0021283	ENSVVUG00000026002
ENSG00000004534	3369	ENSG00000004534	ASTG0054089	AALG0022247	ENSBTAG00000006328	CERG0009057	ENSCAFG00000010914	ENSCPOG00000008146	CPLG0026932	ENSCSAG00000014417	ESPG0064218	GKEG0092393	ENSHGLG00100012994	HLAG0028770	ENSMAUG00000014741	MFUG0031235	ENSMODG00000012312	MHIG0012593	ENSMUSG00000032582	ENSMPUG00000013269	MCHG0096162	MFIG0037657	MLAG0052688	MYUG0013008	MPIG0035567	MYSG0000637	ENSNVIG00000000576	NPRG0041919	ENSOCUG00000011638	PLAG0033307	PBRG0015587	PABG0028918	PJAG0034381	PAUG0037964	ENSPCAG00000005277	PALG0015517	RFEG0096026	RMAG0051060	RREG0053622	ENSSSCG00000011394	TROG0031559	ENSVVUG00000028652
ENSG00000004660	1596	ENSG00000004660	ASTG0017203	AALG0017869	ENSBTAG00000007166	CERG0021989	ENSCAFG00000019377	ENSCPOG00000007449	CPLG0037354	ENSCSAG00000013497	ESPG0019809	GKEG0007015	ENSHGLG00100005238	HLAG0019341	NULL	MFUG0036856	ENSMODG00000020509	MHIG0018354	ENSMUSG00000020785	ENSMPUG00000012363	MCHG0041271	MFIG0038816	MLAG0041578	MYUG0014971	MPIG0100697	MYSG0009444	ENSNVIG00000015762	NPRG0034282	ENSOCUG00000012043	NULL	PBRG0002250	PABG0027114	PJAG0010218	PAUG0008781	ENSPCAG00000012732	NULL	RFEG0043359	RMAG0011969	RREG0001445	ENSSSCG00000017873	TROG0000368	ENSVVUG00000026084
ENSG00000004700	1947	ENSG00000004700	ASTG0053124	AALG0030161	ENSBTAG00000021083	CERG0002836	ENSCAFG00000012221	ENSCPOG00000024644	CPLG0024357	ENSCSAG00000007974	ESPG0048413	GKEG0014318	ENSHGLG00100015306	HLAG0055091	ENSMAUG00000010642	MFUG0049320	ENSMODG00000017805	MHIG0007681	ENSMUSG00000030243	ENSMPUG00000000202	MCHG0027766	MFIG0075240	MLAG0061096	MYUG0033156	MPIG0021224	MYSG0025855	ENSNVIG00000020208	NPRG0015552	ENSOCUG00000008787	PLAG0016917	PBRG0009145	PABG0013688	PJAG0039476	PAUG0022314	ENSPCAG00000012685	PALG0003739	RFEG0084218	RMAG0003333	RREG0015130	ENSSSCG00000000580	TROG0031319	ENSVVUG00000001101
ENSG00000004766	2892	ENSG00000004766	ASTG0022333	AALG0009458	ENSBTAG00000014255	CERG0017864	ENSCAFG00000002018	ENSCPOG00000031577	CPLG0027607	ENSCSAG00000012652	ESPG0036588	GKEG0039426	ENSHGLG00100009644	HLAG0001652	ENSMAUG00000013902	MFUG0038258	ENSMODG00000019676	MHIG0009638	ENSMUSG00000001376	ENSMPUG00000008300	MCHG0058737	MFIG0028603	MLAG0013753	MYUG0039614	MPIG0037458	MYSG0018678	ENSNVIG00000017812	NPRG0047914	ENSOCUG00000000625	PLAG0034534	PBRG0029301	PABG0014186	PJAG0018067	PAUG0012616	ENSPCAG00000000207	PALG0000267	RFEG0086242	RMAG0042419	RREG0013187	ENSSSCG00000022982	TROG0029616	ENSVVUG00000015394
ENSG00000004776	480	ENSG00000004776	ASTG0022235	AALG0019570	ENSBTAG00000018598	CERG0035565	ENSCAFG00000006801	ENSCPOG00000032854	CPLG0020003	ENSCSAG00000004342	ESPG0006386	GKEG0079643	ENSHGLG00100006272	HLAG0000118	ENSMAUG00000021199	MFUG0009784	ENSMODG00000014018	NULL	ENSMUSG00000036854	ENSMPUG00000006080	MCHG0106068	MFIG0052588	MLAG0008644	MYUG0021925	MPIG0026631	MYSG0022725	ENSNVIG00000017126	NPRG0040348	ENSOCUG00000021287	PLAG0062297	PBRG0061478	PABG0026757	PJAG0029062	PAUG0086934	ENSPCAG00000005071	PALG0013369	RFEG0037277	RMAG0031232	RREG0012635	ENSSSCG00000023498	TROG0032944	ENSVVUG00000014980
ENSG00000004777	3378	ENSG00000004777	ASTG0012044	AALG0024700	ENSBTAG00000009714	CERG0025548	ENSCAFG00000006785	ENSCPOG00000019450	CPLG0005861	ENSCSAG00000004336	ESPG0001411	GKEG0035474	ENSHGLG00100006567	HLAG0007233	ENSMAUG00000012767	MFUG0015398	ENSMODG00000014038	NULL	ENSMUSG00000036882	ENSMPUG00000006039	MCHG0097937	MFIG0037459	MLAG0012172	MYUG0015734	MPIG0015567	MYSG0049853	ENSNVIG00000016931	NPRG0021917	ENSOCUG00000005892	PLAG0032015	PBRG0027632	PABG0030425	PJAG0015720	PAUG0023242	ENSPCAG00000005224	PALG0007551	RFEG0027691	RMAG0026288	RREG0001041	ENSSSCG00000039135	TROG0009665	ENSVVUG00000014942
ENSG00000004779	468	ENSG00000004779	ASTG0031066	AALG0045021	ENSBTAG00000006391	NULL	ENSCAFG00000017667	ENSCPOG00000012038	CPLG0014022	ENSCSAG00000006791	ESPG0021657	GKEG0078796	ENSHGLG00100019829	HLAG0028136	ENSMAUG00000013287	MFUG0062532	ENSMODG00000016352	NULL	ENSMUSG00000030869	ENSMPUG00000012142	MCHG0101551	MFIG0061014	MLAG0031055	MYUG0018467	MPIG0076509	MYSG0049775	ENSNVIG00000005719	NPRG0070170	ENSOCUG00000008457	PLAG0054855	PBRG0013942	PABG0016025	PJAG0020540	PAUG0079592	NULL	PALG0010776	RFEG0076518	RMAG0019826	RREG0054591	ENSSSCG00000010795	TROG0027738	ENSVVUG00000006032
ENSG00000004799	1233	ENSG00000004799	ASTG0024017	AALG0065090	ENSBTAG00000014069	CERG0010167	ENSCAFG00000002129	ENSCPOG00000033399	CPLG0014025	ENSCSAG00000012972	ESPG0058705	GKEG0083039	ENSHGLG00100006527	HLAG0055996	ENSMAUG00000014529	MFUG0060710	ENSMODG00000016516	MHIG0017564	ENSMUSG00000019577	ENSMPUG00000001556	MCHG0081728	MFIG0070497	MLAG0061664	MYUG0059704	MPIG0090779	MYSG0058496	ENSNVIG00000019382	NPRG0056257	ENSOCUG00000017120	PLAG0002907	PBRG0032250	PABG0026908	PJAG0041017	PAUG0065528	ENSPCAG00000011873	NULL	RFEG0058746	RMAG0012066	RREG0064359	ENSSSCG00000015334	TROG0007900	ENSVVUG00000015648
ENSG00000004809	1731	ENSG00000004809	NULL	AALG0015083	ENSBTAG00000010507	NULL	ENSCAFG00000003892	NULL	NULL	ENSCSAG00000015502	ESPG0055695	NULL	NULL	HLAG0031673	NULL	NULL	ENSMODG00000017929	NULL	ENSMUSG00000019834	ENSMPUG00000010133	NULL	MFIG0010910	MLAG0015122	MYUG0006023	MPIG0085156	MYSG0028472	ENSNVIG00000005380	NPRG0054338	ENSOCUG00000012086	PLAG0015458	PBRG0041461	NULL	PJAG0024799	NULL	ENSPCAG00000004135	NULL	RFEG0090278	RMAG0055935	RREG0010039	ENSSSCG00000004399	NULL	ENSVVUG00000006511
ENSG00000004838	1320	ENSG00000004838	ASTG0035554	AALG0006655	ENSBTAG00000020965	CERG0007247	ENSCAFG00000010609	ENSCPOG00000002769	CPLG0013453	ENSCSAG00000014199	ESPG0019448	GKEG0058444	ENSHGLG00100009425	HLAG0009662	ENSMAUG00000019279	MFUG0001175	ENSMODG00000012106	NULL	ENSMUSG00000010044	NULL	MCHG0026846	MFIG0003883	MLAG0011757	MYUG0053725	MPIG0004595	MYSG0002329	ENSNVIG00000001127	NPRG0056850	ENSOCUG00000005262	PLAG0038024	PBRG0048229	PABG0017862	PJAG0021774	PAUG0018928	ENSPCAG00000006538	PALG0006368	RFEG0082164	RMAG0011333	RREG0000655	ENSSSCG00000011408	TROG0000843	ENSVVUG00000028410
ENSG00000004846	3771	ENSG00000004846	NULL	NULL	ENSBTAG00000002595	NULL	ENSCAFG00000002654	ENSCPOG00000002896	NULL	ENSCSAG00000013593	NULL	NULL	NULL	NULL	ENSMAUG00000013511	NULL	NULL	NULL	ENSMUSG00000072791	ENSMPUG00000013926	NULL	NULL	NULL	NULL	NULL	NULL	ENSNVIG00000014039	NULL	ENSOCUG00000010857	NULL	NULL	NULL	NULL	NULL	NULL	NULL	NULL	NULL	NULL	ENSSSCG00000015377	NULL	ENSVVUG00000008164
ENSG00000004848	1686	ENSG00000004848	ASTG0012993	AALG0009224	ENSBTAG00000050504	CERG0012614	ENSCAFG00000013545	ENSCPOG00000019871	CPLG0000405	ENSCSAG00000014321	ESPG0005135	GKEG0033287	ENSHGLG00100003334	HLAG0007967	ENSMAUG00000002403	MFUG0018561	ENSMODG00000007311	NULL	ENSMUSG00000035277	ENSMPUG00000000092	MCHG0106689	MFIG0007530	MLAG0004997	MYUG0008211	NULL	MYSG0011736	ENSNVIG00000011108	NPRG0033278	NULL	NULL	PBRG0027338	NULL	NULL	PAUG0040743	ENSPCAG00000011497	NULL	RFEG0006348	RMAG0015539	RREG0014536	ENSSSCG00000020801	NULL	NULL
ENSG00000004864	2028	ENSG00000004864	ASTG0035645	AALG0016754	ENSBTAG00000003773	CERG0030710	ENSCAFG00000002161	ENSCPOG00000013200	CPLG0021893	ENSCSAG00000012995	ESPG0010526	GKEG0071253	NULL	HLAG0061296	ENSMAUG00000013308	MFUG0043895	NULL	MHIG0018525	ENSMUSG00000015112	ENSMPUG00000001535	MCHG0073314	MFIG0037604	MLAG0042539	MYUG0063467	MPIG0083679	MYSG0068795	ENSNVIG00000019576	NPRG0030804	ENSOCUG00000009953	PLAG0065032	PBRG0050303	PABG0018279	PJAG0030919	PAUG0019077	ENSPCAG00000010366	PALG0009069	RFEG0094891	RMAG0038752	RREG0052625	ENSSSCG00000015336	TROG0019309	ENSVVUG00000015715
ENSG00000004866	1755	ENSG00000004866	ASTG0051389	AALG0042356	ENSBTAG00000010756	CERG0015677	ENSCAFG00000003410	ENSCPOG00000015621	CPLG0004600	ENSCSAG00000010897	ESPG0038874	GKEG0083769	ENSHGLG00100004439	HLAG0028348	ENSMAUG00000008642	MFUG0039426	ENSMODG00000015806	NULL	ENSMUSG00000029534	ENSMPUG00000007184	MCHG0087031	MFIG0044102	MLAG0009225	MYUG0054948	MPIG0021128	MYSG0034661	ENSNVIG00000002263	NPRG0026644	ENSOCUG00000016156	PLAG0019472	PBRG0054076	PABG0022176	PJAG0041347	PAUG0014857	ENSPCAG00000009632	PALG0011832	RFEG0079270	RMAG0068944	RREG0032505	ENSSSCG00000016629	TROG0031577	ENSVVUG00000010415
ENSG00000004897	2490	ENSG00000004897	ASTG0024249	AALG0055208	ENSBTAG00000002726	CERG0004674	ENSCAFG00000013722	ENSCPOG00000002797	CPLG0009514	ENSCSAG00000003809	ESPG0060711	GKEG0002092	ENSHGLG00100016571	HLAG0010281	ENSMAUG00000013439	MFUG0042312	ENSMODG00000010908	MHIG0000269	ENSMUSG00000020687	ENSMPUG00000008090	MCHG0092052	MFIG0062840	MLAG0000958	MYUG0011154	MPIG0019531	MYSG0050606	ENSNVIG00000023135	NPRG0021518	ENSOCUG00000010815	PLAG0013234	PBRG0006701	PABG0024450	PJAG0027398	PAUG0019009	ENSPCAG00000014619	PALG0011110	RFEG0056042	RMAG0010303	RREG0047796	ENSSSCG00000017308	TROG0017847	ENSVVUG00000005408
ENSG00000004939	2733	ENSG00000004939	ASTG0032500	AALG0045217	ENSBTAG00000001610	CERG0033464	ENSCAFG00000014228	ENSCPOG00000023295	NULL	ENSCSAG00000003533	ESPG0042982	GKEG0056040	ENSHGLG00100015810	HLAG0029785	ENSMAUG00000009605	MFUG0051998	ENSMODG00000011613	NULL	ENSMUSG00000006574	ENSMPUG00000009443	MCHG0078545	MFIG0049107	MLAG0034384	MYUG0039203	MPIG0081468	MYSG0038592	ENSNVIG00000022705	NPRG0049652	ENSOCUG00000004499	NULL	PBRG0093500	NULL	NULL	NULL	ENSPCAG00000011922	NULL	RFEG0075337	RMAG0044695	RREG0036302	ENSSSCG00000017358	NULL	ENSVVUG00000017647
ENSG00000004948	1524	ENSG00000004948	ASTG0008993	NULL	ENSBTAG00000017458	NULL	ENSCAFG00000002033	ENSCPOG00000006940	NULL	ENSCSAG00000012713	NULL	GKEG0004853	ENSHGLG00100002238	HLAG0025230	ENSMAUG00000001795	MFUG0011726	ENSMODG00000019674	NULL	ENSMUSG00000023964	ENSMPUG00000008144	MCHG0098316	MFIG0034515	MLAG0001768	NULL	MPIG0014276	MYSG0016267	ENSNVIG00000018033	NULL	ENSOCUG00000006148	NULL	PBRG0078996	NULL	NULL	PAUG0012549	ENSPCAG00000010206	NULL	RFEG0017723	RMAG0061649	RREG0027829	ENSSSCG00000015320	NULL	ENSVVUG00000015480
ENSG00000004961	804	ENSG00000004961	ASTG0051385	AALG0025873	ENSBTAG00000012113	CERG0036589	ENSCAFG00000011591	ENSCPOG00000031901	CPLG0042269	ENSCSAG00000015264	ESPG0001940	GKEG0077570	ENSHGLG00100004225	HLAG0009472	ENSMAUG00000002769	MFUG0064229	ENSMODG00000043457	MHIG0014400	ENSMUSG00000031352	ENSMPUG00000002511	MCHG0050642	MFIG0055949	MLAG0013199	MYUG0052917	MPIG0034735	MYSG0005092	ENSNVIG00000019371	NPRG0031681	ENSOCUG00000010479	PLAG0025756	PBRG0092779	PABG0019065	PJAG0019246	PAUG0033361	ENSPCAG00000005963	PALG0001970	RFEG0056738	RMAG0021625	RREG0041860	ENSSSCG00000012111	TROG0017288	ENSVVUG00000019075
ENSG00000004975	2208	ENSG00000004975	ASTG0012368	AALG0033882	ENSBTAG00000003075	CERG0006687	ENSCAFG00000016066	ENSCPOG00000023401	CPLG0046251	ENSCSAG00000011919	ESPG0063288	GKEG0087925	ENSHGLG00100012863	HLAG0021670	NULL	MFUG0013943	ENSMODG00000006553	NULL	ENSMUSG00000020888	ENSMPUG00000010482	MCHG0039730	MFIG0031327	MLAG0061879	MYUG0019254	MPIG0055752	MYSG0055082	ENSNVIG00000002277	NPRG0012805	ENSOCUG00000006978	PLAG0050319	NULL	PABG0036754	PJAG0013099	PAUG0058575	NULL	NULL	RFEG0098817	RMAG0038799	RREG0055180	ENSSSCG00000025689	TROG0020744	ENSVVUG00000027808
ENSG00000005007	3387	ENSG00000005007	ASTG0054873	AALG0074130	ENSBTAG00000020922	CERG0011916	ENSCAFG00000014578	ENSCPOG00000025463	CPLG0047322	ENSCSAG00000005276	ESPG0060596	GKEG0057649	ENSHGLG00100005904	HLAG0010703	ENSMAUG00000011398	MFUG0062491	ENSMODG00000003689	MHIG0013796	ENSMUSG00000058301	ENSMPUG00000015516	MCHG0108889	MFIG0068710	MLAG0032137	MYUG0064266	MPIG0064186	MYSG0042613	ENSNVIG00000019863	NPRG0038873	NULL	PLAG0036430	PBRG0023960	PABG0022498	PJAG0036808	PAUG0066519	ENSPCAG00000012962	PALG0004151	RFEG0069043	RMAG0023422	RREG0028346	ENSSSCG00000039301	TROG0007417	ENSVVUG00000007797
ENSG00000005020	1077	ENSG00000005020	ASTG0051603	AALG0063260	ENSBTAG00000005650	CERG0013716	ENSCAFG00000002921	ENSCPOG00000000258	CPLG0011944	ENSCSAG00000014230	ESPG0036082	GKEG0023257	ENSHGLG00100006925	HLAG0029320	ENSMAUG00000002622	MFUG0050635	ENSMODG00000000521	NULL	ENSMUSG00000059182	ENSMPUG00000004697	MCHG0025258	MFIG0040721	MLAG0047503	MYUG0039815	MPIG0038320	MYSG0031436	ENSNVIG00000012244	NPRG0028007	ENSOCUG00000011330	PLAG0065424	PBRG0008212	PABG0033591	PJAG0045031	PAUG0058023	ENSPCAG00000004202	PALG0013690	RFEG0061367	RMAG0074425	RREG0039382	ENSSSCG00000016708	TROG0017341	ENSVVUG00000024816
ENSG00000005022	894	ENSG00000005022	ASTG0023931	AALG0064703	ENSBTAG00000046037	CERG0011644	ENSCAFG00000018384	ENSCPOG00000009202	CPLG0024210	ENSCSAG00000018358	ESPG0015165	GKEG0094533	ENSHGLG00100004846	HLAG0021859	NULL	MFUG0063430	ENSMODG00000041078	MHIG0010713	ENSMUSG00000016319	NULL	MCHG0056687	MFIG0066240	MLAG0028285	MYUG0048000	MPIG0066469	MYSG0061274	NULL	NPRG0051963	ENSOCUG00000013268	PLAG0036342	PBRG0052507	PABG0024682	PJAG0006911	PAUG0093840	NULL	PALG0017225	RFEG0081791	RMAG0038856	RREG0058101	ENSSSCG00000012623	TROG0025414	ENSVVUG00000008065
ENSG00000005059	1008	ENSG00000005059	ASTG0060463	AALG0062815	ENSBTAG00000012995	CERG0018665	ENSCAFG00000011415	ENSCPOG00000002110	CPLG0032082	ENSCSAG00000003935	ESPG0061755	GKEG0052613	ENSHGLG00100014899	HLAG0047712	ENSMAUG00000002957	MFUG0039636	ENSMODG00000005959	NULL	ENSMUSG00000027994	ENSMPUG00000008645	MCHG0101372	MFIG0037318	NULL	MYUG0014877	NULL	MYSG0045147	ENSNVIG00000008506	NPRG0001152	ENSOCUG00000013751	PLAG0030046	PBRG0017687	PABG0011744	PJAG0023087	PAUG0007045	ENSPCAG00000013659	PALG0008255	RFEG0005333	RMAG0058645	RREG0051297	ENSSSCG00000009141	TROG0010098	ENSVVUG00000023021
ENSG00000005073	939	ENSG00000005073	ASTG0031685	AALG0034886	ENSBTAG00000014738	CERG0038439	ENSCAFG00000002966	ENSCPOG00000039723	CPLG0010362	ENSCSAG00000014310	NULL	GKEG0064170	ENSHGLG00100006320	HLAG0042795	ENSMAUG00000001056	MFUG0044127	ENSMODG00000000453	NULL	ENSMUSG00000038210	ENSMPUG00000004822	MCHG0107642	MFIG0055127	MLAG0043012	MYUG0038283	MPIG0070376	MYSG0037690	ENSNVIG00000012100	NULL	ENSOCUG00000015170	NULL	NULL	PABG0032598	PJAG0033549	PAUG0069216	ENSPCAG00000016505	PALG0018370	RFEG0085093	RMAG0058488	RREG0047771	ENSSSCG00000016698	TROG0010522	ENSVVUG00000024785
ENSG00000005100	2121	ENSG00000005100	ASTG0056050	AALG0005703	ENSBTAG00000032083	CERG0021647	NULL	ENSCPOG00000003681	CPLG0012621	ENSCSAG00000012784	ESPG0005929	GKEG0007203	ENSHGLG00100012963	HLAG0014118	ENSMAUG00000011100	MFUG0007738	ENSMODG00000016649	NULL	ENSMUSG00000040620	ENSMPUG00000011250	MCHG0086287	MFIG0002663	MLAG0058257	MYUG0058081	MPIG0025945	MYSG0043805	ENSNVIG00000018855	NPRG0038484	ENSOCUG00000004805	PLAG0028867	PBRG0007835	PABG0024986	PJAG0026760	PAUG0035888	ENSPCAG00000006190	PALG0003828	RFEG0071409	RMAG0045643	RREG0043092	ENSSSCG00000039064	TROG0011707	ENSVVUG00000027336
ENSG00000005102	762	ENSG00000005102	NULL	NULL	ENSBTAG00000015751	NULL	ENSCAFG00000014476	ENSCPOG00000022047	CPLG0000992	ENSCSAG00000003450	NULL	NULL	ENSHGLG00100000897	NULL	ENSMAUG00000001629	NULL	ENSMODG00000015190	NULL	ENSMUSG00000001493	ENSMPUG00000009670	MCHG0000742	MFIG0063310	NULL	MYUG0046447	MPIG0046912	NULL	ENSNVIG00000021400	NPRG0012485	ENSOCUG00000002945	NULL	NULL	NULL	NULL	NULL	ENSPCAG00000002856	NULL	NULL	RMAG0058142	RREG0039709	ENSSSCG00000017376	NULL	ENSVVUG00000017472
ENSG00000005108	4971	ENSG00000005108	ASTG0006879	AALG0002486	ENSBTAG00000007680	CERG0027466	ENSCAFG00000002280	ENSCPOG00000000279	CPLG0002079	ENSCSAG00000013288	ESPG0013355	GKEG0035498	ENSHGLG00100003614	HLAG0043682	ENSMAUG00000015901	MFUG0005786	ENSMODG00000014167	NULL	ENSMUSG00000032625	ENSMPUG00000014130	MCHG0087360	MFIG0061445	MLAG0029789	MYUG0041090	MPIG0066342	MYSG0032101	ENSNVIG00000002491	NPRG0039296	ENSOCUG00000008865	PLAG0014044	PBRG0001551	PABG0021000	PJAG0036548	PAUG0024299	ENSPCAG00000006700	NULL	RFEG0073496	RMAG0039863	RREG0028864	ENSSSCG00000015350	TROG0021849	ENSVVUG00000016151
ENSG00000005156	3027	ENSG00000005156	ASTG0008619	AALG0048966	ENSBTAG00000018689	CERG0004734	ENSCAFG00000018330	ENSCPOG00000013032	CPLG0019535	ENSCSAG00000006328	ESPG0026265	GKEG0033083	ENSHGLG00100013038	HLAG0058654	ENSMAUG00000020082	MFUG0039893	ENSMODG00000019147	MHIG0001771	ENSMUSG00000020697	ENSMPUG00000014859	MCHG0061330	MFIG0073738	MLAG0018798	MYUG0011354	MPIG0055950	MYSG0035248	ENSNVIG00000019831	NPRG0037238	ENSOCUG00000006305	PLAG0016410	PBRG0047969	PABG0025223	PJAG0025993	PAUG0081658	ENSPCAG00000002413	PALG0010907	RFEG0088029	RMAG0069143	RREG0063975	ENSSSCG00000024770	TROG0015443	ENSVVUG00000020483
ENSG00000005175	1995	ENSG00000005175	ASTG0005648	AALG0077191	ENSBTAG00000018690	CERG0014484	ENSCAFG00000009223	ENSCPOG00000002785	CPLG0033320	ENSCSAG00000006707	ESPG0009201	GKEG0016590	ENSHGLG00100008551	HLAG0006034	ENSMAUG00000018381	MFUG0004157	ENSMODG00000009726	MHIG0009924	ENSMUSG00000022466	ENSMPUG00000000401	MCHG0096236	MFIG0068776	MLAG0009744	MYUG0066504	MPIG0044038	MYSG0058284	ENSNVIG00000005809	NPRG0058200	ENSOCUG00000002316	PLAG0031575	PBRG0057855	PABG0028053	PJAG0031763	PAUG0074833	ENSPCAG00000002031	PALG0005563	RFEG0034149	RMAG0029050	RREG0037714	ENSSSCG00000021166	TROG0005514	ENSVVUG00000017947
ENSG00000005187	1758	ENSG00000005187	ASTG0032087	AALG0072543	ENSBTAG00000006447	CERG0008712	ENSCAFG00000017952	ENSCPOG00000008928	NULL	ENSCSAG00000007600	ESPG0057259	GKEG0081479	ENSHGLG00100012363	HLAG0032423	ENSMAUG00000014046	MFUG0034316	ENSMODG00000007016	NULL	ENSMUSG00000030935	ENSMPUG00000013668	MCHG0088836	MFIG0071610	MLAG0052778	MYUG0052967	NULL	MYSG0057437	ENSNVIG00000023732	NPRG0070698	ENSOCUG00000009900	PLAG0059006	PBRG0093827	NULL	NULL	NULL	ENSPCAG00000006108	PALG0010367	RFEG0065146	RMAG0046129	RREG0064433	ENSSSCG00000007857	NULL	ENSVVUG00000023245
ENSG00000005189	2322	ENSG00000005189	ASTG0007227	AALG0019684	ENSBTAG00000006449	CERG0017115	ENSCAFG00000017924	ENSCPOG00000008940	NULL	ENSCSAG00000007562	ESPG0025222	GKEG0061771	ENSHGLG00100013255	HLAG0036531	NULL	MFUG0001606	ENSMODG00000007059	NULL	ENSMUSG00000030924	ENSMPUG00000013643	NULL	NULL	NULL	NULL	NULL	NULL	ENSNVIG00000023718	NPRG0039658	ENSOCUG00000009913	PLAG0037698	PBRG0049559	NULL	NULL	NULL	ENSPCAG00000006265	PALG0018827	RFEG0065148	RMAG0023683	RREG0023085	ENSSSCG00000007855	NULL	ENSVVUG00000023257
ENSG00000005194	936	ENSG00000005194	ASTG0020960	AALG0044248	ENSBTAG00000001854	CERG0005249	ENSCAFG00000008740	ENSCPOG00000027225	CPLG0043846	ENSCSAG00000004912	ESPG0043458	GKEG0085103	ENSHGLG00100013812	HLAG0030178	ENSMAUG00000007775	MFUG0002122	ENSMODG00000013522	MHIG0008242	ENSMUSG00000031781	ENSMPUG00000004406	MCHG0109385	MFIG0077501	MLAG0051477	MYUG0042999	MPIG0080038	MYSG0062868	ENSNVIG00000015439	NPRG0032023	ENSOCUG00000007485	PLAG0029972	PBRG0092125	PABG0021885	PJAG0037033	PAUG0058472	ENSPCAG00000003593	PALG0001440	RFEG0011511	RMAG0007627	RREG0021688	ENSSSCG00000029519	TROG0025220	ENSVVUG00000023511
ENSG00000005206	1776	ENSG00000005206	ASTG0011125	NULL	ENSBTAG00000004524	CERG0020490	ENSCAFG00000019406	ENSCPOG00000026275	CPLG0029800	ENSCSAG00000011592	ESPG0060791	GKEG0016212	ENSHGLG00100001015	HLAG0056834	ENSMAUG00000020905	MFUG0041194	ENSMODG00000004756	MHIG0015577	ENSMUSG00000035206	ENSMPUG00000006903	MCHG0056105	MFIG0068957	MLAG0049648	MYUG0043780	MPIG0053987	MYSG0058142	ENSNVIG00000005260	NPRG0042970	NULL	PLAG0024282	PBRG0045008	PABG0036170	PJAG0014971	PAUG0061312	ENSPCAG00000011127	PALG0006923	RFEG0087876	RMAG0054699	RREG0043640	ENSSSCG00000013464	TROG0005796	ENSVVUG00000002645
ENSG00000005238	1614	ENSG00000005238	ASTG0044800	AALG0070676	ENSBTAG00000011394	CERG0023498	ENSCAFG00000002017	ENSCPOG00000012040	CPLG0018684	ENSCSAG00000010301	ESPG0059751	GKEG0032838	ENSHGLG00100003024	HLAG0050164	ENSMAUG00000022204	MFUG0020108	ENSMODG00000007719	NULL	ENSMUSG00000036002	ENSMPUG00000004714	MCHG0038242	MFIG0057811	MLAG0058275	MYUG0007384	MPIG0060346	MYSG0041839	ENSNVIG00000023996	NPRG0048785	ENSOCUG00000006457	PLAG0002255	PBRG0045986	PABG0034544	PJAG0027872	PAUG0018569	ENSPCAG00000014697	PALG0009392	RFEG0080122	RMAG0054921	RREG0048811	ENSSSCG00000005301	TROG0006869	ENSVVUG00000026026
ENSG00000005243	630	ENSG00000005243	ASTG0024927	AALG0010581	ENSBTAG00000039954	CERG0035669	ENSCAFG00000016828	ENSCPOG00000019500	CPLG0047424	ENSCSAG00000002558	ESPG0035453	GKEG0090723	ENSHGLG00100005392	HLAG0053892	ENSMAUG00000010560	MFUG0061746	ENSMODG00000012424	MHIG0013911	ENSMUSG00000018672	ENSMPUG00000015292	MCHG0095367	MFIG0049641	MLAG0060686	MYUG0059816	MPIG0045581	MYSG0055454	ENSNVIG00000005837	NPRG0060654	ENSOCUG00000001802	PLAG0013086	PBRG0042966	PABG0030170	PJAG0042554	PAUG0072379	ENSPCAG00000002327	NULL	RFEG0024509	RMAG0046191	RREG0053527	ENSSSCG00000017526	TROG0032542	ENSVVUG00000003249
ENSG00000005302	1563	ENSG00000005302	ASTG0016275	AALG0037419	ENSBTAG00000009278	CERG0034681	ENSCAFG00000011611	ENSCPOG00000004692	CPLG0036451	ENSCSAG00000015196	ESPG0007449	GKEG0011710	ENSHGLG00100016633	HLAG0052378	ENSMAUG00000013952	MFUG0008872	ENSMODG00000017350	MHIG0008776	ENSMUSG00000031358	ENSMPUG00000002545	MCHG0027353	MFIG0072280	MLAG0026087	MYUG0041955	MPIG0097205	MYSG0057224	ENSNVIG00000019505	NPRG0053031	ENSOCUG00000037235	PLAG0033978	PBRG0021272	PABG0031998	PJAG0040543	PAUG0018407	ENSPCAG00000005332	PALG0011503	RFEG0018285	RMAG0031126	RREG0057288	ENSSSCG00000012114	TROG0000057	ENSVVUG00000019141
ENSG00000005339	7326	ENSG00000005339	ASTG0006307	AALG0015164	ENSBTAG00000026403	CERG0036210	ENSCAFG00000019251	ENSCPOG00000004987	CPLG0042896	ENSCSAG00000009832	ESPG0046133	GKEG0007673	ENSHGLG00100004428	HLAG0057758	ENSMAUG00000010329	MFUG0044183	ENSMODG00000016396	NULL	ENSMUSG00000022521	ENSMPUG00000015036	MCHG0091802	MFIG0045234	MLAG0040439	MYUG0058485	NULL	MYSG0055642	ENSNVIG00000023450	NPRG0062650	ENSOCUG00000004458	PLAG0002336	PBRG0023756	PABG0016531	PJAG0036333	PAUG0071801	ENSPCAG00000014379	PALG0019491	RFEG0068887	RMAG0045023	RREG0017026	ENSSSCG00000007951	TROG0026312	ENSVVUG00000016226
ENSG00000005379	5571	ENSG00000005379	ASTG0007538	AALG0038407	ENSBTAG00000046321	CERG0009917	ENSCAFG00000017493	ENSCPOG00000009749	CPLG0010084	ENSCSAG00000005747	ESPG0021277	GKEG0001970	ENSHGLG00100006781	HLAG0015790	ENSMAUG00000022036	MFUG0022768	ENSMODG00000014734	NULL	ENSMUSG00000034156	ENSMPUG00000015334	MCHG0105310	MFIG0018840	MLAG0005996	MYUG0042111	MPIG0007902	MYSG0010326	ENSNVIG00000012869	NPRG0018151	ENSOCUG00000009705	PLAG0026751	PBRG0024177	PABG0023181	PJAG0003360	PAUG0035655	ENSPCAG00000010986	PALG0013217	RFEG0008322	RMAG0052184	RREG0014923	ENSSSCG00000017638	TROG0004837	ENSVVUG00000011976
ENSG00000005381	2235	ENSG00000005381	NULL	AALG0058788	ENSBTAG00000011616	NULL	ENSCAFG00000017474	ENSCPOG00000027142	NULL	ENSCSAG00000005701	NULL	GKEG0018481	ENSHGLG00100006360	HLAG0011435	ENSMAUG00000000644	MFUG0005632	NULL	NULL	ENSMUSG00000009350	ENSMPUG00000015340	MCHG0076572	MFIG0019499	NULL	MYUG0013138	MPIG0014138	NULL	ENSNVIG00000012799	NPRG0013301	ENSOCUG00000006526	PLAG0014512	NULL	PABG0032279	PJAG0007657	PAUG0029021	ENSPCAG00000003005	NULL	RFEG0021351	RMAG0025843	RREG0053357	ENSSSCG00000017637	TROG0026680	ENSVVUG00000011957
ENSG00000005421	1065	ENSG00000005421	ASTG0022511	AALG0060577	ENSBTAG00000015654	CERG0023765	NULL	ENSCPOG00000037806	NULL	ENSCSAG00000012943	ESPG0057501	GKEG0084679	ENSHGLG00100005969	HLAG0055460	ENSMAUG00000016513	MFUG0059735	NULL	MHIG0015415	ENSMUSG00000002588	ENSMPUG00000001579	MCHG0072286	MFIG0045451	MLAG0007220	MYUG0013242	NULL	MYSG0063668	ENSNVIG00000019295	NPRG0055233	ENSOCUG00000005136	PLAG0043580	PBRG0080669	NULL	PJAG0044318	PAUG0100329	NULL	NULL	RFEG0097141	RMAG0067328	RREG0061497	ENSSSCG00000015332	TROG0024827	ENSVVUG00000015624
ENSG00000005436	2343	ENSG00000005436	ASTG0031932	AALG0036727	ENSBTAG00000008048	CERG0025484	ENSCAFG00000008156	ENSCPOG00000002225	CPLG0035884	ENSCSAG00000015854	ESPG0050156	GKEG0056146	ENSHGLG00100003908	HLAG0043070	ENSMAUG00000021915	MFUG0059192	NULL	NULL	ENSMUSG00000035125	ENSMPUG00000008412	MCHG0097815	MFIG0075161	MLAG0018417	MYUG0014932	MPIG0059920	MYSG0064639	ENSNVIG00000019670	NPRG0029526	ENSOCUG00000001715	PLAG0031191	PBRG0031831	PABG0014759	PJAG0020670	PAUG0061655	ENSPCAG00000001755	PALG0015475	RFEG0087023	RMAG0049495	RREG0059863	ENSSSCG00000021287	TROG0000229	ENSVVUG00000003380
ENSG00000005448	1002	ENSG00000005448	ASTG0020096	AALG0044596	ENSBTAG00000000489	CERG0010462	ENSCAFG00000008561	ENSCPOG00000012721	CPLG0033715	ENSCSAG00000015579	ESPG0004085	GKEG0055941	ENSHGLG00100012439	HLAG0006923	ENSMAUG00000009275	MFUG0053780	ENSMODG00000004993	NULL	ENSMUSG00000030032	ENSMPUG00000007919	MCHG0002591	MFIG0070643	MLAG0037699	MYUG0045369	MPIG0023239	MYSG0025822	ENSNVIG00000000037	NPRG0049951	ENSOCUG00000015295	PLAG0016587	PBRG0022278	PABG0016323	PJAG0044203	PAUG0002142	ENSPCAG00000016719	PALG0016812	RFEG0042724	RMAG0055479	RREG0041313	ENSSSCG00000008282	TROG0024541	ENSVVUG00000004529
ENSG00000005469	1920	ENSG00000005469	ASTG0044430	AALG0062263	ENSBTAG00000021535	CERG0035887	ENSCAFG00000001827	ENSCPOG00000011375	CPLG0032047	ENSCSAG00000012375	ESPG0057600	GKEG0058420	ENSHGLG00100009972	HLAG0059148	ENSMAUG00000005063	MFUG0045377	ENSMODG00000010129	MHIG0015453	ENSMUSG00000003623	ENSMPUG00000018307	MCHG0109326	MFIG0056263	MLAG0030071	MYUG0036049	MPIG0054956	MYSG0061344	ENSNVIG00000002274	NPRG0063217	ENSOCUG00000010544	PLAG0064059	PBRG0004935	PABG0023406	PJAG0020281	PAUG0093520	ENSPCAG00000006473	PALG0011615	RFEG0083098	RMAG0072943	RREG0055304	ENSSSCG00000015391	TROG0026327	ENSVVUG00000001255
ENSG00000005471	3858	ENSG00000005471	ASTG0047810	AALG0067524	ENSBTAG00000005653	CERG0024798	ENSCAFG00000001833	NULL	NULL	NULL	ESPG0057599	GKEG0083905	ENSHGLG00100005894	HLAG0036186	ENSMAUG00000009073	MFUG0058514	NULL	MHIG0015654	ENSMUSG00000042476	ENSMPUG00000018308	MCHG0078888	MFIG0078761	MLAG0048459	MYUG0065756	MPIG0004467	MYSG0059293	ENSNVIG00000002406	NPRG0070110	NULL	PLAG0051113	PBRG0032049	NULL	PJAG0044168	PAUG0060542	ENSPCAG00000006530	NULL	RFEG0092986	RMAG0068002	RREG0058262	ENSSSCG00000024520	TROG0026450	NULL
ENSG00000005483	5574	ENSG00000005483	ASTG0003157	AALG0057417	ENSBTAG00000009207	CERG0024284	ENSCAFG00000004125	ENSCPOG00000001331	CPLG0019205	ENSCSAG00000011566	ESPG0041393	GKEG0022610	ENSHGLG00100013110	HLAG0040048	ENSMAUG00000010184	MFUG0047096	ENSMODG00000017347	MHIG0000571	ENSMUSG00000029004	ENSMPUG00000018261	MCHG0085084	MFIG0074082	MLAG0013976	MYUG0003203	MPIG0061587	MYSG0059040	ENSNVIG00000016469	NPRG0056247	ENSOCUG00000008790	PLAG0019589	PBRG0065219	PABG0024336	PJAG0027217	PAUG0040852	ENSPCAG00000013993	NULL	RFEG0001992	RMAG0074037	RREG0052721	ENSSSCG00000029082	TROG0030536	ENSVVUG00000014558
ENSG00000005486	1092	ENSG00000005486	ASTG0060143	AALG0064255	ENSBTAG00000005089	CERG0020591	ENSCAFG00000013405	ENSCPOG00000036336	CPLG0006204	ENSCSAG00000018153	ESPG0007904	GKEG0023036	ENSHGLG00100003385	HLAG0005123	ENSMAUG00000019931	MFUG0050553	ENSMODG00000039919	NULL	ENSMUSG00000039917	ENSMPUG00000016030	MCHG0014774	MFIG0040228	MLAG0039260	MYUG0020927	MPIG0066216	MYSG0026469	ENSNVIG00000003937	NPRG0017731	ENSOCUG00000013803	PLAG0030513	PBRG0014482	PABG0017910	PJAG0045627	PAUG0047909	ENSPCAG00000014211	PALG0011369	RFEG0087736	RMAG0026270	RREG0004038	ENSSSCG00000040182	TROG0021168	ENSVVUG00000023778
ENSG00000005513	1338	ENSG00000005513	ASTG0005220	AALG0027634	ENSBTAG00000020737	CERG0005600	ENSCAFG00000019601	ENSCPOG00000002664	CPLG0037273	ENSCSAG00000011890	ESPG0028030	GKEG0023057	ENSHGLG00100012223	HLAG0003485	ENSMAUG00000013294	MFUG0008578	ENSMODG00000016905	NULL	ENSMUSG00000024176	ENSMPUG00000015893	MCHG0027165	MFIG0032681	MLAG0014326	MYUG0000788	MPIG0043196	MYSG0020421	ENSNVIG00000016342	NPRG0033206	NULL	PLAG0022264	PBRG0091044	NULL	PJAG0009698	PAUG0028191	ENSPCAG00000012287	NULL	RFEG0034995	RMAG0018933	RREG0011968	ENSSSCG00000037970	TROG0026794	ENSVVUG00000011383
ENSG00000005801	1899	ENSG00000005801	NULL	NULL	NULL	NULL	NULL	NULL	NULL	ENSCSAG00000009521	NULL	NULL	NULL	NULL	NULL	NULL	NULL	NULL	NULL	NULL	NULL	NULL	NULL	NULL	NULL	NULL	NULL	NULL	NULL	NULL	NULL	NULL	NULL	NULL	NULL	NULL	NULL	NULL	NULL	NULL	NULL	NULL
ENSG00000005810	14034	ENSG00000005810	ASTG0041898	AALG0008982	ENSBTAG00000018851	CERG0014644	ENSCAFG00000005105	ENSCPOG00000003164	CPLG0020195	ENSCSAG00000017585	ESPG0019891	GKEG0029507	ENSHGLG00100002528	HLAG0017770	ENSMAUG00000019434	MFUG0019892	ENSMODG00000001380	MHIG0008128	ENSMUSG00000033004	ENSMPUG00000003254	MCHG0104668	MFIG0048580	MLAG0059127	MYUG0009173	MPIG0019447	MYSG0061007	ENSNVIG00000015073	NPRG0037227	ENSOCUG00000030837	PLAG0019313	PBRG0002042	PABG0031686	PJAG0024492	PAUG0049814	ENSPCAG00000002414	PALG0010986	RFEG0058304	RMAG0026280	RREG0034407	ENSSSCG00000009473	TROG0014706	ENSVVUG00000010036
ENSG00000005812	1284	ENSG00000005812	ASTG0039332	AALG0045794	ENSBTAG00000018848	CERG0038471	ENSCAFG00000005072	ENSCPOG00000004983	CPLG0010732	ENSCSAG00000017589	ESPG0061900	GKEG0092880	ENSHGLG00100002869	HLAG0057288	ENSMAUG00000018861	MFUG0031426	ENSMODG00000001143	MHIG0008063	ENSMUSG00000022124	ENSMPUG00000003237	MCHG0054984	MFIG0045354	MLAG0053739	MYUG0054825	MPIG0096458	MYSG0064913	ENSNVIG00000015051	NPRG0043827	ENSOCUG00000011896	PLAG0002836	PBRG0016557	PABG0014967	PJAG0024655	PAUG0077234	ENSPCAG00000007898	PALG0015540	RFEG0086637	RMAG0026809	RREG0045072	ENSSSCG00000009472	TROG0025837	ENSVVUG00000018242
ENSG00000005844	3510	ENSG00000005844	ASTG0049701	AALG0074348	ENSBTAG00000007103	CERG0029314	ENSCAFG00000016603	ENSCPOG00000007159	CPLG0008014	ENSCSAG00000005978	ESPG0056251	GKEG0083832	ENSHGLG00100008088	HLAG0004252	ENSMAUG00000010889	MFUG0048945	ENSMODG00000001568	NULL	ENSMUSG00000030830	ENSMPUG00000012307	MCHG0110100	MFIG0075971	MLAG0042810	MYUG0042013	MPIG0080122	MYSG0026189	ENSNVIG00000024985	NPRG0051096	ENSOCUG00000014362	PLAG0045352	PBRG0019033	NULL	PJAG0018886	PAUG0006881	ENSPCAG00000014455	NULL	RFEG0063019	RMAG0069585	RREG0017578	ENSSSCG00000007797	TROG0007177	ENSVVUG00000026163
ENSG00000005882	1221	ENSG00000005882	ASTG0007612	AALG0067989	ENSBTAG00000008744	CERG0036323	ENSCAFG00000016967	ENSCPOG00000021507	CPLG0032590	ENSCSAG00000005211	ESPG0036833	GKEG0088678	ENSHGLG00100012367	HLAG0046571	ENSMAUG00000020321	MFUG0029036	ENSMODG00000012026	MHIG0012314	ENSMUSG00000038967	NULL	MCHG0073848	MFIG0022379	MLAG0028463	MYUG0059701	MPIG0033762	MYSG0031019	ENSNVIG00000007031	NPRG0042616	NULL	PLAG0009800	PBRG0011275	PABG0018337	PJAG0019934	PAUG0054303	NULL	NULL	RFEG0023738	RMAG0009146	RREG0015709	ENSSSCG00000027198	TROG0007871	ENSVVUG00000004251
ENSG00000005884	3198	ENSG00000005884	ASTG0005747	AALG0002693	ENSBTAG00000019498	CERG0035699	ENSCAFG00000016987	ENSCPOG00000003582	CPLG0007654	ENSCSAG00000005208	ESPG0023680	GKEG0019585	ENSHGLG00100010778	HLAG0028346	ENSMAUG00000013250	MFUG0048970	ENSMODG00000012090	MHIG0005730	ENSMUSG00000001507	ENSMPUG00000015414	MCHG0015224	MFIG0043794	MLAG0015992	MYUG0044650	MPIG0017176	MYSG0039991	ENSNVIG00000006930	NPRG0061506	ENSOCUG00000009990	PLAG0017616	PBRG0044523	PABG0015935	PJAG0022219	PAUG0067363	ENSPCAG00000007987	PALG0017636	RFEG0066249	RMAG0012946	RREG0020627	ENSSSCG00000017578	TROG0001943	ENSVVUG00000004205
ENSG00000005889	2532	ENSG00000005889	ASTG0057219	NULL	ENSBTAG00000007730	CERG0035232	ENSCAFG00000013408	ENSCPOG00000033966	CPLG0012775	NULL	ESPG0048943	GKEG0011598	ENSHGLG00100000840	HLAG0045539	ENSMAUG00000011088	MFUG0036072	ENSMODG00000007512	MHIG0009137	ENSMUSG00000079509	ENSMPUG00000000105	MCHG0086285	MFIG0038928	MLAG0061565	MYUG0048804	MPIG0072866	MYSG0064959	ENSNVIG00000000254	NPRG0039333	ENSOCUG00000003815	PLAG0044859	PBRG0020011	PABG0013445	PJAG0033846	PAUG0004335	ENSPCAG00000008793	PALG0003928	RFEG0016520	RMAG0055722	RREG0014003	ENSSSCG00000021322	TROG0019091	ENSVVUG00000012708
ENSG00000005893	1233	ENSG00000005893	ASTG0004449	AALG0021141	ENSBTAG00000007399	CERG0018045	ENSCAFG00000018510	ENSCPOG00000012996	CPLG0046483	ENSCSAG00000018339	ESPG0024146	GKEG0060333	ENSHGLG00100004877	HLAG0011028	ENSMAUG00000016372	MFUG0010195	ENSMODG00000010311	MHIG0016587	ENSMUSG00000016534	ENSMPUG00000001425	MCHG0003277	MFIG0001874	MLAG0009743	MYUG0001821	MPIG0028778	MYSG0021756	ENSNVIG00000022516	NPRG0070669	ENSOCUG00000024954	PLAG0060823	PBRG0025203	PABG0028784	PJAG0025989	PAUG0026341	ENSPCAG00000013204	PALG0010174	RFEG0027669	RMAG0002050	RREG0003179	ENSSSCG00000012604	TROG0012275	ENSVVUG00000028104
ENSG00000005961	3117	ENSG00000005961	ASTG0040501	AALG0063996	ENSBTAG00000008165	CERG0032122	ENSCAFG00000014145	ENSCPOG00000006801	CPLG0005058	ENSCSAG00000003577	NULL	GKEG0046721	ENSHGLG00100014135	HLAG0032634	ENSMAUG00000022208	MFUG0039499	ENSMODG00000011516	MHIG0002113	ENSMUSG00000034664	ENSMPUG00000009285	MCHG0078019	MFIG0048211	MLAG0009155	MYUG0035307	MPIG0054464	MYSG0001468	ENSNVIG00000022856	NPRG0016235	ENSOCUG00000003273	PLAG0021140	PBRG0045961	NULL	PJAG0028661	PAUG0081845	NULL	NULL	RFEG0099745	NULL	RREG0026519	NULL	NULL	ENSVVUG00000017776
ENSG00000005981	1278	ENSG00000005981	NULL	AALG0000710	ENSBTAG00000018185	CERG0000168	ENSCAFG00000002124	ENSCPOG00000014245	NULL	ENSCSAG00000012965	ESPG0055425	NULL	ENSHGLG00100006666	NULL	ENSMAUG00000017354	NULL	ENSMODG00000042295	NULL	ENSMUSG00000042607	ENSMPUG00000001561	MCHG0095312	MFIG0063479	NULL	MYUG0058385	MPIG0087693	MYSG0056258	ENSNVIG00000019375	NPRG0047192	ENSOCUG00000017113	PLAG0001055	PBRG0052939	NULL	PJAG0036506	PAUG0073133	ENSPCAG00000012503	NULL	NULL	NULL	NULL	ENSSSCG00000015333	TROG0010345	ENSVVUG00000015642
ENSG00000006007	993	ENSG00000006007	ASTG0001623	AALG0009636	ENSBTAG00000002101	CERG0020570	ENSCAFG00000018078	ENSCPOG00000040120	CPLG0030808	ENSCSAG00000007797	ESPG0044331	GKEG0026474	ENSHGLG00100004288	HLAG0053620	ENSMAUG00000012911	MFUG0020722	ENSMODG00000006250	MHIG0015620	ENSMUSG00000033917	ENSMPUG00000013367	MCHG0049380	MFIG0056358	MLAG0030880	MYUG0028089	MPIG0058145	MYSG0070383	ENSNVIG00000018110	NPRG0014990	ENSOCUG00000003596	PLAG0006455	PBRG0010936	PABG0006913	PJAG0043334	PAUG0002918	ENSPCAG00000013935	PALG0014995	RFEG0094813	RMAG0002002	RREG0047208	ENSSSCG00000029212	TROG0029844	ENSVVUG00000020798
ENSG00000006015	603	ENSG00000006015	ASTG0049626	NULL	ENSBTAG00000007739	CERG0028166	ENSCAFG00000014713	NULL	CPLG0001001	ENSCSAG00000005329	ESPG0043168	GKEG0038890	NULL	HLAG0007262	ENSMAUG00000015830	NULL	NULL	MHIG0005490	ENSMUSG00000058833	ENSMPUG00000015526	MCHG0078877	MFIG0000989	MLAG0033102	MYUG0017553	MPIG0005689	MYSG0033537	ENSNVIG00000018234	NPRG0068528	NULL	PLAG0011567	PBRG0016330	PABG0020586	PJAG0011247	PAUG0043185	NULL	PALG0010004	RFEG0082187	RMAG0007218	RREG0044693	ENSSSCG00000040666	TROG0005694	ENSVVUG00000007980
ENSG00000006016	1266	ENSG00000006016	ASTG0013770	AALG0026104	ENSBTAG00000007741	CERG0028167	ENSCAFG00000014698	ENSCPOG00000021160	CPLG0024008	ENSCSAG00000005321	ESPG0004148	GKEG0010433	ENSHGLG00100004768	HLAG0019511	ENSMAUG00000021052	MFUG0007823	ENSMODG00000003510	NULL	ENSMUSG00000007888	ENSMPUG00000015524	MCHG0038146	MFIG0005665	MLAG0002968	MYUG0022669	MPIG0045679	MYSG0002501	ENSNVIG00000018244	NPRG0033862	NULL	PLAG0000085	PBRG0043485	PABG0011921	PJAG0002937	PAUG0043182	ENSPCAG00000000750	PALG0016320	RFEG0024967	RMAG0007225	RREG0011449	ENSSSCG00000013909	TROG0022794	ENSVVUG00000007976
ENSG00000006025	2526	ENSG00000006025	ASTG0010522	AALG0027002	ENSBTAG00000013523	CERG0013621	ENSCAFG00000016765	ENSCPOG00000006914	CPLG0019491	ENSCSAG00000002580	ESPG0014544	GKEG0005538	ENSHGLG00100003465	HLAG0029404	ENSMAUG00000013876	MFUG0015017	ENSMODG00000012518	NULL	ENSMUSG00000038534	ENSMPUG00000015276	MCHG0019376	MFIG0058917	MLAG0032706	MYUG0041285	MPIG0066920	MYSG0037546	ENSNVIG00000005460	NPRG0019340	ENSOCUG00000009447	PLAG0027385	PBRG0036982	PABG0026531	PJAG0038876	PAUG0007791	ENSPCAG00000001932	PALG0000436	RFEG0045551	RMAG0007304	RREG0060269	ENSSSCG00000017518	NULL	NULL
ENSG00000006042	678	ENSG00000006042	ASTG0015182	AALG0013460	ENSBTAG00000008913	CERG0019522	ENSCAFG00000018361	ENSCPOG00000000153	CPLG0000878	ENSCSAG00000006365	ESPG0037230	GKEG0044723	ENSHGLG00100007990	HLAG0038643	ENSMAUG00000012837	MFUG0013020	ENSMODG00000049184	NULL	ENSMUSG00000035413	ENSMPUG00000014780	MCHG0046191	MFIG0041903	MLAG0039114	MYUG0000240	MPIG0062328	MYSG0008424	ENSNVIG00000019571	NPRG0048675	ENSOCUG00000009595	PLAG0004057	PBRG0077119	PABG0034500	PJAG0042402	PAUG0094390	ENSPCAG00000016400	PALG0006066	RFEG0031636	RMAG0040949	RREG0002798	ENSSSCG00000017727	TROG0025350	ENSVVUG00000020587
ENSG00000006062	2841	ENSG00000006062	ASTG0054722	AALG0057267	ENSBTAG00000007084	CERG0021863	ENSCAFG00000013774	ENSCPOG00000004839	CPLG0044131	ENSCSAG00000003680	ESPG0027740	GKEG0014104	ENSHGLG00100010459	HLAG0056001	ENSMAUG00000006925	MFUG0026969	ENSMODG00000011161	NULL	ENSMUSG00000020941	ENSMPUG00000008584	MCHG0071584	MFIG0000293	MLAG0008767	MYUG0053192	MPIG0001947	MYSG0043834	ENSNVIG00000022867	NPRG0054433	NULL	PLAG0017788	PBRG0032957	PABG0012411	PJAG0036281	PAUG0061769	ENSPCAG00000013283	PALG0014831	RFEG0006839	RMAG0047941	RREG0045640	ENSSSCG00000017330	TROG0020859	ENSVVUG00000018399
ENSG00000006071	4809	ENSG00000006071	ASTG0006458	AALG0011472	ENSBTAG00000000983	CERG0036609	ENSCAFG00000008779	ENSCPOG00000001255	NULL	ENSCSAG00000004854	ESPG0000953	GKEG0005357	ENSHGLG00100013891	HLAG0006225	ENSMAUG00000007029	MFUG0024996	ENSMODG00000006995	NULL	ENSMUSG00000040136	ENSMPUG00000013368	MCHG0015219	MFIG0025385	MLAG0013877	MYUG0010711	MPIG0022477	MYSG0002238	ENSNVIG00000019489	NPRG0030793	NULL	PLAG0014604	PBRG0016657	NULL	NULL	PAUG0033115	ENSPCAG00000000435	NULL	RFEG0006410	RMAG0008054	RREG0013101	ENSSSCG00000013378	NULL	ENSVVUG00000024039
ENSG00000006116	945	ENSG00000006116	ASTG0007162	AALG0003804	ENSBTAG00000001404	CERG0024343	ENSCAFG00000017571	ENSCPOG00000014847	NULL	ENSCSAG00000006630	ESPG0004182	GKEG0013381	ENSHGLG00100008492	HLAG0010744	ENSMAUG00000012965	MFUG0027801	ENSMODG00000016315	NULL	ENSMUSG00000066189	ENSMPUG00000012310	MCHG0091063	MFIG0003519	MLAG0004534	MYUG0027291	MPIG0027462	MYSG0012440	ENSNVIG00000024377	NPRG0004392	ENSOCUG00000003986	PLAG0009439	PBRG0005347	NULL	PJAG0010876	PAUG0002784	ENSPCAG00000012322	NULL	RFEG0032565	RMAG0026445	RREG0016649	ENSSSCG00000036255	NULL	ENSVVUG00000005520
ENSG00000006118	3072	ENSG00000006118	ASTG0031248	AALG0039088	ENSBTAG00000018364	CERG0038080	ENSCAFG00000016405	ENSCPOG00000003627	CPLG0033509	ENSCSAG00000006264	ESPG0031853	GKEG0025114	ENSHGLG00100014225	HLAG0039516	ENSMAUG00000011465	MFUG0046324	NULL	NULL	ENSMUSG00000024736	ENSMPUG00000014420	MCHG0094978	MFIG0026109	MLAG0008713	MYUG0023949	MPIG0004455	MYSG0041745	ENSNVIG00000022055	NPRG0009570	ENSOCUG00000015713	PLAG0032262	PBRG0036376	PABG0022428	PJAG0030279	PAUG0009361	ENSPCAG00000005928	PALG0017791	RFEG0066064	RMAG0054649	RREG0023112	ENSSSCG00000013113	TROG0019896	ENSVVUG00000005243
ENSG00000006125	2853	ENSG00000006125	ASTG0039843	AALG0033731	ENSBTAG00000020316	CERG0020632	ENSCAFG00000018246	ENSCPOG00000010238	CPLG0013024	ENSCSAG00000006260	ESPG0037319	GKEG0008822	ENSHGLG00100016400	HLAG0015914	ENSMAUG00000021295	MFUG0021079	ENSMODG00000019128	MHIG0005144	ENSMUSG00000035152	ENSMPUG00000014910	MCHG0020457	MFIG0013908	MLAG0011563	MYUG0063142	MPIG0008680	MYSG0005545	ENSNVIG00000020204	NPRG0055804	ENSOCUG00000004060	PLAG0024457	PBRG0091884	PABG0034164	PJAG0041932	PAUG0042884	ENSPCAG00000006461	PALG0010482	RFEG0080372	RMAG0009271	RREG0004397	ENSSSCG00000017712	TROG0032059	ENSVVUG00000020403
ENSG00000006128	387	ENSG00000006128	ASTG0006800	AALG0010801	ENSBTAG00000015356	CERG0012191	ENSCAFG00000002207	ENSCPOG00000011245	NULL	ENSCSAG00000013031	ESPG0021622	GKEG0005284	ENSHGLG00100019324	HLAG0013808	ENSMAUG00000000832	MFUG0002219	ENSMODG00000016459	NULL	ENSMUSG00000061762	ENSMPUG00000001508	MCHG0023945	MFIG0033760	MLAG0017379	MYUG0012517	MPIG0009554	MYSG0007427	ENSNVIG00000019710	NPRG0002026	ENSOCUG00000006182	NULL	PBRG0028510	NULL	PJAG0004449	PAUG0008298	ENSPCAG00000016069	NULL	RFEG0021747	RMAG0020846	RREG0012090	ENSSSCG00000023592	NULL	ENSVVUG00000015838
ENSG00000006194	2049	ENSG00000006194	ASTG0029347	AALG0075824	ENSBTAG00000018625	CERG0012287	ENSCAFG00000019292	ENSCPOG00000012343	CPLG0023798	ENSCSAG00000010072	ESPG0025371	GKEG0036124	ENSHGLG00100004171	HLAG0043067	ENSMAUG00000021263	MFUG0060698	ENSMODG00000016443	NULL	ENSMUSG00000022529	ENSMPUG00000015125	MCHG0045814	MFIG0042495	MLAG0060883	MYUG0060704	MPIG0017487	MYSG0046498	ENSNVIG00000023357	NPRG0062193	ENSOCUG00000012210	PLAG0030867	PBRG0018132	PABG0013158	PJAG0040113	PAUG0080233	ENSPCAG00000003912	PALG0010417	RFEG0044285	RMAG0068758	RREG0042023	ENSSSCG00000007963	TROG0024670	ENSVVUG00000008236
ENSG00000006210	1209	ENSG00000006210	NULL	AALG0014247	ENSBTAG00000024869	CERG0016285	ENSCAFG00000008761	ENSCPOG00000034448	NULL	ENSCSAG00000004917	ESPG0045696	GKEG0003093	ENSHGLG00100016611	HLAG0023521	NULL	MFUG0023185	ENSMODG00000013516	MHIG0006886	ENSMUSG00000031778	ENSMPUG00000004388	MCHG0100193	MFIG0007571	MLAG0007727	MYUG0020380	MPIG0024828	MYSG0021663	ENSNVIG00000015547	NPRG0051969	ENSOCUG00000007482	NULL	PBRG0016337	PABG0013653	PJAG0007556	PAUG0021862	ENSPCAG00000003541	NULL	NULL	RMAG0009667	RREG0031668	ENSSSCG00000024759	TROG0015609	ENSVVUG00000023508
ENSG00000006282	2406	ENSG00000006282	ASTG0014641	AALG0032545	ENSBTAG00000004155	CERG0024479	ENSCAFG00000017090	ENSCPOG00000024264	CPLG0032535	ENSCSAG00000005452	ESPG0007142	GKEG0092177	ENSHGLG00100006048	HLAG0031646	ENSMAUG00000013601	MFUG0022005	ENSMODG00000020908	MHIG0000277	ENSMUSG00000020867	ENSMPUG00000015483	MCHG0041350	MFIG0031838	MLAG0057697	MYUG0018020	MPIG0037337	MYSG0033642	ENSNVIG00000007983	NPRG0002886	ENSOCUG00000002725	PLAG0035313	PBRG0021749	PABG0008619	PJAG0004545	PAUG0019442	ENSPCAG00000008877	PALG0013604	RFEG0025643	RMAG0037895	RREG0022262	ENSSSCG00000017565	TROG0010259	ENSVVUG00000004940
ENSG00000006283	7131	ENSG00000006283	ASTG0016559	NULL	ENSBTAG00000009835	CERG0031431	ENSCAFG00000017120	ENSCPOG00000025511	CPLG0003337	ENSCSAG00000005469	ESPG0005553	GKEG0013469	ENSHGLG00100006970	NULL	NULL	NULL	ENSMODG00000020909	NULL	ENSMUSG00000020866	ENSMPUG00000015502	MCHG0016531	NULL	NULL	NULL	MPIG0028707	NULL	ENSNVIG00000008177	NPRG0007764	ENSOCUG00000002733	PLAG0039260	PBRG0008032	PABG0036711	PJAG0002173	PAUG0028283	ENSPCAG00000008969	PALG0012479	RFEG0029430	NULL	NULL	ENSSSCG00000017562	NULL	ENSVVUG00000005188
ENSG00000006327	678	ENSG00000006327	NULL	NULL	NULL	NULL	NULL	NULL	NULL	NULL	NULL	NULL	NULL	NULL	NULL	NULL	NULL	NULL	NULL	NULL	NULL	NULL	NULL	NULL	NULL	NULL	NULL	NULL	NULL	NULL	NULL	NULL	NULL	NULL	NULL	NULL	NULL	NULL	NULL	NULL	NULL	ENSVVUG00000008677
ENSG00000006377	879	ENSG00000006377	ASTG0018615	AALG0011696	ENSBTAG00000021458	CERG0019184	ENSCAFG00000002187	ENSCPOG00000001795	NULL	ENSCSAG00000013014	ESPG0023664	NULL	ENSHGLG00100005011	HLAG0011427	ENSMAUG00000017933	MFUG0019376	ENSMODG00000043322	NULL	ENSMUSG00000029754	ENSMPUG00000001519	MCHG0080308	MFIG0033082	MLAG0011157	MYUG0001954	NULL	MYSG0004642	ENSNVIG00000019667	NPRG0010107	ENSOCUG00000008609	NULL	PBRG0024465	NULL	NULL	PAUG0026021	ENSPCAG00000007398	NULL	RFEG0033867	RMAG0019138	RREG0014158	ENSSSCG00000033314	NULL	ENSVVUG00000015777
ENSG00000006432	3354	ENSG00000006432	ASTG0015449	AALG0002246	ENSBTAG00000005700	CERG0034248	ENSCAFG00000016679	ENSCPOG00000001803	CPLG0015331	ENSCSAG00000012955	ESPG0022238	GKEG0027628	ENSHGLG00100009580	HLAG0019282	ENSMAUG00000020034	MFUG0024880	ENSMODG00000007149	NULL	ENSMUSG00000042724	ENSMPUG00000003616	MCHG0099889	MFIG0048058	MLAG0018791	MYUG0025177	MPIG0043567	MYSG0018382	ENSNVIG00000006878	NPRG0042482	ENSOCUG00000003204	PLAG0006554	NULL	PABG0021430	PJAG0028857	PAUG0037190	ENSPCAG00000014085	NULL	RFEG0029840	RMAG0002547	RREG0012381	ENSSSCG00000002329	NULL	ENSVVUG00000003949
ENSG00000006451	618	ENSG00000006451	ASTG0038750	AALG0004069	ENSBTAG00000006661	CERG0032347	ENSCAFG00000030906	ENSCPOG00000037731	CPLG0023405	ENSCSAG00000015217	ESPG0053301	GKEG0077199	ENSHGLG00100008066	HLAG0030157	ENSMAUG00000008652	MFUG0022560	ENSMODG00000012643	MHIG0012785	ENSMUSG00000008859	ENSMPUG00000018135	MCHG0079392	MFIG0064423	MLAG0050774	MYUG0059204	MPIG0005916	MYSG0009506	ENSNVIG00000008132	NPRG0060009	ENSOCUG00000025531	PLAG0032849	PBRG0065470	PABG0034541	PJAG0024044	PAUG0040282	NULL	PALG0013808	RFEG0034548	RMAG0008676	RREG0013394	ENSSSCG00000048439	TROG0011263	ENSVVUG00000005586
ENSG00000006453	1533	ENSG00000006453	ASTG0050321	AALG0067710	ENSBTAG00000019181	CERG0008733	ENSCAFG00000015351	ENSCPOG00000009274	CPLG0036089	ENSCSAG00000017756	ESPG0036536	GKEG0053573	ENSHGLG00100009882	HLAG0056916	ENSMAUG00000008280	MFUG0051169	ENSMODG00000008375	MHIG0001985	ENSMUSG00000038859	ENSMPUG00000016561	MCHG0097984	MFIG0052311	MLAG0049594	MYUG0066095	MPIG0088461	MYSG0068075	ENSNVIG00000006833	NPRG0045687	ENSOCUG00000000730	PLAG0060897	PBRG0059894	PABG0033802	PJAG0038580	PAUG0079738	ENSPCAG00000011985	PALG0012912	RFEG0057136	RMAG0063387	RREG0042755	ENSSSCG00000007602	TROG0018361	ENSVVUG00000015091
ENSG00000006459	2823	ENSG00000006459	ASTG0007792	AALG0021442	ENSBTAG00000003495	CERG0034175	ENSCAFG00000003990	ENSCPOG00000011219	CPLG0039072	ENSCSAG00000008271	ESPG0012444	GKEG0057073	ENSHGLG00100015008	HLAG0001339	ENSMAUG00000010299	MFUG0014430	ENSMODG00000013709	NULL	ENSMUSG00000042599	ENSMPUG00000003567	MCHG0096664	MFIG0074953	MLAG0026037	MYUG0005317	NULL	MYSG0001745	ENSNVIG00000021549	NPRG0032736	ENSOCUG00000003221	PLAG0005832	PBRG0012925	PABG0019221	PJAG0024708	PAUG0020543	ENSPCAG00000000824	NULL	RFEG0094454	RMAG0049727	RREG0045965	ENSSSCG00000016501	TROG0026634	ENSVVUG00000001798
ENSG00000006468	1473	ENSG00000006468	ASTG0027827	AALG0024354	ENSBTAG00000015981	CERG0013633	ENSCAFG00000002342	ENSCPOG00000004289	CPLG0012963	ENSCSAG00000013365	ESPG0036021	GKEG0003240	ENSHGLG00100008281	HLAG0018702	ENSMAUG00000015439	MFUG0049071	ENSMODG00000014261	NULL	ENSMUSG00000004151	ENSMPUG00000014043	MCHG0010001	MFIG0011650	MLAG0000437	MYUG0001374	MPIG0028745	MYSG0030239	ENSNVIG00000015507	NPRG0013465	ENSOCUG00000016606	PLAG0009368	PBRG0009858	PABG0014547	PJAG0020981	PAUG0035081	ENSPCAG00000016488	NULL	RFEG0078675	RMAG0049654	RREG0007200	ENSSSCG00000024591	TROG0004602	ENSVVUG00000022596
ENSG00000006530	1266	ENSG00000006530	ASTG0012204	AALG0020529	ENSBTAG00000019265	CERG0035250	ENSCAFG00000003893	ENSCPOG00000015447	CPLG0007043	ENSCSAG00000008178	ESPG0054517	GKEG0038020	ENSHGLG00100018092	HLAG0061381	ENSMAUG00000015011	MFUG0026718	ENSMODG00000013616	NULL	ENSMUSG00000029916	ENSMPUG00000003382	MCHG0080318	MFIG0048257	MLAG0036672	MYUG0009736	MPIG0048600	MYSG0026462	ENSNVIG00000021096	NPRG0008741	ENSOCUG00000017543	PLAG0032909	PBRG0025607	PABG0034948	PJAG0018682	PAUG0086233	ENSPCAG00000016666	PALG0010038	RFEG0038150	RMAG0038629	RREG0050757	ENSSSCG00000016492	TROG0014099	ENSVVUG00000027904
ENSG00000006534	1404	ENSG00000006534	ASTG0036137	AALG0068613	ENSBTAG00000013093	CERG0017878	ENSCAFG00000011246	ENSCPOG00000021502	CPLG0010649	ENSCSAG00000008797	ESPG0038544	GKEG0065525	ENSHGLG00100007807	HLAG0046760	ENSMAUG00000017545	MFUG0035906	NULL	NULL	ENSMUSG00000024885	ENSMPUG00000004179	MCHG0033650	MFIG0071389	MLAG0046645	MYUG0026975	MPIG0066513	MYSG0045429	NULL	NPRG0060302	NULL	PLAG0014554	PBRG0059740	PABG0012515	PJAG0017607	PAUG0061337	ENSPCAG00000009722	NULL	RFEG0076351	RMAG0050363	RREG0014147	ENSSSCG00000028501	TROG0034594	ENSVVUG00000010184
ENSG00000006555	1707	ENSG00000006555	ASTG0024136	AALG0007443	ENSBTAG00000017132	CERG0003833	ENSCAFG00000018999	ENSCPOG00000020552	CPLG0021700	ENSCSAG00000001311	ESPG0032323	GKEG0053089	ENSHGLG00100002320	HLAG0041159	ENSMAUG00000022009	MFUG0049443	ENSMODG00000003864	NULL	ENSMUSG00000034919	ENSMPUG00000007056	MCHG0105949	MFIG0005000	MLAG0028675	MYUG0052121	MPIG0078973	MYSG0047218	ENSNVIG00000008099	NPRG0013895	ENSOCUG00000010144	PLAG0061451	PBRG0065512	NULL	PJAG0019798	PAUG0073091	ENSPCAG00000006633	NULL	RFEG0036387	RMAG0064310	RREG0047443	ENSSSCG00000027525	TROG0004669	ENSVVUG00000026782
ENSG00000006576	2355	ENSG00000006576	ASTG0019124	AALG0004087	ENSBTAG00000005102	CERG0035976	ENSCAFG00000004354	ENSCPOG00000003576	CPLG0030439	ENSCSAG00000011844	ESPG0030407	GKEG0024745	ENSHGLG00100010614	HLAG0025149	ENSMAUG00000014092	MFUG0016219	ENSMODG00000017151	NULL	ENSMUSG00000039987	ENSMPUG00000018283	MCHG0095771	MFIG0029609	MLAG0025430	MYUG0002700	MPIG0013316	MYSG0017117	ENSNVIG00000000066	NPRG0013932	ENSOCUG00000005203	PLAG0006443	PBRG0026632	PABG0029468	PJAG0028754	PAUG0024608	ENSPCAG00000001814	PALG0014630	RFEG0042851	RMAG0013429	RREG0032213	ENSSSCG00000015410	NULL	ENSVVUG00000019501
ENSG00000006606	282	ENSG00000006606	NULL	NULL	ENSBTAG00000052510	NULL	ENSCAFG00000032573	NULL	NULL	ENSCSAG00000018155	NULL	NULL	NULL	NULL	NULL	NULL	ENSMODG00000043233	NULL	ENSMUSG00000070464	ENSMPUG00000016033	NULL	NULL	NULL	NULL	NULL	NULL	ENSNVIG00000003967	NULL	NULL	NULL	NULL	NULL	NULL	NULL	NULL	NULL	NULL	NULL	NULL	ENSSSCG00000039874	NULL	ENSVVUG00000023780
ENSG00000006607	3162	ENSG00000006607	ASTG0053762	AALG0045957	ENSBTAG00000013110	CERG0013564	ENSCAFG00000012990	ENSCPOG00000013335	CPLG0018774	ENSCSAG00000005767	NULL	GKEG0009283	ENSHGLG00100017906	HLAG0027383	ENSMAUG00000013770	MFUG0016006	NULL	NULL	ENSMUSG00000034066	ENSMPUG00000000175	MCHG0105569	MFIG0036039	MLAG0039369	MYUG0033022	MPIG0093889	MYSG0047424	ENSNVIG00000018158	NPRG0055206	ENSOCUG00000009064	NULL	PBRG0032140	PABG0024493	PJAG0021411	PAUG0034694	ENSPCAG00000014978	NULL	RFEG0064513	RMAG0052378	RREG0062795	NULL	TROG0034762	NULL
ENSG00000006611	2697	ENSG00000006611	ASTG0031415	AALG0043380	ENSBTAG00000000986	CERG0014591	ENSCAFG00000008995	ENSCPOG00000001261	CPLG0000842	ENSCSAG00000004871	ESPG0044028	GKEG0044203	ENSHGLG00100017562	HLAG0029176	ENSMAUG00000000973	MFUG0045412	ENSMODG00000006841	MHIG0010115	ENSMUSG00000030838	ENSMPUG00000013383	MCHG0053727	MFIG0037066	MLAG0030828	MYUG0047111	MPIG0083798	MYSG0043193	ENSNVIG00000019256	NPRG0003049	ENSOCUG00000002028	PLAG0030931	PBRG0061775	PABG0031505	PJAG0016202	PAUG0054122	ENSPCAG00000000525	NULL	RFEG0076874	RMAG0048779	RREG0045843	ENSSSCG00000013377	TROG0012405	ENSVVUG00000024033
ENSG00000006625	564	ENSG00000006625	ASTG0019077	AALG0066591	ENSBTAG00000010597	CERG0035973	ENSCAFG00000003077	ENSCPOG00000024870	CPLG0013568	ENSCSAG00000014526	ESPG0058630	GKEG0018488	ENSHGLG00100006531	HLAG0055219	ENSMAUG00000016279	MFUG0031741	ENSMODG00000015273	NULL	ENSMUSG00000002797	ENSMPUG00000005083	MCHG0084769	MFIG0055262	MLAG0023153	MYUG0037277	MPIG0032305	MYSG0058178	ENSNVIG00000011154	NPRG0073376	ENSOCUG00000005280	PLAG0025288	PBRG0054264	PABG0031438	PJAG0025332	PAUG0098559	ENSPCAG00000008276	PALG0000074	RFEG0041181	RMAG0035084	RREG0019992	ENSSSCG00000016679	TROG0026434	ENSVVUG00000020980
ENSG00000006634	2022	ENSG00000006634	ASTG0057029	AALG0009669	ENSBTAG00000014711	CERG0032114	ENSCAFG00000001838	ENSCPOG00000008286	CPLG0038184	ENSCSAG00000012420	ESPG0014931	GKEG0060628	ENSHGLG00100002569	HLAG0040195	ENSMAUG00000017766	MFUG0034579	ENSMODG00000010305	NULL	ENSMUSG00000002297	ENSMPUG00000018310	MCHG0105736	MFIG0033020	MLAG0015130	MYUG0053231	MPIG0067265	MYSG0011479	ENSNVIG00000003019	NPRG0034476	ENSOCUG00000015427	PLAG0028415	PBRG0004980	PABG0016927	PJAG0018839	PAUG0051835	ENSPCAG00000011563	PALG0011430	RFEG0072332	RMAG0012526	RREG0037200	ENSSSCG00000020870	TROG0014710	ENSVVUG00000021747
ENSG00000006638	1221	ENSG00000006638	ASTG0028585	AALG0066316	ENSBTAG00000014944	CERG0036564	ENSCAFG00000019175	ENSCPOG00000031050	CPLG0004485	ENSCSAG00000011119	ESPG0059714	GKEG0014277	ENSHGLG00100012382	HLAG0043923	ENSMAUG00000015276	MFUG0048419	ENSMODG00000006844	NULL	ENSMUSG00000034881	ENSMPUG00000004032	MCHG0051823	MFIG0060148	MLAG0043057	MYUG0056737	MPIG0075461	MYSG0047724	ENSNVIG00000006523	NPRG0069968	NULL	PLAG0036075	PBRG0072409	PABG0033238	PJAG0033762	PAUG0089022	ENSPCAG00000010953	PALG0004184	RFEG0064100	RMAG0058827	RREG0030732	ENSSSCG00000033759	TROG0019559	ENSVVUG00000003357
ENSG00000006652	1353	ENSG00000006652	ASTG0055082	AALG0030353	ENSBTAG00000010549	CERG0034959	ENSCAFG00000003322	ENSCPOG00000004793	CPLG0021946	ENSCSAG00000011121	ESPG0036502	GKEG0008170	ENSHGLG00100011229	HLAG0057594	ENSMAUG00000013118	MFUG0064560	ENSMODG00000015916	MHIG0010541	ENSMUSG00000001627	ENSMPUG00000007734	MCHG0069391	MFIG0066130	MLAG0051570	MYUG0017458	MPIG0099053	MYSG0009413	ENSNVIG00000009804	NPRG0073761	ENSOCUG00000015263	PLAG0021726	PBRG0010717	PABG0013093	PJAG0037841	PAUG0055681	ENSPCAG00000013362	PALG0010547	RFEG0075046	RMAG0017205	RREG0060137	ENSSSCG00000016646	TROG0023326	ENSVVUG00000010845
ENSG00000006659	504	ENSG00000006659	NULL	NULL	NULL	NULL	NULL	NULL	NULL	ENSCSAG00000003795	NULL	NULL	NULL	NULL	NULL	NULL	NULL	NULL	NULL	NULL	NULL	NULL	NULL	NULL	NULL	NULL	NULL	NULL	NULL	NULL	NULL	NULL	NULL	NULL	NULL	NULL	NULL	NULL	NULL	NULL	NULL	NULL
ENSG00000006695	1329	ENSG00000006695	ASTG0050039	AALG0075076	ENSBTAG00000015294	CERG0008597	ENSCAFG00000017899	ENSCPOG00000014288	CPLG0013018	ENSCSAG00000009028	ESPG0051110	GKEG0084732	ENSHGLG00100018551	HLAG0059783	ENSMAUG00000002188	MFUG0000348	ENSMODG00000008037	NULL	ENSMUSG00000042148	ENSMPUG00000003525	MCHG0086390	MFIG0066828	MLAG0056405	MYUG0046683	MPIG0066631	MYSG0059115	ENSNVIG00000011046	NPRG0011211	ENSOCUG00000012422	PLAG0065713	PBRG0078376	PABG0034375	PJAG0041159	PAUG0092261	ENSPCAG00000003633	PALG0015290	RFEG0088830	RMAG0043281	RREG0058718	ENSSSCG00000018023	TROG0023267	ENSVVUG00000029925
ENSG00000006704	2928	ENSG00000006704	ASTG0008780	AALG0031107	ENSBTAG00000006212	CERG0035371	ENSCAFG00000011763	ENSCPOG00000004421	CPLG0010805	ENSCSAG00000018202	ESPG0016555	GKEG0007545	ENSHGLG00100009116	HLAG0035499	ENSMAUG00000008502	MFUG0050077	ENSMODG00000028938	NULL	ENSMUSG00000023079	ENSMPUG00000016153	MCHG0088230	MFIG0030695	MLAG0015582	MYUG0025246	MPIG0069611	MYSG0044738	ENSNVIG00000005470	NPRG0045021	ENSOCUG00000026916	PLAG0016862	PBRG0025228	PABG0031903	PJAG0023903	PAUG0079792	NULL	PALG0016910	RFEG0004947	RMAG0012216	RREG0052340	ENSSSCG00000007720	TROG0002020	ENSVVUG00000024859
ENSG00000006712	1593	ENSG00000006712	ASTG0036854	AALG0071534	ENSBTAG00000020428	CERG0029357	ENSCAFG00000005550	ENSCPOG00000011352	CPLG0043881	ENSCSAG00000003870	ESPG0047352	GKEG0053604	ENSHGLG00100014185	HLAG0006858	ENSMAUG00000018394	MFUG0036832	ENSMODG00000002322	MHIG0014277	ENSMUSG00000003437	ENSMPUG00000017728	MCHG0109301	MFIG0058350	MLAG0061217	MYUG0051077	MPIG0082858	MYSG0056716	ENSNVIG00000010435	NPRG0062303	ENSOCUG00000003390	PLAG0004687	PBRG0058370	PABG0023433	PJAG0013905	PAUG0056695	ENSPCAG00000010374	PALG0016458	RFEG0079947	RMAG0054641	RREG0041258	ENSSSCG00000022442	TROG0029166	ENSVVUG00000006249
ENSG00000006715	2562	ENSG00000006715	ASTG0027092	AALG0001276	ENSBTAG00000007305	CERG0018256	ENSCAFG00000003582	ENSCPOG00000006142	CPLG0034613	ENSCSAG00000015187	ESPG0063559	GKEG0021091	ENSHGLG00100017392	HLAG0011636	ENSMAUG00000018045	MFUG0016335	ENSMODG00000012622	MHIG0009230	ENSMUSG00000041236	ENSMPUG00000018131	MCHG0100722	MFIG0043445	MLAG0015490	MYUG0067959	MPIG0071053	MYSG0034725	ENSNVIG00000007984	NPRG0059791	ENSOCUG00000000676	PLAG0005034	PBRG0010390	PABG0015299	PJAG0033647	PAUG0025655	ENSPCAG00000000409	PALG0011308	RFEG0016517	RMAG0049367	RREG0000689	ENSSSCG00000016772	TROG0014003	ENSVVUG00000005485
ENSG00000006740	2454	ENSG00000006740	ASTG0001559	AALG0021210	ENSBTAG00000021938	CERG0017632	ENSCAFG00000017875	ENSCPOG00000019595	CPLG0016824	ENSCSAG00000009083	ESPG0014814	GKEG0021836	ENSHGLG00100009485	HLAG0001187	ENSMAUG00000011297	MFUG0018465	ENSMODG00000008107	NULL	ENSMUSG00000033389	ENSMPUG00000003635	MCHG0089872	MFIG0033811	MLAG0006966	MYUG0015937	MPIG0032700	MYSG0042766	ENSNVIG00000019506	NPRG0050742	ENSOCUG00000003519	PLAG0028585	PBRG0026741	PABG0026640	PJAG0035754	PAUG0041292	NULL	NULL	RFEG0016325	RMAG0018745	RREG0023199	ENSSSCG00000018019	TROG0012532	ENSVVUG00000029902
ENSG00000006744	2478	ENSG00000006744	ASTG0001566	AALG0040807	ENSBTAG00000021939	CERG0017633	ENSCAFG00000017886	ENSCPOG00000009098	CPLG0016825	ENSCSAG00000009057	ESPG0048547	GKEG0055832	ENSHGLG00100003619	HLAG0040882	ENSMAUG00000019006	MFUG0045821	ENSMODG00000008064	MHIG0006204	ENSMUSG00000020549	ENSMPUG00000003608	MCHG0006996	MFIG0033812	MLAG0006967	MYUG0052464	MPIG0032701	MYSG0042767	ENSNVIG00000019640	NPRG0050743	ENSOCUG00000036558	PLAG0028582	PBRG0059370	PABG0026636	PJAG0044626	PAUG0041299	ENSPCAG00000012427	PALG0018853	RFEG0087681	RMAG0061944	RREG0023200	ENSSSCG00000028465	TROG0009663	ENSVVUG00000029905
ENSG00000006747	2145	ENSG00000006747	ASTG0023571	AALG0006294	ENSBTAG00000009786	CERG0002825	ENSCAFG00000044821	ENSCPOG00000005589	CPLG0032421	ENSCSAG00000013357	ESPG0046093	GKEG0070565	ENSHGLG00100008888	HLAG0028233	ENSMAUG00000010111	MFUG0051455	NULL	MHIG0006742	ENSMUSG00000002565	ENSMPUG00000014051	MCHG0038583	MFIG0038033	MLAG0040738	NULL	MPIG0064509	MYSG0050151	ENSNVIG00000015608	NPRG0063950	ENSOCUG00000006986	PLAG0015182	PBRG0048341	PABG0014340	PJAG0012715	PAUG0069195	ENSPCAG00000005648	PALG0019022	RFEG0074404	RMAG0053075	RREG0047465	ENSSSCG00000015353	TROG0015059	ENSVVUG00000016544
ENSG00000006756	1779	ENSG00000006756	ASTG0060181	AALG0074069	ENSBTAG00000051224	CERG0034975	NULL	NULL	CPLG0010304	ENSCSAG00000015659	ESPG0043211	NULL	NULL	HLAG0058982	NULL	MFUG0063559	ENSMODG00000000049	NULL	NULL	ENSMPUG00000001164	MCHG0031694	MFIG0048980	MLAG0013389	MYUG0065298	MPIG0079110	MYSG0046818	ENSNVIG00000014995	NPRG0027196	NULL	PLAG0063184	NULL	NULL	NULL	PAUG0100221	NULL	NULL	RFEG0079686	RMAG0054691	RREG0037516	NULL	NULL	ENSVVUG00000007805
ENSG00000006757	759	ENSG00000006757	ASTG0040735	AALG0072200	ENSBTAG00000015849	CERG0018909	ENSCAFG00000028605	ENSCPOG00000000514	NULL	ENSCSAG00000015414	ESPG0044053	GKEG0020217	ENSHGLG00100002557	HLAG0020390	NULL	MFUG0058826	ENSMODG00000017500	NULL	NULL	ENSMPUG00000001071	MCHG0002610	MFIG0047809	MLAG0060771	MYUG0024160	MPIG0031052	MYSG0024341	ENSNVIG00000014625	NPRG0063026	NULL	PLAG0008384	PBRG0010472	NULL	NULL	PAUG0008430	ENSPCAG00000011037	PALG0015111	RFEG0028702	RMAG0053685	RREG0041775	ENSSSCG00000038027	NULL	ENSVVUG00000018924
ENSG00000006788	5814	ENSG00000006788	NULL	NULL	ENSBTAG00000025337	NULL	ENSCAFG00000017460	ENSCPOG00000036992	NULL	ENSCSAG00000010104	NULL	NULL	ENSHGLG00100015815	NULL	ENSMAUG00000018965	NULL	ENSMODG00000049571	NULL	ENSMUSG00000060180	NULL	NULL	NULL	NULL	NULL	NULL	NULL	ENSNVIG00000006374	NULL	ENSOCUG00000010207	NULL	NULL	NULL	NULL	NULL	NULL	NULL	NULL	RMAG0022625	NULL	ENSSSCG00000024416	NULL	ENSVVUG00000029033
ENSG00000006837	1776	ENSG00000006837	NULL	NULL	ENSBTAG00000010979	NULL	ENSCAFG00000001010	ENSCPOG00000007474	NULL	ENSCSAG00000013620	ESPG0012252	GKEG0017490	NULL	NULL	NULL	MFUG0033506	ENSMODG00000014201	NULL	ENSMUSG00000020389	ENSMPUG00000010119	NULL	NULL	NULL	NULL	NULL	NULL	ENSNVIG00000016706	NULL	ENSOCUG00000015764	PLAG0027778	PBRG0004917	NULL	NULL	PAUG0003863	ENSPCAG00000013610	NULL	RFEG0028428	NULL	NULL	ENSSSCG00000014302	NULL	ENSVVUG00000021356
ENSG00000007001	1122	ENSG00000007001	NULL	NULL	ENSBTAG00000012801	CERG0017282	NULL	ENSCPOG00000003006	NULL	ENSCSAG00000015921	ESPG0031781	GKEG0073999	ENSHGLG00100011548	NULL	ENSMAUG00000000231	MFUG0041956	ENSMODG00000004449	NULL	ENSMUSG00000026839	NULL	NULL	NULL	NULL	NULL	NULL	NULL	NULL	NULL	ENSOCUG00000008498	NULL	PBRG0046419	NULL	PJAG0023634	PAUG0071377	NULL	NULL	RFEG0073845	RMAG0072962	NULL	ENSSSCG00000021938	TROG0026278	NULL
ENSG00000007047	2256	ENSG00000007047	ASTG0039125	AALG0008679	ENSBTAG00000002682	CERG0005113	ENSCAFG00000004527	ENSCPOG00000004117	CPLG0031152	ENSCSAG00000003211	ESPG0050476	GKEG0071880	ENSHGLG00100007010	HLAG0041062	ENSMAUG00000009989	MFUG0065636	NULL	NULL	ENSMUSG00000030397	ENSMPUG00000006053	MCHG0065583	MFIG0037939	MLAG0041722	MYUG0057929	MPIG0035129	MYSG0032477	ENSNVIG00000008204	NPRG0004159	NULL	PLAG0047821	PBRG0062017	PABG0024162	PJAG0028203	PAUG0067433	NULL	PALG0011660	RFEG0029965	RMAG0047023	RREG0034855	ENSSSCG00000022538	TROG0025185	ENSVVUG00000004378
ENSG00000007062	2595	ENSG00000007062	ASTG0033557	AALG0044600	ENSBTAG00000013736	CERG0004562	ENSCAFG00000015233	ENSCPOG00000007847	NULL	ENSCSAG00000016436	ESPG0041260	GKEG0073738	ENSHGLG00100013573	HLAG0038214	ENSMAUG00000021517	MFUG0019728	ENSMODG00000000987	MHIG0005463	ENSMUSG00000029086	ENSMPUG00000002149	MCHG0094417	MFIG0042078	MLAG0048126	MYUG0031468	MPIG0056071	MYSG0048037	ENSNVIG00000011779	NPRG0007095	ENSOCUG00000016642	PLAG0019159	PBRG0028119	PABG0032389	PJAG0033487	PAUG0031380	ENSPCAG00000013568	PALG0002628	RFEG0099772	RMAG0056781	RREG0031414	ENSSSCG00000008745	TROG0000091	ENSVVUG00000015384
ENSG00000007080	669	ENSG00000007080	ASTG0013769	AALG0045956	ENSBTAG00000004604	CERG0008655	ENSCAFG00000015098	ENSCPOG00000024560	CPLG0038525	ENSCSAG00000005462	ESPG0063073	GKEG0049354	ENSHGLG00100015579	HLAG0008981	ENSMAUG00000006624	MFUG0049457	ENSMODG00000042946	MHIG0016936	ENSMUSG00000007721	ENSMPUG00000015782	MCHG0041301	MFIG0003975	MLAG0011543	MYUG0046736	MPIG0031258	MYSG0024563	ENSNVIG00000017314	NPRG0068471	NULL	PLAG0020463	PBRG0078989	PABG0017047	PJAG0036625	PAUG0033309	ENSPCAG00000001008	PALG0010143	RFEG0005302	RMAG0019535	RREG0043196	ENSSSCG00000013891	TROG0011271	ENSVVUG00000010167
ENSG00000007168	1230	ENSG00000007168	ASTG0011285	AALG0057869	ENSBTAG00000016806	CERG0005328	ENSCAFG00000019298	ENSCPOG00000014648	CPLG0023595	ENSCSAG00000013754	ESPG0040718	GKEG0052018	ENSHGLG00100015291	HLAG0035790	ENSMAUG00000000928	MFUG0047704	ENSMODG00000010776	MHIG0006806	ENSMUSG00000020745	ENSMPUG00000012856	MCHG0094393	MFIG0057194	MLAG0054589	MYUG0052070	MPIG0028455	MYSG0013727	ENSNVIG00000012678	NPRG0059729	ENSOCUG00000030742	PLAG0018204	PBRG0010801	PABG0029325	PJAG0037148	PAUG0076669	ENSPCAG00000011289	PALG0008081	RFEG0077858	RMAG0041565	RREG0016282	ENSSSCG00000017836	TROG0024961	ENSVVUG00000021894
ENSG00000007171	3459	ENSG00000007171	NULL	AALG0019882	ENSBTAG00000006894	NULL	ENSCAFG00000018642	ENSCPOG00000011017	CPLG0036659	ENSCSAG00000007474	NULL	GKEG0047419	ENSHGLG00100018370	HLAG0045912	ENSMAUG00000016350	MFUG0048010	ENSMODG00000019228	NULL	ENSMUSG00000020826	ENSMPUG00000014364	MCHG0034739	MFIG0061230	MLAG0040960	MYUG0044910	MPIG0048937	MYSG0038593	ENSNVIG00000017898	NPRG0063338	ENSOCUG00000001903	NULL	NULL	PABG0031106	PJAG0022538	PAUG0063179	ENSPCAG00000000354	NULL	RFEG0056488	RMAG0006668	RREG0009113	ENSSSCG00000017755	NULL	ENSVVUG00000015894
ENSG00000007174	13458	ENSG00000007174	NULL	AALG0023140	ENSBTAG00000022509	NULL	ENSCAFG00000017769	ENSCPOG00000012770	NULL	ENSCSAG00000009179	ESPG0016607	GKEG0025703	ENSHGLG00100003666	HLAG0006309	NULL	MFUG0002083	ENSMODG00000000233	NULL	ENSMUSG00000056752	ENSMPUG00000003676	MCHG0021535	NULL	NULL	NULL	NULL	NULL	ENSNVIG00000008652	NULL	NULL	NULL	PBRG0015325	NULL	NULL	NULL	NULL	NULL	RFEG0043899	RMAG0040215	RREG0051387	ENSSSCG00000018015	NULL	ENSVVUG00000029873
ENSG00000007202	6705	ENSG00000007202	ASTG0042078	AALG0027177	ENSBTAG00000011988	CERG0021310	ENSCAFG00000018736	ENSCPOG00000001436	CPLG0016485	ENSCSAG00000007215	ESPG0061009	GKEG0055704	ENSHGLG00100019153	HLAG0033762	ENSMAUG00000016582	MFUG0031246	ENSMODG00000019282	MHIG0015101	ENSMUSG00000010277	ENSMPUG00000014204	MCHG0051580	MFIG0077076	MLAG0006392	MYUG0032494	MPIG0089748	MYSG0034079	ENSNVIG00000017163	NPRG0030137	ENSOCUG00000013839	PLAG0033193	PBRG0009326	PABG0009933	PJAG0026795	PAUG0032921	ENSPCAG00000016875	PALG0009334	RFEG0023580	RMAG0054578	RREG0042352	ENSSSCG00000017764	TROG0017294	ENSVVUG00000017015
ENSG00000007216	1923	ENSG00000007216	ASTG0027939	AALG0034259	ENSBTAG00000008788	CERG0010467	ENSCAFG00000018692	ENSCPOG00000009792	NULL	ENSCSAG00000007288	ESPG0042692	GKEG0056328	ENSHGLG00100018682	HLAG0044751	ENSMAUG00000021074	MFUG0053379	ENSMODG00000019249	NULL	ENSMUSG00000001095	ENSMPUG00000014270	MCHG0037668	MFIG0037134	MLAG0034741	MYUG0054897	MPIG0080976	MYSG0034041	ENSNVIG00000017501	NPRG0044293	ENSOCUG00000013757	NULL	PBRG0052194	NULL	PJAG0023678	PAUG0050550	ENSPCAG00000003290	NULL	RFEG0057577	RMAG0052611	RREG0050607	ENSSSCG00000017763	TROG0003672	ENSVVUG00000016614
ENSG00000007237	1428	ENSG00000007237	ASTG0007388	AALG0002381	ENSBTAG00000019107	CERG0037967	ENSCAFG00000017455	ENSCPOG00000002804	CPLG0022197	ENSCSAG00000010125	ESPG0066006	GKEG0037455	ENSHGLG00100013595	HLAG0013492	ENSMAUG00000012030	MFUG0000961	ENSMODG00000001483	NULL	ENSMUSG00000033066	ENSMPUG00000007683	MCHG0046196	MFIG0028294	MLAG0048242	MYUG0020921	MPIG0023559	MYSG0009231	ENSNVIG00000006100	NPRG0009650	ENSOCUG00000011000	PLAG0005297	PBRG0032205	PABG0006890	PJAG0002183	PAUG0033424	ENSPCAG00000003743	NULL	RFEG0012893	RMAG0051978	RREG0026930	ENSSSCG00000039056	TROG0012295	ENSVVUG00000028920
ENSG00000007255	519	ENSG00000007255	ASTG0004581	AALG0053004	ENSBTAG00000007065	CERG0005861	ENSCAFG00000031778	ENSCPOG00000015115	CPLG0029909	ENSCSAG00000003218	ESPG0039977	GKEG0079773	NULL	HLAG0033970	ENSMAUG00000017280	MFUG0049530	ENSMODG00000020850	NULL	ENSMUSG00000002043	ENSMPUG00000006065	MCHG0099872	MFIG0073880	MLAG0061491	MYUG0050185	MPIG0067331	MYSG0026322	ENSNVIG00000008111	NPRG0004509	NULL	PLAG0042584	PBRG0083588	PABG0030651	PJAG0038236	PAUG0094092	NULL	PALG0006176	RFEG0088749	RMAG0059140	RREG0010002	NULL	TROG0023365	ENSVVUG00000008116
ENSG00000007264	1524	ENSG00000007264	ASTG0002715	AALG0044409	ENSBTAG00000006619	CERG0020506	ENSCAFG00000019187	ENSCPOG00000025357	NULL	ENSCSAG00000010938	ESPG0027597	GKEG0015776	ENSHGLG00100009624	HLAG0043962	ENSMAUG00000019712	MFUG0026084	ENSMODG00000000637	NULL	ENSMUSG00000004933	ENSMPUG00000004170	MCHG0077322	MFIG0024368	MLAG0018106	MYUG0062263	MPIG0066458	MYSG0000505	ENSNVIG00000006982	NPRG0075059	NULL	PLAG0029593	PBRG0035080	PABG0029080	PJAG0022920	PAUG0043201	ENSPCAG00000000723	NULL	RFEG0067758	RMAG0017844	RREG0062427	ENSSSCG00000013494	TROG0003517	ENSVVUG00000004432
ENSG00000007306	795	ENSG00000007306	NULL	NULL	NULL	NULL	NULL	NULL	NULL	ENSCSAG00000003517	NULL	NULL	NULL	NULL	NULL	NULL	NULL	NULL	NULL	NULL	NULL	NULL	NULL	NULL	NULL	NULL	NULL	NULL	NULL	NULL	NULL	NULL	NULL	NULL	NULL	NULL	NULL	NULL	NULL	NULL	NULL	NULL
ENSG00000007312	690	ENSG00000007312	ASTG0061225	AALG0037065	ENSBTAG00000044204	CERG0037489	ENSCAFG00000012677	ENSCPOG00000008538	NULL	ENSCSAG00000003963	ESPG0051685	GKEG0072135	ENSHGLG00100012830	HLAG0060327	ENSMAUG00000017041	MFUG0045885	NULL	NULL	ENSMUSG00000040592	ENSMPUG00000014790	MCHG0013481	MFIG0078905	MLAG0049418	MYUG0031067	MPIG0001453	MYSG0050858	ENSNVIG00000023657	NPRG0071052	ENSOCUG00000004345	PLAG0053488	PBRG0039408	NULL	PJAG0043442	PAUG0088920	ENSPCAG00000002784	NULL	RFEG0069882	RMAG0040166	RREG0066036	ENSSSCG00000017283	TROG0010532	ENSVVUG00000006154
ENSG00000007314	5508	ENSG00000007314	ASTG0047478	NULL	ENSBTAG00000004770	NULL	ENSCAFG00000012146	ENSCPOG00000008540	NULL	ENSCSAG00000003980	NULL	NULL	ENSHGLG00100003632	NULL	ENSMAUG00000013596	NULL	NULL	NULL	ENSMUSG00000001027	ENSMPUG00000014784	NULL	NULL	NULL	NULL	NULL	NULL	ENSNVIG00000023666	NULL	ENSOCUG00000004347	NULL	NULL	NULL	NULL	NULL	ENSPCAG00000002808	NULL	RFEG0064297	RMAG0040167	NULL	ENSSSCG00000017282	NULL	ENSVVUG00000006165
ENSG00000007341	1725	ENSG00000007341	ASTG0059769	NULL	ENSBTAG00000014294	NULL	ENSCAFG00000013597	ENSCPOG00000014528	NULL	ENSCSAG00000001589	ESPG0016382	NULL	ENSHGLG00100007283	HLAG0029668	ENSMAUG00000016886	MFUG0055685	ENSMODG00000001162	NULL	ENSMUSG00000045576	ENSMPUG00000004958	MCHG0099425	NULL	NULL	NULL	MPIG0002304	NULL	ENSNVIG00000001532	NPRG0022489	ENSOCUG00000000269	PLAG0038531	PBRG0006850	NULL	PJAG0013279	PAUG0017269	ENSPCAG00000003628	NULL	RFEG0030454	RMAG0021333	RREG0064707	ENSSSCG00000006779	NULL	ENSVVUG00000016179
ENSG00000007350	1788	ENSG00000007350	NULL	NULL	ENSBTAG00000020127	NULL	ENSCAFG00000019451	ENSCPOG00000011767	NULL	ENSCSAG00000006779	NULL	NULL	NULL	NULL	NULL	NULL	NULL	NULL	NULL	ENSMPUG00000009214	NULL	NULL	NULL	NULL	NULL	MYSG0039659	ENSNVIG00000023854	NULL	ENSOCUG00000000883	NULL	NULL	NULL	NULL	PAUG0010476	ENSPCAG00000005426	NULL	NULL	NULL	NULL	ENSSSCG00000029443	NULL	ENSVVUG00000029580
ENSG00000007372	1419	ENSG00000007372	ASTG0007240	AALG0004246	ENSBTAG00000004561	CERG0021522	NULL	ENSCPOG00000007245	CPLG0002837	ENSCSAG00000005253	ESPG0025177	GKEG0024755	ENSHGLG00100010912	HLAG0016765	ENSMAUG00000009509	MFUG0002675	ENSMODG00000009611	NULL	ENSMUSG00000027168	ENSMPUG00000011295	MCHG0018571	MFIG0011536	MLAG0017322	MYUG0022358	MPIG0043231	MYSG0018045	ENSNVIG00000004848	NPRG0035995	ENSOCUG00000011075	PLAG0010163	PBRG0004710	NULL	PJAG0009298	PAUG0017191	ENSPCAG00000005165	NULL	RFEG0036927	RMAG0024548	RREG0020190	ENSSSCG00000013320	NULL	ENSVVUG00000016482
ENSG00000007376	936	ENSG00000007376	ASTG0008859	AALG0065743	ENSBTAG00000000179	CERG0013254	ENSCAFG00000019614	ENSCPOG00000034604	CPLG0041905	ENSCSAG00000012121	ESPG0014298	GKEG0016737	ENSHGLG00100014303	HLAG0026360	ENSMAUG00000019998	MFUG0044511	ENSMODG00000016882	NULL	ENSMUSG00000041199	ENSMPUG00000015897	MCHG0083369	MFIG0016784	MLAG0004031	MYUG0042945	MPIG0096345	MYSG0018917	ENSNVIG00000016185	NPRG0060781	NULL	PLAG0048946	PBRG0064344	PABG0012690	PJAG0013731	PAUG0049895	ENSPCAG00000002258	PALG0003834	RFEG0033956	RMAG0035766	RREG0025780	ENSSSCG00000008000	TROG0015062	ENSVVUG00000012357
ENSG00000007384	2565	ENSG00000007384	ASTG0042156	AALG0057926	ENSBTAG00000019805	CERG0013542	ENSCAFG00000019703	ENSCPOG00000006289	CPLG0044569	ENSCSAG00000013151	ESPG0043438	GKEG0090125	ENSHGLG00100007418	HLAG0052566	ENSMAUG00000017080	MFUG0062714	ENSMODG00000016619	MHIG0011087	ENSMUSG00000020282	ENSMPUG00000016072	MCHG0082001	MFIG0053366	MLAG0035777	MYUG0034203	MPIG0060939	MYSG0036354	ENSNVIG00000014432	NPRG0060801	ENSOCUG00000023683	PLAG0036715	PBRG0049085	PABG0036690	PJAG0018247	PAUG0049624	ENSPCAG00000009546	PALG0006202	RFEG0085644	RMAG0030903	RREG0010462	ENSSSCG00000007968	TROG0007700	ENSVVUG00000013624
ENSG00000007392	1113	ENSG00000007392	ASTG0034241	AALG0019997	ENSBTAG00000016568	CERG0006178	ENSCAFG00000019689	NULL	CPLG0017411	ENSCSAG00000013092	ESPG0012449	GKEG0082606	ENSHGLG00100011255	HLAG0041844	NULL	MFUG0000133	NULL	MHIG0007346	ENSMUSG00000024188	ENSMPUG00000016042	MCHG0092789	MFIG0071884	MLAG0041137	MYUG0046070	MPIG0078835	MYSG0036067	NULL	NPRG0033594	ENSOCUG00000000129	PLAG0005535	PBRG0008198	PABG0020288	PJAG0013656	PAUG0036889	ENSPCAG00000001752	PALG0014519	RFEG0061226	RMAG0067001	RREG0023484	ENSSSCG00000007979	TROG0007405	ENSVVUG00000013448
ENSG00000007402	3459	ENSG00000007402	ASTG0006960	AALG0010038	ENSBTAG00000009489	CERG0017112	ENSCAFG00000010431	ENSCPOG00000002775	CPLG0037860	ENSCSAG00000014177	ESPG0007821	GKEG0029912	ENSHGLG00100011313	HLAG0002922	ENSMAUG00000012711	MFUG0052410	NULL	NULL	ENSMUSG00000010066	ENSMPUG00000013014	MCHG0105119	MFIG0015196	MLAG0011587	MYUG0010097	MPIG0030302	MYSG0061761	ENSNVIG00000001245	NPRG0012164	ENSOCUG00000005286	PLAG0032980	PBRG0028864	NULL	PJAG0027433	PAUG0035819	ENSPCAG00000006738	NULL	RFEG0043330	RMAG0024603	RREG0013086	ENSSSCG00000011412	TROG0018451	ENSVVUG00000028392
ENSG00000007516	3561	ENSG00000007516	ASTG0011055	AALG0016553	ENSBTAG00000014100	CERG0012015	NULL	ENSCPOG00000010436	CPLG0035987	ENSCSAG00000011761	ESPG0018879	GKEG0036039	ENSHGLG00100010316	HLAG0024732	ENSMAUG00000009623	MFUG0023574	ENSMODG00000016195	NULL	ENSMUSG00000047507	ENSMPUG00000015667	MCHG0014930	MFIG0023334	MLAG0021680	MYUG0012931	MPIG0018012	MYSG0006943	ENSNVIG00000018645	NPRG0032826	NULL	PLAG0024244	PBRG0037148	PABG0010256	PJAG0016733	PAUG0038008	ENSPCAG00000007686	NULL	RFEG0020164	RMAG0008705	RREG0003266	ENSSSCG00000008029	TROG0008099	ENSVVUG00000011214
ENSG00000007520	936	ENSG00000007520	ASTG0051874	AALG0033322	ENSBTAG00000014101	CERG0012012	ENSCAFG00000019585	ENSCPOG00000010452	CPLG0035988	ENSCSAG00000011742	ESPG0065397	GKEG0036038	ENSHGLG00100009318	HLAG0044215	ENSMAUG00000019859	MFUG0023575	ENSMODG00000016193	MHIG0013563	ENSMUSG00000015126	ENSMPUG00000015659	MCHG0080843	MFIG0023337	MLAG0040689	MYUG0012930	MPIG0074026	MYSG0036754	ENSNVIG00000018868	NPRG0054624	NULL	PLAG0024243	PBRG0023473	PABG0010255	PJAG0003353	PAUG0038007	ENSPCAG00000007873	PALG0003100	RFEG0054568	RMAG0057137	RREG0039547	ENSSSCG00000008030	TROG0011907	ENSVVUG00000011174
ENSG00000007541	2280	ENSG00000007541	ASTG0015739	AALG0033242	ENSBTAG00000016594	CERG0033207	ENSCAFG00000019662	ENSCPOG00000026583	CPLG0030651	ENSCSAG00000012741	ESPG0035949	GKEG0094049	ENSHGLG00100006069	HLAG0040285	ENSMAUG00000017539	MFUG0042373	ENSMODG00000016688	MHIG0001659	ENSMUSG00000025728	ENSMPUG00000015997	MCHG0051088	MFIG0056881	MLAG0042181	MYUG0062572	MPIG0060948	MYSG0042140	ENSNVIG00000015227	NPRG0056035	ENSOCUG00000000755	PLAG0031477	PBRG0028245	PABG0013086	PJAG0035254	PAUG0036193	ENSPCAG00000013575	PALG0016967	RFEG0024248	RMAG0005751	RREG0009227	ENSSSCG00000007992	TROG0005433	ENSVVUG00000013323
ENSG00000007545	3807	ENSG00000007545	ASTG0010865	AALG0032697	ENSBTAG00000002202	CERG0007637	ENSCAFG00000014270	ENSCPOG00000005336	CPLG0043104	ENSCSAG00000011519	ESPG0003956	GKEG0064634	ENSHGLG00100014867	HLAG0043549	ENSMAUG00000019364	MFUG0040254	ENSMODG00000016154	NULL	ENSMUSG00000038002	ENSMPUG00000015618	MCHG0106454	MFIG0055235	MLAG0033092	MYUG0015033	MPIG0081103	MYSG0037203	ENSNVIG00000019268	NPRG0013584	ENSOCUG00000004975	PLAG0023534	PBRG0000941	PABG0011493	PJAG0021502	PAUG0022779	ENSPCAG00000007879	PALG0012974	RFEG0091917	RMAG0001901	RREG0035607	ENSSSCG00000008026	TROG0008176	ENSVVUG00000010820
ENSG00000007908	1830	ENSG00000007908	NULL	NULL	ENSBTAG00000007307	CERG0001028	ENSCAFG00000015169	ENSCPOG00000012409	CPLG0008037	ENSCSAG00000011294	NULL	NULL	ENSHGLG00100018538	NULL	ENSMAUG00000016853	NULL	ENSMODG00000003253	NULL	ENSMUSG00000026582	ENSMPUG00000015530	NULL	NULL	NULL	NULL	NULL	NULL	ENSNVIG00000021715	NULL	ENSOCUG00000017438	NULL	NULL	NULL	NULL	NULL	ENSPCAG00000015748	NULL	NULL	NULL	NULL	ENSSSCG00000006286	NULL	ENSVVUG00000026208
ENSG00000007923	1677	ENSG00000007923	ASTG0057099	AALG0012061	ENSBTAG00000011217	CERG0016493	ENSCAFG00000019632	ENSCPOG00000007535	CPLG0039442	ENSCSAG00000000750	ESPG0001984	GKEG0032689	ENSHGLG00100014021	HLAG0030546	ENSMAUG00000017416	MFUG0064387	ENSMODG00000005908	MHIG0009424	ENSMUSG00000039768	ENSMPUG00000006756	MCHG0073354	MFIG0077583	MLAG0028363	MYUG0068334	MPIG0059161	MYSG0000751	ENSNVIG00000005720	NPRG0016591	ENSOCUG00000011003	PLAG0004111	PBRG0022721	PABG0016158	PJAG0020026	PAUG0021544	ENSPCAG00000013220	PALG0011889	RFEG0057118	RMAG0021578	RREG0032048	ENSSSCG00000003384	TROG0030608	ENSVVUG00000026331
ENSG00000007933	1596	ENSG00000007933	ASTG0056853	AALG0061489	ENSBTAG00000020597	CERG0018824	ENSCAFG00000014992	ENSCPOG00000013912	NULL	ENSCSAG00000011600	ESPG0055065	NULL	ENSHGLG00100010544	HLAG0053211	ENSMAUG00000003542	NULL	ENSMODG00000003637	NULL	ENSMUSG00000026691	ENSMPUG00000015595	MCHG0109381	NULL	MLAG0050949	NULL	NULL	NULL	ENSNVIG00000024994	NPRG0046247	ENSOCUG00000003610	PLAG0055250	PBRG0083598	NULL	NULL	NULL	ENSPCAG00000003859	NULL	NULL	RMAG0059383	RREG0065406	ENSSSCG00000023472	NULL	ENSVVUG00000025162
ENSG00000007944	1335	ENSG00000007944	ASTG0011983	AALG0039970	ENSBTAG00000004115	CERG0019369	ENSCAFG00000009903	ENSCPOG00000002917	CPLG0002829	ENSCSAG00000007580	ESPG0055026	GKEG0024938	ENSHGLG00100001930	HLAG0061606	ENSMAUG00000014333	MFUG0045167	ENSMODG00000010806	MHIG0002460	ENSMUSG00000038175	ENSMPUG00000005414	MCHG0068035	MFIG0078105	MLAG0021760	MYUG0052206	MPIG0061359	MYSG0051570	ENSNVIG00000019758	NPRG0042259	ENSOCUG00000008005	PLAG0054073	PBRG0068934	PABG0030430	PJAG0021295	PAUG0074400	ENSPCAG00000013236	NULL	RFEG0100087	RMAG0040665	RREG0017921	ENSSSCG00000001063	TROG0007786	ENSVVUG00000003403
ENSG00000007952	1692	ENSG00000007952	NULL	NULL	ENSBTAG00000016761	NULL	ENSCAFG00000017568	ENSCPOG00000015259	NULL	ENSCSAG00000010347	NULL	NULL	ENSHGLG00100000796	NULL	ENSMAUG00000016770	NULL	NULL	NULL	ENSMUSG00000031257	ENSMPUG00000002269	NULL	NULL	NULL	NULL	NULL	NULL	ENSNVIG00000005562	NULL	ENSOCUG00000005652	NULL	NULL	NULL	NULL	NULL	NULL	NULL	NULL	NULL	NULL	ENSSSCG00000012485	NULL	ENSVVUG00000004727
ENSG00000008018	723	ENSG00000008018	ASTG0010115	AALG0047074	ENSBTAG00000007685	CERG0010527	ENSCAFG00000004116	ENSCPOG00000001187	CPLG0004534	ENSCSAG00000011832	ESPG0014849	GKEG0079815	ENSHGLG00100007495	HLAG0056962	ENSMAUG00000016104	MFUG0040557	ENSMODG00000005573	MHIG0012424	ENSMUSG00000014769	ENSMPUG00000007150	MCHG0023498	MFIG0013088	MLAG0023326	MYUG0039649	MPIG0021781	MYSG0007242	ENSNVIG00000001802	NPRG0049973	ENSOCUG00000007973	PLAG0016350	PBRG0020142	PABG0007953	PJAG0011863	PAUG0006899	ENSPCAG00000000344	PALG0017025	RFEG0024161	RMAG0060358	RREG0051385	ENSSSCG00000027257	TROG0023277	ENSVVUG00000006957
ENSG00000008056	2115	ENSG00000008056	ASTG0005697	AALG0003978	ENSBTAG00000005042	CERG0012146	ENSCAFG00000015146	ENSCPOG00000013114	CPLG0033492	ENSCSAG00000013616	ESPG0012335	GKEG0022598	ENSHGLG00100001188	HLAG0019932	ENSMAUG00000006190	MFUG0021460	NULL	NULL	ENSMUSG00000037217	ENSMPUG00000013352	MCHG0088549	MFIG0011803	MLAG0021558	MYUG0018708	MPIG0036784	MYSG0020091	ENSNVIG00000017476	NPRG0024265	ENSOCUG00000024150	PLAG0005002	PBRG0033443	PABG0027565	PJAG0010076	PAUG0041471	ENSPCAG00000014015	NULL	RFEG0012721	RMAG0023848	RREG0007963	ENSSSCG00000012276	NULL	ENSVVUG00000017544
ENSG00000008083	3738	ENSG00000008083	ASTG0046404	AALG0046225	ENSBTAG00000012938	CERG0013238	ENSCAFG00000009885	ENSCPOG00000013267	CPLG0023212	ENSCSAG00000007566	ESPG0027761	GKEG0019866	ENSHGLG00100002304	HLAG0013178	ENSMAUG00000019429	MFUG0038774	ENSMODG00000010746	NULL	ENSMUSG00000038518	ENSMPUG00000005439	MCHG0031803	MFIG0036825	MLAG0039990	MYUG0041830	MPIG0073633	MYSG0062960	ENSNVIG00000019830	NPRG0025636	ENSOCUG00000009755	PLAG0033234	PBRG0006726	PABG0017485	PJAG0042482	PAUG0000972	ENSPCAG00000012008	PALG0006705	RFEG0014568	RMAG0001922	RREG0014517	ENSSSCG00000001061	TROG0026630	ENSVVUG00000003416
ENSG00000008086	3090	ENSG00000008086	ASTG0014697	AALG0018305	ENSBTAG00000007428	CERG0013960	ENSCAFG00000012819	ENSCPOG00000007438	CPLG0006864	ENSCSAG00000014729	ESPG0024207	GKEG0026564	ENSHGLG00100005789	HLAG0044107	ENSMAUG00000009424	MFUG0006664	ENSMODG00000017140	NULL	ENSMUSG00000031292	ENSMPUG00000002901	MCHG0026701	MFIG0016851	MLAG0004058	MYUG0018315	MPIG0037425	MYSG0025173	ENSNVIG00000020913	NPRG0040932	ENSOCUG00000010775	PLAG0027932	PBRG0091169	PABG0015615	PJAG0024742	PAUG0007416	ENSPCAG00000000234	NULL	RFEG0033304	RMAG0046068	RREG0007250	ENSSSCG00000012156	TROG0022686	ENSVVUG00000014210
ENSG00000008118	1428	ENSG00000008118	ASTG0019263	AALG0001547	ENSBTAG00000016541	CERG0006518	ENSCAFG00000011909	ENSCPOG00000004202	CPLG0003540	ENSCSAG00000015230	ESPG0004707	GKEG0014428	ENSHGLG00100013287	HLAG0008091	ENSMAUG00000001022	MFUG0028904	ENSMODG00000002455	NULL	ENSMUSG00000016179	ENSMPUG00000002976	MCHG0109775	MFIG0031581	MLAG0012561	MYUG0008999	MPIG0036370	MYSG0014830	ENSNVIG00000016894	NPRG0051540	ENSOCUG00000003999	PLAG0006983	PBRG0011966	NULL	PJAG0004662	PAUG0016715	ENSPCAG00000001620	NULL	RFEG0034485	RMAG0004917	RREG0026720	ENSSSCG00000015619	NULL	ENSVVUG00000009405
ENSG00000008130	1773	ENSG00000008130	ASTG0060205	AALG0073479	ENSBTAG00000000212	CERG0027959	ENSCAFG00000019219	ENSCPOG00000035655	CPLG0019555	ENSCSAG00000000700	ESPG0058027	GKEG0071283	ENSHGLG00100012000	HLAG0056886	ENSMAUG00000002980	MFUG0003150	ENSMODG00000006845	MHIG0011028	ENSMUSG00000029063	ENSMPUG00000014521	MCHG0065533	MFIG0076543	MLAG0023753	MYUG0034574	MPIG0063338	MYSG0041915	ENSNVIG00000004465	NPRG0055561	ENSOCUG00000021568	PLAG0053628	PBRG0086925	PABG0034180	PJAG0037825	PAUG0098869	ENSPCAG00000007137	PALG0017880	RFEG0097339	RMAG0052642	RREG0064198	ENSSSCG00000038967	TROG0028094	ENSVVUG00000004615
ENSG00000008196	1380	ENSG00000008196	ASTG0024371	AALG0044451	ENSBTAG00000020426	CERG0016193	ENSCAFG00000002156	ENSCPOG00000022967	CPLG0035556	ENSCSAG00000012975	ESPG0031652	GKEG0017079	ENSHGLG00100008850	HLAG0042435	ENSMAUG00000017922	MFUG0041765	ENSMODG00000018831	NULL	ENSMUSG00000025927	ENSMPUG00000009084	MCHG0027020	MFIG0052202	MLAG0040756	MYUG0034824	MPIG0076755	MYSG0049875	ENSNVIG00000004368	NPRG0029441	ENSOCUG00000025542	PLAG0013869	PBRG0042468	PABG0018198	PJAG0028482	PAUG0014586	ENSPCAG00000015999	NULL	RFEG0079074	RMAG0053054	RREG0052578	ENSSSCG00000025535	TROG0000330	ENSVVUG00000029350
ENSG00000008197	1356	ENSG00000008197	NULL	NULL	ENSBTAG00000020425	CERG0023238	ENSCAFG00000002153	ENSCPOG00000026397	NULL	ENSCSAG00000012915	NULL	GKEG0025846	ENSHGLG00100019407	HLAG0016102	ENSMAUG00000004727	MFUG0012037	ENSMODG00000018834	NULL	ENSMUSG00000042596	ENSMPUG00000009095	MCHG0027545	NULL	MLAG0024683	MYUG0024371	NULL	NULL	ENSNVIG00000004380	NULL	ENSOCUG00000025550	NULL	PBRG0032001	NULL	NULL	PAUG0017578	ENSPCAG00000005316	NULL	RFEG0043969	RMAG0031470	RREG0010980	ENSSSCG00000001744	NULL	ENSVVUG00000029349
ENSG00000008226	5334	ENSG00000008226	ASTG0043786	AALG0053320	ENSBTAG00000008567	CERG0001480	ENSCAFG00000004948	ENSCPOG00000008859	CPLG0007988	ENSCSAG00000014334	ESPG0015665	GKEG0024559	ENSHGLG00100001053	HLAG0009473	NULL	MFUG0034979	NULL	NULL	ENSMUSG00000038060	ENSMPUG00000002858	MCHG0080751	MFIG0016967	MLAG0003726	MYUG0020256	MPIG0015356	MYSG0015498	ENSNVIG00000024925	NPRG0020747	ENSOCUG00000033153	PLAG0035645	PBRG0008936	PABG0010982	PJAG0015668	PAUG0008854	ENSPCAG00000013818	PALG0009897	RFEG0010687	RMAG0025819	RREG0026248	ENSSSCG00000011249	TROG0005323	ENSVVUG00000006194
ENSG00000008256	1200	ENSG00000008256	ASTG0053405	AALG0070097	ENSBTAG00000007384	CERG0007892	NULL	ENSCPOG00000010827	CPLG0035690	ENSCSAG00000017714	ESPG0052974	GKEG0007453	ENSHGLG00100009717	HLAG0048943	ENSMAUG00000022079	MFUG0008455	ENSMODG00000008046	NULL	ENSMUSG00000018001	ENSMPUG00000016578	MCHG0009172	NULL	MLAG0028450	NULL	MPIG0051456	NULL	ENSNVIG00000006203	NPRG0061983	NULL	PLAG0006709	PBRG0003779	PABG0034520	PJAG0035620	PAUG0082921	NULL	NULL	RFEG0061715	RMAG0060220	RREG0054164	ENSSSCG00000034768	TROG0030218	NULL
ENSG00000008277	2718	ENSG00000008277	ASTG0005290	AALG0014232	ENSBTAG00000007136	CERG0036293	ENSCAFG00000001852	ENSCPOG00000010085	CPLG0005891	ENSCSAG00000012435	ESPG0009009	NULL	ENSHGLG00100002186	HLAG0007454	NULL	MFUG0004567	ENSMODG00000010338	NULL	ENSMUSG00000040537	ENSMPUG00000018312	MCHG0086769	MFIG0025852	MLAG0011472	MYUG0022530	MPIG0026967	MYSG0020146	ENSNVIG00000003117	NPRG0014066	ENSOCUG00000015436	PLAG0013344	PBRG0091778	NULL	PJAG0013820	PAUG0027023	ENSPCAG00000002902	NULL	RFEG0048642	RMAG0011400	RREG0002260	ENSSSCG00000015297	TROG0005092	ENSVVUG00000001025
ENSG00000008282	777	ENSG00000008282	ASTG0005177	AALG0018328	ENSBTAG00000019794	NULL	ENSCAFG00000004000	ENSCPOG00000039315	NULL	ENSCSAG00000011430	NULL	GKEG0034607	ENSHGLG00100010343	HLAG0025469	ENSMAUG00000014649	NULL	NULL	MHIG0013315	ENSMUSG00000020570	ENSMPUG00000018253	NULL	NULL	MLAG0001958	NULL	NULL	NULL	ENSNVIG00000016103	NPRG0040855	ENSOCUG00000015127	PLAG0016307	NULL	PABG0022595	PJAG0031670	NULL	NULL	PALG0016353	RFEG0082547	RMAG0012328	RREG0046515	ENSSSCG00000015434	NULL	ENSVVUG00000014390
ENSG00000008283	954	ENSG00000008283	ASTG0031712	AALG0036178	ENSBTAG00000020810	CERG0012603	ENSCAFG00000013017	ENSCPOG00000031994	CPLG0041828	ENSCSAG00000003859	ESPG0040482	GKEG0074083	ENSHGLG00100005425	HLAG0047686	ENSMAUG00000012464	MFUG0014839	ENSMODG00000010087	MHIG0012396	ENSMUSG00000019590	ENSMPUG00000014984	MCHG0076778	MFIG0061588	MLAG0026848	MYUG0052835	MPIG0082645	MYSG0033383	ENSNVIG00000023281	NPRG0018442	ENSOCUG00000026470	PLAG0054811	PBRG0093982	PABG0024673	PJAG0012797	PAUG0059842	ENSPCAG00000016098	PALG0003717	RFEG0054875	RMAG0057534	RREG0054562	ENSSSCG00000017297	TROG0019340	ENSVVUG00000005723
ENSG00000008294	3963	ENSG00000008294	ASTG0058039	AALG0017758	ENSBTAG00000012293	CERG0004056	ENSCAFG00000017265	ENSCPOG00000008508	CPLG0003390	ENSCSAG00000005508	NULL	GKEG0029291	ENSHGLG00100012047	HLAG0034677	NULL	MFUG0041216	ENSMODG00000012665	MHIG0009085	ENSMUSG00000020859	ENSMPUG00000015555	MCHG0097122	MFIG0050885	MLAG0050011	MYUG0008084	MPIG0026008	MYSG0021361	ENSNVIG00000011476	NULL	ENSOCUG00000000817	PLAG0008763	PBRG0093825	PABG0033485	PJAG0023972	PAUG0016018	ENSPCAG00000007735	PALG0002614	RFEG0004597	RMAG0060203	RREG0032614	ENSSSCG00000033228	TROG0023735	ENSVVUG00000011253
ENSG00000008300	9936	ENSG00000008300	ASTG0011217	NULL	ENSBTAG00000021846	CERG0018601	ENSCAFG00000029819	ENSCPOG00000034949	CPLG0034850	ENSCSAG00000015477	ESPG0001264	GKEG0018155	ENSHGLG00100009794	HLAG0004727	ENSMAUG00000018857	MFUG0029122	ENSMODG00000013462	NULL	ENSMUSG00000107269	ENSMPUG00000014422	MCHG0089772	MFIG0014699	MLAG0013669	MYUG0016983	MPIG0029081	MYSG0024584	ENSNVIG00000023375	NPRG0013252	ENSOCUG00000025952	PLAG0028128	NULL	NULL	NULL	NULL	NULL	NULL	RFEG0002971	RMAG0026556	RREG0028281	ENSSSCG00000011360	NULL	ENSVVUG00000029449
ENSG00000008311	2778	ENSG00000008311	ASTG0048864	AALG0048076	ENSBTAG00000012128	CERG0017498	ENSCAFG00000003532	ENSCPOG00000007522	CPLG0001032	ENSCSAG00000010587	ESPG0058629	GKEG0045034	ENSHGLG00100011799	HLAG0038357	ENSMAUG00000021228	MFUG0043556	ENSMODG00000015461	MHIG0015610	ENSMUSG00000029695	ENSMPUG00000006862	MCHG0077626	MFIG0006581	MLAG0048319	MYUG0063551	MPIG0060354	MYSG0063530	ENSNVIG00000001583	NPRG0023870	ENSOCUG00000013237	PLAG0061493	PBRG0006861	PABG0035242	PJAG0015480	PAUG0073783	ENSPCAG00000005381	PALG0002535	RFEG0068933	RMAG0042831	RREG0048906	ENSSSCG00000016613	TROG0023819	ENSVVUG00000011904
ENSG00000008323	2370	ENSG00000008323	ASTG0026440	AALG0066512	ENSBTAG00000004208	CERG0037720	ENSCAFG00000015203	ENSCPOG00000000576	CPLG0015284	ENSCSAG00000010727	ESPG0050574	GKEG0057979	ENSHGLG00100008412	HLAG0045577	ENSMAUG00000003624	MFUG0044158	ENSMODG00000018054	NULL	ENSMUSG00000038167	ENSMPUG00000016918	MCHG0044420	MFIG0049174	MLAG0027200	MYUG0051582	MPIG0074198	MYSG0039973	ENSNVIG00000024709	NPRG0025506	ENSOCUG00000010130	NULL	PBRG0094370	PABG0011808	PJAG0022883	PAUG0045369	ENSPCAG00000008959	NULL	RFEG0071695	RMAG0041700	RREG0035151	ENSSSCG00000000709	TROG0003563	ENSVVUG00000012077
ENSG00000008324	231	ENSG00000008324	ASTG0052607	AALG0046051	ENSBTAG00000053695	CERG0030318	ENSCAFG00000005281	ENSCPOG00000030688	CPLG0046824	ENSCSAG00000016780	ESPG0010084	GKEG0046114	ENSHGLG00100018993	HLAG0000774	ENSMAUG00000018546	MFUG0050355	ENSMODG00000013566	MHIG0016797	ENSMUSG00000032526	NULL	MCHG0010868	MFIG0039095	MLAG0004611	MYUG0008564	MPIG0059072	MYSG0020355	ENSNVIG00000017015	NULL	ENSOCUG00000029882	PLAG0058685	PBRG0036049	PABG0035549	PJAG0005044	PAUG0062045	ENSPCAG00000007268	PALG0018499	NULL	NULL	RREG0066626	ENSSSCG00000027711	TROG0023380	ENSVVUG00000005232
ENSG00000008382	1509	ENSG00000008382	ASTG0011139	AALG0046844	ENSBTAG00000006005	CERG0035736	ENSCAFG00000019091	ENSCPOG00000034872	CPLG0042620	ENSCSAG00000010574	ESPG0037299	GKEG0059845	ENSHGLG00100010687	HLAG0004627	ENSMAUG00000021460	MFUG0009045	ENSMODG00000000907	MHIG0014345	ENSMUSG00000003199	ENSMPUG00000004955	MCHG0094269	MFIG0000642	MLAG0060100	MYUG0041735	MPIG0053048	MYSG0056824	ENSNVIG00000007709	NPRG0067081	NULL	PLAG0003355	PBRG0029324	PABG0019938	PJAG0007888	PAUG0015778	ENSPCAG00000015266	PALG0000874	RFEG0035783	RMAG0043836	RREG0021091	ENSSSCG00000013507	TROG0015576	ENSVVUG00000008330
ENSG00000008394	465	ENSG00000008394	NULL	AALG0069356	ENSBTAG00000008541	CERG0031385	ENSCAFG00000012619	ENSCPOG00000038822	CPLG0036618	ENSCSAG00000008292	ESPG0051667	GKEG0089285	ENSHGLG00100002821	HLAG0058230	ENSMAUG00000001713	NULL	ENSMODG00000017898	NULL	ENSMUSG00000008540	ENSMPUG00000011470	MCHG0018116	MFIG0069944	MLAG0058778	MYUG0058760	MPIG0088675	MYSG0069408	ENSNVIG00000021056	NPRG0066985	ENSOCUG00000013514	PLAG0052612	NULL	NULL	NULL	NULL	ENSPCAG00000004654	NULL	RFEG0011614	NULL	NULL	ENSSSCG00000032580	TROG0012700	ENSVVUG00000003157
ENSG00000008405	1758	ENSG00000008405	NULL	AALG0022685	ENSBTAG00000010149	CERG0023693	ENSCAFG00000001797	ENSCPOG00000005154	CPLG0039999	ENSCSAG00000002927	ESPG0065314	NULL	ENSHGLG00100004640	NULL	ENSMAUG00000013190	NULL	ENSMODG00000001579	MHIG0014199	ENSMUSG00000020038	ENSMPUG00000012161	MCHG0066646	MFIG0067275	MLAG0028870	MYUG0067346	NULL	NULL	ENSNVIG00000011497	NPRG0020917	ENSOCUG00000013721	PLAG0032990	PBRG0015726	NULL	NULL	NULL	ENSPCAG00000011277	PALG0006330	RFEG0055382	NULL	NULL	ENSSSCG00000000164	NULL	ENSVVUG00000023184
ENSG00000008438	588	ENSG00000008438	ASTG0010846	AALG0068020	ENSBTAG00000002635	CERG0024226	ENSCAFG00000029461	ENSCPOG00000032784	NULL	ENSCSAG00000003083	ESPG0018571	GKEG0065079	ENSHGLG00100016483	HLAG0045083	ENSMAUG00000009434	MFUG0030669	ENSMODG00000021527	NULL	ENSMUSG00000030413	ENSMPUG00000005395	MCHG0011265	MFIG0033627	MLAG0017695	MYUG0027523	MPIG0012633	MYSG0054571	ENSNVIG00000009479	NPRG0072569	ENSOCUG00000007434	PLAG0058116	NULL	NULL	NULL	PAUG0001666	ENSPCAG00000005567	NULL	RFEG0028270	RMAG0027554	RREG0067205	ENSSSCG00000038688	TROG0026756	ENSVVUG00000002874
ENSG00000008441	1506	ENSG00000008441	ASTG0014857	AALG0002584	ENSBTAG00000018229	CERG0009149	ENSCAFG00000017009	ENSCPOG00000022563	CPLG0019337	ENSCSAG00000006510	ESPG0008395	GKEG0025576	ENSHGLG00100008127	HLAG0019865	ENSMAUG00000018106	MFUG0010268	ENSMODG00000011587	NULL	ENSMUSG00000001911	ENSMPUG00000004325	MCHG0015344	MFIG0016234	MLAG0004918	MYUG0017236	MPIG0008823	MYSG0057108	ENSNVIG00000004082	NPRG0050754	NULL	PLAG0030492	PBRG0022430	PABG0029212	PJAG0004215	PAUG0020128	ENSPCAG00000003605	PALG0008486	RFEG0029762	RMAG0011961	RREG0008296	ENSSSCG00000013742	TROG0023696	ENSVVUG00000024169
ENSG00000008513	1020	ENSG00000008513	ASTG0037868	AALG0010257	ENSBTAG00000001156	CERG0027729	ENSCAFG00000001148	ENSCPOG00000031849	CPLG0045880	ENSCSAG00000009838	ESPG0055086	GKEG0078664	ENSHGLG00100016505	HLAG0051100	ENSMAUG00000000767	MFUG0055563	ENSMODG00000001088	MHIG0007896	ENSMUSG00000013846	ENSMPUG00000001858	MCHG0045856	MFIG0058831	MLAG0046817	MYUG0063614	NULL	MYSG0068677	ENSNVIG00000006248	NPRG0003877	ENSOCUG00000000157	PLAG0043555	PBRG0013987	PABG0034119	PJAG0026243	PAUG0040246	ENSPCAG00000012908	PALG0006111	RFEG0083966	RMAG0015161	RREG0044965	ENSSSCG00000005943	TROG0000957	ENSVVUG00000019301
ENSG00000008516	1686	ENSG00000008516	ASTG0046923	AALG0066258	ENSBTAG00000016424	NULL	ENSCAFG00000019309	ENSCPOG00000039565	CPLG0034083	ENSCSAG00000010218	ESPG0065495	NULL	ENSHGLG00100003693	HLAG0060287	ENSMAUG00000019298	NULL	ENSMODG00000016466	NULL	ENSMUSG00000023903	ENSMPUG00000015204	MCHG0016278	MFIG0066734	NULL	NULL	NULL	NULL	ENSNVIG00000023326	NPRG0047289	NULL	PLAG0049511	NULL	NULL	NULL	NULL	NULL	NULL	RFEG0042687	NULL	RREG0065403	ENSSSCG00000021569	TROG0032500	ENSVVUG00000008346
ENSG00000008517	702	ENSG00000008517	ASTG0042133	NULL	ENSBTAG00000050846	NULL	NULL	NULL	CPLG0038072	NULL	ESPG0060011	NULL	NULL	HLAG0040278	NULL	MFUG0058493	NULL	MHIG0012806	NULL	ENSMPUG00000015202	MCHG0077959	MFIG0038148	MLAG0051189	MYUG0054105	MPIG0057833	MYSG0041169	NULL	NULL	NULL	PLAG0046952	NULL	NULL	PJAG0039675	NULL	ENSPCAG00000011926	NULL	RFEG0058490	RMAG0073588	RREG0063315	NULL	TROG0032498	NULL
ENSG00000008710	12909	ENSG00000008710	ASTG0020951	AALG0074901	NULL	CERG0022995	NULL	ENSCPOG00000003228	CPLG0040475	ENSCSAG00000011023	ESPG0027208	GKEG0011008	ENSHGLG00100009888	HLAG0012296	ENSMAUG00000014808	MFUG0007164	ENSMODG00000016034	MHIG0010642	ENSMUSG00000032855	ENSMPUG00000015425	MCHG0008100	MFIG0018916	MLAG0046144	MYUG0016115	MPIG0079568	MYSG0041606	ENSNVIG00000022607	NPRG0059786	ENSOCUG00000012862	PLAG0011194	PBRG0014558	PABG0019098	PJAG0030134	PAUG0040891	ENSPCAG00000003573	PALG0013343	RFEG0084690	RMAG0063321	RREG0045464	ENSSSCG00000008041	TROG0027810	ENSVVUG00000009411
ENSG00000008735	2472	ENSG00000008735	ASTG0016621	AALG0024992	ENSBTAG00000030179	CERG0025561	ENSCAFG00000000568	ENSCPOG00000040518	CPLG0033131	ENSCSAG00000004785	ESPG0028199	GKEG0024512	ENSHGLG00100016634	HLAG0015935	ENSMAUG00000010821	MFUG0008330	ENSMODG00000006050	NULL	ENSMUSG00000022619	ENSMPUG00000001952	MCHG0085082	MFIG0023453	MLAG0017706	MYUG0001270	MPIG0035100	MYSG0033777	ENSNVIG00000006077	NPRG0041309	ENSOCUG00000002401	PLAG0009124	PBRG0029968	NULL	PJAG0007146	PAUG0038096	ENSPCAG00000016220	NULL	RFEG0009864	RMAG0046457	RREG0044244	NULL	TROG0016994	ENSVVUG00000025675
ENSG00000008838	3042	ENSG00000008838	ASTG0044596	AALG0076843	ENSBTAG00000021468	CERG0012003	ENSCAFG00000016239	ENSCPOG00000015129	CPLG0015554	ENSCSAG00000002765	ESPG0063854	GKEG0066074	ENSHGLG00100001194	HLAG0054617	ENSMAUG00000006374	MFUG0004510	ENSMODG00000013011	MHIG0009372	ENSMUSG00000017210	ENSMPUG00000014925	MCHG0088002	MFIG0064957	MLAG0045080	MYUG0009582	MPIG0068392	MYSG0064235	ENSNVIG00000002984	NPRG0061358	ENSOCUG00000009709	PLAG0024464	PBRG0091657	PABG0032995	PJAG0039868	PAUG0097572	ENSPCAG00000015031	PALG0005787	RFEG0097228	RMAG0062782	RREG0053548	ENSSSCG00000029102	TROG0023309	ENSVVUG00000001080
ENSG00000008853	2247	ENSG00000008853	ASTG0030995	AALG0049681	ENSBTAG00000035958	CERG0008063	ENSCAFG00000009245	ENSCPOG00000039763	CPLG0027825	ENSCSAG00000016294	ESPG0038570	GKEG0048756	ENSHGLG00100008939	HLAG0003637	ENSMAUG00000003682	MFUG0037660	ENSMODG00000009229	MHIG0010348	ENSMUSG00000022075	ENSMPUG00000003474	MCHG0100437	MFIG0022631	MLAG0053470	MYUG0007854	MPIG0077661	MYSG0022446	ENSNVIG00000023533	NPRG0058167	ENSOCUG00000017452	NULL	PBRG0033404	NULL	PJAG0023716	PAUG0029138	ENSPCAG00000003907	PALG0013797	RFEG0090620	RMAG0007301	RREG0034519	NULL	TROG0011262	ENSVVUG00000005099
ENSG00000008869	6213	ENSG00000008869	ASTG0011896	AALG0003367	ENSBTAG00000014310	CERG0026055	ENSCAFG00000005980	ENSCPOG00000012179	CPLG0026507	ENSCSAG00000012013	NULL	GKEG0073907	ENSHGLG00100004729	HLAG0022470	ENSMAUG00000016018	MFUG0032511	ENSMODG00000015367	NULL	ENSMUSG00000039414	ENSMPUG00000010023	MCHG0087650	MFIG0042900	MLAG0031994	MYUG0025966	MPIG0002205	MYSG0018837	ENSNVIG00000021222	NPRG0029571	ENSOCUG00000007205	PLAG0012990	PBRG0003497	PABG0032688	PJAG0026585	PAUG0021891	ENSPCAG00000012765	PALG0010297	RFEG0006095	RMAG0038431	RREG0018422	ENSSSCG00000008498	TROG0032508	ENSVVUG00000018934
ENSG00000008952	1197	ENSG00000008952	ASTG0027034	AALG0006975	ENSBTAG00000039442	CERG0037705	ENSCAFG00000031588	ENSCPOG00000040337	CPLG0038391	ENSCSAG00000012673	ESPG0027098	GKEG0024467	ENSHGLG00100012517	HLAG0059887	ENSMAUG00000011713	MFUG0010217	ENSMODG00000016096	MHIG0010506	ENSMUSG00000027706	ENSMPUG00000017105	MCHG0050128	MFIG0022886	MLAG0044880	MYUG0056361	MPIG0051715	MYSG0032953	ENSNVIG00000013294	NPRG0019523	ENSOCUG00000008720	PLAG0019799	PBRG0016451	PABG0034405	PJAG0035551	PAUG0041945	ENSPCAG00000011085	PALG0001609	RFEG0082249	RMAG0071779	RREG0064486	ENSSSCG00000029608	TROG0033918	ENSVVUG00000000766
ENSG00000008988	426	ENSG00000008988	ASTG0049976	AALG0026544	ENSBTAG00000019147	CERG0020453	ENSCAFG00000004800	ENSCPOG00000011697	CPLG0019831	ENSCSAG00000014597	ESPG0052294	GKEG0056579	ENSHGLG00100014433	HLAG0057938	NULL	MFUG0059943	ENSMODG00000045434	MHIG0013980	ENSMUSG00000028234	ENSMPUG00000010452	MCHG0109710	MFIG0035171	MLAG0051432	MYUG0019588	MPIG0070012	MYSG0063638	ENSNVIG00000013993	NPRG0070303	ENSOCUG00000028029	PLAG0064522	PBRG0039747	PABG0012262	PJAG0034088	PAUG0073351	ENSPCAG00000004300	PALG0010493	RFEG0083314	RMAG0046253	RREG0054528	ENSSSCG00000040470	TROG0034874	ENSVVUG00000030264
ENSG00000009307	2532	ENSG00000009307	ASTG0029714	AALG0026692	ENSBTAG00000000678	CERG0009173	ENSCAFG00000009618	ENSCPOG00000040388	CPLG0009759	ENSCSAG00000001658	ESPG0054113	GKEG0084581	ENSHGLG00100019438	HLAG0052051	ENSMAUG00000014031	MFUG0016818	ENSMODG00000004685	MHIG0003247	ENSMUSG00000068823	ENSMPUG00000005753	MCHG0054920	MFIG0009664	MLAG0040279	MYUG0036825	MPIG0042217	MYSG0040977	ENSNVIG00000005322	NPRG0058265	ENSOCUG00000016438	PLAG0043794	PBRG0035887	PABG0013496	PJAG0020018	PAUG0070716	ENSPCAG00000014368	PALG0002499	RFEG0054785	RMAG0043667	RREG0053614	ENSSSCG00000006752	TROG0017172	ENSVVUG00000009890
ENSG00000009335	3249	ENSG00000009335	ASTG0046012	AALG0022010	ENSBTAG00000008025	CERG0008632	ENSCAFG00000005158	ENSCPOG00000013408	CPLG0038450	ENSCSAG00000006430	ESPG0026356	GKEG0079834	ENSHGLG00100007801	HLAG0026455	ENSMAUG00000014156	MFUG0035341	ENSMODG00000005239	MHIG0015565	ENSMUSG00000039000	ENSMPUG00000009787	MCHG0038800	MFIG0063799	MLAG0046328	MYUG0049421	MPIG0036722	MYSG0055314	ENSNVIG00000022869	NPRG0024735	ENSOCUG00000012490	PLAG0015528	PBRG0003597	PABG0025097	PJAG0042918	PAUG0048030	ENSPCAG00000015373	PALG0004211	RFEG0057251	RMAG0002506	RREG0028214	ENSSSCG00000016409	TROG0016612	ENSVVUG00000002515
ENSG00000009413	9390	ENSG00000009413	ASTG0058370	AALG0015845	ENSBTAG00000010760	CERG0029689	ENSCAFG00000003942	ENSCPOG00000024631	CPLG0021335	ENSCSAG00000015573	ESPG0026818	GKEG0009175	ENSHGLG00100002045	HLAG0011935	ENSMAUG00000017887	MFUG0007688	ENSMODG00000017910	NULL	ENSMUSG00000019841	ENSMPUG00000010198	MCHG0092186	MFIG0030430	MLAG0043444	MYUG0028920	MPIG0051109	MYSG0024815	ENSNVIG00000005635	NPRG0030299	ENSOCUG00000017034	PLAG0033330	PBRG0032845	PABG0036024	PJAG0032492	PAUG0023663	ENSPCAG00000014027	PALG0019107	RFEG0037244	RMAG0027058	RREG0012885	ENSSSCG00000025703	TROG0006362	ENSVVUG00000006624
ENSG00000009694	8196	ENSG00000009694	NULL	NULL	ENSBTAG00000018819	CERG0026506	ENSCAFG00000018631	ENSCPOG00000005914	NULL	ENSCSAG00000018328	ESPG0006994	GKEG0023576	ENSHGLG00100001679	HLAG0022575	ENSMAUG00000002816	MFUG0019964	ENSMODG00000014906	NULL	ENSMUSG00000016150	ENSMPUG00000001346	MCHG0022158	MFIG0015473	MLAG0015273	MYUG0014053	MPIG0005133	NULL	ENSNVIG00000023117	NPRG0039816	ENSOCUG00000005013	PLAG0033003	PBRG0032927	NULL	NULL	PAUG0001521	NULL	NULL	RFEG0047046	RMAG0022619	RREG0019460	ENSSSCG00000012644	NULL	ENSVVUG00000028956
ENSG00000009709	1560	ENSG00000009709	ASTG0000944	NULL	ENSBTAG00000014967	NULL	ENSCAFG00000015539	ENSCPOG00000014574	NULL	ENSCSAG00000000870	ESPG0030954	NULL	ENSHGLG00100016766	NULL	ENSMAUG00000001762	MFUG0014200	NULL	NULL	ENSMUSG00000028736	ENSMPUG00000016202	NULL	NULL	NULL	NULL	NULL	NULL	ENSNVIG00000014410	NULL	ENSOCUG00000006146	NULL	NULL	NULL	NULL	PAUG0004615	NULL	NULL	NULL	NULL	NULL	ENSSSCG00000034627	NULL	ENSVVUG00000029120
ENSG00000009724	2058	ENSG00000009724	ASTG0055336	AALG0076171	ENSBTAG00000012808	NULL	ENSCAFG00000016744	NULL	NULL	ENSCSAG00000000786	ESPG0057917	GKEG0078158	NULL	HLAG0056895	ENSMAUG00000018129	MFUG0057054	ENSMODG00000011217	MHIG0013392	ENSMUSG00000028979	ENSMPUG00000016440	MCHG0083658	MFIG0065455	MLAG0055781	MYUG0059767	MPIG0098618	MYSG0066740	ENSNVIG00000007740	NPRG0057512	NULL	PLAG0047290	NULL	NULL	PJAG0038516	PAUG0095538	ENSPCAG00000010476	NULL	NULL	RMAG0065503	RREG0057062	ENSSSCG00000003410	TROG0015055	NULL
ENSG00000009765	879	ENSG00000009765	ASTG0061827	AALG0052830	ENSBTAG00000015935	CERG0015579	ENSCAFG00000000404	ENSCPOG00000022358	NULL	ENSCSAG00000014444	ESPG0059607	GKEG0078442	ENSHGLG00100001077	HLAG0054133	ENSMAUG00000013810	MFUG0057851	ENSMODG00000016781	NULL	ENSMUSG00000019762	ENSMPUG00000010397	MCHG0083328	MFIG0077767	MLAG0055766	MYUG0060081	NULL	MYSG0058171	ENSNVIG00000006683	NPRG0072975	ENSOCUG00000013408	PLAG0063718	PBRG0050995	PABG0001726	PJAG0044485	PAUG0095731	ENSPCAG00000016607	NULL	NULL	RMAG0067397	RREG0059592	ENSSSCG00000004093	TROG0006270	ENSVVUG00000005224
ENSG00000009780	1023	ENSG00000009780	ASTG0026358	AALG0014550	ENSBTAG00000019614	CERG0017664	ENSCAFG00000029112	ENSCPOG00000006186	CPLG0013688	ENSCSAG00000000999	ESPG0026688	GKEG0007743	ENSHGLG00100017009	HLAG0044548	NULL	MFUG0060112	ENSMODG00000010679	MHIG0008229	ENSMUSG00000028878	ENSMPUG00000015579	MCHG0040194	MFIG0025758	MLAG0020668	MYUG0010339	MPIG0073365	MYSG0059728	ENSNVIG00000023798	NPRG0045336	ENSOCUG00000014830	PLAG0048817	PBRG0018788	PABG0035316	PJAG0040112	PAUG0059947	ENSPCAG00000013107	PALG0001234	RFEG0091235	RMAG0041247	RREG0001375	ENSSSCG00000027894	TROG0007308	ENSVVUG00000012204
ENSG00000009790	1653	ENSG00000009790	ASTG0058907	AALG0009743	ENSBTAG00000002846	CERG0028237	ENSCAFG00000011943	ENSCPOG00000014792	NULL	ENSCSAG00000015258	ESPG0061443	GKEG0090322	ENSHGLG00100014101	HLAG0060456	ENSMAUG00000000850	MFUG0064723	ENSMODG00000002520	NULL	ENSMUSG00000037318	ENSMPUG00000003033	MCHG0088262	MFIG0045828	MLAG0053881	MYUG0066154	MPIG0048079	MYSG0060051	ENSNVIG00000016629	NPRG0065789	ENSOCUG00000004027	PLAG0054963	PBRG0051938	NULL	PJAG0035788	NULL	ENSPCAG00000006298	NULL	RFEG0089013	RMAG0061172	RREG0059205	ENSSSCG00000032721	TROG0026643	ENSVVUG00000009437
ENSG00000009830	2250	ENSG00000009830	ASTG0049022	AALG0020592	ENSBTAG00000002704	CERG0026520	ENSCAFG00000017178	ENSCPOG00000007085	CPLG0009362	ENSCSAG00000011826	ESPG0021508	GKEG0007357	ENSHGLG00100001006	HLAG0038909	ENSMAUG00000007220	MFUG0047400	ENSMODG00000005462	NULL	ENSMUSG00000034126	ENSMPUG00000008852	MCHG0048608	MFIG0066441	MLAG0034885	MYUG0051198	MPIG0089705	MYSG0043368	ENSNVIG00000014507	NPRG0028940	ENSOCUG00000005776	PLAG0037898	PBRG0020061	PABG0032147	PJAG0016334	PAUG0003371	ENSPCAG00000003403	PALG0000086	RFEG0083910	RMAG0062256	RREG0040316	ENSSSCG00000002397	TROG0015693	ENSVVUG00000003287
ENSG00000009844	921	ENSG00000009844	ASTG0002111	AALG0026587	ENSBTAG00000005851	CERG0012413	ENSCAFG00000000295	ENSCPOG00000004721	CPLG0006003	ENSCSAG00000017053	ESPG0004071	GKEG0032906	ENSHGLG00100012306	HLAG0003406	ENSMAUG00000020904	MFUG0019190	ENSMODG00000046733	NULL	ENSMUSG00000019868	ENSMPUG00000018038	MCHG0108848	MFIG0045951	MLAG0038006	MYUG0038468	MPIG0055807	MYSG0006928	ENSNVIG00000020986	NPRG0028256	ENSOCUG00000002554	PLAG0000199	PBRG0005288	PABG0027614	PJAG0011810	PAUG0081243	ENSPCAG00000004877	PALG0018125	RFEG0030715	RMAG0021788	RREG0061309	ENSSSCG00000004140	TROG0005944	ENSVVUG00000004523
ENSG00000009950	2556	ENSG00000009950	ASTG0055747	AALG0071837	ENSBTAG00000009153	CERG0015430	ENSCAFG00000012970	ENSCPOG00000010276	NULL	ENSCSAG00000018176	ESPG0053960	GKEG0088044	ENSHGLG00100004705	HLAG0053722	ENSMAUG00000019597	MFUG0043833	NULL	MHIG0015263	ENSMUSG00000005373	ENSMPUG00000016074	MCHG0092021	MFIG0057005	MLAG0040391	MYUG0063836	MPIG0030774	MYSG0059551	ENSNVIG00000004509	NPRG0071015	ENSOCUG00000004554	PLAG0059019	PBRG0055963	PABG0032838	PJAG0040523	PAUG0098176	ENSPCAG00000010393	NULL	RFEG0061213	RMAG0055626	RREG0031934	ENSSSCG00000007710	TROG0024897	ENSVVUG00000024675
ENSG00000009954	4449	ENSG00000009954	ASTG0011444	AALG0006988	ENSBTAG00000005197	CERG0024934	ENSCAFG00000013146	ENSCPOG00000011829	CPLG0022399	ENSCSAG00000018168	ESPG0021215	GKEG0092868	ENSHGLG00100003053	HLAG0035610	NULL	MFUG0032690	ENSMODG00000013761	MHIG0007161	ENSMUSG00000002748	ENSMPUG00000016069	MCHG0003468	MFIG0040151	MLAG0061194	MYUG0006208	MPIG0081947	MYSG0070324	ENSNVIG00000004377	NPRG0051038	ENSOCUG00000011202	PLAG0012758	PBRG0013301	PABG0026051	PJAG0019455	PAUG0043039	NULL	PALG0009750	RFEG0052846	RMAG0036699	RREG0012117	ENSSSCG00000027342	TROG0000611	ENSVVUG00000024671
ENSG00000010017	2187	ENSG00000010017	ASTG0054980	AALG0054069	ENSBTAG00000021556	CERG0026941	ENSCAFG00000009853	ENSCPOG00000011734	CPLG0036377	ENSCSAG00000007548	ESPG0012828	GKEG0035648	ENSHGLG00100009433	HLAG0060809	ENSMAUG00000011112	MFUG0031036	ENSMODG00000010656	MHIG0006490	ENSMUSG00000038546	ENSMPUG00000000694	MCHG0096150	MFIG0039653	MLAG0026350	MYUG0063818	MPIG0035404	MYSG0012570	ENSNVIG00000019916	NPRG0011924	ENSOCUG00000007255	PLAG0052028	PBRG0027366	PABG0017072	PJAG0040814	PAUG0074626	ENSPCAG00000001434	PALG0005449	RFEG0073091	RMAG0049569	RREG0021533	ENSSSCG00000001056	TROG0020176	ENSVVUG00000003683
ENSG00000010030	1023	ENSG00000010030	ASTG0060710	AALG0051802	NULL	CERG0014832	ENSCAFG00000001394	NULL	CPLG0036267	ENSCSAG00000010241	NULL	NULL	NULL	HLAG0053329	NULL	MFUG0007694	ENSMODG00000013561	NULL	NULL	ENSMPUG00000004099	MCHG0032481	MFIG0034186	MLAG0009582	MYUG0062542	MPIG0033953	NULL	ENSNVIG00000024294	NPRG0001716	NULL	NULL	PBRG0047592	NULL	NULL	PAUG0021825	ENSPCAG00000001504	PALG0005595	RFEG0078763	RMAG0048092	RREG0060508	ENSSSCG00000001561	NULL	ENSVVUG00000026211
ENSG00000010072	1467	ENSG00000010072	ASTG0055757	AALG0002349	ENSBTAG00000006112	CERG0029595	ENSCAFG00000011786	ENSCPOG00000015655	CPLG0041975	ENSCSAG00000010313	ESPG0033514	GKEG0031971	ENSHGLG00100001402	HLAG0054319	ENSMAUG00000021498	MFUG0033833	ENSMODG00000049042	NULL	ENSMUSG00000031986	ENSMPUG00000005508	MCHG0073764	MFIG0043010	MLAG0040033	MYUG0067680	MPIG0083279	MYSG0038411	ENSNVIG00000021275	NPRG0038060	ENSOCUG00000013211	PLAG0031404	PBRG0058482	PABG0018811	PJAG0045534	PAUG0021928	ENSPCAG00000015759	PALG0018804	RFEG0080591	RMAG0030015	RREG0042206	ENSSSCG00000040087	TROG0002058	ENSVVUG00000007060
ENSG00000010165	2097	ENSG00000010165	ASTG0052280	AALG0042036	ENSBTAG00000017721	CERG0037076	ENSCAFG00000029162	ENSCPOG00000004377	CPLG0029861	ENSCSAG00000011646	ESPG0020562	GKEG0025471	ENSHGLG00100001495	HLAG0058302	ENSMAUG00000021447	MFUG0007712	ENSMODG00000003886	NULL	ENSMUSG00000026694	ENSMPUG00000015625	MCHG0054879	MFIG0034687	MLAG0027967	MYUG0000533	MPIG0058555	MYSG0002434	ENSNVIG00000024960	NPRG0062674	ENSOCUG00000008257	PLAG0057587	PBRG0010285	PABG0024023	PJAG0014266	PAUG0095282	ENSPCAG00000005276	PALG0009092	RFEG0014039	RMAG0071551	RREG0058318	ENSSSCG00000015483	TROG0030013	ENSVVUG00000014638
ENSG00000010219	1902	ENSG00000010219	NULL	AALG0072258	ENSBTAG00000007556	NULL	ENSCAFG00000015331	ENSCPOG00000010199	NULL	ENSCSAG00000011051	NULL	NULL	NULL	NULL	ENSMAUG00000013998	NULL	ENSMODG00000018287	NULL	ENSMUSG00000030345	ENSMPUG00000009181	NULL	NULL	NULL	NULL	NULL	NULL	ENSNVIG00000004480	NPRG0024148	ENSOCUG00000001965	NULL	NULL	NULL	NULL	NULL	ENSPCAG00000000731	NULL	NULL	NULL	NULL	ENSSSCG00000000721	NULL	ENSVVUG00000017733
ENSG00000010244	1491	ENSG00000010244	ASTG0003362	AALG0004613	ENSBTAG00000008883	CERG0011409	ENSCAFG00000018403	ENSCPOG00000001728	CPLG0019724	ENSCSAG00000006379	ESPG0046431	GKEG0045469	ENSHGLG00100017713	HLAG0056399	ENSMAUG00000008892	MFUG0056996	ENSMODG00000019185	MHIG0014352	ENSMUSG00000017421	ENSMPUG00000014761	MCHG0108774	MFIG0038174	MLAG0056661	MYUG0014461	MPIG0061195	MYSG0067565	ENSNVIG00000019388	NPRG0012029	ENSOCUG00000008195	PLAG0022084	PBRG0015418	PABG0018292	PJAG0026778	PAUG0084174	ENSPCAG00000013093	PALG0002606	RFEG0029351	RMAG0065675	RREG0005449	ENSSSCG00000017732	TROG0019298	ENSVVUG00000020618
ENSG00000010256	1440	ENSG00000010256	ASTG0016965	AALG0050383	ENSBTAG00000019096	CERG0009710	ENSCAFG00000012329	ENSCPOG00000004273	CPLG0030006	ENSCSAG00000015535	ESPG0064820	GKEG0047841	ENSHGLG00100010426	HLAG0040598	ENSMAUG00000010209	MFUG0017538	ENSMODG00000013475	MHIG0014566	ENSMUSG00000107235	ENSMPUG00000014540	MCHG0002121	MFIG0037332	MLAG0029984	MYUG0057372	MPIG0079923	MYSG0058553	ENSNVIG00000023325	NPRG0072614	ENSOCUG00000002041	PLAG0046973	PBRG0049673	PABG0027195	PJAG0045116	PAUG0002236	ENSPCAG00000002759	PALG0016854	RFEG0064116	RMAG0020282	RREG0041759	ENSSSCG00000011356	TROG0014536	ENSVVUG00000029619
ENSG00000010270	702	ENSG00000010270	ASTG0018937	AALG0026388	ENSBTAG00000038795	CERG0024361	ENSCAFG00000003644	ENSCPOG00000004394	CPLG0031719	ENSCSAG00000015104	ESPG0036038	GKEG0068724	ENSHGLG00100013598	HLAG0020362	ENSMAUG00000014492	MFUG0005131	ENSMODG00000012602	MHIG0002648	ENSMUSG00000003062	ENSMPUG00000018232	MCHG0003536	MFIG0045346	MLAG0021767	MYUG0029472	MPIG0049383	MYSG0033590	ENSNVIG00000004501	NPRG0015969	ENSOCUG00000008939	PLAG0027269	PBRG0008584	PABG0026240	PJAG0045192	PAUG0033315	ENSPCAG00000003314	PALG0001078	RFEG0035118	RMAG0018634	RREG0005686	ENSSSCG00000024028	TROG0010235	ENSVVUG00000017142
ENSG00000010278	753	ENSG00000010278	ASTG0003155	AALG0070062	ENSBTAG00000014764	CERG0026846	ENSCAFG00000015172	ENSCPOG00000034556	CPLG0019370	ENSCSAG00000010749	ESPG0033513	GKEG0041745	ENSHGLG00100008336	HLAG0040387	ENSMAUG00000014483	MFUG0046978	ENSMODG00000018053	MHIG0015325	ENSMUSG00000030342	ENSMPUG00000016921	MCHG0107283	MFIG0050626	MLAG0053086	MYUG0047189	MPIG0098396	MYSG0058126	ENSNVIG00000024720	NPRG0066633	ENSOCUG00000010123	PLAG0016608	PBRG0018776	PABG0024534	PJAG0017680	PAUG0084800	ENSPCAG00000006504	PALG0016491	RFEG0010963	RMAG0037120	RREG0039408	ENSSSCG00000022230	TROG0015279	ENSVVUG00000012181
ENSG00000010282	1512	ENSG00000010282	ASTG0010049	AALG0008018	ENSBTAG00000033422	CERG0036679	NULL	ENSCPOG00000023677	CPLG0018403	ENSCSAG00000016753	ESPG0025840	GKEG0002008	ENSHGLG00100016516	HLAG0020660	ENSMAUG00000010072	MFUG0025502	ENSMODG00000013592	NULL	ENSMUSG00000032523	ENSMPUG00000011851	MCHG0023714	MFIG0021361	MLAG0016205	MYUG0023526	MPIG0030794	MYSG0022163	ENSNVIG00000016886	NPRG0027091	NULL	PLAG0034606	PBRG0005287	NULL	PJAG0009768	PAUG0017382	ENSPCAG00000002717	NULL	RFEG0021908	RMAG0022768	RREG0021928	ENSSSCG00000011287	TROG0015280	ENSVVUG00000005165
ENSG00000010292	4203	ENSG00000010292	ASTG0032734	AALG0042608	ENSBTAG00000014730	CERG0036487	ENSCAFG00000015124	ENSCPOG00000008480	CPLG0004794	ENSCSAG00000010550	ESPG0049571	GKEG0092132	ENSHGLG00100011504	HLAG0008766	ENSMAUG00000013625	MFUG0032942	ENSMODG00000018064	NULL	ENSMUSG00000038252	ENSMPUG00000016901	MCHG0097484	MFIG0041818	MLAG0045621	MYUG0017493	MPIG0080230	MYSG0056633	ENSNVIG00000024666	NPRG0047057	ENSOCUG00000008176	PLAG0037820	PBRG0011245	PABG0035001	PJAG0024344	PAUG0013094	ENSPCAG00000006779	PALG0012662	RFEG0018279	RMAG0016284	RREG0045264	ENSSSCG00000000693	TROG0007247	ENSVVUG00000011972
ENSG00000010295	1713	ENSG00000010295	ASTG0061186	AALG0053527	ENSBTAG00000030369	CERG0029652	ENSCAFG00000015047	ENSCPOG00000001041	CPLG0009705	ENSCSAG00000010518	ESPG0061704	GKEG0008723	ENSHGLG00100007734	HLAG0017647	NULL	MFUG0065851	ENSMODG00000018067	MHIG0014978	ENSMUSG00000038271	ENSMPUG00000016884	MCHG0082638	MFIG0006901	MLAG0016518	MYUG0025906	MPIG0015632	MYSG0052352	ENSNVIG00000024654	NPRG0048549	ENSOCUG00000008198	PLAG0028613	PBRG0026869	PABG0036795	PJAG0019194	PAUG0080874	ENSPCAG00000006972	NULL	RFEG0043150	RMAG0012147	RREG0065924	ENSSSCG00000000695	TROG0028920	ENSVVUG00000011850
ENSG00000010310	1398	ENSG00000010310	NULL	AALG0012179	ENSBTAG00000005527	NULL	ENSCAFG00000004405	ENSCPOG00000002438	NULL	ENSCSAG00000003163	ESPG0001689	GKEG0055839	ENSHGLG00100014653	NULL	ENSMAUG00000021032	NULL	ENSMODG00000021540	NULL	ENSMUSG00000030406	ENSMPUG00000005756	NULL	MFIG0002165	NULL	NULL	NULL	MYSG0020869	ENSNVIG00000009001	NPRG0004538	ENSOCUG00000011885	NULL	NULL	PABG0020302	NULL	PAUG0013664	ENSPCAG00000016776	NULL	NULL	NULL	RREG0022735	ENSSSCG00000021053	NULL	ENSVVUG00000003197
ENSG00000010318	1143	ENSG00000010318	NULL	NULL	ENSBTAG00000047658	NULL	ENSCAFG00000009508	ENSCPOG00000003251	NULL	ENSCSAG00000013464	NULL	NULL	ENSHGLG00100017840	NULL	ENSMAUG00000014188	NULL	ENSMODG00000011485	NULL	ENSMUSG00000021902	ENSMPUG00000016766	NULL	NULL	NULL	NULL	NULL	NULL	ENSNVIG00000000111	NULL	ENSOCUG00000007957	NULL	NULL	NULL	NULL	NULL	ENSPCAG00000011707	NULL	NULL	NULL	NULL	ENSSSCG00000011439	NULL	ENSVVUG00000026368
ENSG00000010319	2346	ENSG00000010319	ASTG0026166	AALG0054759	ENSBTAG00000046924	CERG0011766	ENSCAFG00000009481	ENSCPOG00000004316	NULL	ENSCSAG00000013447	ESPG0037156	GKEG0064297	ENSHGLG00100015049	HLAG0030787	ENSMAUG00000000962	MFUG0004105	ENSMODG00000011476	MHIG0010780	ENSMUSG00000021904	ENSMPUG00000016770	MCHG0021100	MFIG0054403	MLAG0017348	MYUG0054965	MPIG0056121	MYSG0016627	ENSNVIG00000000048	NPRG0040040	ENSOCUG00000007969	PLAG0030981	PBRG0028099	NULL	PJAG0020093	PAUG0062123	ENSPCAG00000011784	NULL	RFEG0021057	RMAG0044210	RREG0052718	ENSSSCG00000011440	TROG0021302	ENSVVUG00000026235
ENSG00000010322	4512	ENSG00000010322	ASTG0001908	AALG0040856	ENSBTAG00000014779	CERG0003179	ENSCAFG00000009389	ENSCPOG00000003266	CPLG0042906	ENSCSAG00000013414	ESPG0029613	GKEG0072582	ENSHGLG00100015697	HLAG0000672	ENSMAUG00000011330	MFUG0008880	ENSMODG00000011444	MHIG0012288	ENSMUSG00000021910	ENSMPUG00000016775	MCHG0084493	MFIG0009456	MLAG0012568	MYUG0012906	MPIG0009368	MYSG0006257	ENSNVIG00000023327	NPRG0037106	ENSOCUG00000007987	PLAG0052698	PBRG0013235	PABG0012703	PJAG0043119	PAUG0009506	ENSPCAG00000011968	PALG0008171	RFEG0079872	RMAG0042842	RREG0040374	ENSSSCG00000011442	TROG0030556	ENSVVUG00000026172
ENSG00000010327	7710	ENSG00000010327	ASTG0056213	AALG0071173	ENSBTAG00000014782	CERG0003638	ENSCAFG00000009273	ENSCPOG00000021618	CPLG0042908	ENSCSAG00000013391	ESPG0057936	GKEG0080338	NULL	HLAG0050741	ENSMAUG00000001222	MFUG0059621	ENSMODG00000011416	MHIG0016870	ENSMUSG00000042286	ENSMPUG00000016776	MCHG0085903	MFIG0074859	MLAG0046467	MYUG0065606	MPIG0068258	MYSG0039713	ENSNVIG00000023305	NPRG0017059	ENSOCUG00000028026	PLAG0010456	PBRG0084432	PABG0030179	PJAG0032941	PAUG0056767	ENSPCAG00000012169	NULL	RFEG0069091	RMAG0035739	RREG0055675	ENSSSCG00000011443	TROG0032993	ENSVVUG00000026125
ENSG00000010361	1254	ENSG00000010361	ASTG0032622	AALG0045480	ENSBTAG00000019183	CERG0022960	NULL	ENSCPOG00000005113	CPLG0004667	ENSCSAG00000002433	ESPG0017412	GKEG0024895	ENSHGLG00100009876	HLAG0037520	ENSMAUG00000004157	MFUG0057877	ENSMODG00000013403	NULL	ENSMUSG00000011658	ENSMPUG00000002370	MCHG0059630	NULL	MLAG0000802	MYUG0022568	MPIG0062086	MYSG0000467	ENSNVIG00000014236	NPRG0074871	ENSOCUG00000021291	PLAG0064035	PBRG0085879	PABG0033662	PJAG0006740	PAUG0082692	ENSPCAG00000008092	PALG0014408	RFEG0052561	RMAG0002024	RREG0037015	ENSSSCG00000003198	TROG0012141	ENSVVUG00000021304
ENSG00000010379	1806	ENSG00000010379	ASTG0026971	AALG0049211	ENSBTAG00000014525	CERG0021008	NULL	ENSCPOG00000013744	NULL	ENSCSAG00000012059	ESPG0034911	GKEG0052321	ENSHGLG00100007038	HLAG0046137	ENSMAUG00000002527	NULL	ENSMODG00000018384	NULL	ENSMUSG00000030108	ENSMPUG00000018030	MCHG0078907	MFIG0000795	MLAG0000399	MYUG0063598	MPIG0010773	NULL	ENSNVIG00000005305	NPRG0021817	NULL	NULL	PBRG0012565	NULL	NULL	PAUG0018291	ENSPCAG00000009393	NULL	RFEG0074642	NULL	RREG0034545	ENSSSCG00000030076	NULL	ENSVVUG00000020251
ENSG00000010404	1650	ENSG00000010404	ASTG0012172	AALG0016196	ENSBTAG00000011056	CERG0022612	ENSCAFG00000019096	ENSCPOG00000039334	CPLG0003997	ENSCSAG00000007199	ESPG0033328	GKEG0097919	ENSHGLG00100000673	HLAG0021540	ENSMAUG00000013501	MFUG0064337	ENSMODG00000005597	NULL	ENSMUSG00000035847	ENSMPUG00000011467	MCHG0096787	MFIG0032719	MLAG0032102	MYUG0017258	MPIG0038352	MYSG0009041	ENSNVIG00000018535	NPRG0046992	ENSOCUG00000012026	PLAG0026422	PBRG0010629	PABG0029664	PJAG0019001	PAUG0010503	ENSPCAG00000011550	PALG0007985	RFEG0065581	RMAG0052945	RREG0039537	ENSSSCG00000012731	TROG0025679	ENSVVUG00000000855
ENSG00000010438	912	ENSG00000010438	ASTG0013587	NULL	NULL	CERG0008533	NULL	NULL	NULL	ENSCSAG00000007578	NULL	GKEG0000866	NULL	NULL	NULL	NULL	NULL	NULL	ENSMUSG00000036938	NULL	NULL	NULL	NULL	MYUG0038845	NULL	NULL	NULL	NULL	NULL	NULL	PBRG0043484	NULL	NULL	NULL	NULL	NULL	NULL	NULL	NULL	NULL	NULL	ENSVVUG00000027637
ENSG00000010539	1185	ENSG00000010539	ASTG0039501	AALG0069761	ENSBTAG00000005195	CERG0026161	ENSCAFG00000031888	ENSCPOG00000032215	NULL	ENSCSAG00000010096	ESPG0014868	GKEG0042021	ENSHGLG00100003359	HLAG0031595	NULL	MFUG0006164	ENSMODG00000024573	NULL	NULL	ENSMPUG00000015174	MCHG0106662	MFIG0033323	MLAG0044349	MYUG0054708	MPIG0099975	MYSG0048572	ENSNVIG00000023348	NPRG0062465	ENSOCUG00000004948	PLAG0007647	PBRG0049917	PABG0009781	PJAG0025754	PAUG0034709	ENSPCAG00000015754	PALG0014768	RFEG0039048	RMAG0058556	RREG0004671	ENSSSCG00000007965	TROG0000678	ENSVVUG00000008256
ENSG00000010610	1374	ENSG00000010610	ASTG0052109	AALG0019394	ENSBTAG00000003255	NULL	ENSCAFG00000041713	ENSCPOG00000012324	NULL	ENSCSAG00000010263	ESPG0059329	NULL	ENSHGLG00100007798	HLAG0058512	ENSMAUG00000008564	MFUG0031587	ENSMODG00000027359	NULL	ENSMUSG00000023274	ENSMPUG00000016809	NULL	NULL	MLAG0022853	MYUG0000314	NULL	MYSG0008664	ENSNVIG00000024632	NPRG0051049	ENSOCUG00000012911	PLAG0015695	PBRG0070403	NULL	PJAG0015456	NULL	ENSPCAG00000016297	NULL	RFEG0095491	RMAG0075218	RREG0056200	ENSSSCG00000000687	TROG0008857	ENSVVUG00000011267
ENSG00000010626	1029	ENSG00000010626	ASTG0004904	AALG0016394	ENSBTAG00000011273	CERG0028205	ENSCAFG00000014538	ENSCPOG00000012349	CPLG0014083	ENSCSAG00000010193	ESPG0002825	GKEG0036916	ENSHGLG00100008698	HLAG0005872	ENSMAUG00000016637	MFUG0040715	ENSMODG00000018153	NULL	ENSMUSG00000030125	ENSMPUG00000016771	MCHG0098339	MFIG0018266	MLAG0049008	MYUG0014227	MPIG0024152	MYSG0021984	ENSNVIG00000024624	NPRG0044949	ENSOCUG00000026502	PLAG0002985	PBRG0001161	PABG0010076	PJAG0004130	PAUG0025242	ENSPCAG00000011878	NULL	RFEG0032183	RMAG0052548	RREG0004338	ENSSSCG00000000679	NULL	ENSVVUG00000010999
ENSG00000010671	2079	ENSG00000010671	ASTG0047188	NULL	ENSBTAG00000019250	NULL	ENSCAFG00000017669	ENSCPOG00000000549	NULL	ENSCSAG00000009872	ESPG0063919	GKEG0092731	ENSHGLG00100018333	HLAG0062058	ENSMAUG00000015410	MFUG0065916	ENSMODG00000011651	NULL	ENSMUSG00000031264	ENSMPUG00000002171	MCHG0005903	MFIG0063249	MLAG0011170	NULL	NULL	NULL	ENSNVIG00000014385	NPRG0005708	ENSOCUG00000010621	NULL	PBRG0015275	NULL	PJAG0043462	PAUG0032512	ENSPCAG00000003196	NULL	RFEG0054696	RMAG0061066	RREG0065079	ENSSSCG00000026742	TROG0028033	ENSVVUG00000004990
ENSG00000010704	1044	ENSG00000010704	ASTG0054239	AALG0063874	ENSBTAG00000013065	CERG0037227	ENSCAFG00000010925	ENSCPOG00000031763	CPLG0016281	ENSCSAG00000007897	ESPG0019609	GKEG0046221	ENSHGLG00100002644	HLAG0032887	ENSMAUG00000010990	MFUG0064457	NULL	NULL	ENSMUSG00000006611	ENSMPUG00000008677	MCHG0025018	MFIG0069681	MLAG0040838	MYUG0045165	MPIG0070636	MYSG0065140	ENSNVIG00000006215	NPRG0072130	ENSOCUG00000014424	PLAG0043735	NULL	PABG0018108	PJAG0040956	PAUG0097922	ENSPCAG00000008346	PALG0003666	RFEG0084867	RMAG0014027	RREG0056671	ENSSSCG00000037682	TROG0026993	ENSVVUG00000025283
ENSG00000010803	1980	ENSG00000010803	ASTG0017245	AALG0010099	ENSBTAG00000001629	CERG0029343	ENSCAFG00000002592	ENSCPOG00000003397	CPLG0027578	ENSCSAG00000001156	ESPG0040756	GKEG0091356	ENSHGLG00100018949	HLAG0015061	ENSMAUG00000000798	MFUG0018291	ENSMODG00000017337	MHIG0002571	ENSMUSG00000000085	ENSMPUG00000014085	MCHG0023016	MFIG0048961	MLAG0023204	MYUG0060049	MPIG0024399	MYSG0041734	ENSNVIG00000015879	NPRG0006379	ENSOCUG00000004703	PLAG0005358	PBRG0033659	PABG0013316	PJAG0026673	PAUG0043073	ENSPCAG00000007003	PALG0008346	RFEG0088912	RMAG0021711	RREG0049638	ENSSSCG00000003971	TROG0002426	ENSVVUG00000002129
ENSG00000010810	1611	ENSG00000010810	ASTG0039374	AALG0016214	ENSBTAG00000011851	CERG0012955	ENSCAFG00000003995	ENSCPOG00000012822	CPLG0047173	ENSCSAG00000015591	ESPG0021295	GKEG0024532	ENSHGLG00100003690	HLAG0052384	ENSMAUG00000008178	MFUG0024743	ENSMODG00000017905	MHIG0001344	ENSMUSG00000019843	ENSMPUG00000010222	MCHG0109718	MFIG0026098	MLAG0013573	MYUG0022588	MPIG0041919	MYSG0027258	ENSNVIG00000005821	NPRG0007026	ENSOCUG00000015784	PLAG0037111	PBRG0020176	NULL	PJAG0028005	PAUG0016753	ENSPCAG00000013684	NULL	RFEG0094245	RMAG0051064	RREG0060210	ENSSSCG00000004421	TROG0022831	ENSVVUG00000006695
ENSG00000010818	7338	ENSG00000010818	ASTG0059321	AALG0030746	ENSBTAG00000001146	CERG0015119	ENSCAFG00000000300	ENSCPOG00000005191	CPLG0045204	ENSCSAG00000017065	ESPG0026323	GKEG0038547	ENSHGLG00100008384	HLAG0041061	ENSMAUG00000009905	MFUG0049634	ENSMODG00000017268	NULL	ENSMUSG00000015501	ENSMPUG00000018042	MCHG0054009	MFIG0023898	MLAG0045346	MYUG0020237	MPIG0029945	MYSG0036244	ENSNVIG00000021178	NPRG0005970	ENSOCUG00000005139	PLAG0008792	PBRG0020556	PABG0035986	PJAG0015801	PAUG0024063	ENSPCAG00000007184	PALG0007966	RFEG0057443	RMAG0028026	RREG0015697	ENSSSCG00000004138	TROG0001446	ENSVVUG00000004605
ENSG00000010932	1596	ENSG00000010932	ASTG0032276	AALG0063345	ENSBTAG00000021408	CERG0008168	ENSCAFG00000014982	ENSCPOG00000013990	NULL	ENSCSAG00000011614	ESPG0059172	GKEG0095265	ENSHGLG00100006271	HLAG0033220	ENSMAUG00000019553	NULL	NULL	MHIG0014780	ENSMUSG00000040181	ENSMPUG00000015603	MCHG0073326	MFIG0067190	MLAG0054634	NULL	NULL	MYSG0064648	ENSNVIG00000024989	NPRG0071428	ENSOCUG00000002788	PLAG0062592	PBRG0076419	NULL	PJAG0042376	NULL	ENSPCAG00000010704	NULL	RFEG0097440	RMAG0073773	RREG0049426	ENSSSCG00000015268	TROG0032413	ENSVVUG00000025082
ENSG00000011007	2394	ENSG00000011007	ASTG0014183	AALG0023120	ENSBTAG00000026585	CERG0029188	ENSCAFG00000013220	ENSCPOG00000008632	CPLG0020713	ENSCSAG00000000930	ESPG0050760	GKEG0040172	ENSHGLG00100007953	HLAG0058764	NULL	MFUG0040404	ENSMODG00000012842	MHIG0016704	ENSMUSG00000028668	ENSMPUG00000015876	MCHG0053878	MFIG0005269	MLAG0043924	MYUG0060807	MPIG0015134	MYSG0028184	ENSNVIG00000023012	NPRG0054178	ENSOCUG00000012707	PLAG0059956	PBRG0018586	PABG0013054	PJAG0023262	PAUG0044178	ENSPCAG00000002860	PALG0001935	RFEG0052916	RMAG0059357	RREG0022613	ENSSSCG00000025440	TROG0028961	ENSVVUG00000026888
ENSG00000011009	693	ENSG00000011009	ASTG0049256	AALG0050616	ENSBTAG00000011625	CERG0024772	ENSCAFG00000013210	ENSCPOG00000033750	CPLG0029580	ENSCSAG00000000932	ESPG0023156	GKEG0002704	ENSHGLG00100007785	HLAG0037080	ENSMAUG00000015204	MFUG0033627	ENSMODG00000012872	MHIG0009189	ENSMUSG00000028670	ENSMPUG00000015860	MCHG0066795	MFIG0045910	MLAG0033509	MYUG0069050	MPIG0055557	MYSG0051170	ENSNVIG00000023016	NPRG0050188	ENSOCUG00000013660	PLAG0019979	PBRG0063243	PABG0024587	PJAG0009837	PAUG0079213	ENSPCAG00000002987	PALG0011521	RFEG0095730	RMAG0049731	RREG0061812	ENSSSCG00000023191	TROG0008430	ENSVVUG00000026893
ENSG00000011021	2859	ENSG00000011021	ASTG0014747	AALG0036477	ENSBTAG00000020700	CERG0010270	ENSCAFG00000016542	ENSCPOG00000003508	CPLG0033175	ENSCSAG00000000801	ESPG0001097	GKEG0071982	ENSHGLG00100012645	HLAG0053267	ENSMAUG00000018198	MFUG0027487	ENSMODG00000010962	NULL	ENSMUSG00000029016	ENSMPUG00000016400	MCHG0076082	MFIG0051215	MLAG0003675	MYUG0067200	MPIG0024212	MYSG0014058	ENSNVIG00000008461	NPRG0039927	ENSOCUG00000007298	PLAG0029574	PBRG0028266	PABG0020817	PJAG0029759	PAUG0029199	ENSPCAG00000012415	PALG0002210	RFEG0053972	RMAG0029199	RREG0059120	ENSSSCG00000003429	TROG0021966	ENSVVUG00000028518
ENSG00000011028	4437	ENSG00000011028	ASTG0025716	AALG0011645	ENSBTAG00000015739	CERG0018041	ENSCAFG00000013256	ENSCPOG00000011177	CPLG0038587	ENSCSAG00000003849	ESPG0018610	GKEG0064669	ENSHGLG00100010196	HLAG0038235	ENSMAUG00000021894	MFUG0045881	ENSMODG00000010152	NULL	ENSMUSG00000020695	ENSMPUG00000015005	MCHG0091185	MFIG0012318	MLAG0048640	MYUG0043284	MPIG0012837	MYSG0014761	ENSNVIG00000023233	NPRG0050218	ENSOCUG00000031663	PLAG0035806	PBRG0033367	PABG0010776	PJAG0013727	PAUG0004469	ENSPCAG00000015110	PALG0005019	RFEG0081768	RMAG0012081	RREG0047806	ENSSSCG00000017300	TROG0006755	ENSVVUG00000005555
ENSG00000011052	876	ENSG00000011052	ASTG0055422	AALG0050116	ENSBTAG00000047186	CERG0036181	ENSCAFG00000050078	ENSCPOG00000008413	CPLG0045924	ENSCSAG00000005514	ESPG0054559	GKEG0065751	ENSHGLG00100016078	HLAG0053838	ENSMAUG00000002359	MFUG0057565	ENSMODG00000012580	MHIG0017505	ENSMUSG00000091228	ENSMPUG00000015573	MCHG0108918	MFIG0077004	MLAG0053393	MYUG0014264	MPIG0040395	MYSG0065874	ENSNVIG00000011788	NPRG0051202	ENSOCUG00000022135	PLAG0048125	PBRG0082663	PABG0015123	PJAG0027964	PAUG0056938	ENSPCAG00000007000	PALG0017277	RFEG0073537	RMAG0030436	RREG0062153	ENSSSCG00000017591	TROG0026461	ENSVVUG00000011331
ENSG00000011083	1998	ENSG00000011083	ASTG0012278	AALG0009905	ENSBTAG00000000910	CERG0004256	ENSCAFG00000018203	ENSCPOG00000027356	NULL	ENSCSAG00000011636	ESPG0009342	GKEG0027115	ENSHGLG00100005861	HLAG0011302	ENSMAUG00000009461	MFUG0011431	ENSMODG00000009703	NULL	ENSMUSG00000052026	ENSMPUG00000013975	MCHG0092034	MFIG0018793	MLAG0003234	MYUG0024127	MPIG0007914	MYSG0019487	ENSNVIG00000001070	NPRG0022739	ENSOCUG00000006404	PLAG0004367	PBRG0024691	NULL	PJAG0005167	PAUG0031892	ENSPCAG00000008445	NULL	RFEG0029695	RMAG0031721	RREG0007099	ENSSSCG00000014447	NULL	ENSVVUG00000007422
ENSG00000011105	813	ENSG00000011105	ASTG0003153	AALG0047883	ENSBTAG00000049163	CERG0025936	ENSCAFG00000015466	ENSCPOG00000038895	CPLG0031032	ENSCSAG00000011231	ESPG0024645	GKEG0021024	ENSHGLG00100017494	HLAG0025892	ENSMAUG00000016056	MFUG0047197	ENSMODG00000018335	MHIG0009217	ENSMUSG00000030352	ENSMPUG00000009373	MCHG0078601	MFIG0050946	MLAG0033039	MYUG0048715	MPIG0075382	MYSG0036212	ENSNVIG00000004749	NPRG0052069	ENSOCUG00000015389	PLAG0035226	PBRG0093730	PABG0023685	PJAG0042378	PAUG0020828	ENSPCAG00000010983	PALG0005181	RFEG0047479	RMAG0069014	RREG0009429	ENSSSCG00000000735	TROG0028340	ENSVVUG00000018167
ENSG00000011132	1725	ENSG00000011132	ASTG0049419	NULL	ENSBTAG00000008395	CERG0011104	ENSCAFG00000019193	NULL	CPLG0020226	ENSCSAG00000010973	ESPG0052289	GKEG0088289	ENSHGLG00100000878	HLAG0061620	ENSMAUG00000007859	MFUG0064256	ENSMODG00000000598	MHIG0016048	ENSMUSG00000004931	ENSMPUG00000004145	MCHG0038447	MFIG0071082	MLAG0017110	MYUG0059747	MPIG0052754	MYSG0041401	ENSNVIG00000006915	NPRG0037320	NULL	PLAG0047409	PBRG0058253	PABG0029374	PJAG0036377	PAUG0050273	ENSPCAG00000000644	PALG0003270	RFEG0096076	RMAG0049906	RREG0061590	ENSSSCG00000013492	TROG0018415	NULL
ENSG00000011143	1677	ENSG00000011143	ASTG0040338	AALG0067703	ENSBTAG00000034963	CERG0010601	ENSCAFG00000017464	ENSCPOG00000000507	CPLG0032965	ENSCSAG00000005647	ESPG0022722	GKEG0016561	ENSHGLG00100015561	HLAG0025701	ENSMAUG00000008416	MFUG0016159	ENSMODG00000014749	NULL	ENSMUSG00000034121	ENSMPUG00000015346	MCHG0056921	MFIG0062564	MLAG0005664	MYUG0052119	MPIG0002563	MYSG0039059	ENSNVIG00000012641	NPRG0051170	ENSOCUG00000010018	PLAG0029016	PBRG0048323	PABG0008489	PJAG0037266	PAUG0023359	ENSPCAG00000005044	PALG0014143	RFEG0057749	RMAG0028124	RREG0038541	ENSSSCG00000017635	TROG0026916	ENSVVUG00000011938
ENSG00000011198	1047	ENSG00000011198	ASTG0038202	AALG0049821	ENSBTAG00000008416	CERG0018494	ENSCAFG00000004453	ENSCPOG00000005645	CPLG0033037	ENSCSAG00000016699	ESPG0064654	GKEG0023322	ENSHGLG00100003037	HLAG0057455	ENSMAUG00000000666	MFUG0048508	ENSMODG00000015241	MHIG0013754	ENSMUSG00000032540	ENSMPUG00000012931	MCHG0007401	MFIG0001404	MLAG0028518	MYUG0044769	MPIG0075156	MYSG0067805	ENSNVIG00000003851	NPRG0050068	ENSOCUG00000006495	PLAG0046081	PBRG0070771	PABG0020997	PJAG0026690	PAUG0064397	ENSPCAG00000005448	PALG0017314	RFEG0080597	RMAG0043952	RREG0064730	ENSSSCG00000011297	TROG0025702	ENSVVUG00000022141
ENSG00000011201	2040	ENSG00000011201	ASTG0012884	AALG0014405	ENSBTAG00000001049	CERG0036491	ENSCAFG00000011318	ENSCPOG00000013143	CPLG0045334	ENSCSAG00000015400	ESPG0022089	GKEG0017928	ENSHGLG00100002431	HLAG0006076	NULL	MFUG0020660	ENSMODG00000017475	NULL	ENSMUSG00000000983	ENSMPUG00000001066	MCHG0085380	MFIG0003410	MLAG0010411	MYUG0022162	MPIG0031798	MYSG0025101	ENSNVIG00000014559	NPRG0014114	ENSOCUG00000030250	PLAG0013495	PBRG0022903	PABG0036884	PJAG0037309	PAUG0025795	ENSPCAG00000013628	PALG0018324	RFEG0014088	RMAG0011264	RREG0016366	ENSSSCG00000038192	TROG0010485	ENSVVUG00000018957
ENSG00000011243	1938	ENSG00000011243	ASTG0038512	AALG0004461	ENSBTAG00000010439	CERG0016470	NULL	ENSCPOG00000036348	CPLG0028521	ENSCSAG00000006087	ESPG0051023	GKEG0089064	ENSHGLG00100007107	HLAG0048896	ENSMAUG00000021519	MFUG0033271	ENSMODG00000014581	MHIG0005231	ENSMUSG00000002625	ENSMPUG00000016078	MCHG0075257	MFIG0054526	MLAG0055627	MYUG0058192	MPIG0098334	MYSG0008083	ENSNVIG00000011745	NPRG0021025	ENSOCUG00000011417	PLAG0060215	PBRG0046909	PABG0026512	PJAG0013655	PAUG0094431	ENSPCAG00000003928	PALG0002255	RFEG0071817	RMAG0023861	RREG0036230	ENSSSCG00000013838	TROG0016213	ENSVVUG00000020394
ENSG00000011258	1884	ENSG00000011258	ASTG0043661	AALG0007216	ENSBTAG00000009407	CERG0021901	ENSCAFG00000017314	ENSCPOG00000002995	CPLG0032545	ENSCSAG00000005517	ESPG0053260	GKEG0047396	ENSHGLG00100016723	HLAG0062434	ENSMAUG00000020463	MFUG0055310	ENSMODG00000012572	NULL	ENSMUSG00000059474	ENSMPUG00000015580	MCHG0106010	MFIG0000625	MLAG0033941	MYUG0018195	MPIG0003023	MYSG0064587	ENSNVIG00000011807	NPRG0017524	ENSOCUG00000021379	PLAG0040553	PBRG0031925	PABG0014432	PJAG0019818	PAUG0011623	ENSPCAG00000007036	NULL	RFEG0065030	RMAG0008731	RREG0058206	ENSSSCG00000017592	TROG0030024	ENSVVUG00000011391
ENSG00000011260	1668	ENSG00000011260	ASTG0054726	AALG0057681	ENSBTAG00000020629	CERG0032420	ENSCAFG00000017320	ENSCPOG00000001477	CPLG0032541	ENSCSAG00000005521	ESPG0053259	GKEG0047399	ENSHGLG00100002938	HLAG0062436	ENSMAUG00000022024	MFUG0055307	ENSMODG00000012558	MHIG0007244	ENSMUSG00000054079	ENSMPUG00000015582	MCHG0014293	MFIG0046119	MLAG0033945	MYUG0011115	MPIG0042121	MYSG0064586	ENSNVIG00000011842	NPRG0069375	ENSOCUG00000001636	PLAG0023406	PBRG0056305	PABG0031380	PJAG0015373	PAUG0081654	ENSPCAG00000006997	PALG0001550	RFEG0002872	RMAG0065437	RREG0058204	ENSSSCG00000017593	TROG0020070	ENSVVUG00000011400
ENSG00000011275	2769	ENSG00000011275	ASTG0029184	AALG0051240	ENSBTAG00000017175	CERG0020020	ENSCAFG00000015990	ENSCPOG00000004858	CPLG0011717	ENSCSAG00000017676	ESPG0014775	GKEG0012912	ENSHGLG00100010568	HLAG0022106	ENSMAUG00000009736	MFUG0041029	ENSMODG00000001052	MHIG0017599	ENSMUSG00000045078	ENSMPUG00000016610	MCHG0014207	MFIG0048480	MLAG0061885	MYUG0058661	MPIG0070185	MYSG0022384	ENSNVIG00000005665	NPRG0036215	ENSOCUG00000015794	PLAG0017410	PBRG0027518	PABG0011126	PJAG0022032	PAUG0021688	ENSPCAG00000014558	PALG0009062	RFEG0063445	RMAG0029721	RREG0032909	ENSSSCG00000021285	TROG0022889	ENSVVUG00000006387
ENSG00000011295	1140	ENSG00000011295	ASTG0023703	AALG0005944	ENSBTAG00000013270	CERG0033042	NULL	ENSCPOG00000000846	CPLG0043823	ENSCSAG00000008576	ESPG0061907	GKEG0028074	ENSHGLG00100003199	HLAG0003862	ENSMAUG00000020275	MFUG0032364	ENSMODG00000011107	MHIG0016699	ENSMUSG00000042298	ENSMPUG00000010209	MCHG0107324	MFIG0037977	MLAG0055906	MYUG0035179	MPIG0070624	MYSG0057243	ENSNVIG00000010180	NPRG0020641	ENSOCUG00000010451	PLAG0034004	PBRG0060539	PABG0009684	PJAG0026315	PAUG0096562	ENSPCAG00000001562	PALG0015104	RFEG0088537	RMAG0031547	RREG0065869	ENSSSCG00000023747	TROG0032752	ENSVVUG00000030006
ENSG00000011304	1764	ENSG00000011304	ASTG0047888	AALG0070215	ENSBTAG00000045828	CERG0002661	ENSCAFG00000019693	ENSCPOG00000025512	NULL	ENSCSAG00000012749	ESPG0010181	GKEG0084726	ENSHGLG00100006139	HLAG0052682	ENSMAUG00000008350	MFUG0033216	ENSMODG00000006302	MHIG0005720	ENSMUSG00000006498	ENSMPUG00000009545	MCHG0101885	MFIG0039425	MLAG0057007	MYUG0067747	MPIG0077525	MYSG0058134	ENSNVIG00000002268	NPRG0045756	NULL	PLAG0055499	PBRG0092795	PABG0016742	PJAG0041488	PAUG0090162	ENSPCAG00000007614	PALG0014690	RFEG0092903	RMAG0027841	RREG0060691	ENSSSCG00000013421	TROG0026141	ENSVVUG00000022670
ENSG00000011332	1242	ENSG00000011332	ASTG0010994	AALG0004784	ENSBTAG00000007216	CERG0012236	ENSCAFG00000005957	ENSCPOG00000025023	CPLG0030945	ENSCSAG00000004132	ESPG0017836	GKEG0026760	ENSHGLG00100019322	HLAG0005646	ENSMAUG00000011747	MFUG0022400	NULL	NULL	ENSMUSG00000030584	ENSMPUG00000017846	MCHG0024140	MFIG0007215	MLAG0021722	MYUG0017220	MPIG0042374	MYSG0019536	ENSNVIG00000008282	NPRG0058787	NULL	PLAG0011865	PBRG0003163	PABG0024787	PJAG0010387	PAUG0011415	ENSPCAG00000000611	PALG0006554	RFEG0042371	RMAG0007822	RREG0014940	ENSSSCG00000025160	NULL	ENSVVUG00000013209
ENSG00000011347	2058	ENSG00000011347	ASTG0003423	AALG0016447	ENSBTAG00000019947	CERG0026996	ENSCAFG00000016121	ENSCPOG00000019369	NULL	ENSCSAG00000006435	ESPG0011744	GKEG0033951	ENSHGLG00100015379	HLAG0019555	ENSMAUG00000012225	MFUG0002891	NULL	NULL	ENSMUSG00000024743	ENSMPUG00000014150	MCHG0096011	MFIG0001962	MLAG0004759	MYUG0014601	MPIG0039687	MYSG0001263	ENSNVIG00000021572	NPRG0029840	ENSOCUG00000014577	PLAG0024654	PBRG0023282	NULL	PJAG0006348	PAUG0024016	ENSPCAG00000013391	NULL	RFEG0009475	RMAG0009828	RREG0011799	ENSSSCG00000021906	TROG0007852	ENSVVUG00000004869
ENSG00000011376	2709	ENSG00000011376	ASTG0059927	AALG0060766	ENSBTAG00000007315	CERG0014493	ENSCAFG00000014030	ENSCPOG00000008058	CPLG0027426	ENSCSAG00000016339	ESPG0014468	GKEG0038109	ENSHGLG00100012898	HLAG0023193	ENSMAUG00000014868	MFUG0061445	ENSMODG00000011311	NULL	ENSMUSG00000035202	ENSMPUG00000015327	MCHG0095348	MFIG0009142	MLAG0009148	MYUG0029160	MPIG0072752	MYSG0027577	ENSNVIG00000021172	NPRG0019498	ENSOCUG00000001964	PLAG0023330	PBRG0005326	PABG0035404	PJAG0030081	PAUG0026283	ENSPCAG00000003818	PALG0009824	RFEG0043781	RMAG0053627	RREG0058586	ENSSSCG00000011312	TROG0002043	ENSVVUG00000006969
ENSG00000011405	5058	ENSG00000011405	ASTG0054405	AALG0042089	ENSBTAG00000004901	CERG0016906	ENSCAFG00000031546	ENSCPOG00000000024	CPLG0018030	ENSCSAG00000004784	ESPG0043071	GKEG0068478	ENSHGLG00100000685	HLAG0031839	ENSMAUG00000009052	MFUG0037317	ENSMODG00000007062	NULL	ENSMUSG00000030660	ENSMPUG00000013343	MCHG0032050	MFIG0068034	MLAG0028896	MYUG0025358	MPIG0073795	MYSG0067532	ENSNVIG00000020155	NPRG0037112	ENSOCUG00000005541	PLAG0017163	NULL	PABG0014980	PJAG0022569	PAUG0028955	ENSPCAG00000004894	PALG0006623	RFEG0041904	RMAG0035412	RREG0001990	ENSSSCG00000025406	TROG0004149	ENSVVUG00000024074
ENSG00000011422	1005	ENSG00000011422	ASTG0056232	AALG0072398	ENSBTAG00000013125	CERG0037826	ENSCAFG00000004730	ENSCPOG00000011128	CPLG0019148	ENSCSAG00000003374	ESPG0030681	GKEG0027890	ENSHGLG00100009588	HLAG0054259	NULL	MFUG0044700	ENSMODG00000028135	MHIG0014619	ENSMUSG00000046223	ENSMPUG00000006628	MCHG0093288	MFIG0069049	MLAG0011923	MYUG0054925	MPIG0045716	MYSG0052693	ENSNVIG00000024672	NPRG0069584	ENSOCUG00000027400	PLAG0044844	PBRG0077387	PABG0018424	PJAG0032264	PAUG0073238	ENSPCAG00000014292	PALG0012891	RFEG0067267	RMAG0066835	RREG0060766	ENSSSCG00000032434	TROG0031102	ENSVVUG00000008737
ENSG00000011426	3372	ENSG00000011426	ASTG0006626	AALG0019341	ENSBTAG00000009218	CERG0034138	ENSCAFG00000003243	ENSCPOG00000008050	CPLG0032028	ENSCSAG00000015026	ESPG0013248	GKEG0027709	ENSHGLG00100000762	HLAG0011643	ENSMAUG00000010570	MFUG0051627	ENSMODG00000021170	NULL	ENSMUSG00000036777	ENSMPUG00000007825	MCHG0100288	MFIG0021287	MLAG0019559	MYUG0023638	MPIG0024078	MYSG0004353	ENSNVIG00000009162	NPRG0019569	ENSOCUG00000005159	PLAG0040524	PBRG0025673	PABG0014658	PJAG0042059	PAUG0029279	ENSPCAG00000000538	PALG0009778	RFEG0031653	RMAG0015713	RREG0016323	ENSSSCG00000016658	TROG0015990	ENSVVUG00000028989
ENSG00000011451	5667	ENSG00000011451	ASTG0036962	AALG0050001	ENSBTAG00000010450	CERG0027616	ENSCAFG00000016006	ENSCPOG00000009735	CPLG0028517	ENSCSAG00000006081	ESPG0059374	GKEG0032452	ENSHGLG00100018971	HLAG0021383	ENSMAUG00000020479	MFUG0005106	ENSMODG00000014589	MHIG0004692	ENSMUSG00000024050	ENSMPUG00000016070	MCHG0015053	MFIG0000491	MLAG0028404	MYUG0010647	MPIG0070069	MYSG0024985	ENSNVIG00000011787	NPRG0019530	ENSOCUG00000004063	PLAG0020431	PBRG0036153	PABG0008550	PJAG0030911	PAUG0042663	ENSPCAG00000004027	PALG0003483	RFEG0004241	RMAG0015309	RREG0041867	ENSSSCG00000013836	TROG0032657	ENSVVUG00000020383
ENSG00000011454	3207	ENSG00000011454	ASTG0045024	AALG0010002	ENSBTAG00000039172	CERG0032897	ENSCAFG00000020242	ENSCPOG00000009811	CPLG0047748	ENSCSAG00000013436	ESPG0005305	GKEG0048668	ENSHGLG00100005232	HLAG0034111	ENSMAUG00000014606	MFUG0035781	ENSMODG00000019729	MHIG0008137	ENSMUSG00000035437	ENSMPUG00000014129	MCHG0025298	MFIG0039986	MLAG0010907	MYUG0017650	MPIG0080045	MYSG0007042	ENSNVIG00000003705	NPRG0048381	ENSOCUG00000009382	PLAG0027338	PBRG0020304	PABG0012202	PJAG0030952	PAUG0022213	ENSPCAG00000005984	PALG0010362	RFEG0061311	RMAG0027590	RREG0042460	ENSSSCG00000020743	TROG0027535	ENSVVUG00000009567
ENSG00000011465	1077	ENSG00000011465	ASTG0034224	AALG0054966	ENSBTAG00000003505	CERG0015786	ENSCAFG00000006142	ENSCPOG00000034660	NULL	ENSCSAG00000003736	ESPG0053536	GKEG0084695	ENSHGLG00100000457	HLAG0042216	ENSMAUG00000021986	MFUG0048294	ENSMODG00000009654	MHIG0005722	ENSMUSG00000019929	ENSMPUG00000007528	MCHG0045619	MFIG0055915	MLAG0042628	MYUG0036451	MPIG0073123	MYSG0032059	ENSNVIG00000023917	NPRG0003298	ENSOCUG00000006969	PLAG0051990	PBRG0086885	PABG0020938	PJAG0035413	PAUG0057386	ENSPCAG00000014909	NULL	RFEG0088742	RMAG0044095	RREG0048628	ENSSSCG00000000915	TROG0007720	ENSVVUG00000011722
ENSG00000011478	1146	ENSG00000011478	ASTG0058773	AALG0075075	ENSBTAG00000012176	CERG0004490	ENSCAFG00000004398	ENSCPOG00000019359	CPLG0020550	ENSCSAG00000003156	ESPG0004394	GKEG0072828	ENSHGLG00100015851	HLAG0009622	ENSMAUG00000014498	MFUG0052354	ENSMODG00000021538	NULL	ENSMUSG00000030407	ENSMPUG00000005727	MCHG0073230	MFIG0005064	MLAG0000442	MYUG0052871	MPIG0001778	MYSG0039434	ENSNVIG00000009114	NPRG0017644	ENSOCUG00000016066	PLAG0036136	PBRG0005618	PABG0025464	PJAG0024693	PAUG0047802	ENSPCAG00000016828	PALG0010994	RFEG0065127	RMAG0019754	RREG0059229	ENSSSCG00000032819	TROG0013211	ENSVVUG00000003169
ENSG00000011485	1497	ENSG00000011485	ASTG0051668	AALG0030639	ENSBTAG00000008014	CERG0006968	ENSCAFG00000004313	ENSCPOG00000023554	CPLG0017854	ENSCSAG00000003061	ESPG0047618	GKEG0022565	ENSHGLG00100015657	HLAG0055822	ENSMAUG00000015105	MFUG0026687	ENSMODG00000009228	MHIG0012123	ENSMUSG00000003099	ENSMPUG00000005275	MCHG0106869	MFIG0049138	MLAG0061527	MYUG0020327	MPIG0014972	MYSG0066029	ENSNVIG00000009605	NPRG0051320	ENSOCUG00000021025	PLAG0057345	PBRG0008287	PABG0021932	PJAG0024750	PAUG0079781	ENSPCAG00000016911	PALG0007339	RFEG0034457	RMAG0024253	RREG0034744	ENSSSCG00000003098	TROG0003477	ENSVVUG00000002773
ENSG00000011523	2271	ENSG00000011523	ASTG0030968	NULL	ENSBTAG00000016717	CERG0004781	ENSCAFG00000003184	ENSCPOG00000001592	CPLG0039722	ENSCSAG00000014763	ESPG0049979	GKEG0034326	ENSHGLG00100007909	HLAG0041729	ENSMAUG00000014820	MFUG0053366	ENSMODG00000003315	NULL	ENSMUSG00000044066	ENSMPUG00000006108	MCHG0032741	MFIG0029542	MLAG0030859	MYUG0054990	MPIG0069729	MYSG0027147	ENSNVIG00000003250	NPRG0040250	ENSOCUG00000016996	PLAG0025591	NULL	PABG0016409	PJAG0028630	PAUG0015144	ENSPCAG00000002434	PALG0014766	RFEG0028809	RMAG0027888	RREG0030287	ENSSSCG00000008360	TROG0012996	ENSVVUG00000027585
ENSG00000011566	2682	ENSG00000011566	NULL	AALG0017267	ENSBTAG00000016442	CERG0026868	ENSCAFG00000006426	ENSCPOG00000012852	CPLG0013529	ENSCSAG00000012416	ESPG0027908	NULL	ENSHGLG00100001442	HLAG0049549	ENSMAUG00000009684	MFUG0044069	ENSMODG00000009097	NULL	ENSMUSG00000024242	ENSMPUG00000010524	MCHG0109021	MFIG0075147	MLAG0041587	MYUG0016921	MPIG0073528	MYSG0014948	ENSNVIG00000001999	NPRG0054798	ENSOCUG00000016679	PLAG0033159	PBRG0028015	PABG0031978	NULL	PAUG0051845	ENSPCAG00000002362	PALG0001145	RFEG0076265	RMAG0030528	RREG0008813	ENSSSCG00000008475	NULL	ENSVVUG00000018656
ENSG00000011590	1461	ENSG00000011590	NULL	NULL	ENSBTAG00000023611	NULL	ENSCAFG00000044777	ENSCPOG00000030326	CPLG0014143	ENSCSAG00000004395	NULL	NULL	ENSHGLG00100005041	NULL	ENSMAUG00000020943	NULL	NULL	NULL	ENSMUSG00000006310	ENSMPUG00000006234	NULL	NULL	NULL	MYUG0016271	NULL	NULL	ENSNVIG00000017543	NPRG0045143	ENSOCUG00000012760	NULL	NULL	NULL	NULL	NULL	ENSPCAG00000004529	NULL	NULL	RMAG0012470	NULL	ENSSSCG00000002908	NULL	ENSVVUG00000015089
ENSG00000011600	432	ENSG00000011600	ASTG0002473	AALG0074493	ENSBTAG00000007338	CERG0036001	NULL	ENSCPOG00000020175	CPLG0004111	ENSCSAG00000004287	ESPG0065083	GKEG0090003	ENSHGLG00100004627	HLAG0061325	ENSMAUG00000021701	MFUG0064648	ENSMODG00000014057	NULL	ENSMUSG00000030579	ENSMPUG00000005887	MCHG0072016	NULL	NULL	NULL	NULL	MYSG0065207	ENSNVIG00000016485	NPRG0064246	ENSOCUG00000024755	PLAG0055911	NULL	NULL	PJAG0023202	PAUG0022732	ENSPCAG00000016901	NULL	RFEG0084317	RMAG0058768	RREG0065173	ENSSSCG00000002919	TROG0019233	ENSVVUG00000013686
ENSG00000011677	1476	ENSG00000011677	ASTG0011283	AALG0007325	ENSBTAG00000006691	CERG0013358	ENSCAFG00000019161	ENSCPOG00000001196	NULL	ENSCSAG00000007008	ESPG0002599	GKEG0024177	ENSHGLG00100000550	HLAG0010366	ENSMAUG00000008354	MFUG0017883	ENSMODG00000005899	NULL	ENSMUSG00000031343	ENSMPUG00000011725	MCHG0006712	MFIG0012327	MLAG0004805	MYUG0016751	MPIG0006551	MYSG0005095	ENSNVIG00000014179	NPRG0018821	ENSOCUG00000008480	PLAG0020347	PBRG0091645	PABG0030183	PJAG0028625	PAUG0032168	NULL	NULL	RFEG0005779	RMAG0008004	RREG0012506	ENSSSCG00000025708	TROG0004222	ENSVVUG00000029067
ENSG00000012048	5652	ENSG00000012048	ASTG0052675	AALG0039406	ENSBTAG00000022520	CERG0001355	ENSCAFG00000014600	ENSCPOG00000013609	CPLG0007407	ENSCSAG00000003399	ESPG0002927	GKEG0049030	ENSHGLG00100001405	HLAG0003566	ENSMAUG00000008512	MFUG0037914	ENSMODG00000015150	NULL	ENSMUSG00000017146	ENSMPUG00000009796	MCHG0046360	NULL	MLAG0049025	NULL	MPIG0077594	MYSG0015507	ENSNVIG00000013868	NPRG0020186	ENSOCUG00000003883	PLAG0032940	PBRG0030049	PABG0019415	PJAG0040022	PAUG0094352	ENSPCAG00000013385	PALG0000755	NULL	RMAG0065246	RREG0057436	ENSSSCG00000022101	TROG0034953	ENSVVUG00000023972
ENSG00000012061	969	ENSG00000012061	ASTG0002232	AALG0064950	ENSBTAG00000017355	CERG0024054	ENSCAFG00000004448	ENSCPOG00000015606	CPLG0035244	ENSCSAG00000003179	ESPG0064901	GKEG0023168	ENSHGLG00100010273	HLAG0006845	ENSMAUG00000014855	MFUG0002325	ENSMODG00000021546	MHIG0010185	ENSMUSG00000003549	ENSMPUG00000005947	MCHG0013509	MFIG0032337	MLAG0006745	MYUG0039697	MPIG0089442	MYSG0019154	ENSNVIG00000008650	NPRG0005485	ENSOCUG00000024047	PLAG0024743	PBRG0061924	PABG0035461	PJAG0028867	PAUG0058722	ENSPCAG00000012872	PALG0008489	RFEG0094873	RMAG0011979	RREG0010517	NULL	TROG0000344	ENSVVUG00000004091
ENSG00000012124	2541	ENSG00000012124	ASTG0008242	AALG0007378	ENSBTAG00000011887	NULL	ENSCAFG00000007036	ENSCPOG00000012154	CPLG0026111	ENSCSAG00000004508	ESPG0061183	GKEG0075674	ENSHGLG00100005266	HLAG0059671	ENSMAUG00000020754	MFUG0036704	ENSMODG00000013872	NULL	ENSMUSG00000030577	ENSMPUG00000007004	NULL	NULL	MLAG0043481	NULL	NULL	NULL	ENSNVIG00000018428	NPRG0036694	ENSOCUG00000007742	NULL	NULL	NULL	PJAG0038162	PAUG0034055	ENSPCAG00000006169	NULL	RFEG0080786	RMAG0038609	RREG0063578	ENSSSCG00000002893	TROG0026723	ENSVVUG00000015193
ENSG00000012171	2262	ENSG00000012171	ASTG0024542	AALG0041725	ENSBTAG00000010138	CERG0027405	ENSCAFG00000010719	ENSCPOG00000013277	CPLG0010600	ENSCSAG00000014316	ESPG0050068	GKEG0090523	ENSHGLG00100010370	HLAG0031130	ENSMAUG00000012667	MFUG0021425	ENSMODG00000012194	MHIG0005874	ENSMUSG00000057969	ENSMPUG00000013094	MCHG0092759	MFIG0046739	MLAG0020847	MYUG0049728	MPIG0062836	MYSG0010930	ENSNVIG00000000829	NPRG0041615	ENSOCUG00000002344	PLAG0008153	PBRG0051502	PABG0011505	PJAG0016782	PAUG0080176	NULL	NULL	RFEG0075126	RMAG0042249	RREG0044554	ENSSSCG00000011400	TROG0012062	ENSVVUG00000028467
ENSG00000012174	1557	ENSG00000012174	ASTG0019436	AALG0010211	ENSBTAG00000008183	CERG0036460	ENSCAFG00000013272	ENSCPOG00000006171	NULL	ENSCSAG00000014446	ESPG0060796	GKEG0024814	ENSHGLG00100016857	HLAG0037055	ENSMAUG00000017121	MFUG0048180	ENSMODG00000007926	NULL	ENSMUSG00000046873	ENSMPUG00000000133	MCHG0102018	MFIG0011249	MLAG0018751	NULL	MPIG0038870	MYSG0024196	ENSNVIG00000000714	NPRG0009164	ENSOCUG00000016386	PLAG0020906	PBRG0004628	PABG0023173	PJAG0030940	PAUG0036122	ENSPCAG00000015417	PALG0003503	RFEG0047273	RMAG0040849	RREG0010451	NULL	TROG0029299	ENSVVUG00000012954
ENSG00000012211	1845	ENSG00000012211	ASTG0036763	AALG0031581	ENSBTAG00000016095	CERG0003599	ENSCAFG00000015801	ENSCPOG00000026750	CPLG0028428	ENSCSAG00000012891	ESPG0053355	GKEG0083964	ENSHGLG00100014714	HLAG0001381	ENSMAUG00000014616	MFUG0061559	NULL	NULL	ENSMUSG00000031145	ENSMPUG00000013814	MCHG0032955	MFIG0051989	MLAG0046665	MYUG0048747	MPIG0028444	MYSG0042532	ENSNVIG00000007646	NPRG0003011	NULL	PLAG0052827	PBRG0014266	PABG0008613	PJAG0017380	PAUG0095937	ENSPCAG00000015879	PALG0010361	RFEG0074840	RMAG0035376	RREG0050943	ENSSSCG00000012293	TROG0011701	ENSVVUG00000017824
ENSG00000012223	2130	ENSG00000012223	NULL	NULL	ENSBTAG00000001292	NULL	ENSCAFG00000013763	ENSCPOG00000010905	NULL	ENSCSAG00000016238	NULL	GKEG0065034	ENSHGLG00100007254	HLAG0036959	ENSMAUG00000007952	NULL	NULL	NULL	ENSMUSG00000032496	ENSMPUG00000015188	MCHG0106411	MFIG0058396	MLAG0031225	NULL	MPIG0053348	MYSG0031001	ENSNVIG00000021427	NPRG0016273	ENSOCUG00000023796	PLAG0062290	PBRG0037677	NULL	NULL	NULL	NULL	NULL	NULL	RMAG0047894	RREG0022714	ENSSSCG00000029879	NULL	ENSVVUG00000005153
ENSG00000012232	2757	ENSG00000012232	ASTG0046089	AALG0009387	ENSBTAG00000008844	CERG0005555	ENSCAFG00000008284	ENSCPOG00000013430	CPLG0045144	ENSCSAG00000015903	ESPG0050277	GKEG0005805	ENSHGLG00100010939	HLAG0022461	ENSMAUG00000013025	MFUG0021941	ENSMODG00000042222	MHIG0001302	ENSMUSG00000021978	ENSMPUG00000000995	MCHG0075587	MFIG0053724	MLAG0025893	MYUG0010689	MPIG0068337	MYSG0034421	ENSNVIG00000006368	NPRG0049467	ENSOCUG00000015351	PLAG0027582	PBRG0020265	PABG0034542	PJAG0026202	PAUG0002635	ENSPCAG00000004950	PALG0014794	RFEG0068827	RMAG0017140	RREG0041355	ENSSSCG00000009680	TROG0014095	ENSVVUG00000003194
ENSG00000012504	1458	ENSG00000012504	ASTG0059141	AALG0013785	ENSBTAG00000013596	CERG0030782	ENSCAFG00000006835	ENSCPOG00000002168	NULL	ENSCSAG00000003451	ESPG0046769	GKEG0064559	ENSHGLG00100004639	HLAG0054811	ENSMAUG00000011325	MFUG0033064	ENSMODG00000004996	MHIG0018347	ENSMUSG00000047638	ENSMPUG00000011573	MCHG0091370	MFIG0079000	MLAG0050007	MYUG0067436	MPIG0050550	MYSG0070150	ENSNVIG00000009191	NPRG0057950	ENSOCUG00000007177	PLAG0061666	PBRG0092435	NULL	PJAG0040612	PAUG0095119	ENSPCAG00000006718	NULL	RFEG0094350	RMAG0069571	RREG0061952	ENSSSCG00000000875	TROG0025199	ENSVVUG00000018520
ENSG00000012660	978	ENSG00000012660	ASTG0014142	AALG0054526	ENSBTAG00000003359	CERG0025844	ENSCAFG00000002276	ENSCPOG00000004234	CPLG0046942	ENSCSAG00000013156	ESPG0056406	GKEG0054216	ENSHGLG00100011498	HLAG0038147	ENSMAUG00000001277	MFUG0043783	ENSMODG00000018802	MHIG0013777	ENSMUSG00000032349	ENSMPUG00000008865	MCHG0032675	MFIG0002813	MLAG0045074	MYUG0050745	MPIG0016968	MYSG0035606	ENSNVIG00000008437	NPRG0063120	NULL	PLAG0020664	PBRG0061165	PABG0021898	PJAG0042165	PAUG0070331	ENSPCAG00000013173	PALG0007891	RFEG0079128	RMAG0069453	RREG0062186	ENSSSCG00000024149	TROG0028763	ENSVVUG00000000875
ENSG00000012817	4710	ENSG00000012817	NULL	NULL	NULL	CERG0003527	NULL	NULL	NULL	ENSCSAG00000018314	NULL	NULL	NULL	NULL	NULL	NULL	NULL	NULL	NULL	NULL	NULL	NULL	NULL	NULL	NULL	NULL	NULL	NULL	NULL	NULL	NULL	NULL	NULL	NULL	NULL	NULL	NULL	NULL	NULL	NULL	NULL	NULL
ENSG00000012822	2073	ENSG00000012822	ASTG0017238	AALG0005909	ENSBTAG00000015016	CERG0032662	ENSCAFG00000006699	ENSCPOG00000021587	CPLG0039886	ENSCSAG00000005466	ESPG0030218	GKEG0006828	ENSHGLG00100008217	HLAG0000987	ENSMAUG00000013934	MFUG0062346	NULL	MHIG0009322	ENSMUSG00000023055	ENSMPUG00000005917	MCHG0037857	MFIG0069126	MLAG0030049	MYUG0007771	MPIG0091348	MYSG0005612	ENSNVIG00000002092	NPRG0039211	ENSOCUG00000008943	PLAG0016035	PBRG0079087	PABG0035567	PJAG0033108	PAUG0003872	ENSPCAG00000008721	PALG0018256	RFEG0093890	RMAG0023444	RREG0064264	ENSSSCG00000028481	TROG0005532	ENSVVUG00000028166
ENSG00000012983	2538	ENSG00000012983	ASTG0040957	AALG0014900	ENSBTAG00000014792	CERG0016355	ENSCAFG00000014383	ENSCPOG00000014479	CPLG0028601	ENSCSAG00000015154	ESPG0027897	GKEG0032875	ENSHGLG00100015113	HLAG0056974	ENSMAUG00000020655	MFUG0038794	ENSMODG00000011778	NULL	ENSMUSG00000034761	ENSMPUG00000005086	NULL	MFIG0060348	NULL	NULL	MPIG0046369	MYSG0020426	ENSNVIG00000000900	NPRG0032978	ENSOCUG00000012996	PLAG0007876	PBRG0028017	PABG0026974	PJAG0027849	NULL	ENSPCAG00000006270	PALG0002977	RFEG0040283	RMAG0015541	RREG0042285	ENSSSCG00000036634	NULL	ENSVVUG00000029794
ENSG00000013016	1605	ENSG00000013016	NULL	AALG0005803	ENSBTAG00000001662	CERG0011191	ENSCAFG00000005348	ENSCPOG00000034108	NULL	ENSCSAG00000011254	NULL	GKEG0013034	ENSHGLG00100011636	HLAG0003713	ENSMAUG00000013239	MFUG0008354	ENSMODG00000015505	NULL	ENSMUSG00000024065	NULL	MCHG0050022	MFIG0016074	MLAG0046967	MYUG0062257	MPIG0013141	MYSG0004076	ENSNVIG00000021786	NPRG0025048	ENSOCUG00000001228	PLAG0022655	PBRG0014980	NULL	PJAG0036817	NULL	ENSPCAG00000008166	NULL	RFEG0076256	RMAG0060424	RREG0032749	ENSSSCG00000035987	TROG0031880	ENSVVUG00000007563
ENSG00000013288	3027	ENSG00000013288	NULL	NULL	ENSBTAG00000049123	CERG0035730	ENSCAFG00000023508	ENSCPOG00000007632	NULL	ENSCSAG00000016111	NULL	GKEG0036375	ENSHGLG00100012682	NULL	ENSMAUG00000010000	MFUG0024074	ENSMODG00000002889	NULL	ENSMUSG00000029119	ENSMPUG00000007073	MCHG0026433	MFIG0015667	MLAG0013339	NULL	MPIG0010277	MYSG0009890	ENSNVIG00000007284	NPRG0063972	NULL	NULL	PBRG0022885	PABG0027177	PJAG0009142	PAUG0088614	ENSPCAG00000010156	NULL	NULL	NULL	NULL	ENSSSCG00000027178	TROG0012168	ENSVVUG00000000613
ENSG00000013293	2313	ENSG00000013293	ASTG0016209	AALG0007506	ENSBTAG00000016323	CERG0027768	ENSCAFG00000014912	ENSCPOG00000011615	NULL	ENSCSAG00000012706	ESPG0021014	GKEG0026135	ENSHGLG00100007057	HLAG0021160	ENSMAUG00000000165	MFUG0001919	ENSMODG00000016059	NULL	ENSMUSG00000069072	ENSMPUG00000017112	MCHG0104345	MFIG0026745	MLAG0018117	MYUG0015924	MPIG0023439	MYSG0000346	ENSNVIG00000013079	NPRG0007749	ENSOCUG00000005585	PLAG0006059	PBRG0000697	NULL	PJAG0005987	PAUG0009862	ENSPCAG00000014258	NULL	RFEG0003464	RMAG0025271	RREG0010883	ENSSSCG00000011748	NULL	ENSVVUG00000001102
ENSG00000013297	621	ENSG00000013297	ASTG0020255	AALG0008882	ENSBTAG00000019060	CERG0001955	ENSCAFG00000014851	ENSCPOG00000033278	NULL	ENSCSAG00000012698	ESPG0002592	GKEG0029894	ENSHGLG00100007135	HLAG0009425	ENSMAUG00000019455	MFUG0010540	ENSMODG00000016065	NULL	ENSMUSG00000037625	ENSMPUG00000017111	MCHG0100436	MFIG0032609	MLAG0004407	MYUG0022622	MPIG0024692	MYSG0011679	ENSNVIG00000013090	NPRG0005383	ENSOCUG00000005520	PLAG0017894	PBRG0023584	PABG0012329	PJAG0004280	PAUG0005467	ENSPCAG00000009247	NULL	RFEG0044729	RMAG0029191	RREG0011557	ENSSSCG00000011747	TROG0021984	ENSVVUG00000001091
ENSG00000013306	1077	ENSG00000013306	ASTG0049040	AALG0058143	ENSBTAG00000019463	CERG0002490	ENSCAFG00000014180	ENSCPOG00000021740	CPLG0026521	ENSCSAG00000003554	ESPG0032630	GKEG0044399	ENSHGLG00100006054	HLAG0044813	NULL	MFUG0032179	ENSMODG00000011561	MHIG0014698	ENSMUSG00000018677	ENSMPUG00000009416	MCHG0064167	MFIG0036086	MLAG0017945	MYUG0059599	MPIG0091690	MYSG0068456	ENSNVIG00000022776	NPRG0058263	ENSOCUG00000006447	PLAG0063391	PBRG0077995	PABG0036748	PJAG0039966	PAUG0088861	ENSPCAG00000000204	PALG0008360	RFEG0044525	RMAG0056708	RREG0055007	ENSSSCG00000030167	TROG0010769	ENSVVUG00000017685
ENSG00000013364	2679	ENSG00000013364	ASTG0051658	AALG0074110	ENSBTAG00000007952	CERG0026200	ENSCAFG00000016970	ENSCPOG00000007374	CPLG0020687	ENSCSAG00000006120	ESPG0040941	GKEG0070968	ENSHGLG00100017258	HLAG0024337	ENSMAUG00000009864	MFUG0061784	ENSMODG00000015756	MHIG0014620	ENSMUSG00000030681	ENSMPUG00000012462	MCHG0007073	MFIG0048332	MLAG0002746	MYUG0036418	MPIG0098770	MYSG0048949	ENSNVIG00000025022	NPRG0032951	ENSOCUG00000008668	PLAG0013371	PBRG0047306	PABG0025454	PJAG0030379	PAUG0047979	ENSPCAG00000010750	PALG0010013	RFEG0094436	RMAG0049004	RREG0058849	ENSSSCG00000027946	TROG0013312	ENSVVUG00000026093
ENSG00000013374	1917	ENSG00000013374	ASTG0006270	AALG0074682	ENSBTAG00000004540	CERG0023815	ENSCAFG00000004876	ENSCPOG00000012070	CPLG0044859	ENSCSAG00000006623	ESPG0038453	GKEG0085555	ENSHGLG00100018428	HLAG0021439	ENSMAUG00000007929	MFUG0027764	ENSMODG00000004476	MHIG0011743	ENSMUSG00000028954	ENSMPUG00000008958	MCHG0096776	MFIG0003730	MLAG0042368	MYUG0037475	MPIG0014904	MYSG0047505	ENSNVIG00000001023	NPRG0053446	ENSOCUG00000004031	PLAG0025589	PBRG0004464	PABG0017444	PJAG0027583	PAUG0012094	ENSPCAG00000015196	PALG0010131	RFEG0088812	RMAG0071998	RREG0058839	ENSSSCG00000016438	TROG0013847	ENSVVUG00000007531
ENSG00000013375	1710	ENSG00000013375	ASTG0018259	AALG0004508	ENSBTAG00000000679	CERG0007104	ENSCAFG00000002929	ENSCPOG00000002649	CPLG0028332	ENSCSAG00000017390	ESPG0056728	GKEG0092020	ENSHGLG00100009618	HLAG0017303	ENSMAUG00000000748	MFUG0036288	ENSMODG00000018386	MHIG0015125	ENSMUSG00000056131	ENSMPUG00000005460	MCHG0091773	MFIG0044424	MLAG0057900	MYUG0044432	MPIG0052665	MYSG0052324	ENSNVIG00000004102	NPRG0070073	ENSOCUG00000010803	PLAG0008818	PBRG0009499	PABG0026308	PJAG0035912	PAUG0066244	ENSPCAG00000011455	PALG0009709	RFEG0043190	RMAG0011723	RREG0063016	ENSSSCG00000004456	TROG0031705	ENSVVUG00000019448
ENSG00000013392	876	ENSG00000013392	ASTG0017911	AALG0043686	ENSBTAG00000015911	NULL	ENSCAFG00000030550	ENSCPOG00000002653	NULL	ENSCSAG00000017386	ESPG0020114	GKEG0057782	ENSHGLG00100018694	NULL	ENSMAUG00000019304	MFUG0036287	ENSMODG00000040300	NULL	ENSMUSG00000032417	ENSMPUG00000005451	MCHG0017846	MFIG0001714	NULL	MYUG0007837	MPIG0006696	MYSG0008533	ENSNVIG00000004085	NPRG0021283	ENSOCUG00000010813	PLAG0034093	PBRG0025011	NULL	PJAG0022497	PAUG0021638	NULL	PALG0000274	RFEG0099956	RMAG0036662	RREG0016936	ENSSSCG00000029129	TROG0024447	ENSVVUG00000019461
ENSG00000013441	1578	ENSG00000013441	ASTG0023626	AALG0008859	ENSBTAG00000005408	CERG0021138	ENSCAFG00000011929	ENSCPOG00000027067	NULL	ENSCSAG00000010924	ESPG0056054	GKEG0096556	ENSHGLG00100003169	HLAG0053872	ENSMAUG00000007794	MFUG0008613	ENSMODG00000015025	MHIG0010443	ENSMUSG00000026034	ENSMPUG00000000201	MCHG0076943	MFIG0023311	MLAG0059237	MYUG0050517	MPIG0093798	MYSG0063703	NULL	NPRG0065621	ENSOCUG00000010653	PLAG0051790	PBRG0093533	PABG0022418	PJAG0040217	PAUG0008138	ENSPCAG00000005649	PALG0000967	RFEG0099526	RMAG0067733	RREG0030785	ENSSSCG00000016095	TROG0026979	ENSVVUG00000019051
ENSG00000013503	3399	ENSG00000013503	ASTG0048130	AALG0007840	ENSBTAG00000004781	CERG0028031	ENSCAFG00000001851	ENSCPOG00000004891	CPLG0006553	ENSCSAG00000002957	ESPG0022723	GKEG0006295	ENSHGLG00100004659	HLAG0010660	ENSMAUG00000010200	MFUG0053084	ENSMODG00000001884	NULL	ENSMUSG00000034453	ENSMPUG00000012138	MCHG0004278	MFIG0004971	MLAG0019187	MYUG0042132	MPIG0029980	MYSG0041126	ENSNVIG00000011125	NPRG0024047	ENSOCUG00000000884	PLAG0023724	PBRG0014876	PABG0014466	PJAG0024544	PAUG0023193	ENSPCAG00000000881	PALG0003975	RFEG0048682	RMAG0015988	RREG0034640	ENSSSCG00000000169	TROG0010881	ENSVVUG00000023101
ENSG00000013523	2010	ENSG00000013523	ASTG0033463	AALG0052568	ENSBTAG00000019454	CERG0030542	ENSCAFG00000017147	ENSCPOG00000011475	CPLG0033591	ENSCSAG00000011939	ESPG0062127	GKEG0062146	ENSHGLG00100002743	HLAG0007968	ENSMAUG00000015525	MFUG0043809	ENSMODG00000005548	NULL	ENSMUSG00000021257	ENSMPUG00000009009	MCHG0104770	MFIG0039082	MLAG0013872	MYUG0064430	MPIG0023744	MYSG0023625	ENSNVIG00000014660	NPRG0048226	ENSOCUG00000009531	PLAG0002459	PBRG0036970	PABG0017262	PJAG0031245	PAUG0006991	ENSPCAG00000005781	PALG0014699	RFEG0084888	RMAG0054078	RREG0025402	ENSSSCG00000002390	TROG0028023	ENSVVUG00000003153
ENSG00000013561	1422	ENSG00000013561	ASTG0056359	AALG0052918	ENSBTAG00000005249	CERG0012396	ENSCAFG00000006241	ENSCPOG00000002723	CPLG0036718	ENSCSAG00000012400	ESPG0029300	GKEG0079321	ENSHGLG00100015363	HLAG0011497	ENSMAUG00000014979	MFUG0048188	ENSMODG00000010433	MHIG0014807	ENSMUSG00000060450	ENSMPUG00000007962	MCHG0045541	MFIG0070719	MLAG0060620	MYUG0064559	MPIG0098027	MYSG0068360	ENSNVIG00000021191	NPRG0070685	ENSOCUG00000016953	PLAG0035358	PBRG0021252	PABG0028880	PJAG0044723	PAUG0024007	ENSPCAG00000003069	PALG0012590	RFEG0084684	RMAG0043976	RREG0034792	ENSSSCG00000014394	TROG0025216	ENSVVUG00000021016
ENSG00000013563	906	ENSG00000013563	ASTG0060208	AALG0067405	ENSBTAG00000007455	CERG0037442	ENSCAFG00000019555	ENSCPOG00000005648	CPLG0028865	ENSCSAG00000017731	ESPG0032814	GKEG0049794	ENSHGLG00100019329	HLAG0060344	ENSMAUG00000005714	MFUG0061265	ENSMODG00000008763	NULL	ENSMUSG00000019088	ENSMPUG00000009354	MCHG0052587	MFIG0027608	MLAG0059419	MYUG0037968	MPIG0095774	MYSG0000841	ENSNVIG00000023816	NPRG0061303	ENSOCUG00000015910	PLAG0017795	PBRG0044419	PABG0017337	PJAG0019691	PAUG0021987	NULL	PALG0017164	RFEG0079020	RMAG0018101	RREG0062732	ENSSSCG00000037032	TROG0017698	ENSVVUG00000029556
ENSG00000013573	2910	ENSG00000013573	ASTG0030795	AALG0002409	ENSBTAG00000007093	CERG0005485	ENSCAFG00000015707	ENSCPOG00000003795	CPLG0047208	ENSCSAG00000009442	ESPG0014950	GKEG0050681	ENSHGLG00100007633	HLAG0060865	ENSMAUG00000000752	MFUG0052414	ENSMODG00000018370	NULL	ENSMUSG00000035842	ENSMPUG00000018025	MCHG0039431	MFIG0057635	MLAG0032589	MYUG0050121	MPIG0092686	MYSG0040175	ENSNVIG00000005000	NPRG0044481	ENSOCUG00000006082	PLAG0038206	PBRG0029908	PABG0026902	PJAG0036642	PAUG0067820	ENSPCAG00000016127	PALG0001135	RFEG0080698	RMAG0032320	RREG0019569	ENSSSCG00000000745	TROG0014353	ENSVVUG00000018329
ENSG00000013583	621	ENSG00000013583	ASTG0020655	AALG0024286	ENSBTAG00000039664	CERG0000878	NULL	ENSCPOG00000031916	CPLG0002392	ENSCSAG00000008550	ESPG0052823	GKEG0055449	ENSHGLG00100012612	HLAG0043459	ENSMAUG00000010545	MFUG0017445	ENSMODG00000041008	MHIG0008988	ENSMUSG00000042770	ENSMPUG00000011702	MCHG0021540	MFIG0066488	MLAG0050503	MYUG0058289	MPIG0019718	MYSG0066889	ENSNVIG00000011038	NPRG0069909	ENSOCUG00000015344	PLAG0047516	PBRG0036853	PABG0009964	PJAG0042823	PAUG0060284	ENSPCAG00000008120	PALG0004792	RFEG0005068	RMAG0026811	RREG0064664	ENSSSCG00000040275	TROG0026422	ENSVVUG00000004681
ENSG00000013588	1071	ENSG00000013588	ASTG0045292	AALG0053299	ENSBTAG00000039509	CERG0013045	ENSCAFG00000013217	ENSCPOG00000010654	CPLG0033905	ENSCSAG00000008561	ESPG0045828	GKEG0067725	ENSHGLG00100015163	HLAG0035090	ENSMAUG00000007356	MFUG0039112	ENSMODG00000018220	MHIG0007865	ENSMUSG00000046733	ENSMPUG00000011713	MCHG0052658	MFIG0046257	MLAG0022731	MYUG0049107	MPIG0050241	MYSG0029645	ENSNVIG00000011062	NPRG0063799	ENSOCUG00000016556	PLAG0057881	NULL	PABG0007462	PJAG0016683	PAUG0061668	ENSPCAG00000008101	NULL	RFEG0064092	RMAG0046665	RREG0047232	ENSSSCG00000029592	TROG0021280	ENSVVUG00000004694
ENSG00000013619	2994	ENSG00000013619	ASTG0007826	AALG0007164	ENSBTAG00000021713	CERG0022205	ENSCAFG00000019116	ENSCPOG00000040237	CPLG0014211	ENSCSAG00000007173	ESPG0000589	GKEG0000911	ENSHGLG00100018872	HLAG0008082	ENSMAUG00000005591	MFUG0019397	ENSMODG00000005627	NULL	ENSMUSG00000059401	ENSMPUG00000011578	MCHG0017234	MFIG0022453	MLAG0047896	MYUG0015248	MPIG0041652	MYSG0019170	ENSNVIG00000025007	NPRG0030313	ENSOCUG00000016676	PLAG0009806	PBRG0031992	PABG0028036	PJAG0017556	PAUG0025746	ENSPCAG00000002714	PALG0011005	RFEG0002184	RMAG0005693	RREG0004821	ENSSSCG00000012741	TROG0002287	ENSVVUG00000029025
ENSG00000013725	2004	ENSG00000013725	ASTG0048506	AALG0005068	ENSBTAG00000018367	NULL	ENSCAFG00000016378	ENSCPOG00000012789	NULL	ENSCSAG00000006284	ESPG0054704	GKEG0093268	ENSHGLG00100018751	HLAG0053351	ENSMAUG00000012522	MFUG0032629	ENSMODG00000020341	NULL	ENSMUSG00000024670	ENSMPUG00000014383	MCHG0066444	NULL	MLAG0051933	MYUG0053254	MPIG0089473	NULL	ENSNVIG00000021998	NPRG0027030	ENSOCUG00000012464	PLAG0028335	NULL	NULL	PJAG0036732	PAUG0023067	ENSPCAG00000006641	NULL	RFEG0064770	RMAG0048612	RREG0061730	ENSSSCG00000013111	TROG0005952	ENSVVUG00000005070
ENSG00000013810	2514	ENSG00000013810	ASTG0042031	AALG0069716	ENSBTAG00000011044	CERG0035530	ENSCAFG00000015000	ENSCPOG00000023531	CPLG0029134	ENSCSAG00000015639	ESPG0051082	GKEG0003142	ENSHGLG00100013776	HLAG0004568	ENSMAUG00000008651	MFUG0057800	ENSMODG00000004284	NULL	ENSMUSG00000037313	ENSMPUG00000019021	MCHG0040364	MFIG0014069	MLAG0061683	MYUG0018403	MPIG0024323	MYSG0004473	ENSNVIG00000013464	NPRG0008805	NULL	PLAG0047873	PBRG0082003	PABG0031816	PJAG0035829	PAUG0092845	ENSPCAG00000009776	PALG0007244	RFEG0078321	RMAG0046533	RREG0012522	ENSSSCG00000008677	TROG0002125	ENSVVUG00000015594
ENSG00000014123	2382	ENSG00000014123	ASTG0044315	AALG0066660	ENSBTAG00000020410	CERG0020477	ENSCAFG00000003430	ENSCPOG00000006956	CPLG0010258	ENSCSAG00000014473	ESPG0036509	GKEG0064973	ENSHGLG00100004592	HLAG0054369	NULL	MFUG0009321	ENSMODG00000018137	MHIG0018150	ENSMUSG00000040359	ENSMPUG00000001467	MCHG0095217	MFIG0066104	MLAG0005194	MYUG0042126	MPIG0044453	MYSG0062423	ENSNVIG00000001053	NPRG0014780	ENSOCUG00000002084	PLAG0024873	PBRG0021631	PABG0025893	PJAG0038274	PAUG0028681	ENSPCAG00000015517	PALG0005164	RFEG0064954	RMAG0062605	RREG0029246	ENSSSCG00000004339	TROG0033507	ENSVVUG00000014228
ENSG00000014138	1794	ENSG00000014138	ASTG0059019	AALG0041262	ENSBTAG00000011455	CERG0033687	ENSCAFG00000013677	ENSCPOG00000001851	CPLG0003553	ENSCSAG00000007755	ESPG0026521	GKEG0046676	ENSHGLG00100014692	HLAG0043169	ENSMAUG00000015136	MFUG0050652	ENSMODG00000009836	NULL	ENSMUSG00000024833	ENSMPUG00000011998	MCHG0047592	MFIG0029067	MLAG0047427	MYUG0027570	MPIG0005822	MYSG0018583	ENSNVIG00000016834	NPRG0015435	ENSOCUG00000004580	PLAG0028487	PBRG0049342	PABG0013004	PJAG0021302	PAUG0094042	ENSPCAG00000010235	PALG0007110	RFEG0081460	RMAG0060557	RREG0045104	ENSSSCG00000012997	TROG0034540	ENSVVUG00000027328
ENSG00000014164	2844	ENSG00000014164	ASTG0002978	AALG0018051	ENSBTAG00000021472	CERG0005437	ENSCAFG00000001299	ENSCPOG00000006248	CPLG0004827	ENSCSAG00000009074	ESPG0064942	GKEG0002061	ENSHGLG00100006782	HLAG0031960	ENSMAUG00000011009	MFUG0028293	ENSMODG00000011385	NULL	ENSMUSG00000075600	ENSMPUG00000008357	MCHG0041330	MFIG0038751	MLAG0034632	MYUG0021032	MPIG0008830	MYSG0029775	ENSNVIG00000010624	NPRG0005948	NULL	PLAG0036093	PBRG0030185	PABG0010298	PJAG0028742	PAUG0052382	ENSPCAG00000001358	PALG0014095	RFEG0060266	RMAG0012070	RREG0007903	ENSSSCG00000006956	TROG0002225	ENSVVUG00000022609
ENSG00000014216	2142	ENSG00000014216	ASTG0030474	AALG0068982	ENSBTAG00000010230	CERG0012533	ENSCAFG00000013830	ENSCPOG00000003962	CPLG0040320	ENSCSAG00000007723	ESPG0026586	GKEG0063056	ENSHGLG00100015945	HLAG0044433	NULL	MFUG0028525	NULL	MHIG0008423	ENSMUSG00000024942	ENSMPUG00000012209	MCHG0096124	MFIG0043542	MLAG0052463	MYUG0058950	MPIG0082065	MYSG0050053	ENSNVIG00000017031	NPRG0051587	NULL	PLAG0009706	PBRG0054897	PABG0034068	PJAG0042591	PAUG0021043	NULL	PALG0014302	RFEG0027515	RMAG0043329	RREG0032871	ENSSSCG00000012999	TROG0029761	ENSVVUG00000027363
ENSG00000014257	1254	ENSG00000014257	ASTG0054685	AALG0056078	ENSBTAG00000011634	CERG0019012	ENSCAFG00000006237	ENSCPOG00000006624	CPLG0033865	ENSCSAG00000010534	ESPG0038767	GKEG0057891	ENSHGLG00100003409	HLAG0054323	ENSMAUG00000015019	MFUG0063106	ENSMODG00000011756	NULL	ENSMUSG00000032561	ENSMPUG00000010033	MCHG0105613	MFIG0066977	MLAG0058356	MYUG0054100	NULL	MYSG0068278	ENSNVIG00000022949	NPRG0011445	ENSOCUG00000010272	PLAG0001888	NULL	PABG0025507	NULL	PAUG0000039	ENSPCAG00000003356	NULL	RFEG0090607	RMAG0058466	RREG0061066	ENSSSCG00000011627	NULL	ENSVVUG00000002991
ENSG00000014641	1002	ENSG00000014641	ASTG0062033	AALG0066283	ENSBTAG00000019295	CERG0023009	ENSCAFG00000003129	ENSCPOG00000010755	CPLG0037140	ENSCSAG00000014691	ESPG0001708	GKEG0019541	ENSHGLG00100003319	HLAG0008902	ENSMAUG00000018086	MFUG0059576	ENSMODG00000003073	MHIG0000737	ENSMUSG00000020321	ENSMPUG00000005929	MCHG0095177	MFIG0039449	MLAG0053467	MYUG0021428	MPIG0075602	MYSG0012953	ENSNVIG00000010261	NPRG0062162	ENSOCUG00000006166	PLAG0033831	PBRG0052917	PABG0015444	PJAG0043889	PAUG0051526	ENSPCAG00000003623	PALG0009918	RFEG0057401	RMAG0043337	RREG0019767	ENSSSCG00000025751	TROG0018268	ENSVVUG00000012288
ENSG00000014824	1704	ENSG00000014824	ASTG0061910	AALG0013342	ENSBTAG00000020367	CERG0004630	ENSCAFG00000001798	ENSCPOG00000000374	CPLG0046588	ENSCSAG00000017099	ESPG0061231	GKEG0037176	ENSHGLG00100008471	HLAG0037133	ENSMAUG00000017862	MFUG0054988	ENSMODG00000020577	MHIG0004347	ENSMUSG00000029221	ENSMPUG00000006465	MCHG0088452	MFIG0057098	MLAG0033742	MYUG0054162	MPIG0023378	MYSG0057731	ENSNVIG00000005734	NPRG0003571	ENSOCUG00000017135	PLAG0022014	PBRG0028816	PABG0009584	PJAG0035452	PAUG0025113	ENSPCAG00000005977	PALG0018054	RFEG0070862	RMAG0036376	RREG0051822	ENSSSCG00000008801	TROG0019301	ENSVVUG00000006254
ENSG00000014914	2127	ENSG00000014914	ASTG0043373	AALG0018130	ENSBTAG00000012496	CERG0034337	ENSCAFG00000011652	ENSCPOG00000008271	CPLG0018065	ENSCSAG00000018123	ESPG0005220	GKEG0065198	ENSHGLG00100007549	HLAG0020170	ENSMAUG00000017521	MFUG0051246	ENSMODG00000018769	NULL	ENSMUSG00000045934	ENSMPUG00000005535	MCHG0104378	MFIG0058066	MLAG0017707	NULL	MPIG0059708	NULL	ENSNVIG00000003067	NPRG0029552	ENSOCUG00000004616	PLAG0006814	PBRG0045104	NULL	PJAG0031529	NULL	ENSPCAG00000000431	NULL	RFEG0079519	RMAG0041160	RREG0044815	ENSSSCG00000006664	NULL	ENSVVUG00000007745
ENSG00000014919	1230	ENSG00000014919	ASTG0060525	NULL	ENSBTAG00000045703	NULL	ENSCAFG00000009515	ENSCPOG00000009783	CPLG0029057	ENSCSAG00000005712	NULL	GKEG0062350	ENSHGLG00100000872	HLAG0001434	ENSMAUG00000019550	MFUG0064335	ENSMODG00000003487	NULL	ENSMUSG00000040018	ENSMPUG00000016987	MCHG0075500	MFIG0048974	MLAG0035912	NULL	MPIG0059796	MYSG0005321	ENSNVIG00000019404	NPRG0022890	ENSOCUG00000003143	PLAG0024999	PBRG0082403	PABG0029331	PJAG0041588	PAUG0051514	ENSPCAG00000016199	NULL	RFEG0081305	RMAG0053591	RREG0009815	ENSSSCG00000010541	TROG0012179	ENSVVUG00000023414
ENSG00000015133	6084	ENSG00000015133	ASTG0024258	AALG0042316	ENSBTAG00000000838	NULL	ENSCAFG00000017561	ENSCPOG00000009579	CPLG0019912	ENSCSAG00000011387	ESPG0018647	GKEG0061907	ENSHGLG00100016418	HLAG0031692	ENSMAUG00000015155	MFUG0032989	ENSMODG00000002565	MHIG0004617	ENSMUSG00000021182	ENSMPUG00000007871	MCHG0081441	MFIG0055164	MLAG0028127	MYUG0046840	NULL	MYSG0032369	ENSNVIG00000011065	NPRG0013399	ENSOCUG00000035457	NULL	PBRG0032831	PABG0013039	PJAG0020733	PAUG0010555	ENSPCAG00000013490	PALG0010390	RFEG0062619	RMAG0017280	RREG0003643	ENSSSCG00000002440	TROG0003002	ENSVVUG00000018249
ENSG00000015153	612	ENSG00000015153	ASTG0001751	AALG0014494	ENSBTAG00000015025	CERG0013174	ENSCAFG00000009789	ENSCPOG00000015156	CPLG0020469	ENSCSAG00000007094	ESPG0026131	GKEG0087012	ENSHGLG00100016138	HLAG0013748	ENSMAUG00000009658	MFUG0056656	ENSMODG00000038258	NULL	ENSMUSG00000022634	ENSMPUG00000000324	MCHG0088064	MFIG0045643	MLAG0002917	MYUG0008079	MPIG0029055	MYSG0039578	ENSNVIG00000007644	NPRG0065895	ENSOCUG00000007321	PLAG0008853	PBRG0056696	PABG0008727	PJAG0034933	PAUG0029680	NULL	PALG0019072	RFEG0043815	RMAG0065270	RREG0007743	ENSSSCG00000031775	TROG0027128	ENSVVUG00000016743
ENSG00000015171	1806	ENSG00000015171	ASTG0052950	AALG0031733	ENSBTAG00000002578	CERG0009191	ENSCAFG00000005669	ENSCPOG00000012674	CPLG0016430	ENSCSAG00000014129	ESPG0044855	GKEG0021886	ENSHGLG00100007014	HLAG0032469	ENSMAUG00000019703	MFUG0009930	ENSMODG00000005572	MHIG0010069	ENSMUSG00000021156	ENSMPUG00000016216	MCHG0091927	MFIG0009490	MLAG0007117	MYUG0064721	MPIG0013256	MYSG0048666	ENSNVIG00000010519	NPRG0033369	ENSOCUG00000027497	PLAG0024011	PBRG0041869	PABG0009189	PJAG0036077	PAUG0073863	ENSPCAG00000014823	PALG0010076	RFEG0066012	RMAG0052895	RREG0042877	ENSSSCG00000011166	TROG0022900	ENSVVUG00000009826
ENSG00000015285	1506	ENSG00000015285	ASTG0058879	AALG0069462	ENSBTAG00000046555	CERG0019200	ENSCAFG00000015519	ENSCPOG00000023506	NULL	ENSCSAG00000013227	NULL	GKEG0088697	ENSHGLG00100011477	HLAG0059322	ENSMAUG00000000519	MFUG0044885	ENSMODG00000010317	NULL	ENSMUSG00000031165	ENSMPUG00000013645	MCHG0110018	NULL	MLAG0052533	MYUG0064934	MPIG0092849	NULL	ENSNVIG00000006554	NPRG0066579	ENSOCUG00000015393	PLAG0030935	PBRG0025525	NULL	PJAG0043145	PAUG0042095	ENSPCAG00000009323	NULL	RFEG0056720	RMAG0045687	RREG0047047	ENSSSCG00000036747	TROG0030305	ENSVVUG00000017704
ENSG00000015413	1233	ENSG00000015413	ASTG0012088	AALG0035664	ENSBTAG00000033326	CERG0020463	ENSCAFG00000019824	ENSCPOG00000022907	NULL	ENSCSAG00000002805	ESPG0040103	GKEG0067466	ENSHGLG00100018433	HLAG0040018	ENSMAUG00000018227	MFUG0042394	ENSMODG00000003545	MHIG0003626	ENSMUSG00000019278	ENSMPUG00000007348	MCHG0017415	MFIG0045633	MLAG0031662	MYUG0045693	MPIG0081413	MYSG0037920	ENSNVIG00000010498	NPRG0036356	ENSOCUG00000010392	PLAG0043200	PBRG0046619	PABG0019435	PJAG0013172	PAUG0015401	NULL	NULL	RFEG0025667	RMAG0006151	RREG0030138	ENSSSCG00000021971	TROG0005892	ENSVVUG00000003885
ENSG00000015475	723	ENSG00000015475	ASTG0061662	AALG0042641	ENSBTAG00000013988	CERG0003694	ENSCAFG00000016168	ENSCPOG00000025688	CPLG0024133	ENSCSAG00000014281	ESPG0060117	GKEG0086279	ENSHGLG00100015845	HLAG0036697	NULL	MFUG0020999	ENSMODG00000018457	MHIG0018283	ENSMUSG00000004446	NULL	MCHG0094804	MFIG0038165	MLAG0045611	MYUG0004224	MPIG0079011	MYSG0061491	ENSNVIG00000012819	NPRG0029069	ENSOCUG00000016266	PLAG0054799	PBRG0014145	PABG0031300	PJAG0042359	PAUG0092576	NULL	PALG0009278	RFEG0094848	RMAG0057735	RREG0030681	ENSSSCG00000000769	TROG0023212	ENSVVUG00000022452
ENSG00000015520	4077	ENSG00000015520	ASTG0056494	AALG0075822	ENSBTAG00000044146	NULL	NULL	NULL	NULL	ENSCSAG00000015627	ESPG0044303	GKEG0087209	NULL	HLAG0060368	NULL	MFUG0037928	ENSMODG00000016148	MHIG0016043	ENSMUSG00000020447	ENSMPUG00000018197	MCHG0082889	MFIG0069549	MLAG0052988	MYUG0062669	MPIG0099393	MYSG0033074	ENSNVIG00000021611	NPRG0011620	ENSOCUG00000023032	PLAG0007207	NULL	PABG0012282	PJAG0039867	PAUG0071852	ENSPCAG00000016830	NULL	NULL	RMAG0067734	RREG0060995	ENSSSCG00000016746	TROG0030560	ENSVVUG00000011887
ENSG00000015532	2595	ENSG00000015532	ASTG0029095	AALG0037899	ENSBTAG00000009298	CERG0010618	ENSCAFG00000017026	ENSCPOG00000013276	CPLG0047287	ENSCSAG00000005387	ESPG0021121	GKEG0071088	ENSHGLG00100015586	HLAG0034810	ENSMAUG00000020996	MFUG0011393	ENSMODG00000020898	NULL	ENSMUSG00000020868	ENSMPUG00000015443	MCHG0089777	MFIG0050185	MLAG0029305	MYUG0005823	MPIG0063186	MYSG0053511	ENSNVIG00000007249	NPRG0051158	ENSOCUG00000004592	PLAG0025774	PBRG0003823	PABG0020480	PJAG0022253	PAUG0020857	ENSPCAG00000002422	PALG0001104	RFEG0080260	RMAG0010343	RREG0037072	ENSSSCG00000017573	TROG0034777	ENSVVUG00000004748
ENSG00000015592	774	ENSG00000015592	ASTG0002668	AALG0025797	ENSBTAG00000017627	CERG0025587	ENSCAFG00000008715	ENSCPOG00000005528	CPLG0018840	ENSCSAG00000016018	ESPG0017662	GKEG0030168	ENSHGLG00100005903	HLAG0019726	ENSMAUG00000012567	MFUG0024993	ENSMODG00000015911	NULL	ENSMUSG00000022044	ENSMPUG00000000871	MCHG0104635	MFIG0004535	MLAG0024468	MYUG0021208	MPIG0026268	MYSG0021380	ENSNVIG00000007161	NPRG0003862	ENSOCUG00000007652	PLAG0002624	PBRG0009354	PABG0009744	PJAG0007362	PAUG0006575	ENSPCAG00000007975	NULL	RFEG0048969	RMAG0021087	RREG0021321	ENSSSCG00000009662	NULL	ENSVVUG00000003585
ENSG00000015676	1083	ENSG00000015676	ASTG0010734	AALG0075753	ENSBTAG00000006325	CERG0016618	ENSCAFG00000003026	ENSCPOG00000032095	CPLG0024943	ENSCSAG00000015602	ESPG0022122	GKEG0018683	ENSHGLG00100015724	HLAG0005671	ENSMAUG00000015962	MFUG0043744	ENSMODG00000016152	MHIG0004805	ENSMUSG00000053838	ENSMPUG00000018198	MCHG0050864	MFIG0029135	MLAG0018288	MYUG0068445	MPIG0032598	MYSG0061917	ENSNVIG00000021579	NPRG0029018	ENSOCUG00000023828	PLAG0054334	PBRG0025796	PABG0034901	PJAG0044903	PAUG0093616	ENSPCAG00000007775	PALG0017862	RFEG0088397	RMAG0074627	RREG0023937	ENSSSCG00000016747	TROG0031536	ENSVVUG00000011881
ENSG00000016082	1047	ENSG00000016082	ASTG0004846	NULL	ENSBTAG00000001241	CERG0017693	ENSCAFG00000018449	ENSCPOG00000005782	NULL	ENSCSAG00000016713	ESPG0028791	NULL	ENSHGLG00100000301	HLAG0000379	ENSMAUG00000009787	MFUG0009652	ENSMODG00000019439	NULL	ENSMUSG00000042258	ENSMPUG00000014380	MCHG0095262	MFIG0012298	MLAG0014693	MYUG0019980	NULL	MYSG0004179	ENSNVIG00000002836	NULL	ENSOCUG00000027605	NULL	NULL	NULL	NULL	PAUG0020243	ENSPCAG00000013037	NULL	RFEG0042087	RMAG0006997	RREG0009197	ENSSSCG00000016883	NULL	ENSVVUG00000025489
ENSG00000016391	1782	ENSG00000016391	ASTG0036783	AALG0034153	ENSBTAG00000010027	CERG0002577	ENSCAFG00000008296	ENSCPOG00000021927	CPLG0036080	ENSCSAG00000012990	ESPG0041905	GKEG0087820	ENSHGLG00100016175	HLAG0035143	ENSMAUG00000014315	MFUG0045362	ENSMODG00000012523	MHIG0007641	ENSMUSG00000015970	ENSMPUG00000016823	MCHG0098327	MFIG0055020	MLAG0056752	MYUG0062402	MPIG0082744	MYSG0031343	ENSNVIG00000022728	NPRG0050176	ENSOCUG00000009074	PLAG0036647	PBRG0064781	PABG0020755	PJAG0034917	PAUG0007461	ENSPCAG00000006109	PALG0002781	RFEG0096668	RMAG0003318	RREG0055088	ENSSSCG00000011456	TROG0009128	ENSVVUG00000020797
ENSG00000016402	1659	ENSG00000016402	ASTG0036885	NULL	ENSBTAG00000015638	CERG0023183	ENSCAFG00000000257	ENSCPOG00000037107	CPLG0042714	ENSCSAG00000016925	ESPG0053503	GKEG0093145	ENSHGLG00100002802	HLAG0047783	ENSMAUG00000009539	MFUG0034253	ENSMODG00000017429	MHIG0016861	ENSMUSG00000020007	ENSMPUG00000014851	MCHG0035542	MFIG0074118	MLAG0058554	MYUG0068659	NULL	MYSG0068524	ENSNVIG00000019125	NULL	ENSOCUG00000015696	NULL	NULL	PABG0011783	PJAG0037018	PAUG0098537	ENSPCAG00000010996	NULL	RFEG0095080	RMAG0070740	RREG0052859	ENSSSCG00000004157	TROG0017351	ENSVVUG00000002217
ENSG00000016490	2742	ENSG00000016490	ASTG0032653	NULL	ENSBTAG00000008161	NULL	ENSCAFG00000020246	ENSCPOG00000014947	NULL	ENSCSAG00000001434	ESPG0011528	NULL	ENSHGLG00100004467	NULL	ENSMAUG00000020334	NULL	ENSMODG00000007456	NULL	ENSMUSG00000028255	ENSMPUG00000005181	MCHG0022556	NULL	NULL	NULL	NULL	NULL	ENSNVIG00000009950	NULL	ENSOCUG00000004736	NULL	PBRG0088047	NULL	NULL	NULL	NULL	NULL	NULL	NULL	NULL	ENSSSCG00000006933	NULL	ENSVVUG00000030143
ENSG00000016602	2757	ENSG00000016602	NULL	NULL	ENSBTAG00000017357	NULL	ENSCAFG00000020244	ENSCPOG00000014950	NULL	ENSCSAG00000001436	NULL	NULL	ENSHGLG00100004324	NULL	NULL	NULL	NULL	NULL	ENSMUSG00000068547	ENSMPUG00000005112	NULL	NULL	NULL	NULL	NULL	NULL	NULL	NULL	ENSOCUG00000038916	NULL	NULL	PABG0022832	NULL	NULL	ENSPCAG00000011900	NULL	NULL	NULL	NULL	ENSSSCG00000006932	NULL	ENSVVUG00000030149
ENSG00000016864	1113	ENSG00000016864	ASTG0041622	AALG0072599	ENSBTAG00000014550	CERG0033423	ENSCAFG00000008946	ENSCPOG00000000283	CPLG0004201	ENSCSAG00000013304	ESPG0046386	GKEG0058067	ENSHGLG00100015705	HLAG0031231	ENSMAUG00000020504	MFUG0058875	ENSMODG00000011221	MHIG0001130	ENSMUSG00000021916	ENSMPUG00000016779	MCHG0094092	MFIG0040210	MLAG0061693	MYUG0066256	MPIG0059722	MYSG0030857	ENSNVIG00000023053	NPRG0048323	ENSOCUG00000009849	PLAG0002575	PBRG0061907	PABG0029121	PJAG0034190	PAUG0060878	ENSPCAG00000002091	PALG0008537	RFEG0001758	RMAG0070794	RREG0062688	ENSSSCG00000011448	TROG0006454	ENSVVUG00000024521
ENSG00000017260	2919	ENSG00000017260	ASTG0051355	AALG0031571	ENSBTAG00000011626	CERG0003309	ENSCAFG00000006055	ENSCPOG00000005672	NULL	ENSCSAG00000010480	ESPG0007455	GKEG0020498	ENSHGLG00100012951	HLAG0017921	ENSMAUG00000013153	MFUG0010793	ENSMODG00000011991	MHIG0017315	ENSMUSG00000032570	ENSMPUG00000010078	MCHG0010026	MFIG0020511	MLAG0005894	MYUG0006211	MPIG0003891	MYSG0008175	ENSNVIG00000004238	NPRG0030584	ENSOCUG00000021839	PLAG0036661	PBRG0022357	PABG0018360	PJAG0019149	PAUG0026072	ENSPCAG00000011659	PALG0000890	RFEG0013886	RMAG0006436	RREG0006237	ENSSSCG00000011183	TROG0017141	ENSVVUG00000002592
ENSG00000017427	585	ENSG00000017427	ASTG0033409	AALG0070493	ENSBTAG00000011082	CERG0025299	ENSCAFG00000007304	ENSCPOG00000023247	NULL	ENSCSAG00000003294	ESPG0038020	GKEG0080368	ENSHGLG00100001698	HLAG0056930	ENSMAUG00000020849	MFUG0057104	ENSMODG00000002506	MHIG0015896	ENSMUSG00000020053	ENSMPUG00000011976	MCHG0071162	MFIG0072730	MLAG0051854	MYUG0058754	MPIG0099492	MYSG0069734	ENSNVIG00000010348	NPRG0042688	ENSOCUG00000014689	PLAG0049277	PBRG0051035	NULL	PJAG0044056	PAUG0013543	ENSPCAG00000008057	NULL	NULL	RMAG0061088	RREG0056755	ENSSSCG00000000857	TROG0029604	ENSVVUG00000017924
ENSG00000017483	1416	ENSG00000017483	NULL	AALG0030737	ENSBTAG00000011854	CERG0022549	ENSCAFG00000015326	NULL	CPLG0017860	NULL	NULL	GKEG0032067	ENSHGLG00100014787	NULL	ENSMAUG00000000379	NULL	NULL	NULL	ENSMUSG00000031170	ENSMPUG00000013487	NULL	NULL	NULL	NULL	NULL	NULL	ENSNVIG00000006225	NPRG0038355	ENSOCUG00000008001	PLAG0039382	PBRG0026863	PABG0028471	PJAG0015887	NULL	ENSPCAG00000001070	NULL	NULL	NULL	NULL	ENSSSCG00000025981	NULL	ENSVVUG00000017611
ENSG00000017797	1965	ENSG00000017797	ASTG0032581	AALG0068374	ENSBTAG00000021250	CERG0036691	ENSCAFG00000018707	ENSCPOG00000001730	CPLG0038616	ENSCSAG00000017558	ESPG0044035	GKEG0072356	ENSHGLG00100012946	HLAG0013998	ENSMAUG00000013559	MFUG0024427	ENSMODG00000021445	MHIG0009830	ENSMUSG00000024096	ENSMPUG00000004662	MCHG0063544	MFIG0041755	MLAG0047775	MYUG0045975	MPIG0057862	MYSG0049352	ENSNVIG00000010328	NPRG0003636	ENSOCUG00000010172	PLAG0016282	PBRG0024854	PABG0018461	PJAG0044725	PAUG0073747	ENSPCAG00000005943	PALG0002565	RFEG0049768	RMAG0062418	RREG0015593	ENSSSCG00000003680	TROG0031596	ENSVVUG00000011826
ENSG00000018189	1860	ENSG00000018189	ASTG0046494	AALG0038256	ENSBTAG00000016795	CERG0002728	ENSCAFG00000002918	ENSCPOG00000006619	CPLG0006824	ENSCSAG00000004858	ESPG0060182	GKEG0044169	ENSHGLG00100005059	HLAG0048609	ENSMAUG00000015042	MFUG0044783	ENSMODG00000019087	MHIG0004949	ENSMUSG00000029291	ENSMPUG00000009510	MCHG0103834	MFIG0037595	MLAG0054088	MYUG0037875	MPIG0082470	MYSG0034055	ENSNVIG00000016406	NPRG0026027	ENSOCUG00000010015	PLAG0046362	PBRG0081457	PABG0014050	PJAG0040723	PAUG0093720	ENSPCAG00000013843	PALG0008717	RFEG0005877	RMAG0060793	RREG0053508	ENSSSCG00000025514	TROG0032620	ENSVVUG00000004165
ENSG00000018236	3054	ENSG00000018236	ASTG0002787	AALG0025941	ENSBTAG00000020679	CERG0011935	ENSCAFG00000009872	ENSCPOG00000008811	NULL	ENSCSAG00000007119	ESPG0029208	GKEG0016461	ENSHGLG00100010265	HLAG0025252	ENSMAUG00000019116	MFUG0018801	ENSMODG00000012850	NULL	ENSMUSG00000055022	ENSMPUG00000000300	MCHG0088335	MFIG0011746	MLAG0006785	MYUG0001495	MPIG0039844	MYSG0000516	ENSNVIG00000007795	NPRG0031449	ENSOCUG00000009395	PLAG0008782	PBRG0010426	NULL	PJAG0024319	PAUG0013430	ENSPCAG00000016516	NULL	RFEG0019591	RMAG0021075	RREG0018710	ENSSSCG00000000789	TROG0012650	ENSVVUG00000016676
ENSG00000018280	1650	ENSG00000018280	ASTG0057539	AALG0072896	ENSBTAG00000015520	NULL	ENSCAFG00000014645	ENSCPOG00000012490	NULL	ENSCSAG00000008860	ESPG0065123	NULL	ENSHGLG00100010743	HLAG0051018	ENSMAUG00000011528	MFUG0039776	ENSMODG00000015482	NULL	ENSMUSG00000026177	ENSMPUG00000016533	MCHG0061375	MFIG0073390	MLAG0050758	MYUG0068020	MPIG0089735	MYSG0061946	ENSNVIG00000022328	NPRG0043285	ENSOCUG00000016027	PLAG0063173	NULL	NULL	PJAG0043904	PAUG0073812	ENSPCAG00000009790	NULL	RFEG0073354	RMAG0060740	RREG0066264	ENSSSCG00000039798	TROG0022863	ENSVVUG00000005767
ENSG00000018408	1200	ENSG00000018408	ASTG0036012	AALG0040297	ENSBTAG00000007814	CERG0018255	ENSCAFG00000008356	ENSCPOG00000037193	CPLG0009785	ENSCSAG00000011508	ESPG0038568	GKEG0048559	ENSHGLG00100015996	HLAG0062071	ENSMAUG00000000290	MFUG0047593	ENSMODG00000021266	MHIG0018166	ENSMUSG00000027803	ENSMPUG00000002520	MCHG0027597	MFIG0043292	MLAG0047981	MYUG0054657	MPIG0078812	MYSG0053347	ENSNVIG00000013656	NPRG0030632	ENSOCUG00000013750	PLAG0004856	PBRG0053224	PABG0007833	PJAG0034555	PAUG0066523	ENSPCAG00000006773	PALG0003794	RFEG0079177	RMAG0050976	RREG0038451	ENSSSCG00000011704	TROG0015042	ENSVVUG00000011160
ENSG00000018510	1974	ENSG00000018510	ASTG0025469	AALG0008712	ENSBTAG00000009897	CERG0029325	ENSCAFG00000013522	ENSCPOG00000000679	CPLG0027336	ENSCSAG00000014345	ESPG0015943	GKEG0039461	ENSHGLG00100011483	HLAG0024929	ENSMAUG00000017317	MFUG0024339	ENSMODG00000009686	NULL	ENSMUSG00000042410	ENSMPUG00000014173	MCHG0082309	MFIG0013783	MLAG0006485	MYUG0026747	MPIG0033938	MYSG0016219	ENSNVIG00000006950	NPRG0002913	ENSOCUG00000011521	PLAG0029798	PBRG0017604	PABG0022392	PJAG0022693	PAUG0020345	ENSPCAG00000015392	PALG0002145	RFEG0083892	RMAG0058085	RREG0009680	ENSSSCG00000023983	TROG0033746	ENSVVUG00000010164
ENSG00000018610	666	ENSG00000018610	ASTG0057032	AALG0001067	ENSBTAG00000047169	CERG0026075	ENSCAFG00000018390	ENSCPOG00000023467	CPLG0032694	ENSCSAG00000018532	ESPG0055223	GKEG0049355	ENSHGLG00100005620	HLAG0044182	ENSMAUG00000019253	MFUG0043928	ENSMODG00000010197	MHIG0011847	ENSMUSG00000006423	ENSMPUG00000001555	MCHG0011306	MFIG0077661	MLAG0026130	MYUG0039588	MPIG0074239	MYSG0056652	ENSNVIG00000022313	NPRG0012050	ENSOCUG00000016730	PLAG0023776	PBRG0002993	PABG0009399	PJAG0025778	PAUG0033225	ENSPCAG00000011058	PALG0015774	RFEG0044714	RMAG0071487	RREG0060585	ENSSSCG00000012622	TROG0009757	ENSVVUG00000011521
ENSG00000018625	3060	ENSG00000018625	ASTG0006628	NULL	ENSBTAG00000010551	CERG0020474	ENSCAFG00000012174	ENSCPOG00000014903	NULL	ENSCSAG00000002527	ESPG0015402	GKEG0024340	ENSHGLG00100015584	HLAG0022270	NULL	MFUG0008304	ENSMODG00000009958	NULL	ENSMUSG00000007097	ENSMPUG00000013193	MCHG0095047	MFIG0009050	MLAG0044612	MYUG0024190	MPIG0027527	MYSG0027473	ENSNVIG00000000411	NPRG0009741	ENSOCUG00000017667	NULL	PBRG0014504	NULL	NULL	PAUG0040535	NULL	NULL	RFEG0012498	NULL	NULL	NULL	NULL	NULL
ENSG00000018699	2529	ENSG00000018699	ASTG0003196	AALG0050942	ENSBTAG00000033010	CERG0016980	ENSCAFG00000005816	ENSCPOG00000000166	CPLG0024348	ENSCSAG00000011612	ESPG0028603	GKEG0002349	ENSHGLG00100003239	HLAG0060307	ENSMAUG00000006796	MFUG0017901	ENSMODG00000015440	NULL	ENSMUSG00000024078	ENSMPUG00000010139	MCHG0100682	MFIG0021995	MLAG0018351	MYUG0046834	MPIG0024750	MYSG0016270	ENSNVIG00000024848	NPRG0024056	ENSOCUG00000009586	PLAG0016942	PBRG0006031	PABG0025623	PJAG0031122	PAUG0031095	ENSPCAG00000015430	PALG0015360	RFEG0047536	RMAG0062859	RREG0057622	ENSSSCG00000008512	TROG0021394	ENSVVUG00000011983
ENSG00000018869	1551	ENSG00000018869	NULL	AALG0007180	ENSBTAG00000030348	NULL	ENSCAFG00000029312	ENSCPOG00000032242	CPLG0036981	ENSCSAG00000001670	NULL	NULL	ENSHGLG00100007619	HLAG0060712	NULL	MFUG0060645	NULL	NULL	ENSMUSG00000109398	ENSMPUG00000006660	MCHG0082768	MFIG0004443	MLAG0010011	MYUG0065191	MPIG0034349	MYSG0053216	ENSNVIG00000012833	NPRG0075327	ENSOCUG00000029075	NULL	NULL	PABG0026524	NULL	PAUG0004215	ENSPCAG00000000878	NULL	RFEG0017814	RMAG0062648	NULL	ENSSSCG00000003322	TROG0000153	ENSVVUG00000006578
ENSG00000019102	981	ENSG00000019102	ASTG0021332	AALG0048818	ENSBTAG00000022379	NULL	ENSCAFG00000011162	ENSCPOG00000000599	NULL	ENSCSAG00000002377	ESPG0034324	GKEG0064502	ENSHGLG00100004860	HLAG0042291	ENSMAUG00000021083	MFUG0047057	ENSMODG00000003791	NULL	ENSMUSG00000001943	ENSMPUG00000006074	MCHG0110457	MFIG0044165	MLAG0042812	MYUG0036708	MPIG0062053	MYSG0039515	ENSNVIG00000020680	NPRG0054632	ENSOCUG00000002623	PLAG0033434	PBRG0055013	PABG0000053	PJAG0036573	PAUG0012878	ENSPCAG00000011804	NULL	RFEG0028426	RMAG0056105	RREG0034877	ENSSSCG00000015199	TROG0019685	ENSVVUG00000020534
ENSG00000019144	4131	ENSG00000019144	ASTG0037162	AALG0002788	ENSBTAG00000016197	CERG0020871	ENSCAFG00000012537	ENSCPOG00000006424	CPLG0040768	ENSCSAG00000002568	ESPG0040773	GKEG0055322	ENSHGLG00100015261	HLAG0016541	ENSMAUG00000020398	MFUG0043420	ENSMODG00000013416	NULL	ENSMUSG00000048537	ENSMPUG00000004824	MCHG0075089	MFIG0036454	MLAG0000731	MYUG0060169	MPIG0059792	MYSG0030901	ENSNVIG00000004170	NPRG0021729	ENSOCUG00000010173	PLAG0052487	PBRG0057143	PABG0029234	PJAG0021105	PAUG0004256	ENSPCAG00000001200	PALG0000587	RFEG0034361	RMAG0056509	RREG0009120	ENSSSCG00000024578	TROG0031308	ENSVVUG00000024129
ENSG00000019169	1560	ENSG00000019169	ASTG0047721	AALG0067266	ENSBTAG00000018473	CERG0035756	ENSCAFG00000004913	ENSCPOG00000003499	NULL	ENSCSAG00000016551	ESPG0060108	GKEG0000869	ENSHGLG00100003023	HLAG0059584	ENSMAUG00000001107	MFUG0034694	ENSMODG00000000433	MHIG0013761	ENSMUSG00000026390	ENSMPUG00000000897	MCHG0069611	MFIG0073897	MLAG0049763	MYUG0067278	NULL	MYSG0065815	ENSNVIG00000002607	NPRG0041688	ENSOCUG00000006893	PLAG0059157	PBRG0072217	NULL	PJAG0039464	PAUG0093798	ENSPCAG00000015760	NULL	NULL	RMAG0074927	RREG0056489	ENSSSCG00000015716	TROG0024470	ENSVVUG00000018318
ENSG00000019186	1542	ENSG00000019186	ASTG0031043	AALG0040909	ENSBTAG00000002765	NULL	ENSCAFG00000011839	ENSCPOG00000010077	NULL	ENSCSAG00000015320	ESPG0039382	NULL	ENSHGLG00100010771	HLAG0028976	ENSMAUG00000013246	MFUG0047852	ENSMODG00000016400	NULL	ENSMUSG00000038567	ENSMPUG00000006168	MCHG0050310	MFIG0049741	MLAG0039767	MYUG0042394	MPIG0048832	MYSG0041047	ENSNVIG00000022568	NPRG0001795	ENSOCUG00000004935	NULL	PBRG0093351	PABG0026725	PJAG0024875	PAUG0060685	ENSPCAG00000016589	NULL	RFEG0068274	RMAG0041335	RREG0032534	ENSSSCG00000007486	TROG0005248	ENSVVUG00000022737
ENSG00000019485	3531	ENSG00000019485	ASTG0016159	AALG0003482	ENSBTAG00000006443	CERG0006582	ENSCAFG00000009397	ENSCPOG00000019447	CPLG0001585	ENSCSAG00000005593	ESPG0015509	GKEG0019986	ENSHGLG00100006589	HLAG0002189	ENSMAUG00000010059	MFUG0025334	ENSMODG00000019874	NULL	ENSMUSG00000075028	ENSMPUG00000006019	MCHG0109485	MFIG0006554	MLAG0002604	MYUG0035100	MPIG0029743	MYSG0025279	ENSNVIG00000013288	NPRG0063781	ENSOCUG00000027797	PLAG0039086	PBRG0023894	PABG0014270	PJAG0030294	PAUG0001673	ENSPCAG00000013515	PALG0004781	RFEG0007480	RMAG0050769	RREG0052894	ENSSSCG00000013276	TROG0011570	ENSVVUG00000027249
ENSG00000019505	1278	ENSG00000019505	ASTG0004393	AALG0010138	ENSBTAG00000001703	CERG0018845	ENSCAFG00000009393	ENSCPOG00000008033	CPLG0001602	ENSCSAG00000005596	ESPG0006664	GKEG0002598	ENSHGLG00100004543	HLAG0014218	ENSMAUG00000013295	MFUG0006797	ENSMODG00000019875	NULL	ENSMUSG00000027220	ENSMPUG00000005998	MCHG0092266	MFIG0001354	MLAG0005313	MYUG0002933	MPIG0016672	MYSG0000942	ENSNVIG00000013272	NPRG0030509	ENSOCUG00000005321	PLAG0034039	PBRG0024640	PABG0005770	PJAG0029733	PAUG0007880	ENSPCAG00000013645	NULL	RFEG0046206	RMAG0009637	RREG0024818	ENSSSCG00000031590	TROG0021633	ENSVVUG00000027243
ENSG00000019549	804	ENSG00000019549	ASTG0025763	AALG0030735	ENSBTAG00000013227	CERG0031843	ENSCAFG00000006638	ENSCPOG00000033449	CPLG0008017	ENSCSAG00000014787	ESPG0044452	GKEG0057133	ENSHGLG00100007484	HLAG0053576	ENSMAUG00000008119	MFUG0043339	ENSMODG00000010173	NULL	ENSMUSG00000022676	ENSMPUG00000010793	MCHG0090633	MFIG0048675	MLAG0032518	MYUG0038761	MPIG0055889	MYSG0033061	ENSNVIG00000002904	NPRG0075587	ENSOCUG00000012254	PLAG0015400	PBRG0026103	PABG0035772	PJAG0022483	PAUG0051702	ENSPCAG00000001788	NULL	RFEG0080933	RMAG0039851	RREG0047340	ENSSSCG00000039568	TROG0021620	ENSVVUG00000017625
ENSG00000019582	948	ENSG00000019582	ASTG0004033	AALG0066898	ENSBTAG00000015228	CERG0011961	ENSCAFG00000018101	ENSCPOG00000034371	CPLG0002777	ENSCSAG00000011542	ESPG0054995	GKEG0026417	ENSHGLG00100007884	HLAG0042426	ENSMAUG00000015863	MFUG0057406	ENSMODG00000028756	MHIG0015980	ENSMUSG00000024610	ENSMPUG00000013786	MCHG0096080	MFIG0039511	MLAG0054252	MYUG0041123	MPIG0076154	MYSG0063532	ENSNVIG00000000261	NPRG0070755	ENSOCUG00000003863	PLAG0026772	PBRG0080569	PABG0030046	PJAG0020965	PAUG0097389	ENSPCAG00000014370	PALG0014637	RFEG0083543	RMAG0023878	RREG0017712	ENSSSCG00000033262	TROG0009178	ENSVVUG00000007268
ENSG00000019991	2184	ENSG00000019991	ASTG0051362	AALG0074563	ENSBTAG00000017664	CERG0024552	ENSCAFG00000006370	ENSCPOG00000000550	CPLG0000668	ENSCSAG00000012016	ESPG0064341	GKEG0079702	ENSHGLG00100016874	HLAG0051551	ENSMAUG00000007722	MFUG0047945	ENSMODG00000017029	NULL	ENSMUSG00000028864	ENSMPUG00000018295	MCHG0092416	MFIG0063942	MLAG0055000	MYUG0057986	NULL	MYSG0070403	ENSNVIG00000001312	NPRG0010020	ENSOCUG00000001618	NULL	NULL	NULL	NULL	NULL	NULL	NULL	RFEG0094378	RMAG0065196	RREG0062013	ENSSSCG00000015403	TROG0024974	ENSVVUG00000019636
ENSG00000019995	2124	ENSG00000019995	ASTG0060862	AALG0034773	ENSBTAG00000003395	CERG0028931	ENSCAFG00000012768	ENSCPOG00000008391	CPLG0005599	ENSCSAG00000004507	ESPG0036481	GKEG0088581	ENSHGLG00100007253	HLAG0056080	ENSMAUG00000004316	MFUG0043957	ENSMODG00000010224	MHIG0004727	ENSMUSG00000030967	ENSMPUG00000002701	MCHG0088516	MFIG0005088	MLAG0048333	MYUG0021058	MPIG0037293	MYSG0046978	ENSNVIG00000008361	NPRG0046165	ENSOCUG00000007071	PLAG0050086	PBRG0022781	PABG0008077	PJAG0018861	PAUG0098139	ENSPCAG00000006314	PALG0006191	RFEG0086452	RMAG0056923	RREG0017273	ENSSSCG00000010738	TROG0012503	ENSVVUG00000005988
ENSG00000020129	2187	ENSG00000020129	ASTG0009848	AALG0020890	ENSBTAG00000016696	CERG0027391	ENSCAFG00000003548	ENSCPOG00000023962	CPLG0045729	ENSCSAG00000001085	ESPG0058903	GKEG0062943	ENSHGLG00100007885	HLAG0048977	ENSMAUG00000019387	MFUG0036595	ENSMODG00000017906	MHIG0001040	ENSMUSG00000028833	ENSMPUG00000014913	MCHG0098469	MFIG0048342	MLAG0028267	MYUG0067434	MPIG0090212	MYSG0047691	ENSNVIG00000011790	NPRG0060835	ENSOCUG00000013183	PLAG0002391	PBRG0048883	PABG0035377	PJAG0012745	PAUG0041850	ENSPCAG00000005090	PALG0000913	RFEG0001259	RMAG0035689	RREG0046028	ENSSSCG00000031786	TROG0003547	ENSVVUG00000000730
ENSG00000020181	4014	ENSG00000020181	ASTG0049784	AALG0001710	ENSBTAG00000008814	CERG0025430	ENSCAFG00000006188	ENSCPOG00000006231	CPLG0008285	ENSCSAG00000015581	ESPG0003679	GKEG0045358	ENSHGLG00100005094	HLAG0020424	ENSMAUG00000013860	MFUG0051199	ENSMODG00000010848	NULL	ENSMUSG00000031486	ENSMPUG00000010013	MCHG0102070	MFIG0008552	MLAG0046092	MYUG0013717	MPIG0082617	MYSG0013990	ENSNVIG00000011390	NPRG0050052	ENSOCUG00000013420	PLAG0003571	PBRG0047932	PABG0010257	PJAG0012788	PAUG0014183	ENSPCAG00000008087	NULL	RFEG0006262	RMAG0043395	RREG0019674	ENSSSCG00000015825	TROG0012358	ENSVVUG00000020113
ENSG00000020256	2043	ENSG00000020256	ASTG0013835	AALG0048009	ENSBTAG00000001512	CERG0007327	ENSCAFG00000011788	ENSCPOG00000025271	CPLG0032072	ENSCSAG00000015277	ESPG0019920	GKEG0031019	ENSHGLG00100004473	HLAG0043143	ENSMAUG00000015438	MFUG0041397	ENSMODG00000016390	NULL	ENSMUSG00000027551	ENSMPUG00000017541	MCHG0034622	MFIG0003010	MLAG0057207	MYUG0026875	MPIG0028150	MYSG0033861	ENSNVIG00000006129	NPRG0013115	ENSOCUG00000032290	PLAG0024791	PBRG0014160	PABG0021051	PJAG0028258	PAUG0033955	ENSPCAG00000011515	PALG0000993	RFEG0029874	RMAG0001094	RREG0045133	ENSSSCG00000007481	TROG0017414	ENSVVUG00000022699
ENSG00000020426	927	ENSG00000020426	ASTG0004415	AALG0023343	ENSBTAG00000030801	CERG0030043	ENSCAFG00000015639	ENSCPOG00000014393	CPLG0016279	ENSCSAG00000014164	ESPG0009865	GKEG0055094	ENSHGLG00100006173	HLAG0013855	ENSMAUG00000018674	MFUG0023829	ENSMODG00000008657	NULL	ENSMUSG00000021103	ENSMPUG00000006428	MCHG0087944	MFIG0072754	MLAG0006660	MYUG0039662	MPIG0094313	MYSG0023422	ENSNVIG00000006449	NPRG0008188	ENSOCUG00000014274	PLAG0009424	PBRG0025244	PABG0005803	PJAG0035974	PAUG0080084	ENSPCAG00000006586	PALG0015032	RFEG0014963	RMAG0011072	RREG0043552	ENSSSCG00000005090	TROG0015419	ENSVVUG00000029465
ENSG00000020577	2154	ENSG00000020577	ASTG0011908	AALG0018966	NULL	CERG0030825	ENSCAFG00000014940	ENSCPOG00000014637	CPLG0023480	ENSCSAG00000014813	ESPG0058056	NULL	ENSHGLG00100003671	HLAG0005174	ENSMAUG00000014955	MFUG0009438	ENSMODG00000011669	NULL	ENSMUSG00000021838	ENSMPUG00000005514	MCHG0061662	MFIG0001826	MLAG0026274	MYUG0058817	MPIG0033563	MYSG0032847	ENSNVIG00000002939	NPRG0008702	ENSOCUG00000003420	PLAG0004689	PBRG0014342	PABG0023415	PJAG0016549	PAUG0009872	ENSPCAG00000010880	NULL	RFEG0056768	RMAG0071316	RREG0063330	ENSSSCG00000023408	TROG0006949	ENSVVUG00000029659
ENSG00000020633	1287	ENSG00000020633	ASTG0047554	AALG0056560	ENSBTAG00000050474	NULL	ENSCAFG00000012903	ENSCPOG00000038589	CPLG0037403	ENSCSAG00000000947	ESPG0056947	GKEG0087464	NULL	HLAG0028831	ENSMAUG00000010386	MFUG0045669	NULL	NULL	ENSMUSG00000070691	NULL	MCHG0110200	MFIG0078085	MLAG0053178	MYUG0044964	NULL	MYSG0033086	ENSNVIG00000023179	NPRG0044207	NULL	NULL	NULL	NULL	PJAG0036181	NULL	ENSPCAG00000006077	NULL	RFEG0073515	RMAG0061102	RREG0036897	ENSSSCG00000032686	TROG0015149	ENSVVUG00000027170
ENSG00000020922	2133	ENSG00000020922	ASTG0060984	AALG0002489	ENSBTAG00000008925	CERG0033574	ENSCAFG00000004162	ENSCPOG00000014563	CPLG0025099	ENSCSAG00000003391	ESPG0050370	GKEG0023860	ENSHGLG00100001555	HLAG0032303	ENSMAUG00000016290	MFUG0018937	ENSMODG00000000231	NULL	ENSMUSG00000031928	ENSMPUG00000012250	MCHG0027219	MFIG0015007	MLAG0029840	MYUG0042173	MPIG0015142	MYSG0017203	ENSNVIG00000005415	NPRG0039383	ENSOCUG00000014899	PLAG0029544	PBRG0009087	PABG0030589	PJAG0017918	PAUG0059167	ENSPCAG00000015250	PALG0013176	RFEG0007004	RMAG0046697	RREG0027615	ENSSSCG00000014955	TROG0017801	ENSVVUG00000011537
ENSG00000021300	729	ENSG00000021300	ASTG0014292	AALG0020357	ENSBTAG00000009830	CERG0036321	ENSCAFG00000005594	ENSCPOG00000013730	CPLG0015379	ENSCSAG00000004063	ESPG0004072	GKEG0011122	ENSHGLG00100015571	HLAG0022679	ENSMAUG00000019995	MFUG0016468	ENSMODG00000024019	MHIG0011878	ENSMUSG00000030701	ENSMPUG00000009730	MCHG0099258	MFIG0039275	MLAG0010373	MYUG0039334	MPIG0005607	MYSG0018380	ENSNVIG00000021785	NPRG0012706	ENSOCUG00000007621	PLAG0003546	PBRG0005141	PABG0016005	PJAG0013331	PAUG0006266	ENSPCAG00000006703	PALG0000482	RFEG0019534	RMAG0038840	RREG0001555	ENSSSCG00000014827	TROG0019772	ENSVVUG00000024552
ENSG00000021355	1137	ENSG00000021355	ASTG0037816	AALG0074876	ENSBTAG00000011975	CERG0025585	ENSCAFG00000009276	ENSCPOG00000012763	CPLG0041872	ENSCSAG00000007203	ESPG0006621	GKEG0079267	ENSHGLG00100014838	HLAG0027442	ENSMAUG00000009659	MFUG0062210	ENSMODG00000005691	MHIG0003649	ENSMUSG00000044734	ENSMPUG00000000421	MCHG0110263	MFIG0036902	MLAG0061481	MYUG0042059	MPIG0019577	MYSG0040535	ENSNVIG00000011445	NPRG0072309	NULL	PLAG0005348	PBRG0061793	PABG0009424	PJAG0019495	PAUG0030561	NULL	PALG0005018	RFEG0074142	RMAG0014836	RREG0024356	ENSSSCG00000001011	TROG0026833	ENSVVUG00000019110
ENSG00000021461	1512	ENSG00000021461	NULL	NULL	NULL	NULL	NULL	NULL	NULL	ENSCSAG00000017826	NULL	NULL	NULL	NULL	NULL	NULL	NULL	NULL	NULL	NULL	NULL	NULL	NULL	NULL	NULL	NULL	NULL	NULL	NULL	NULL	NULL	NULL	NULL	NULL	NULL	NULL	NULL	NULL	NULL	NULL	NULL	NULL
ENSG00000021488	1461	ENSG00000021488	ASTG0020816	AALG0048293	ENSBTAG00000013338	CERG0038642	ENSCAFG00000007499	ENSCPOG00000034999	NULL	ENSCSAG00000004775	ESPG0047197	GKEG0058047	ENSHGLG00100000233	HLAG0027678	ENSMAUG00000016182	MFUG0047966	ENSMODG00000012256	MHIG0002540	ENSMUSG00000030492	ENSMPUG00000007696	MCHG0078556	MFIG0047298	MLAG0034802	MYUG0049563	MPIG0066847	MYSG0030951	ENSNVIG00000019724	NPRG0052856	ENSOCUG00000005496	NULL	PBRG0093732	PABG0012934	PJAG0017737	PAUG0083663	ENSPCAG00000005535	NULL	RFEG0089190	RMAG0062140	RREG0038593	ENSSSCG00000022948	TROG0007153	ENSVVUG00000016626
ENSG00000021574	1848	ENSG00000021574	ASTG0043950	AALG0034371	ENSBTAG00000021694	CERG0004221	ENSCAFG00000005713	ENSCPOG00000008815	CPLG0012206	ENSCSAG00000011510	ESPG0048900	GKEG0033643	ENSHGLG00100007222	HLAG0045107	ENSMAUG00000011853	MFUG0014320	ENSMODG00000015479	NULL	ENSMUSG00000024068	ENSMPUG00000005215	MCHG0052480	MFIG0032302	MLAG0057192	MYUG0021367	MPIG0038309	MYSG0004350	ENSNVIG00000021561	NPRG0018594	ENSOCUG00000010252	PLAG0011223	PBRG0044364	PABG0022994	PJAG0027156	PAUG0073953	ENSPCAG00000006133	PALG0007540	RFEG0064096	RMAG0015854	RREG0010421	ENSSSCG00000008517	TROG0028663	ENSVVUG00000007692
ENSG00000021645	4992	ENSG00000021645	NULL	AALG0013358	NULL	NULL	ENSCAFG00000030472	ENSCPOG00000011676	NULL	NULL	ESPG0006091	NULL	NULL	NULL	ENSMAUG00000013674	NULL	ENSMODG00000005150	NULL	ENSMUSG00000066392	NULL	MCHG0016015	NULL	NULL	NULL	MPIG0032533	MYSG0017790	ENSNVIG00000013778	NPRG0008747	ENSOCUG00000029681	NULL	PBRG0006248	PABG0036272	NULL	NULL	ENSPCAG00000007089	NULL	RFEG0042580	NULL	RREG0005832	ENSSSCG00000028942	NULL	NULL
ENSG00000021762	2637	ENSG00000021762	ASTG0005345	AALG0029770	ENSBTAG00000001077	CERG0020678	ENSCAFG00000010329	ENSCPOG00000015032	CPLG0041321	ENSCSAG00000009536	ESPG0026562	GKEG0056329	ENSHGLG00100008615	HLAG0040355	ENSMAUG00000018579	MFUG0018334	ENSMODG00000007169	NULL	ENSMUSG00000037606	NULL	MCHG0008806	MFIG0018513	MLAG0001638	MYUG0010463	MPIG0049617	MYSG0035162	ENSNVIG00000008546	NPRG0054333	NULL	PLAG0031401	PBRG0049704	PABG0023671	PJAG0022191	PAUG0059317	ENSPCAG00000001725	PALG0014019	RFEG0078409	RMAG0002677	RREG0048870	ENSSSCG00000012862	NULL	ENSVVUG00000003474
ENSG00000021776	4455	ENSG00000021776	ASTG0061270	AALG0007569	ENSBTAG00000012712	CERG0038061	ENSCAFG00000008304	ENSCPOG00000000810	CPLG0031579	ENSCSAG00000007154	ESPG0008705	GKEG0004467	ENSHGLG00100005299	HLAG0034800	ENSMAUG00000021062	MFUG0016343	ENSMODG00000001369	NULL	ENSMUSG00000040383	ENSMPUG00000008166	MCHG0076991	MFIG0032895	MLAG0013604	MYUG0052185	MPIG0020652	MYSG0002093	ENSNVIG00000015500	NPRG0046789	ENSOCUG00000003488	PLAG0038366	PBRG0030117	PABG0029008	PJAG0037615	PAUG0042281	ENSPCAG00000009005	PALG0004852	RFEG0030162	RMAG0025942	RREG0022264	ENSSSCG00000004802	TROG0034671	ENSVVUG00000026312
ENSG00000021826	4518	ENSG00000021826	ASTG0061439	AALG0060289	ENSBTAG00000016662	CERG0003132	ENSCAFG00000013966	ENSCPOG00000004146	NULL	ENSCSAG00000009759	ESPG0035739	GKEG0077314	ENSHGLG00100005630	HLAG0050886	ENSMAUG00000010923	MFUG0058072	ENSMODG00000015793	MHIG0015350	ENSMUSG00000025991	ENSMPUG00000007909	MCHG0085426	MFIG0076224	MLAG0060902	MYUG0056399	MPIG0099505	MYSG0059240	ENSNVIG00000009449	NPRG0070825	ENSOCUG00000017716	PLAG0047621	NULL	NULL	PJAG0041578	PAUG0094855	ENSPCAG00000000572	NULL	RFEG0095466	RMAG0029691	RREG0061035	ENSSSCG00000016159	TROG0028262	ENSVVUG00000009235
ENSG00000021852	1773	ENSG00000021852	ASTG0030823	AALG0075082	ENSBTAG00000003775	CERG0013502	ENSCAFG00000018937	ENSCPOG00000012214	NULL	ENSCSAG00000001322	ESPG0058671	NULL	ENSHGLG00100011219	HLAG0061248	ENSMAUG00000001377	MFUG0057796	ENSMODG00000003403	MHIG0018519	ENSMUSG00000029656	ENSMPUG00000007296	MCHG0062719	MFIG0068408	MLAG0059836	MYUG0067174	MPIG0095698	MYSG0059218	ENSNVIG00000008434	NPRG0055889	ENSOCUG00000017190	PLAG0054121	NULL	NULL	PJAG0041294	PAUG0094840	ENSPCAG00000013552	NULL	RFEG0097350	RMAG0066953	RREG0058846	ENSSSCG00000003834	TROG0033425	ENSVVUG00000026607
ENSG00000022267	969	ENSG00000022267	ASTG0015549	AALG0006492	ENSBTAG00000018513	CERG0011483	ENSCAFG00000018932	ENSCPOG00000003025	CPLG0023118	ENSCSAG00000007563	ESPG0043216	GKEG0015768	ENSHGLG00100002886	HLAG0015519	ENSMAUG00000014161	MFUG0024296	ENSMODG00000010867	NULL	ENSMUSG00000023092	ENSMPUG00000001979	MCHG0012779	MFIG0003806	MLAG0003971	MYUG0025343	MPIG0043539	MYSG0021544	ENSNVIG00000001503	NPRG0003953	ENSOCUG00000006034	PLAG0016040	PBRG0059413	PABG0023774	PJAG0030460	PAUG0017266	ENSPCAG00000014308	PALG0016067	RFEG0012761	RMAG0023766	RREG0021317	ENSSSCG00000012699	TROG0004554	ENSVVUG00000024829
ENSG00000022277	1008	ENSG00000022277	ASTG0002512	AALG0052404	ENSBTAG00000027390	CERG0034014	ENSCAFG00000011946	ENSCPOG00000030139	CPLG0015804	ENSCSAG00000015426	ESPG0037908	GKEG0026214	ENSHGLG00100016891	HLAG0003279	ENSMAUG00000007866	MFUG0028160	ENSMODG00000045867	MHIG0004470	ENSMUSG00000027502	ENSMPUG00000006344	MCHG0093553	MFIG0021159	MLAG0033970	MYUG0069156	MPIG0042057	MYSG0025079	ENSNVIG00000022403	NPRG0048775	ENSOCUG00000017902	PLAG0029638	PBRG0006427	PABG0006234	PJAG0030635	PAUG0059332	ENSPCAG00000004987	PALG0016935	RFEG0006137	RMAG0027991	RREG0003793	ENSSSCG00000007496	TROG0012566	ENSVVUG00000017332
ENSG00000022355	1413	ENSG00000022355	ASTG0007322	AALG0023398	ENSBTAG00000030286	CERG0021320	ENSCAFG00000001883	ENSCPOG00000006871	CPLG0015225	ENSCSAG00000010329	ESPG0027215	GKEG0029739	ENSHGLG00100009232	HLAG0010367	ENSMAUG00000018769	MFUG0022566	ENSMODG00000007727	NULL	ENSMUSG00000010803	ENSMPUG00000013217	MCHG0017955	MFIG0023049	MLAG0011343	MYUG0019507	MPIG0002228	MYSG0019023	ENSNVIG00000005663	NPRG0008494	ENSOCUG00000016109	PLAG0024370	PBRG0008966	NULL	PJAG0004315	PAUG0038531	ENSPCAG00000002519	NULL	RFEG0013124	RMAG0027671	RREG0011476	ENSSSCG00000023661	NULL	ENSVVUG00000003844
ENSG00000022567	2424	ENSG00000022567	ASTG0051138	AALG0048088	ENSBTAG00000008597	CERG0031808	ENSCAFG00000001232	ENSCPOG00000019277	CPLG0028117	ENSCSAG00000009549	ESPG0021592	GKEG0050629	ENSHGLG00100015520	HLAG0016676	ENSMAUG00000012951	MFUG0020202	ENSMODG00000000663	MHIG0003840	ENSMUSG00000079020	ENSMPUG00000001946	MCHG0036541	MFIG0027210	MLAG0021530	MYUG0062467	MPIG0096309	MYSG0014743	ENSNVIG00000015223	NPRG0021182	ENSOCUG00000015193	PLAG0002200	PBRG0093718	PABG0017637	PJAG0044583	PAUG0067703	ENSPCAG00000003619	PALG0015701	RFEG0072089	RMAG0050485	RREG0045400	ENSSSCG00000005930	TROG0034301	ENSVVUG00000014310
ENSG00000022840	2448	ENSG00000022840	ASTG0035830	AALG0039822	ENSBTAG00000015767	CERG0021826	ENSCAFG00000010377	ENSCPOG00000012331	CPLG0004325	ENSCSAG00000002250	ESPG0054575	GKEG0004223	ENSHGLG00100016415	HLAG0012464	ENSMAUG00000020544	MFUG0040284	ENSMODG00000003111	MHIG0010739	ENSMUSG00000041740	ENSMPUG00000003216	MCHG0081580	MFIG0078710	MLAG0060901	MYUG0048116	MPIG0060029	MYSG0030883	ENSNVIG00000009269	NPRG0061416	ENSOCUG00000014880	PLAG0063175	PBRG0071863	PABG0019066	PJAG0020671	PAUG0092237	ENSPCAG00000004719	PALG0011052	RFEG0099037	RMAG0065642	RREG0011421	ENSSSCG00000009910	TROG0032468	ENSVVUG00000021077
ENSG00000022976	2781	ENSG00000022976	ASTG0056788	AALG0027158	ENSBTAG00000010993	CERG0019338	ENSCAFG00000018049	NULL	CPLG0025858	ENSCSAG00000010179	ESPG0012953	GKEG0093041	NULL	HLAG0020811	ENSMAUG00000001267	MFUG0057652	ENSMODG00000013320	NULL	ENSMUSG00000021271	ENSMPUG00000002705	MCHG0100340	MFIG0038467	MLAG0038620	MYUG0057687	MPIG0057307	MYSG0008499	ENSNVIG00000009823	NPRG0023063	ENSOCUG00000014486	PLAG0014635	PBRG0007799	PABG0031919	PJAG0040016	PAUG0068902	NULL	PALG0011464	RFEG0094250	RMAG0051247	RREG0045776	ENSSSCG00000002532	TROG0029849	NULL
ENSG00000023041	1239	ENSG00000023041	ASTG0059528	NULL	ENSBTAG00000006713	CERG0030423	ENSCAFG00000010960	ENSCPOG00000006161	CPLG0000563	ENSCSAG00000005132	ESPG0015450	GKEG0065583	ENSHGLG00100011975	NULL	ENSMAUG00000010915	MFUG0055451	ENSMODG00000010198	MHIG0014929	ENSMUSG00000024982	ENSMPUG00000002043	MCHG0084350	MFIG0045368	MLAG0034716	MYUG0003757	MPIG0037157	MYSG0053421	ENSNVIG00000007390	NULL	ENSOCUG00000003602	PLAG0065769	PBRG0000673	PABG0016697	PJAG0018397	PAUG0051869	ENSPCAG00000002012	PALG0016435	RFEG0024043	RMAG0074698	RREG0039859	ENSSSCG00000010635	TROG0031402	ENSVVUG00000008197
ENSG00000023171	2631	ENSG00000023171	ASTG0014000	AALG0044235	ENSBTAG00000001410	CERG0018422	ENSCAFG00000011584	ENSCPOG00000014646	CPLG0003905	ENSCSAG00000002406	ESPG0033709	GKEG0059431	ENSHGLG00100018123	HLAG0042053	ENSMAUG00000011877	MFUG0033199	ENSMODG00000012947	NULL	ENSMUSG00000040111	ENSMPUG00000005870	MCHG0085491	MFIG0016376	MLAG0030687	MYUG0016908	MPIG0015040	MYSG0032050	ENSNVIG00000000282	NPRG0018987	ENSOCUG00000010493	PLAG0059928	PBRG0034582	PABG0023951	PJAG0002518	PAUG0070521	ENSPCAG00000004387	NULL	RFEG0082175	RMAG0051520	RREG0008007	ENSSSCG00000015144	TROG0013050	ENSVVUG00000020626
ENSG00000023287	4782	ENSG00000023287	ASTG0047917	AALG0030431	ENSBTAG00000000878	CERG0023106	ENSCAFG00000006819	ENSCPOG00000020341	CPLG0039500	ENSCSAG00000014715	ESPG0056766	GKEG0078334	ENSHGLG00100003821	HLAG0055834	ENSMAUG00000002024	MFUG0013424	ENSMODG00000009612	MHIG0000243	ENSMUSG00000025907	ENSMPUG00000006947	MCHG0064330	MFIG0009945	MLAG0034488	MYUG0028959	MPIG0061201	MYSG0063788	ENSNVIG00000024449	NPRG0038999	ENSOCUG00000016393	PLAG0011242	PBRG0034149	PABG0027317	PJAG0030947	PAUG0024441	ENSPCAG00000015366	PALG0001520	RFEG0047994	RMAG0017774	RREG0038816	ENSSSCG00000028902	TROG0013696	ENSVVUG00000017756
ENSG00000023318	1218	ENSG00000023318	ASTG0024289	AALG0020731	ENSBTAG00000009804	CERG0004327	ENSCAFG00000002542	ENSCPOG00000040125	CPLG0042576	ENSCSAG00000011107	ESPG0006519	GKEG0027823	ENSHGLG00100011546	HLAG0012375	ENSMAUG00000001134	MFUG0061586	ENSMODG00000012640	MHIG0015056	ENSMUSG00000028343	ENSMPUG00000006708	MCHG0008293	MFIG0065706	MLAG0004652	MYUG0063342	MPIG0018636	MYSG0062728	ENSNVIG00000014935	NPRG0037096	ENSOCUG00000004220	PLAG0009972	PBRG0005049	PABG0013334	PJAG0044775	PAUG0039752	ENSPCAG00000006442	PALG0014045	RFEG0087990	RMAG0070760	RREG0055197	ENSSSCG00000040634	TROG0017289	ENSVVUG00000019326
ENSG00000023330	1920	ENSG00000023330	ASTG0014305	AALG0022228	ENSBTAG00000004118	CERG0037693	ENSCAFG00000009881	ENSCPOG00000019894	CPLG0046850	ENSCSAG00000013850	ESPG0057899	GKEG0053766	ENSHGLG00100002229	HLAG0020576	ENSMAUG00000019423	MFUG0058133	ENSMODG00000011675	MHIG0001583	ENSMUSG00000032786	ENSMPUG00000011714	MCHG0046918	MFIG0070444	MLAG0031285	MYUG0044370	MPIG0060211	MYSG0058435	ENSNVIG00000000473	NPRG0057566	ENSOCUG00000008551	PLAG0045622	PBRG0029156	PABG0030485	PJAG0036042	PAUG0008535	ENSPCAG00000002056	PALG0019195	RFEG0089488	RMAG0073453	RREG0041385	ENSSSCG00000011437	TROG0030984	ENSVVUG00000026843
ENSG00000023445	1935	ENSG00000023445	NULL	AALG0073735	ENSBTAG00000024918	CERG0025945	NULL	ENSCPOG00000034907	CPLG0012853	ENSCSAG00000003222	ESPG0031773	GKEG0094327	ENSHGLG00100004180	HLAG0059053	NULL	MFUG0061898	NULL	MHIG0018253	ENSMUSG00000032000	ENSMPUG00000007197	MCHG0046682	MFIG0065496	MLAG0061773	MYUG0063761	MPIG0050378	MYSG0056630	ENSNVIG00000021612	NULL	ENSOCUG00000010109	NULL	NULL	PABG0033914	PJAG0019943	PAUG0097691	NULL	PALG0017118	RFEG0074768	NULL	RREG0055977	ENSSSCG00000027529	TROG0025745	ENSVVUG00000010573
ENSG00000023516	5703	ENSG00000023516	ASTG0014260	AALG0016258	ENSBTAG00000014752	CERG0019257	ENSCAFG00000004677	ENSCPOG00000006094	CPLG0024490	ENSCSAG00000017811	ESPG0007868	GKEG0021981	ENSHGLG00100010436	HLAG0007066	ENSMAUG00000016985	MFUG0013334	ENSMODG00000014848	NULL	ENSMUSG00000022016	ENSMPUG00000001756	MCHG0007047	MFIG0028621	MLAG0040334	MYUG0039090	MPIG0077840	MYSG0031578	ENSNVIG00000001185	NPRG0018502	ENSOCUG00000016016	PLAG0025645	PBRG0091602	PABG0015569	PJAG0026472	PAUG0015892	ENSPCAG00000000945	PALG0019204	RFEG0039418	RMAG0011434	RREG0052242	ENSSSCG00000009430	TROG0005916	ENSVVUG00000028556
ENSG00000023572	495	ENSG00000023572	ASTG0045286	AALG0015366	ENSBTAG00000015972	NULL	ENSCAFG00000010549	ENSCPOG00000031671	CPLG0046837	ENSCSAG00000013413	ESPG0039807	GKEG0089133	ENSHGLG00100003823	HLAG0025084	ENSMAUG00000020175	MFUG0064845	ENSMODG00000012212	MHIG0014740	ENSMUSG00000018196	ENSMPUG00000004636	MCHG0054193	MFIG0029677	MLAG0055526	MYUG0061895	MPIG0084239	MYSG0006842	ENSNVIG00000019837	NULL	ENSOCUG00000013249	NULL	NULL	PABG0034696	PJAG0004240	PAUG0096801	ENSPCAG00000011766	PALG0005273	RFEG0009252	RMAG0067528	RREG0038527	ENSSSCG00000031991	TROG0034042	ENSVVUG00000013409
ENSG00000023608	1104	ENSG00000023608	ASTG0013529	AALG0025989	ENSBTAG00000020937	CERG0033612	ENSCAFG00000015722	ENSCPOG00000008437	CPLG0006284	ENSCSAG00000014061	ESPG0065513	GKEG0066764	ENSHGLG00100001868	HLAG0001740	NULL	MFUG0032717	ENSMODG00000008771	NULL	ENSMUSG00000021113	ENSMPUG00000006539	MCHG0098851	MFIG0011419	MLAG0044760	MYUG0002884	MPIG0004966	MYSG0023382	ENSNVIG00000006757	NPRG0062387	ENSOCUG00000014094	PLAG0037492	PBRG0005947	PABG0018911	PJAG0043199	PAUG0085883	ENSPCAG00000013152	PALG0010198	RFEG0020797	RMAG0045871	RREG0009871	ENSSSCG00000005097	TROG0019320	ENSVVUG00000029435
ENSG00000023697	954	ENSG00000023697	ASTG0034883	AALG0005059	ENSBTAG00000022167	CERG0012870	NULL	ENSCPOG00000001177	CPLG0014166	ENSCSAG00000008310	ESPG0037238	GKEG0083042	ENSHGLG00100004797	HLAG0029837	ENSMAUG00000014612	MFUG0051381	ENSMODG00000017903	MHIG0018058	ENSMUSG00000030225	ENSMPUG00000011481	MCHG0053476	MFIG0003184	MLAG0024009	MYUG0045789	MPIG0061087	MYSG0059970	ENSNVIG00000021079	NPRG0004161	ENSOCUG00000013894	PLAG0007762	PBRG0014120	PABG0001719	PJAG0016983	PAUG0025272	ENSPCAG00000003004	PALG0000825	RFEG0036665	RMAG0000475	RREG0004840	ENSSSCG00000000599	TROG0005613	ENSVVUG00000003225
ENSG00000023734	1089	ENSG00000023734	ASTG0017935	AALG0023029	ENSBTAG00000014175	NULL	ENSCAFG00000012679	ENSCPOG00000001176	CPLG0005193	ENSCSAG00000008319	ESPG0014652	GKEG0023864	ENSHGLG00100001629	HLAG0048212	ENSMAUG00000016217	MFUG0053274	ENSMODG00000017913	MHIG0007211	ENSMUSG00000030224	ENSMPUG00000011519	MCHG0037497	MFIG0010221	MLAG0008661	MYUG0012171	NULL	MYSG0010542	ENSNVIG00000021114	NPRG0069200	ENSOCUG00000013884	PLAG0017066	PBRG0025509	PABG0033561	PJAG0028184	PAUG0017364	ENSPCAG00000011961	PALG0009539	RFEG0033380	RMAG0023055	RREG0025183	ENSSSCG00000021410	TROG0032403	ENSVVUG00000003244
ENSG00000023839	4635	ENSG00000023839	ASTG0057500	AALG0048574	ENSBTAG00000008936	CERG0028496	ENSCAFG00000009536	ENSCPOG00000010942	CPLG0028232	ENSCSAG00000005698	ESPG0054687	GKEG0081847	ENSHGLG00100000655	HLAG0061425	ENSMAUG00000017544	MFUG0032397	ENSMODG00000003389	MHIG0012874	ENSMUSG00000025194	ENSMPUG00000016985	MCHG0103962	MFIG0062508	MLAG0046266	MYUG0043879	MPIG0066929	MYSG0033296	ENSNVIG00000019248	NPRG0013074	ENSOCUG00000008164	PLAG0052390	PBRG0082611	PABG0014615	PJAG0045586	PAUG0095289	ENSPCAG00000005248	NULL	RFEG0068286	RMAG0043465	RREG0065956	ENSSSCG00000010543	TROG0032113	ENSVVUG00000023522
ENSG00000023892	1893	ENSG00000023892	ASTG0006324	AALG0035727	ENSBTAG00000025622	CERG0033014	ENSCAFG00000001307	ENSCPOG00000027364	CPLG0025227	ENSCSAG00000009963	ESPG0020801	GKEG0045821	ENSHGLG00100017268	HLAG0036012	ENSMAUG00000012255	MFUG0058375	ENSMODG00000013789	NULL	ENSMUSG00000002257	ENSMPUG00000003534	MCHG0050732	MFIG0062334	MLAG0032830	MYUG0024840	MPIG0058480	MYSG0012767	ENSNVIG00000011668	NPRG0031036	ENSOCUG00000015644	PLAG0005514	PBRG0032576	PABG0021795	PJAG0033370	PAUG0012314	ENSPCAG00000012670	NULL	RFEG0064763	RMAG0059555	RREG0017478	ENSSSCG00000001538	TROG0016147	ENSVVUG00000026176
ENSG00000023902	1227	ENSG00000023902	ASTG0024849	AALG0033757	ENSBTAG00000004852	CERG0026283	ENSCAFG00000011742	ENSCPOG00000021117	CPLG0023739	ENSCSAG00000018103	ESPG0054189	GKEG0024305	ENSHGLG00100008021	HLAG0040307	ENSMAUG00000017313	MFUG0044554	ENSMODG00000018772	MHIG0006044	ENSMUSG00000015745	ENSMPUG00000005354	MCHG0059977	MFIG0061127	MLAG0034485	MYUG0045998	MPIG0020783	MYSG0013007	ENSNVIG00000002956	NPRG0053521	ENSOCUG00000006316	PLAG0059057	PBRG0047114	PABG0009599	PJAG0015599	PAUG0066338	ENSPCAG00000008395	PALG0019493	RFEG0083282	RMAG0039632	RREG0003800	ENSSSCG00000022784	TROG0014737	ENSVVUG00000007828
ENSG00000023909	822	ENSG00000023909	ASTG0040270	AALG0032487	ENSBTAG00000007842	CERG0028713	NULL	ENSCPOG00000037468	CPLG0044653	ENSCSAG00000001481	ESPG0032537	GKEG0033150	ENSHGLG00100004502	HLAG0054952	ENSMAUG00000014976	MFUG0064599	ENSMODG00000038558	MHIG0018457	ENSMUSG00000028124	ENSMPUG00000003928	MCHG0078266	MFIG0037948	MLAG0057532	MYUG0013985	MPIG0041755	MYSG0049893	ENSNVIG00000018834	NPRG0069867	ENSOCUG00000013796	PLAG0055390	PBRG0011005	PABG0019978	PJAG0041202	PAUG0016087	ENSPCAG00000015149	PALG0001870	RFEG0090222	RMAG0037795	RREG0036243	ENSSSCG00000037549	TROG0005523	ENSVVUG00000021841
ENSG00000024048	5265	ENSG00000024048	ASTG0046376	AALG0036220	ENSBTAG00000005967	CERG0036206	ENSCAFG00000001697	ENSCPOG00000008040	CPLG0044199	ENSCSAG00000011442	ESPG0035312	GKEG0031910	ENSHGLG00100005002	HLAG0049583	ENSMAUG00000009976	MFUG0056405	ENSMODG00000019037	MHIG0012130	ENSMUSG00000023977	ENSMPUG00000013344	MCHG0098204	MFIG0050119	MLAG0037464	MYUG0049085	MPIG0073490	MYSG0004614	ENSNVIG00000012316	NPRG0054170	ENSOCUG00000017960	PLAG0027766	PBRG0027409	PABG0030702	PJAG0020182	PAUG0050172	ENSPCAG00000015673	NULL	RFEG0066823	RMAG0012334	RREG0048920	ENSSSCG00000001641	TROG0010498	ENSVVUG00000026828
ENSG00000024422	1629	ENSG00000024422	ASTG0027779	NULL	ENSBTAG00000021191	CERG0011193	ENSCAFG00000004095	ENSCPOG00000026417	CPLG0028528	ENSCSAG00000002930	ESPG0022491	GKEG0047167	ENSHGLG00100017344	HLAG0027874	ENSMAUG00000010317	MFUG0008360	NULL	MHIG0000127	ENSMUSG00000074364	ENSMPUG00000004466	MCHG0092880	MFIG0014366	MLAG0019629	MYUG0045036	NULL	MYSG0037566	ENSNVIG00000011110	NPRG0025047	NULL	PLAG0033558	PBRG0064720	PABG0020412	PJAG0036818	PAUG0059663	NULL	PALG0017227	RFEG0012457	RMAG0032186	RREG0052889	ENSSSCG00000023371	NULL	ENSVVUG00000023369
ENSG00000024526	2433	ENSG00000024526	ASTG0007978	NULL	ENSBTAG00000001343	CERG0001875	ENSCAFG00000020429	ENSCPOG00000013839	CPLG0010299	ENSCSAG00000001371	NULL	NULL	ENSHGLG00100006867	HLAG0000504	ENSMAUG00000008368	NULL	ENSMODG00000000686	NULL	ENSMUSG00000028175	ENSMPUG00000000887	MCHG0085839	MFIG0002159	NULL	MYUG0018087	NULL	MYSG0029235	ENSNVIG00000011335	NPRG0035177	ENSOCUG00000013658	NULL	PBRG0006548	PABG0014750	NULL	PAUG0021014	NULL	PALG0011405	RFEG0022578	RMAG0035095	RREG0012536	ENSSSCG00000033443	NULL	ENSVVUG00000008852
ENSG00000024862	822	ENSG00000024862	ASTG0004954	AALG0005405	ENSBTAG00000015516	CERG0004735	ENSCAFG00000000277	ENSCPOG00000026451	CPLG0028914	ENSCSAG00000017014	NULL	GKEG0025125	ENSHGLG00100001951	HLAG0035519	ENSMAUG00000012356	MFUG0002124	ENSMODG00000017386	NULL	ENSMUSG00000059554	ENSMPUG00000014889	MCHG0105778	MFIG0005318	MLAG0038108	MYUG0008051	MPIG0038157	MYSG0001752	ENSNVIG00000019405	NPRG0022586	ENSOCUG00000010302	PLAG0034227	PBRG0000829	PABG0029291	PJAG0013939	PAUG0049993	ENSPCAG00000004060	PALG0015430	RFEG0046624	RMAG0012828	RREG0010415	ENSSSCG00000004148	TROG0021154	ENSVVUG00000002636
ENSG00000025039	1200	ENSG00000025039	ASTG0004694	AALG0012518	ENSBTAG00000018438	CERG0038075	ENSCAFG00000003103	ENSCPOG00000004364	CPLG0041548	ENSCSAG00000017302	NULL	GKEG0024470	ENSHGLG00100004436	HLAG0042325	ENSMAUG00000021734	MFUG0002545	ENSMODG00000018275	NULL	ENSMUSG00000028278	ENSMPUG00000009222	MCHG0023270	MFIG0014367	MLAG0031850	MYUG0017196	MPIG0025129	MYSG0023804	ENSNVIG00000002154	NPRG0058583	ENSOCUG00000005294	PLAG0002444	PBRG0023383	PABG0030098	PJAG0020140	PAUG0081044	NULL	NULL	RFEG0099985	RMAG0068875	RREG0063614	ENSSSCG00000004318	TROG0018189	ENSVVUG00000010260
ENSG00000025156	1608	ENSG00000025156	ASTG0057640	AALG0002472	ENSBTAG00000012946	CERG0013812	ENSCAFG00000000969	ENSCPOG00000007509	CPLG0019661	ENSCSAG00000016240	ESPG0062655	GKEG0016874	ENSHGLG00100007664	HLAG0021109	ENSMAUG00000011405	MFUG0048103	ENSMODG00000017753	MHIG0005387	ENSMUSG00000019878	ENSMPUG00000014453	MCHG0100070	MFIG0017500	MLAG0040479	MYUG0025405	MPIG0013041	MYSG0017075	ENSNVIG00000019608	NPRG0017392	ENSOCUG00000025991	PLAG0040084	PBRG0012365	PABG0025999	PJAG0034712	PAUG0071516	ENSPCAG00000016109	PALG0006673	RFEG0026581	RMAG0015448	RREG0026936	ENSSSCG00000004238	TROG0007979	ENSVVUG00000026811
ENSG00000025293	3036	ENSG00000025293	ASTG0015074	AALG0003701	ENSBTAG00000005571	CERG0010620	ENSCAFG00000008352	ENSCPOG00000002034	CPLG0041533	ENSCSAG00000010196	ESPG0019530	GKEG0029626	ENSHGLG00100019480	HLAG0041164	ENSMAUG00000017776	MFUG0005852	ENSMODG00000001533	NULL	ENSMUSG00000038116	ENSMPUG00000017785	MCHG0031375	MFIG0045301	MLAG0009844	MYUG0054889	MPIG0073577	MYSG0007033	ENSNVIG00000014334	NPRG0006771	ENSOCUG00000007059	PLAG0038073	PBRG0005389	PABG0013073	PJAG0029109	PAUG0007301	ENSPCAG00000010049	PALG0014905	RFEG0084852	RMAG0048090	RREG0065547	NULL	TROG0016079	ENSVVUG00000000892
ENSG00000025423	951	ENSG00000025423	NULL	NULL	ENSBTAG00000011720	NULL	ENSCAFG00000000143	ENSCPOG00000002890	NULL	ENSCSAG00000005007	NULL	NULL	ENSHGLG00100010948	NULL	NULL	NULL	NULL	NULL	ENSMUSG00000025396	ENSMPUG00000001678	NULL	NULL	NULL	NULL	NULL	NULL	NULL	NPRG0071431	NULL	PLAG0051293	PBRG0063734	NULL	NULL	NULL	NULL	NULL	NULL	NULL	NULL	ENSSSCG00000027854	NULL	ENSVVUG00000020818
ENSG00000025434	1398	ENSG00000025434	ASTG0048111	AALG0063310	NULL	NULL	NULL	NULL	NULL	NULL	ESPG0059995	NULL	NULL	NULL	NULL	NULL	NULL	NULL	NULL	NULL	MCHG0064626	NULL	MLAG0055600	MYUG0035469	NULL	MYSG0017521	NULL	NPRG0029403	NULL	PLAG0056512	NULL	NULL	NULL	NULL	ENSPCAG00000016194	NULL	RFEG0053706	NULL	NULL	NULL	TROG0033501	NULL
ENSG00000025708	1461	ENSG00000025708	ASTG0035247	AALG0041472	NULL	CERG0020359	NULL	ENSCPOG00000021420	CPLG0040802	ENSCSAG00000004810	ESPG0055943	GKEG0032111	ENSHGLG00100016214	HLAG0053711	ENSMAUG00000004074	MFUG0055488	ENSMODG00000005926	MHIG0017531	ENSMUSG00000022615	NULL	MCHG0063257	MFIG0077155	MLAG0049676	MYUG0017590	MPIG0072961	MYSG0058863	NULL	NPRG0068993	ENSOCUG00000001408	PLAG0055137	PBRG0076844	PABG0019893	PJAG0045322	PAUG0078814	ENSPCAG00000001405	PALG0002693	RFEG0046798	RMAG0021984	RREG0043848	NULL	TROG0034408	NULL
ENSG00000025770	1818	ENSG00000025770	ASTG0002611	AALG0062097	ENSBTAG00000012607	CERG0020367	ENSCAFG00000000603	ENSCPOG00000021481	CPLG0040813	ENSCSAG00000004824	ESPG0021329	GKEG0080394	ENSHGLG00100016690	HLAG0012322	ENSMAUG00000013053	MFUG0048132	ENSMODG00000028248	MHIG0000414	ENSMUSG00000008690	ENSMPUG00000001977	MCHG0080990	MFIG0017869	MLAG0031243	MYUG0027729	MPIG0062613	MYSG0018345	ENSNVIG00000005712	NPRG0069161	ENSOCUG00000001401	PLAG0018281	PBRG0076851	PABG0009180	PJAG0028564	PAUG0094693	ENSPCAG00000001297	PALG0004157	RFEG0010367	RMAG0075639	RREG0060845	ENSSSCG00000000965	TROG0028742	ENSVVUG00000025607
ENSG00000025772	927	ENSG00000025772	ASTG0009362	AALG0017039	ENSBTAG00000003256	CERG0016123	ENSCAFG00000009591	ENSCPOG00000030209	CPLG0032192	ENSCSAG00000014257	ESPG0017183	GKEG0083533	ENSHGLG00100010663	HLAG0049606	ENSMAUG00000008732	MFUG0061738	ENSMODG00000016196	MHIG0001637	ENSMUSG00000018322	ENSMPUG00000017645	MCHG0108035	MFIG0025160	MLAG0022088	MYUG0000635	MPIG0026414	MYSG0037869	ENSNVIG00000010955	NPRG0048806	ENSOCUG00000003012	PLAG0024751	PBRG0042387	PABG0020859	PJAG0044806	PAUG0017475	ENSPCAG00000009525	PALG0006143	RFEG0053690	RMAG0015760	RREG0029108	ENSSSCG00000007383	TROG0028031	ENSVVUG00000018918
ENSG00000025796	2280	ENSG00000025796	ASTG0012065	AALG0003911	ENSBTAG00000016562	CERG0011526	NULL	ENSCPOG00000002486	CPLG0015999	ENSCSAG00000015043	ESPG0006016	GKEG0057826	ENSHGLG00100001847	HLAG0056535	ENSMAUG00000021173	MFUG0011929	ENSMODG00000018012	MHIG0018203	ENSMUSG00000019802	ENSMPUG00000009752	MCHG0053292	MFIG0043254	MLAG0059415	MYUG0024698	MPIG0010002	MYSG0050322	ENSNVIG00000004305	NPRG0009662	ENSOCUG00000016430	PLAG0026451	PBRG0093649	PABG0022060	PJAG0013948	PAUG0064921	ENSPCAG00000000422	PALG0017874	RFEG0020818	RMAG0005918	RREG0010214	ENSSSCG00000004382	TROG0034031	ENSVVUG00000004763
ENSG00000025800	1608	ENSG00000025800	ASTG0055906	AALG0014443	ENSBTAG00000002896	CERG0018327	ENSCAFG00000010737	ENSCPOG00000011972	CPLG0004256	ENSCSAG00000001045	ESPG0047395	GKEG0026023	ENSHGLG00100004451	HLAG0009137	ENSMAUG00000015502	MFUG0027162	ENSMODG00000017528	NULL	ENSMUSG00000003731	ENSMPUG00000015306	MCHG0074927	MFIG0007338	MLAG0045199	MYUG0041333	MPIG0061612	MYSG0044378	ENSNVIG00000024252	NPRG0038188	ENSOCUG00000017669	PLAG0013105	PBRG0052108	PABG0035343	PJAG0021210	PAUG0075728	ENSPCAG00000004488	PALG0000071	RFEG0099182	RMAG0003600	RREG0062477	ENSSSCG00000034017	TROG0017636	ENSVVUG00000015050
ENSG00000026025	1398	ENSG00000026025	ASTG0043110	AALG0055089	ENSBTAG00000018463	CERG0004342	ENSCAFG00000006373	ENSCPOG00000001054	CPLG0022640	ENSCSAG00000012697	ESPG0050914	GKEG0010965	ENSHGLG00100017766	HLAG0033725	ENSMAUG00000004577	MFUG0057984	ENSMODG00000009818	MHIG0010682	ENSMUSG00000026728	ENSMPUG00000011602	MCHG0007629	MFIG0028656	MLAG0018620	MYUG0048648	MPIG0079154	MYSG0012779	ENSNVIG00000001870	NPRG0041649	ENSOCUG00000009222	PLAG0055467	PBRG0064177	PABG0031662	PJAG0039813	PAUG0002360	ENSPCAG00000007363	PALG0011282	RFEG0074588	RMAG0049296	RREG0032734	ENSSSCG00000011033	TROG0026076	ENSVVUG00000004108
ENSG00000026103	1005	ENSG00000026103	ASTG0028616	AALG0046357	ENSBTAG00000010785	CERG0028265	ENSCAFG00000015712	ENSCPOG00000040596	CPLG0030785	NULL	ESPG0036299	GKEG0049844	ENSHGLG00100002301	HLAG0037280	ENSMAUG00000008875	MFUG0052328	NULL	NULL	ENSMUSG00000024778	ENSMPUG00000006508	MCHG0073034	MFIG0035114	NULL	MYUG0064964	NULL	MYSG0045304	ENSNVIG00000024378	NPRG0062930	ENSOCUG00000008202	PLAG0052609	PBRG0042437	PABG0026138	PJAG0019809	PAUG0074702	ENSPCAG00000008082	PALG0000185	RFEG0069884	RMAG0066347	RREG0054407	ENSSSCG00000010448	TROG0030715	ENSVVUG00000022760
ENSG00000026297	918	ENSG00000026297	ASTG0032268	AALG0004194	ENSBTAG00000014494	CERG0033100	ENSCAFG00000000842	ENSCPOG00000007899	CPLG0012092	ENSCSAG00000012144	ESPG0053433	GKEG0078727	ENSHGLG00100007745	HLAG0040445	ENSMAUG00000000335	MFUG0042768	ENSMODG00000006193	MHIG0009772	ENSMUSG00000116988	ENSMPUG00000006468	MCHG0090571	MFIG0015418	MLAG0010471	MYUG0033497	MPIG0058008	MYSG0037116	ENSNVIG00000018487	NPRG0006823	ENSOCUG00000039414	PLAG0029797	PBRG0054662	PABG0007494	PJAG0006850	PAUG0089440	ENSPCAG00000003065	PALG0004256	RFEG0006433	RMAG0001287	RREG0047685	ENSSSCG00000004024	TROG0028142	ENSVVUG00000021691
ENSG00000026508	2226	ENSG00000026508	ASTG0037335	AALG0041103	ENSBTAG00000011578	CERG0030682	ENSCAFG00000006889	ENSCPOG00000007792	CPLG0047272	ENSCSAG00000005433	ESPG0044769	GKEG0098641	ENSHGLG00100007101	HLAG0030154	ENSMAUG00000004546	MFUG0038131	ENSMODG00000045292	MHIG0008408	ENSMUSG00000005087	ENSMPUG00000011692	MCHG0043622	MFIG0051220	MLAG0030371	MYUG0041813	MPIG0050436	MYSG0039132	ENSNVIG00000011008	NPRG0050429	ENSOCUG00000000715	PLAG0051953	PBRG0001179	PABG0034531	PJAG0020710	PAUG0079628	ENSPCAG00000016690	PALG0016162	RFEG0025378	RMAG0038885	RREG0056526	ENSSSCG00000013297	TROG0005331	ENSVVUG00000007105
ENSG00000026559	1539	ENSG00000026559	ASTG0004108	AALG0015012	ENSBTAG00000003398	CERG0020841	ENSCAFG00000011572	ENSCPOG00000015203	CPLG0046289	ENSCSAG00000015218	ESPG0014133	GKEG0036532	ENSHGLG00100007500	HLAG0012390	ENSMAUG00000015676	MFUG0018591	ENSMODG00000016358	NULL	ENSMUSG00000074575	ENSMPUG00000017546	MCHG0079444	MFIG0025937	MLAG0015625	MYUG0023256	MPIG0014118	MYSG0013799	ENSNVIG00000007215	NPRG0030134	ENSOCUG00000011013	NULL	PBRG0025105	NULL	NULL	PAUG0017135	ENSPCAG00000010224	PALG0010813	RFEG0044681	RMAG0012802	RREG0005541	ENSSSCG00000007476	NULL	ENSVVUG00000022465
ENSG00000026652	1134	ENSG00000026652	ASTG0009448	AALG0045772	ENSBTAG00000007668	CERG0015041	ENSCAFG00000000765	ENSCPOG00000006135	CPLG0018269	ENSCSAG00000012273	ESPG0028907	GKEG0056912	ENSHGLG00100014399	HLAG0034721	NULL	MFUG0054699	ENSMODG00000006531	NULL	ENSMUSG00000023827	ENSMPUG00000004604	MCHG0005946	MFIG0010193	MLAG0024422	MYUG0007276	MPIG0046449	MYSG0007808	ENSNVIG00000010903	NPRG0012214	ENSOCUG00000033664	PLAG0012685	PBRG0036852	PABG0019748	PJAG0024132	PAUG0022170	ENSPCAG00000002038	NULL	RFEG0080848	RMAG0047324	RREG0015173	ENSSSCG00000004033	TROG0011228	ENSVVUG00000001618
ENSG00000026751	1005	ENSG00000026751	NULL	NULL	ENSBTAG00000001197	NULL	ENSCAFG00000012598	ENSCPOG00000036736	NULL	ENSCSAG00000002596	ESPG0065558	NULL	NULL	HLAG0059707	ENSMAUG00000005975	MFUG0056134	NULL	NULL	ENSMUSG00000038179	ENSMPUG00000014161	MCHG0109838	MFIG0073376	MLAG0054816	MYUG0036216	MPIG0087825	MYSG0066399	ENSNVIG00000001002	NPRG0066438	ENSOCUG00000013559	NULL	NULL	NULL	PJAG0029422	NULL	ENSPCAG00000011622	NULL	RFEG0091858	RMAG0046584	RREG0066901	ENSSSCG00000006378	TROG0020175	ENSVVUG00000016000
ENSG00000026950	1539	ENSG00000026950	NULL	NULL	NULL	NULL	NULL	NULL	NULL	NULL	NULL	NULL	NULL	NULL	NULL	NULL	NULL	NULL	NULL	NULL	NULL	NULL	NULL	NULL	NULL	NULL	NULL	NULL	NULL	NULL	NULL	NULL	NULL	NULL	NULL	NULL	NULL	NULL	NULL	NULL	NULL	NULL
ENSG00000027001	2139	ENSG00000027001	ASTG0032102	AALG0073231	ENSBTAG00000008888	CERG0013784	ENSCAFG00000007132	ENSCPOG00000004508	CPLG0009018	ENSCSAG00000018039	ESPG0048953	GKEG0081430	ENSHGLG00100003459	HLAG0004193	ENSMAUG00000003876	MFUG0061736	ENSMODG00000008482	NULL	ENSMUSG00000021993	ENSMPUG00000000638	MCHG0106657	MFIG0016723	MLAG0053626	MYUG0034889	MPIG0055908	MYSG0033820	ENSNVIG00000024469	NPRG0009753	ENSOCUG00000011782	PLAG0050593	PBRG0019660	PABG0027621	PJAG0018313	PAUG0039155	ENSPCAG00000012550	PALG0001178	RFEG0066983	RMAG0008580	RREG0057908	ENSSSCG00000009290	TROG0032021	ENSVVUG00000007756
ENSG00000027075	2049	ENSG00000027075	ASTG0022045	AALG0075782	ENSBTAG00000003276	CERG0009357	ENSCAFG00000015695	ENSCPOG00000009643	CPLG0005079	ENSCSAG00000014110	ESPG0028890	GKEG0047404	ENSHGLG00100002985	HLAG0046203	ENSMAUG00000001216	MFUG0033795	ENSMODG00000008706	NULL	ENSMUSG00000021108	ENSMPUG00000006500	MCHG0101371	MFIG0051756	MLAG0047333	MYUG0015402	MPIG0074988	MYSG0062879	ENSNVIG00000006557	NPRG0016317	ENSOCUG00000015859	PLAG0014127	PBRG0026048	PABG0016417	PJAG0033471	PAUG0067849	ENSPCAG00000002725	NULL	RFEG0024410	RMAG0061395	RREG0031586	ENSSSCG00000005095	TROG0020910	NULL
ENSG00000027644	3891	ENSG00000027644	ASTG0038960	NULL	ENSBTAG00000003054	CERG0025852	ENSCAFG00000024151	ENSCPOG00000003189	NULL	ENSCSAG00000002205	ESPG0047227	GKEG0062885	ENSHGLG00100004704	HLAG0029187	ENSMAUG00000017733	MFUG0053768	ENSMODG00000016712	MHIG0002774	ENSMUSG00000005640	ENSMPUG00000003729	MCHG0042806	MFIG0059581	MLAG0043384	MYUG0035770	MPIG0059747	MYSG0050436	NULL	NPRG0013259	ENSOCUG00000010677	NULL	PBRG0047972	NULL	PJAG0021101	PAUG0079276	ENSPCAG00000015168	NULL	RFEG0071835	RMAG0052901	RREG0050484	ENSSSCG00000006465	TROG0021146	ENSVVUG00000006179
ENSG00000027697	1467	ENSG00000027697	ASTG0060216	AALG0076170	ENSBTAG00000012544	CERG0004001	ENSCAFG00000000260	ENSCPOG00000012963	CPLG0046343	ENSCSAG00000016936	ESPG0025412	GKEG0003666	ENSHGLG00100002753	HLAG0009886	ENSMAUG00000004899	MFUG0022297	ENSMODG00000017421	MHIG0012773	ENSMUSG00000020009	ENSMPUG00000014867	MCHG0068573	MFIG0047555	MLAG0026588	MYUG0007212	MPIG0020032	MYSG0069741	ENSNVIG00000019165	NPRG0052005	ENSOCUG00000013254	PLAG0002320	PBRG0024305	PABG0010291	PJAG0040243	PAUG0076522	ENSPCAG00000013870	PALG0009746	RFEG0074724	RMAG0046428	RREG0030041	ENSSSCG00000004156	TROG0018481	ENSVVUG00000002286
ENSG00000027847	981	ENSG00000027847	ASTG0061877	AALG0074171	ENSBTAG00000001767	CERG0026826	ENSCAFG00000000231	ENSCPOG00000034703	CPLG0006304	ENSCSAG00000008715	ESPG0063068	GKEG0095164	ENSHGLG00100014647	HLAG0048813	ENSMAUG00000005064	MFUG0048098	ENSMODG00000004274	MHIG0009045	ENSMUSG00000021504	ENSMPUG00000000752	MCHG0094312	MFIG0057457	MLAG0061066	MYUG0041950	MPIG0088546	MYSG0010002	ENSNVIG00000023145	NPRG0073648	ENSOCUG00000003023	PLAG0048617	PBRG0010466	PABG0006878	PJAG0033740	PAUG0019032	ENSPCAG00000008137	PALG0000817	RFEG0021622	RMAG0016161	RREG0006421	ENSSSCG00000014035	TROG0028210	ENSVVUG00000000970
ENSG00000027869	1197	ENSG00000027869	NULL	AALG0029647	ENSBTAG00000024470	NULL	ENSCAFG00000023568	ENSCPOG00000027450	NULL	ENSCSAG00000002200	ESPG0056868	NULL	NULL	NULL	ENSMAUG00000010216	NULL	ENSMODG00000016772	NULL	ENSMUSG00000028071	ENSMPUG00000003972	MCHG0061727	NULL	NULL	NULL	NULL	NULL	ENSNVIG00000021143	NPRG0073662	ENSOCUG00000010671	NULL	NULL	NULL	PJAG0018845	NULL	ENSPCAG00000015187	NULL	RFEG0075579	RMAG0064021	RREG0035178	ENSSSCG00000006466	NULL	ENSVVUG00000006136
ENSG00000028116	1524	ENSG00000028116	ASTG0039013	AALG0043101	ENSBTAG00000033801	CERG0035295	ENSCAFG00000002935	ENSCPOG00000015550	CPLG0043429	ENSCSAG00000014381	ESPG0058326	GKEG0064835	ENSHGLG00100010142	HLAG0041532	ENSMAUG00000013376	MFUG0048315	ENSMODG00000002096	NULL	ENSMUSG00000064090	ENSMPUG00000005056	MCHG0094936	MFIG0077175	MLAG0043023	MYUG0068305	MPIG0002213	MYSG0068235	ENSNVIG00000012761	NPRG0037957	ENSOCUG00000007388	PLAG0035613	PBRG0004607	PABG0034835	PJAG0033649	PAUG0023447	ENSPCAG00000009188	PALG0002835	RFEG0047837	RMAG0066201	RREG0046324	ENSSSCG00000008395	TROG0011387	ENSVVUG00000010175
ENSG00000028137	1383	ENSG00000028137	ASTG0046841	AALG0070205	ENSBTAG00000024928	CERG0019211	ENSCAFG00000016422	ENSCPOG00000020299	CPLG0015802	ENSCSAG00000000809	ESPG0061606	GKEG0091332	ENSHGLG00100012435	HLAG0038445	ENSMAUG00000009639	MFUG0059899	NULL	MHIG0014942	ENSMUSG00000028599	ENSMPUG00000016381	MCHG0036370	MFIG0020848	MLAG0061493	MYUG0003943	NULL	MYSG0008872	ENSNVIG00000010660	NPRG0022278	ENSOCUG00000014127	PLAG0047997	NULL	PABG0009203	PJAG0037347	PAUG0091943	ENSPCAG00000000667	PALG0000310	RFEG0051789	RMAG0021466	RREG0053464	ENSSSCG00000022208	TROG0032239	ENSVVUG00000028616
ENSG00000028203	2337	ENSG00000028203	ASTG0011870	AALG0052512	ENSBTAG00000014044	CERG0008506	ENSCAFG00000006331	ENSCPOG00000009336	CPLG0011220	ENSCSAG00000003629	ESPG0034388	GKEG0006374	ENSHGLG00100009587	HLAG0016481	ENSMAUG00000011049	MFUG0048250	ENSMODG00000008194	NULL	ENSMUSG00000036099	ENSMPUG00000007304	MCHG0090771	MFIG0047917	MLAG0030366	MYUG0010555	MPIG0023550	MYSG0065957	ENSNVIG00000007443	NPRG0040753	ENSOCUG00000008792	PLAG0028607	PBRG0010060	PABG0028334	PJAG0018624	PAUG0029594	ENSPCAG00000014185	PALG0018832	RFEG0020531	RMAG0011672	RREG0016454	ENSSSCG00000000900	TROG0004130	ENSVVUG00000019120
ENSG00000028277	1854	ENSG00000028277	ASTG0004572	AALG0021980	ENSBTAG00000008556	CERG0028224	ENSCAFG00000004911	ENSCPOG00000000781	CPLG0015639	ENSCSAG00000003479	ESPG0009786	GKEG0038357	ENSHGLG00100009128	HLAG0020009	ENSMAUG00000010807	MFUG0016445	NULL	NULL	ENSMUSG00000008496	ENSMPUG00000007374	MCHG0091727	MFIG0006056	MLAG0015207	MYUG0011551	MPIG0023401	MYSG0018151	ENSNVIG00000024599	NPRG0052160	ENSOCUG00000021776	PLAG0005274	PBRG0001821	NULL	NULL	PAUG0029073	ENSPCAG00000008356	NULL	RFEG0017756	RMAG0004275	RREG0062501	ENSSSCG00000037132	NULL	ENSVVUG00000010002
ENSG00000028310	1791	ENSG00000028310	ASTG0036142	AALG0016542	ENSBTAG00000006971	CERG0009575	ENSCAFG00000010863	ENSCPOG00000004075	CPLG0037495	ENSCSAG00000017415	ESPG0063556	GKEG0068071	ENSHGLG00100003571	HLAG0055212	ENSMAUG00000015050	MFUG0063092	ENSMODG00000000800	MHIG0006582	ENSMUSG00000057649	ENSMPUG00000010082	MCHG0034914	MFIG0039191	MLAG0014167	MYUG0029564	MPIG0062589	MYSG0036658	ENSNVIG00000022450	NPRG0036798	ENSOCUG00000010143	PLAG0051651	PBRG0033619	PABG0020081	PJAG0010820	PAUG0052238	ENSPCAG00000008521	PALG0008332	RFEG0097038	RMAG0009211	RREG0050834	ENSSSCG00000035118	TROG0018010	ENSVVUG00000022181
ENSG00000028528	1671	ENSG00000028528	ASTG0042593	AALG0023018	ENSBTAG00000002014	CERG0007351	ENSCAFG00000017041	ENSCPOG00000000253	CPLG0014583	ENSCSAG00000012452	ESPG0000872	GKEG0015543	ENSHGLG00100018504	HLAG0046621	ENSMAUG00000017060	MFUG0039801	ENSMODG00000010898	MHIG0005246	ENSMUSG00000032382	ENSMPUG00000000602	MCHG0082422	MFIG0038177	MLAG0045481	MYUG0016233	MPIG0067471	MYSG0068178	ENSNVIG00000018288	NPRG0034485	ENSOCUG00000005449	PLAG0037797	PBRG0031045	PABG0024058	PJAG0043515	PAUG0084124	ENSPCAG00000012062	PALG0005928	RFEG0001475	RMAG0057191	RREG0060423	ENSSSCG00000042703	TROG0007944	ENSVVUG00000013655
ENSG00000028839	558	ENSG00000028839	NULL	AALG0009020	ENSBTAG00000035370	CERG0018515	ENSCAFG00000000207	ENSCPOG00000011899	CPLG0013285	ENSCSAG00000016709	ESPG0039973	NULL	ENSHGLG00100007480	HLAG0023080	ENSMAUG00000003205	NULL	ENSMODG00000017515	NULL	ENSMUSG00000071359	ENSMPUG00000014801	MCHG0081416	MFIG0011100	MLAG0047605	MYUG0062444	NULL	MYSG0069905	ENSNVIG00000017887	NULL	ENSOCUG00000007091	PLAG0064886	NULL	PABG0029764	PJAG0023235	PAUG0096572	ENSPCAG00000001342	NULL	RFEG0069811	RMAG0047905	NULL	ENSSSCG00000022387	TROG0008769	ENSVVUG00000019078
ENSG00000029153	1908	ENSG00000029153	ASTG0040527	NULL	ENSBTAG00000011804	CERG0031734	ENSCAFG00000011089	NULL	CPLG0005843	ENSCSAG00000007636	ESPG0019440	GKEG0037289	NULL	HLAG0046004	ENSMAUG00000015279	MFUG0012880	NULL	NULL	ENSMUSG00000040187	ENSMPUG00000010512	MCHG0100006	MFIG0047086	MLAG0045739	MYUG0045979	MPIG0026887	MYSG0041154	ENSNVIG00000001547	NPRG0043787	ENSOCUG00000007097	PLAG0029526	PBRG0014277	PABG0006655	PJAG0037704	PAUG0098795	ENSPCAG00000008486	NULL	RFEG0014132	RMAG0009597	RREG0059226	ENSSSCG00000000551	NULL	ENSVVUG00000030272
ENSG00000029363	2760	ENSG00000029363	ASTG0057291	AALG0076130	ENSBTAG00000007802	CERG0028688	ENSCAFG00000000245	ENSCPOG00000008088	CPLG0015790	ENSCSAG00000016867	ESPG0014081	GKEG0027549	ENSHGLG00100008472	HLAG0049146	ENSMAUG00000020380	MFUG0040611	ENSMODG00000017447	MHIG0009829	ENSMUSG00000037608	ENSMPUG00000014831	MCHG0108377	MFIG0075119	MLAG0052962	MYUG0018345	MPIG0035392	MYSG0050958	ENSNVIG00000018905	NPRG0075076	ENSOCUG00000016363	PLAG0022451	PBRG0015596	PABG0032832	PJAG0038799	PAUG0041175	ENSPCAG00000012422	PALG0019400	RFEG0086655	RMAG0062159	RREG0057282	ENSSSCG00000004163	TROG0015633	ENSVVUG00000000623
ENSG00000029364	921	ENSG00000029364	ASTG0026654	AALG0061973	ENSBTAG00000017811	CERG0036686	ENSCAFG00000016572	ENSCPOG00000038743	CPLG0005375	ENSCSAG00000013061	ESPG0026104	GKEG0097434	ENSHGLG00100002614	HLAG0003333	ENSMAUG00000009977	MFUG0004882	ENSMODG00000050181	NULL	ENSMUSG00000048833	ENSMPUG00000007397	MCHG0057724	MFIG0057109	MLAG0006284	MYUG0047241	MPIG0053278	MYSG0025713	ENSNVIG00000009977	NPRG0020326	ENSOCUG00000004639	PLAG0005101	PBRG0011836	PABG0021328	PJAG0015544	PAUG0012969	ENSPCAG00000001647	PALG0006565	RFEG0017386	RMAG0006528	RREG0056509	ENSSSCG00000028600	TROG0004140	ENSVVUG00000003726
ENSG00000029534	5691	ENSG00000029534	ASTG0011165	AALG0009792	ENSBTAG00000054394	CERG0014055	ENSCAFG00000005691	ENSCPOG00000007390	NULL	ENSCSAG00000015073	ESPG0020688	GKEG0018027	ENSHGLG00100011456	HLAG0011257	ENSMAUG00000000761	MFUG0013616	ENSMODG00000010432	NULL	ENSMUSG00000031543	ENSMPUG00000005781	MCHG0078929	MFIG0031533	MLAG0014294	MYUG0010906	MPIG0012115	MYSG0003477	ENSNVIG00000009294	NPRG0006854	ENSOCUG00000011683	PLAG0008102	PBRG0002786	PABG0025515	PJAG0009165	PAUG0030249	NULL	NULL	RFEG0020436	RMAG0032419	RREG0013360	ENSSSCG00000007022	NULL	ENSVVUG00000000305
ENSG00000029559	951	ENSG00000029559	NULL	NULL	ENSBTAG00000000470	CERG0000789	ENSCAFG00000009558	ENSCPOG00000035416	NULL	ENSCSAG00000004313	ESPG0030147	GKEG0004694	ENSHGLG00100005582	HLAG0010850	ENSMAUG00000016877	MFUG0053792	ENSMODG00000049814	NULL	ENSMUSG00000029306	ENSMPUG00000002238	MCHG0051792	MFIG0053249	NULL	MYUG0030032	MPIG0014054	MYSG0005243	ENSNVIG00000021858	NPRG0032154	ENSOCUG00000001046	NULL	PBRG0006528	PABG0036096	PJAG0032971	PAUG0045228	NULL	NULL	RFEG0016424	RMAG0024923	NULL	ENSSSCG00000009219	TROG0002475	ENSVVUG00000009187
ENSG00000029639	1038	ENSG00000029639	ASTG0022589	AALG0071718	ENSBTAG00000031895	CERG0036553	ENSCAFG00000000581	ENSCPOG00000030422	CPLG0022019	ENSCSAG00000013259	ESPG0021383	GKEG0066848	ENSHGLG00100001412	HLAG0042990	ENSMAUG00000006705	MFUG0058815	ENSMODG00000042364	MHIG0001155	ENSMUSG00000036983	ENSMPUG00000002073	MCHG0097826	MFIG0041973	MLAG0044072	MYUG0059340	MPIG0068875	MYSG0045503	ENSNVIG00000008600	NPRG0022959	ENSOCUG00000012154	PLAG0052377	PBRG0035763	PABG0026177	PJAG0027620	PAUG0031639	ENSPCAG00000007078	PALG0015710	RFEG0025638	RMAG0044375	RREG0039674	ENSSSCG00000024361	TROG0020424	ENSVVUG00000007643
ENSG00000029725	2586	ENSG00000029725	ASTG0053650	AALG0066265	ENSBTAG00000011505	CERG0028710	ENSCAFG00000015589	ENSCPOG00000003663	CPLG0003515	ENSCSAG00000012836	ESPG0008569	GKEG0022430	ENSHGLG00100014318	HLAG0061260	ENSMAUG00000013939	MFUG0033851	ENSMODG00000050889	MHIG0016908	ENSMUSG00000020817	ENSMPUG00000011079	MCHG0015204	MFIG0058770	MLAG0044785	MYUG0021438	MPIG0064171	MYSG0065492	ENSNVIG00000019060	NPRG0009319	ENSOCUG00000004778	PLAG0022645	PBRG0030695	PABG0025274	PJAG0034661	PAUG0018825	ENSPCAG00000005845	PALG0000209	RFEG0078879	RMAG0017867	RREG0034723	ENSSSCG00000017895	TROG0025175	ENSVVUG00000027435
ENSG00000029993	600	ENSG00000029993	ASTG0017277	AALG0002760	ENSBTAG00000005150	CERG0018969	ENSCAFG00000028715	ENSCPOG00000000601	CPLG0020723	ENSCSAG00000013078	ESPG0058286	GKEG0015708	ENSHGLG00100019931	HLAG0061020	ENSMAUG00000003762	MFUG0049481	ENSMODG00000005735	NULL	ENSMUSG00000015217	ENSMPUG00000018359	MCHG0023462	MFIG0064171	MLAG0052071	MYUG0035404	MPIG0060152	MYSG0035927	ENSNVIG00000003666	NPRG0013339	ENSOCUG00000005986	PLAG0004984	PBRG0012340	PABG0031457	PJAG0015999	PAUG0038191	ENSPCAG00000001945	PALG0016324	RFEG0090363	RMAG0012803	RREG0051216	ENSSSCG00000035908	TROG0001108	ENSVVUG00000029039
ENSG00000030066	4308	ENSG00000030066	ASTG0061869	AALG0002282	ENSBTAG00000021125	CERG0030844	ENSCAFG00000008299	ENSCPOG00000005289	CPLG0038112	ENSCSAG00000005866	ESPG0047542	GKEG0018435	ENSHGLG00100014382	HLAG0035928	ENSMAUG00000009877	MFUG0032192	ENSMODG00000019923	MHIG0007284	ENSMUSG00000051329	ENSMPUG00000003687	MCHG0020587	MFIG0037536	MLAG0030523	MYUG0037350	MPIG0013980	MYSG0044780	ENSNVIG00000009292	NPRG0052478	ENSOCUG00000017545	PLAG0013288	PBRG0001853	PABG0016207	PJAG0026401	PAUG0012883	ENSPCAG00000000813	PALG0016707	RFEG0039772	RMAG0028685	RREG0058598	ENSSSCG00000013223	TROG0010598	ENSVVUG00000023082
ENSG00000030110	633	ENSG00000030110	ASTG0047313	AALG0057367	ENSBTAG00000000428	CERG0013309	ENSCAFG00000001022	ENSCPOG00000000108	CPLG0028580	ENSCSAG00000009617	ESPG0028397	GKEG0055997	ENSHGLG00100005334	HLAG0037881	ENSMAUG00000018236	MFUG0037567	ENSMODG00000014089	MHIG0010296	ENSMUSG00000057789	ENSMPUG00000002438	MCHG0105364	MFIG0061367	MLAG0053602	MYUG0056792	MPIG0098137	MYSG0044395	ENSNVIG00000012694	NPRG0044132	ENSOCUG00000002556	PLAG0037122	PBRG0032517	PABG0031829	PJAG0040454	PAUG0068124	ENSPCAG00000012963	PALG0007702	RFEG0086577	RMAG0075415	RREG0054733	ENSSSCG00000001516	TROG0025983	ENSVVUG00000025650
ENSG00000030304	2607	ENSG00000030304	NULL	AALG0018698	ENSBTAG00000002744	NULL	ENSCAFG00000032331	ENSCPOG00000013075	CPLG0018216	NULL	NULL	NULL	ENSHGLG00100004629	NULL	ENSMAUG00000009517	MFUG0054044	ENSMODG00000003983	NULL	ENSMUSG00000057280	ENSMPUG00000007465	NULL	NULL	MLAG0035468	MYUG0055394	NULL	NULL	ENSNVIG00000008331	NULL	ENSOCUG00000017885	NULL	NULL	NULL	NULL	NULL	ENSPCAG00000012137	NULL	NULL	NULL	NULL	ENSSSCG00000005456	NULL	ENSVVUG00000028836
ENSG00000030419	1596	ENSG00000030419	NULL	NULL	ENSBTAG00000037804	NULL	ENSCAFG00000014224	ENSCPOG00000013506	CPLG0037755	ENSCSAG00000009405	ESPG0009310	NULL	ENSHGLG00100013212	HLAG0053387	ENSMAUG00000017775	MFUG0052166	ENSMODG00000015683	NULL	ENSMUSG00000025997	ENSMPUG00000007839	MCHG0110609	MFIG0022037	MLAG0047165	MYUG0048921	MPIG0061551	MYSG0039933	ENSNVIG00000009778	NULL	ENSOCUG00000007309	NULL	PBRG0003607	PABG0025468	PJAG0018198	PAUG0039976	ENSPCAG00000005974	NULL	RFEG0034019	RMAG0039180	RREG0047585	ENSSSCG00000016164	NULL	ENSVVUG00000009142
ENSG00000030582	1779	ENSG00000030582	ASTG0031850	AALG0027566	ENSBTAG00000018823	CERG0005903	ENSCAFG00000014165	ENSCPOG00000008789	CPLG0029709	ENSCSAG00000003556	ESPG0048199	GKEG0044326	ENSHGLG00100010251	HLAG0017076	ENSMAUG00000006858	MFUG0010470	ENSMODG00000011543	MHIG0005127	ENSMUSG00000034708	ENSMPUG00000009310	MCHG0073671	MFIG0072170	MLAG0049642	MYUG0045067	MPIG0056564	MYSG0009790	ENSNVIG00000022820	NPRG0007002	ENSOCUG00000013567	PLAG0064687	PBRG0075015	PABG0028775	PJAG0040622	PAUG0062883	ENSPCAG00000001287	PALG0002556	RFEG0003216	RMAG0006498	RREG0050608	ENSSSCG00000017355	TROG0027826	ENSVVUG00000017755
ENSG00000031003	2745	ENSG00000031003	ASTG0031981	AALG0044130	ENSBTAG00000020041	CERG0025401	ENSCAFG00000001152	ENSCPOG00000014446	CPLG0022549	ENSCSAG00000013293	ESPG0041818	GKEG0016269	ENSHGLG00100001703	HLAG0003261	ENSMAUG00000010840	MFUG0010888	ENSMODG00000012247	MHIG0007387	ENSMUSG00000036501	ENSMPUG00000009766	MCHG0017996	MFIG0030160	MLAG0014557	MYUG0001427	MPIG0032844	MYSG0015243	ENSNVIG00000015545	NPRG0022682	ENSOCUG00000014431	PLAG0017101	PBRG0009851	PABG0026535	PJAG0035135	PAUG0029842	ENSPCAG00000004491	PALG0015790	RFEG0038727	RMAG0003315	RREG0027060	ENSSSCG00000029125	TROG0011142	ENSVVUG00000014763
ENSG00000031081	4332	ENSG00000031081	ASTG0033073	AALG0025491	ENSBTAG00000000210	CERG0007444	ENSCAFG00000010917	ENSCPOG00000020153	CPLG0031740	ENSCSAG00000007021	ESPG0019828	GKEG0046703	ENSHGLG00100003412	HLAG0003401	ENSMAUG00000011534	MFUG0038826	ENSMODG00000018191	NULL	ENSMUSG00000022799	ENSMPUG00000000254	MCHG0046368	MFIG0045908	MLAG0036089	MYUG0040340	MPIG0055406	MYSG0008443	ENSNVIG00000011371	NPRG0040944	ENSOCUG00000009478	PLAG0003638	PBRG0005018	PABG0012547	PJAG0031108	PAUG0043549	ENSPCAG00000009154	NULL	RFEG0065446	RMAG0053268	RREG0001608	ENSSSCG00000026224	TROG0005187	ENSVVUG00000022225
ENSG00000031691	804	ENSG00000031691	ASTG0052127	AALG0004008	ENSBTAG00000020710	CERG0021894	ENSCAFG00000002126	ENSCPOG00000008301	CPLG0011899	ENSCSAG00000012726	NULL	GKEG0040384	ENSHGLG00100005552	HLAG0036464	ENSMAUG00000013423	MFUG0061466	ENSMODG00000025438	NULL	ENSMUSG00000023919	ENSMPUG00000009552	MCHG0080183	MFIG0045287	MLAG0009320	MYUG0049905	MPIG0048575	MYSG0061039	ENSNVIG00000024164	NPRG0015308	ENSOCUG00000021978	NULL	PBRG0028469	PABG0029603	NULL	NULL	ENSPCAG00000016223	PALG0012276	RFEG0067081	RMAG0011173	RREG0008501	ENSSSCG00000001731	NULL	ENSVVUG00000029327
ENSG00000031698	1608	ENSG00000031698	ASTG0015107	AALG0040283	ENSBTAG00000012962	CERG0016163	ENSCAFG00000019847	ENSCPOG00000015713	CPLG0013872	NULL	ESPG0021064	GKEG0012637	ENSHGLG00100014719	HLAG0001968	ENSMAUG00000006723	MFUG0046991	ENSMODG00000002154	MHIG0003647	ENSMUSG00000068739	ENSMPUG00000002952	MCHG0050898	MFIG0078075	MLAG0020262	MYUG0009043	MPIG0059213	MYSG0045272	ENSNVIG00000023873	NPRG0008631	ENSOCUG00000008625	PLAG0055774	PBRG0032191	PABG0031660	PJAG0032560	PAUG0063935	ENSPCAG00000006308	PALG0006136	RFEG0055280	RMAG0025236	RREG0005147	ENSSSCG00000006835	TROG0032097	ENSVVUG00000000914
ENSG00000031823	1701	ENSG00000031823	ASTG0043421	AALG0068371	ENSBTAG00000006070	CERG0009676	ENSCAFG00000018739	ENSCPOG00000021646	CPLG0041393	ENSCSAG00000009796	ESPG0032513	GKEG0046265	ENSHGLG00100003264	HLAG0009060	ENSMAUG00000011228	MFUG0046843	ENSMODG00000001371	MHIG0011869	ENSMUSG00000002372	ENSMPUG00000006306	MCHG0091287	MFIG0055096	MLAG0040451	MYUG0057427	MPIG0062657	MYSG0011867	ENSNVIG00000014853	NPRG0044380	ENSOCUG00000001530	PLAG0010249	PBRG0032948	PABG0011405	PJAG0027062	PAUG0067298	ENSPCAG00000005366	PALG0010581	RFEG0012384	RMAG0005864	RREG0041206	ENSSSCG00000013533	TROG0017905	ENSVVUG00000026909
ENSG00000032219	3771	ENSG00000032219	ASTG0035417	AALG0004558	ENSBTAG00000018898	CERG0038538	ENSCAFG00000023936	ENSCPOG00000032725	CPLG0019903	ENSCSAG00000014425	ESPG0062733	GKEG0058865	ENSHGLG00100005885	HLAG0037184	ENSMAUG00000016160	MFUG0053632	ENSMODG00000007881	NULL	ENSMUSG00000048118	ENSMPUG00000006137	MCHG0066193	MFIG0070350	MLAG0005242	MYUG0043889	MPIG0067492	MYSG0024127	ENSNVIG00000005417	NPRG0046868	ENSOCUG00000001052	PLAG0010186	PBRG0014983	PABG0035146	PJAG0035330	PAUG0020290	ENSPCAG00000002099	PALG0012284	RFEG0064258	RMAG0040923	RREG0009579	ENSSSCG00000005073	TROG0011072	ENSVVUG00000029542
ENSG00000032389	1242	ENSG00000032389	ASTG0043000	AALG0062845	ENSBTAG00000018387	CERG0021837	ENSCAFG00000003251	ENSCPOG00000005737	CPLG0040488	ENSCSAG00000006928	ESPG0028667	GKEG0093522	ENSHGLG00100005614	HLAG0044179	ENSMAUG00000014834	MFUG0034739	ENSMODG00000014444	MHIG0002466	ENSMUSG00000036613	ENSMPUG00000012961	MCHG0031899	MFIG0009066	MLAG0052561	MYUG0016766	MPIG0092449	MYSG0004335	ENSNVIG00000015985	NPRG0028327	ENSOCUG00000000500	PLAG0020028	PBRG0002728	PABG0014975	PJAG0021949	PAUG0013512	ENSPCAG00000015686	PALG0012919	RFEG0090922	RMAG0015307	RREG0039937	ENSSSCG00000028755	TROG0027043	ENSVVUG00000008674
ENSG00000032444	4125	ENSG00000032444	ASTG0026975	AALG0009415	ENSBTAG00000032137	CERG0012438	ENSCAFG00000018262	ENSCPOG00000010823	CPLG0023348	ENSCSAG00000008640	ESPG0052346	GKEG0048893	ENSHGLG00100007879	HLAG0053766	ENSMAUG00000014966	MFUG0059507	ENSMODG00000015066	MHIG0006370	ENSMUSG00000004565	ENSMPUG00000008321	MCHG0077136	MFIG0052392	MLAG0051564	MYUG0041095	MPIG0046056	MYSG0013558	ENSNVIG00000018440	NPRG0050829	ENSOCUG00000011769	PLAG0054596	PBRG0047817	PABG0034440	PJAG0028046	PAUG0009086	ENSPCAG00000008857	PALG0006644	RFEG0098327	RMAG0042877	RREG0026818	ENSSSCG00000013572	TROG0015373	ENSVVUG00000027123
ENSG00000032742	2499	ENSG00000032742	ASTG0021252	AALG0008658	ENSBTAG00000014286	CERG0033867	ENSCAFG00000007250	ENSCPOG00000009162	CPLG0025552	ENSCSAG00000018115	ESPG0018791	GKEG0020270	ENSHGLG00100008106	HLAG0058639	ENSMAUG00000013897	MFUG0004684	ENSMODG00000008196	NULL	ENSMUSG00000040040	ENSMPUG00000000597	MCHG0088157	MFIG0057573	MLAG0010914	MYUG0042819	MPIG0029296	MYSG0040955	ENSNVIG00000020083	NPRG0038385	ENSOCUG00000003414	PLAG0010715	PBRG0005130	PABG0022955	PJAG0029247	PAUG0058176	ENSPCAG00000002076	PALG0002060	RFEG0037927	RMAG0071008	RREG0060506	ENSSSCG00000009270	TROG0022441	ENSVVUG00000006528
ENSG00000033011	1392	ENSG00000033011	ASTG0051525	AALG0067623	ENSBTAG00000002189	CERG0004462	ENSCAFG00000019111	ENSCPOG00000013812	CPLG0023292	ENSCSAG00000008781	ESPG0007054	GKEG0039093	ENSHGLG00100003657	HLAG0028888	ENSMAUG00000005771	MFUG0029060	ENSMODG00000005925	MHIG0001605	ENSMUSG00000039427	ENSMPUG00000014862	MCHG0089447	MFIG0050287	MLAG0045988	MYUG0052272	MPIG0066586	MYSG0040207	ENSNVIG00000000963	NPRG0067883	ENSOCUG00000012524	PLAG0048903	PBRG0009425	PABG0020268	PJAG0031504	PAUG0023554	ENSPCAG00000001367	PALG0012512	RFEG0094736	RMAG0073161	RREG0062479	ENSSSCG00000007919	TROG0012518	ENSVVUG00000017261
ENSG00000033030	2121	ENSG00000033030	ASTG0005486	AALG0054598	ENSBTAG00000006114	CERG0034853	ENSCAFG00000007859	ENSCPOG00000014385	CPLG0019376	ENSCSAG00000002121	ESPG0050442	GKEG0053581	ENSHGLG00100019293	HLAG0039762	ENSMAUG00000018909	MFUG0048879	ENSMODG00000012264	MHIG0007941	ENSMUSG00000029427	ENSMPUG00000001986	MCHG0012987	MFIG0076984	MLAG0017711	MYUG0043193	MPIG0063576	MYSG0053699	ENSNVIG00000018677	NPRG0025164	ENSOCUG00000013759	PLAG0019336	PBRG0056996	PABG0013799	PJAG0024823	PAUG0043060	ENSPCAG00000016551	PALG0003857	RFEG0078375	RMAG0055550	RREG0025901	ENSSSCG00000009792	TROG0021365	ENSVVUG00000017779
ENSG00000033100	2316	ENSG00000033100	ASTG0052880	AALG0033390	ENSBTAG00000014371	CERG0004240	ENSCAFG00000004853	ENSCPOG00000033035	CPLG0028290	ENSCSAG00000006640	ESPG0043621	GKEG0062995	ENSHGLG00100015523	HLAG0000692	ENSMAUG00000017133	MFUG0038843	ENSMODG00000004429	MHIG0011088	ENSMUSG00000038181	ENSMPUG00000008929	MCHG0084494	MFIG0071602	MLAG0031260	MYUG0047319	MPIG0071050	MYSG0036508	ENSNVIG00000001128	NPRG0042022	ENSOCUG00000000247	PLAG0051877	PBRG0061340	PABG0011719	PJAG0041759	PAUG0097771	ENSPCAG00000012488	PALG0011165	RFEG0064673	RMAG0038158	RREG0049350	ENSSSCG00000016436	TROG0007788	ENSVVUG00000007685
ENSG00000033122	4725	ENSG00000033122	ASTG0012287	AALG0008511	ENSBTAG00000009338	CERG0036135	ENSCAFG00000029530	ENSCPOG00000009529	NULL	ENSCSAG00000001373	ESPG0016315	GKEG0025054	ENSHGLG00100016007	HLAG0007447	ENSMAUG00000007836	MFUG0012740	ENSMODG00000000649	NULL	ENSMUSG00000028176	ENSMPUG00000000888	MCHG0091513	MFIG0022863	MLAG0014766	MYUG0022229	NULL	MYSG0015855	ENSNVIG00000011100	NPRG0027718	ENSOCUG00000001980	NULL	PBRG0017009	NULL	NULL	PAUG0033416	ENSPCAG00000012424	NULL	RFEG0011278	RMAG0016767	RREG0024955	ENSSSCG00000003793	NULL	ENSVVUG00000008403
ENSG00000033170	1725	ENSG00000033170	ASTG0008945	AALG0021918	ENSBTAG00000019819	CERG0012260	ENSCAFG00000016231	ENSCPOG00000011565	CPLG0029863	ENSCSAG00000013417	ESPG0051437	GKEG0044059	ENSHGLG00100005209	HLAG0009117	ENSMAUG00000015041	MFUG0007748	ENSMODG00000009731	NULL	ENSMUSG00000021065	ENSMPUG00000006891	MCHG0011913	MFIG0027456	MLAG0032863	MYUG0048587	MPIG0004691	MYSG0049859	ENSNVIG00000008751	NPRG0023498	ENSOCUG00000004667	PLAG0009192	PBRG0022148	PABG0025771	PJAG0025941	PAUG0004889	ENSPCAG00000001390	PALG0007937	RFEG0030979	RMAG0029368	RREG0007413	ENSSSCG00000002283	TROG0012927	ENSVVUG00000029006
ENSG00000033178	3156	ENSG00000033178	ASTG0051330	AALG0034189	ENSBTAG00000006837	CERG0020644	ENSCAFG00000002765	ENSCPOG00000001877	CPLG0043463	ENSCSAG00000005213	ESPG0039806	GKEG0036539	ENSHGLG00100013635	HLAG0011580	NULL	MFUG0031929	ENSMODG00000020740	NULL	ENSMUSG00000035898	ENSMPUG00000001636	MCHG0107853	MFIG0057836	MLAG0028652	MYUG0068552	MPIG0003446	MYSG0006962	ENSNVIG00000017422	NPRG0019654	ENSOCUG00000012827	PLAG0019280	PBRG0010796	PABG0032115	PJAG0020314	PAUG0017575	ENSPCAG00000009788	PALG0015546	RFEG0005617	RMAG0032440	RREG0047397	ENSSSCG00000008924	TROG0022357	ENSVVUG00000005554
ENSG00000033327	2028	ENSG00000033327	ASTG0015602	AALG0011998	ENSBTAG00000002922	CERG0037445	ENSCAFG00000004782	ENSCPOG00000012380	CPLG0037657	ENSCSAG00000003797	ESPG0038636	GKEG0067800	ENSHGLG00100014321	HLAG0042019	ENSMAUG00000008257	MFUG0023267	ENSMODG00000004729	NULL	ENSMUSG00000004508	ENSMPUG00000008021	MCHG0054315	MFIG0037497	MLAG0045448	MYUG0025909	MPIG0046673	MYSG0012064	ENSNVIG00000001084	NPRG0005528	ENSOCUG00000017463	PLAG0031174	PBRG0009097	PABG0032251	PJAG0025392	PAUG0071845	ENSPCAG00000013251	PALG0016627	NULL	RMAG0016197	RREG0015401	ENSSSCG00000014891	TROG0007675	ENSVVUG00000022852
ENSG00000033627	2514	ENSG00000033627	ASTG0009881	AALG0026676	ENSBTAG00000019218	CERG0018566	ENSCAFG00000015017	ENSCPOG00000011417	CPLG0020294	ENSCSAG00000003223	ESPG0008279	GKEG0034900	ENSHGLG00100007074	HLAG0002032	ENSMAUG00000002684	MFUG0002904	ENSMODG00000014883	NULL	ENSMUSG00000019302	ENSMPUG00000010349	MCHG0024185	MFIG0015060	MLAG0019805	MYUG0013476	MPIG0070725	MYSG0035026	ENSNVIG00000012603	NPRG0060645	ENSOCUG00000015169	PLAG0022895	PBRG0002182	PABG0011590	PJAG0025089	PAUG0009043	ENSPCAG00000002395	PALG0015388	RFEG0086078	RMAG0035756	RREG0038939	ENSSSCG00000017401	TROG0029528	ENSVVUG00000023762
ENSG00000033800	1959	ENSG00000033800	ASTG0048555	AALG0074189	ENSBTAG00000005564	CERG0010378	ENSCAFG00000017463	ENSCPOG00000007278	CPLG0039466	ENSCSAG00000013455	ESPG0048070	GKEG0014574	ENSHGLG00100015669	HLAG0044084	ENSMAUG00000000785	MFUG0042439	ENSMODG00000009467	NULL	ENSMUSG00000032405	ENSMPUG00000000281	MCHG0085012	MFIG0073745	MLAG0042846	MYUG0001097	MPIG0079250	MYSG0034134	ENSNVIG00000015868	NPRG0076166	ENSOCUG00000000618	PLAG0019796	PBRG0017849	PABG0021990	PJAG0030935	PAUG0078067	NULL	NULL	RFEG0064569	RMAG0017217	RREG0031043	ENSSSCG00000004958	TROG0023807	ENSVVUG00000014713
ENSG00000033867	3777	ENSG00000033867	NULL	NULL	ENSBTAG00000018227	NULL	ENSCAFG00000005613	NULL	NULL	NULL	NULL	GKEG0016815	ENSHGLG00100004509	NULL	ENSMAUG00000014858	NULL	ENSMODG00000015030	NULL	ENSMUSG00000021733	ENSMPUG00000012059	NULL	NULL	NULL	NULL	NULL	NULL	ENSNVIG00000011293	NULL	ENSOCUG00000013596	NULL	PBRG0001369	NULL	NULL	NULL	ENSPCAG00000009257	NULL	NULL	NULL	NULL	ENSSSCG00000011218	TROG0023717	ENSVVUG00000026186
ENSG00000034152	1041	ENSG00000034152	ASTG0058746	AALG0029692	NULL	NULL	ENSCAFG00000018530	ENSCPOG00000000140	CPLG0043127	ENSCSAG00000007658	ESPG0003590	GKEG0087936	ENSHGLG00100013310	HLAG0019584	ENSMAUG00000020376	MFUG0007759	NULL	MHIG0009254	ENSMUSG00000018932	ENSMPUG00000000007	MCHG0079883	MFIG0053104	MLAG0049562	MYUG0046142	MPIG0070115	MYSG0036344	ENSNVIG00000003574	NPRG0056476	NULL	PLAG0031075	PBRG0060590	PABG0024870	PJAG0031224	PAUG0092177	ENSPCAG00000006652	PALG0001981	RFEG0069055	RMAG0075367	RREG0004763	NULL	TROG0004340	ENSVVUG00000030251
ENSG00000034239	633	ENSG00000034239	NULL	AALG0025484	ENSBTAG00000008693	NULL	ENSCAFG00000006629	ENSCPOG00000003325	NULL	ENSCSAG00000014792	ESPG0019871	GKEG0017357	ENSHGLG00100015174	HLAG0036457	ENSMAUG00000021514	MFUG0015504	ENSMODG00000010184	NULL	ENSMUSG00000068617	ENSMPUG00000010796	MCHG0093375	MFIG0033746	MLAG0010062	MYUG0022326	MPIG0005073	MYSG0037635	ENSNVIG00000002920	NULL	ENSOCUG00000004518	PLAG0037236	NULL	PABG0015680	NULL	PAUG0045976	ENSPCAG00000010192	NULL	NULL	RMAG0034666	RREG0011518	ENSSSCG00000032887	NULL	ENSVVUG00000017607
ENSG00000034510	132	ENSG00000034510	ASTG0015009	NULL	ENSBTAG00000005654	NULL	ENSCAFG00000007875	NULL	NULL	ENSCSAG00000019592	NULL	GKEG0041794	ENSHGLG00100003650	HLAG0022483	ENSMAUG00000019611	MFUG0001917	ENSMODG00000037498	NULL	ENSMUSG00000091955	ENSMPUG00000004234	MCHG0010537	NULL	NULL	NULL	NULL	NULL	ENSNVIG00000018969	NULL	ENSOCUG00000017506	PLAG0035255	PBRG0068829	PABG0004604	PJAG0040078	NULL	NULL	NULL	RFEG0042689	RMAG0003627	RREG0002946	ENSSSCG00000008245	NULL	ENSVVUG00000006463
ENSG00000034533	2112	ENSG00000034533	ASTG0026694	AALG0031336	ENSBTAG00000007462	CERG0003308	ENSCAFG00000006097	ENSCPOG00000005681	CPLG0047689	ENSCSAG00000010488	ESPG0042774	GKEG0034412	ENSHGLG00100014219	HLAG0030426	ENSMAUG00000021373	MFUG0039506	ENSMODG00000011917	NULL	ENSMUSG00000032567	ENSMPUG00000010074	MCHG0041971	MFIG0020512	MLAG0047383	MYUG0038673	MPIG0003893	MYSG0038815	ENSNVIG00000004616	NPRG0044249	ENSOCUG00000006842	PLAG0036658	PBRG0047478	PABG0009852	PJAG0019147	PAUG0033269	ENSPCAG00000011856	NULL	RFEG0089046	RMAG0039797	RREG0059231	ENSSSCG00000011182	TROG0033271	ENSVVUG00000002682
ENSG00000034677	2514	ENSG00000034677	ASTG0058865	AALG0039050	ENSBTAG00000017833	CERG0017971	ENSCAFG00000000555	ENSCPOG00000007313	CPLG0016145	ENSCSAG00000012091	ESPG0055788	GKEG0065563	ENSHGLG00100014395	HLAG0044436	ENSMAUG00000010432	MFUG0052619	ENSMODG00000006288	MHIG0001159	ENSMUSG00000022280	ENSMPUG00000015199	MCHG0018783	MFIG0054124	MLAG0011257	MYUG0022794	MPIG0056215	MYSG0065764	ENSNVIG00000000513	NPRG0001209	ENSOCUG00000001892	PLAG0052676	NULL	PABG0035290	PJAG0020155	NULL	ENSPCAG00000010290	PALG0010203	RFEG0031751	RMAG0036918	RREG0030819	ENSSSCG00000006066	NULL	ENSVVUG00000013101
ENSG00000034693	1119	ENSG00000034693	ASTG0011769	AALG0015313	ENSBTAG00000001747	CERG0024609	ENSCAFG00000000307	ENSCPOG00000005371	CPLG0043079	ENSCSAG00000017084	ESPG0003785	GKEG0021542	ENSHGLG00100007861	HLAG0023337	ENSMAUG00000010762	MFUG0047012	ENSMODG00000017262	MHIG0015014	ENSMUSG00000019809	ENSMPUG00000018045	MCHG0106962	MFIG0031736	MLAG0044253	MYUG0021533	MPIG0011408	MYSG0009661	ENSNVIG00000021236	NPRG0049048	ENSOCUG00000008931	PLAG0015151	PBRG0019741	PABG0008815	PJAG0024705	PAUG0022541	ENSPCAG00000012356	PALG0001697	RFEG0041736	RMAG0075214	RREG0063197	ENSSSCG00000004134	TROG0003323	ENSVVUG00000004638
ENSG00000034713	351	ENSG00000034713	ASTG0036199	AALG0060470	ENSBTAG00000006550	CERG0036826	ENSCAFG00000031455	ENSCPOG00000036838	CPLG0009159	ENSCSAG00000003670	ESPG0028879	GKEG0048074	ENSHGLG00100010491	HLAG0013928	ENSMAUG00000017141	MFUG0025812	ENSMODG00000002186	MHIG0014982	ENSMUSG00000031950	ENSMPUG00000009894	MCHG0056470	MFIG0006706	MLAG0008089	MYUG0002947	MPIG0035833	MYSG0010339	ENSNVIG00000019423	NPRG0039117	ENSOCUG00000016600	PLAG0006567	PBRG0023547	PABG0011333	PJAG0031860	PAUG0038714	NULL	PALG0001820	RFEG0016358	RMAG0053534	RREG0037574	ENSSSCG00000002707	TROG0013740	ENSVVUG00000024323
ENSG00000034971	1512	ENSG00000034971	ASTG0022379	AALG0000819	ENSBTAG00000020342	CERG0029172	ENSCAFG00000014924	ENSCPOG00000030652	NULL	ENSCSAG00000011635	NULL	GKEG0042092	ENSHGLG00100015927	HLAG0039692	ENSMAUG00000017072	NULL	ENSMODG00000003796	NULL	ENSMUSG00000026697	NULL	MCHG0021904	MFIG0033931	MLAG0011368	MYUG0004027	MPIG0000267	NULL	NULL	NPRG0049045	ENSOCUG00000015957	NULL	NULL	NULL	NULL	PAUG0045651	ENSPCAG00000015750	NULL	RFEG0058067	RMAG0046513	RREG0051646	ENSSSCG00000035066	NULL	ENSVVUG00000023313
ENSG00000035115	1026	ENSG00000035115	ASTG0028399	AALG0009027	ENSBTAG00000020495	CERG0013417	ENSCAFG00000003200	ENSCPOG00000020224	CPLG0037194	ENSCSAG00000006825	ESPG0046670	GKEG0071949	ENSHGLG00100008481	HLAG0029975	NULL	MFUG0035112	ENSMODG00000014260	MHIG0010256	ENSMUSG00000020669	ENSMPUG00000012771	MCHG0109928	MFIG0061979	MLAG0041008	MYUG0051369	MPIG0052688	MYSG0005239	ENSNVIG00000017460	NPRG0041524	ENSOCUG00000014696	PLAG0005130	PBRG0043499	PABG0006844	PJAG0015899	PAUG0067436	ENSPCAG00000007944	NULL	RFEG0057808	RMAG0043808	RREG0041672	ENSSSCG00000023273	TROG0011553	ENSVVUG00000009358
ENSG00000035141	735	ENSG00000035141	ASTG0049862	AALG0018941	ENSBTAG00000008674	CERG0029582	ENSCAFG00000003353	ENSCPOG00000040379	CPLG0006768	ENSCSAG00000015151	ESPG0016631	GKEG0073943	ENSHGLG00100000826	HLAG0028797	ENSMAUG00000021568	MFUG0047322	ENSMODG00000011533	MHIG0014440	ENSMUSG00000057497	ENSMPUG00000007242	MCHG0104330	MFIG0035009	MLAG0004188	MYUG0063137	MPIG0043178	MYSG0052153	ENSNVIG00000003328	NPRG0013263	ENSOCUG00000017416	PLAG0007567	PBRG0025431	PABG0034545	PJAG0027748	PAUG0085661	ENSPCAG00000016386	PALG0012167	RFEG0043862	RMAG0011676	RREG0052523	ENSSSCG00000026446	TROG0008703	ENSVVUG00000028050
ENSG00000035403	3402	ENSG00000035403	ASTG0032745	AALG0057094	ENSBTAG00000021879	CERG0012512	ENSCAFG00000015254	ENSCPOG00000005058	CPLG0016764	ENSCSAG00000009004	ESPG0059753	GKEG0045770	ENSHGLG00100008757	HLAG0017923	ENSMAUG00000005028	MFUG0044353	ENSMODG00000000633	MHIG0014928	ENSMUSG00000021823	ENSMPUG00000003355	MCHG0106980	MFIG0056793	MLAG0045477	MYUG0032959	MPIG0078401	MYSG0031816	ENSNVIG00000008540	NPRG0060719	ENSOCUG00000003163	PLAG0038729	PBRG0014064	PABG0030542	PJAG0032489	PAUG0000875	ENSPCAG00000008596	PALG0017335	RFEG0067727	RMAG0059521	RREG0033179	ENSSSCG00000010313	TROG0008648	ENSVVUG00000023258
ENSG00000035499	1587	ENSG00000035499	ASTG0020382	AALG0001389	ENSBTAG00000017026	CERG0023058	ENSCAFG00000007133	ENSCPOG00000011483	CPLG0018445	ENSCSAG00000016110	NULL	GKEG0041939	ENSHGLG00100012065	HLAG0006405	ENSMAUG00000007043	MFUG0041793	ENSMODG00000019582	NULL	ENSMUSG00000021697	ENSMPUG00000007378	MCHG0055162	MFIG0046976	MLAG0054294	MYUG0048676	MPIG0048020	MYSG0030063	ENSNVIG00000008253	NPRG0013723	ENSOCUG00000016650	NULL	NULL	PABG0012210	PJAG0014625	PAUG0047440	ENSPCAG00000012505	PALG0003487	RFEG0082005	RMAG0035097	RREG0058597	ENSSSCG00000035012	TROG0013995	ENSVVUG00000000387
ENSG00000035664	1464	ENSG00000035664	NULL	AALG0012131	ENSBTAG00000011820	NULL	ENSCAFG00000017029	ENSCPOG00000000890	NULL	NULL	ESPG0056951	NULL	NULL	NULL	ENSMAUG00000018956	NULL	ENSMODG00000010926	NULL	ENSMUSG00000032380	NULL	NULL	NULL	NULL	NULL	NULL	NULL	ENSNVIG00000018354	NULL	ENSOCUG00000000435	NULL	NULL	NULL	NULL	NULL	NULL	NULL	NULL	NULL	NULL	ENSSSCG00000021588	NULL	ENSVVUG00000013611
ENSG00000035681	2844	ENSG00000035681	ASTG0044048	AALG0052624	ENSBTAG00000008958	CERG0022322	ENSCAFG00000007130	ENSCPOG00000013618	CPLG0040544	ENSCSAG00000014470	ESPG0026889	GKEG0039855	ENSHGLG00100018148	HLAG0020000	ENSMAUG00000008080	MFUG0027902	ENSMODG00000008797	MHIG0000474	ENSMUSG00000028245	ENSMPUG00000010320	MCHG0056122	MFIG0068792	MLAG0018188	MYUG0016210	MPIG0055022	MYSG0048843	ENSNVIG00000002488	NPRG0003500	ENSOCUG00000016215	PLAG0064401	PBRG0025833	PABG0021332	PJAG0019993	PAUG0080592	ENSPCAG00000016484	PALG0018380	RFEG0055207	RMAG0043838	RREG0047272	ENSSSCG00000006236	TROG0029792	ENSVVUG00000017979
ENSG00000035687	1368	ENSG00000035687	ASTG0050246	AALG0009899	ENSBTAG00000013885	CERG0015724	ENSCAFG00000015815	ENSCPOG00000002342	CPLG0008937	ENSCSAG00000009306	ESPG0020678	GKEG0030278	ENSHGLG00100016504	HLAG0020181	ENSMAUG00000017188	MFUG0063830	ENSMODG00000006559	MHIG0018449	ENSMUSG00000015961	ENSMPUG00000015741	MCHG0077144	MFIG0023383	MLAG0016112	MYUG0061681	MPIG0087559	MYSG0001369	ENSNVIG00000003006	NPRG0038669	ENSOCUG00000013982	PLAG0008696	PBRG0000940	PABG0020895	PJAG0011580	PAUG0056166	NULL	PALG0002333	RFEG0040939	RMAG0020107	RREG0021987	ENSSSCG00000010874	TROG0013556	ENSVVUG00000026505
ENSG00000035720	885	ENSG00000035720	ASTG0026790	NULL	ENSBTAG00000000962	NULL	ENSCAFG00000002756	ENSCPOG00000001874	NULL	ENSCSAG00000005207	NULL	GKEG0033554	ENSHGLG00100015563	HLAG0039695	NULL	MFUG0033411	ENSMODG00000020737	NULL	ENSMUSG00000029254	ENSMPUG00000001601	NULL	MFIG0061837	MLAG0043098	MYUG0047384	MPIG0055816	MYSG0036034	ENSNVIG00000017491	NPRG0009310	ENSOCUG00000008157	NULL	NULL	NULL	PJAG0037695	PAUG0055925	ENSPCAG00000012144	NULL	RFEG0088602	NULL	RREG0031425	ENSSSCG00000008923	TROG0004195	ENSVVUG00000005660
ENSG00000035862	660	ENSG00000035862	ASTG0019271	AALG0021038	ENSBTAG00000010899	CERG0024300	ENSCAFG00000005528	ENSCPOG00000008663	CPLG0014152	ENSCSAG00000002364	ESPG0004128	GKEG0010738	ENSHGLG00100014190	HLAG0015357	ENSMAUG00000013106	MFUG0031439	ENSMODG00000002014	MHIG0001599	ENSMUSG00000017466	ENSMPUG00000012488	MCHG0040369	MFIG0046084	MLAG0061261	MYUG0047442	MPIG0071349	MYSG0031097	ENSNVIG00000014219	NPRG0050102	NULL	PLAG0008660	PBRG0044375	PABG0005129	PJAG0017587	PAUG0032953	ENSPCAG00000011993	PALG0006392	RFEG0040972	RMAG0041632	RREG0059966	ENSSSCG00000017164	TROG0029126	ENSVVUG00000017839
ENSG00000035928	3444	ENSG00000035928	ASTG0008675	AALG0038322	ENSBTAG00000014515	CERG0031948	ENSCAFG00000016068	ENSCPOG00000004248	CPLG0027320	ENSCSAG00000016924	ESPG0034405	GKEG0088418	ENSHGLG00100003700	HLAG0052545	ENSMAUG00000015509	MFUG0050589	ENSMODG00000020548	MHIG0000191	ENSMUSG00000029191	ENSMPUG00000006033	MCHG0105797	MFIG0012275	MLAG0034036	MYUG0053946	MPIG0042029	MYSG0040889	ENSNVIG00000007060	NPRG0061833	ENSOCUG00000004739	PLAG0036905	PBRG0003310	PABG0019261	PJAG0041161	PAUG0006407	ENSPCAG00000012348	PALG0012296	RFEG0043980	RMAG0024677	RREG0046109	ENSSSCG00000008788	TROG0029798	ENSVVUG00000014641
ENSG00000036054	2097	ENSG00000036054	ASTG0039459	AALG0065105	ENSBTAG00000015010	CERG0038654	ENSCAFG00000009266	ENSCPOG00000008200	CPLG0030254	ENSCSAG00000006033	ESPG0063157	GKEG0023559	ENSHGLG00100011712	HLAG0033341	ENSMAUG00000021761	MFUG0002577	ENSMODG00000002218	NULL	ENSMUSG00000022749	ENSMPUG00000011445	MCHG0087131	MFIG0048919	MLAG0027881	MYUG0015369	MPIG0040902	MYSG0003301	ENSNVIG00000017076	NPRG0050557	ENSOCUG00000017704	PLAG0005344	PBRG0026744	PABG0036082	PJAG0024770	PAUG0043413	ENSPCAG00000007369	PALG0015557	RFEG0038261	RMAG0002440	RREG0003223	ENSSSCG00000030486	TROG0013011	ENSVVUG00000021662
ENSG00000036257	2304	ENSG00000036257	ASTG0012381	AALG0014289	ENSBTAG00000021769	CERG0016279	ENSCAFG00000010230	ENSCPOG00000005658	CPLG0007668	ENSCSAG00000007708	ESPG0012534	GKEG0084360	ENSHGLG00100001811	HLAG0019868	ENSMAUG00000010888	MFUG0026011	ENSMODG00000021204	MHIG0015100	ENSMUSG00000004364	ENSMPUG00000016694	MCHG0076645	MFIG0001846	MLAG0003992	MYUG0026950	MPIG0066997	MYSG0017725	ENSNVIG00000000628	NPRG0053657	ENSOCUG00000010660	PLAG0008656	PBRG0004468	PABG0006780	PJAG0023363	PAUG0040932	ENSPCAG00000001960	PALG0003519	RFEG0047316	RMAG0014390	RREG0008142	ENSSSCG00000016234	TROG0024554	ENSVVUG00000026133
ENSG00000036448	4395	ENSG00000036448	ASTG0006990	AALG0001505	ENSBTAG00000009387	CERG0014673	ENSCAFG00000024660	ENSCPOG00000002402	NULL	ENSCSAG00000017023	ESPG0042217	GKEG0032443	ENSHGLG00100001228	HLAG0041679	ENSMAUG00000006729	MFUG0027669	ENSMODG00000014165	NULL	ENSMUSG00000031461	ENSMPUG00000002616	MCHG0002904	MFIG0027845	MLAG0009176	MYUG0005663	MPIG0035387	MYSG0019893	ENSNVIG00000015655	NPRG0004848	ENSOCUG00000013131	PLAG0028604	NULL	PABG0015686	PJAG0003633	PAUG0067161	ENSPCAG00000011155	NULL	RFEG0045522	RMAG0027105	RREG0027801	ENSSSCG00000015747	TROG0004332	ENSVVUG00000029544
ENSG00000036473	1062	ENSG00000036473	ASTG0036550	AALG0069690	ENSBTAG00000001488	CERG0004900	ENSCAFG00000014023	ENSCPOG00000012895	NULL	ENSCSAG00000014036	ESPG0053158	GKEG0084002	ENSHGLG00100000197	HLAG0048592	ENSMAUG00000009398	MFUG0055796	ENSMODG00000021104	MHIG0013739	ENSMUSG00000031173	ENSMPUG00000012597	MCHG0087741	MFIG0076423	MLAG0050576	MYUG0058654	MPIG0085941	MYSG0062080	ENSNVIG00000014541	NPRG0049719	ENSOCUG00000010532	PLAG0056091	PBRG0081996	PABG0000252	PJAG0042745	NULL	ENSPCAG00000006225	NULL	RFEG0067916	RMAG0044203	RREG0044634	ENSSSCG00000012236	TROG0023904	ENSVVUG00000011334
ENSG00000036530	1500	ENSG00000036530	ASTG0011461	AALG0030427	ENSBTAG00000035544	CERG0000315	ENSCAFG00000017838	ENSCPOG00000025436	CPLG0011050	ENSCSAG00000010408	ESPG0060210	GKEG0004023	ENSHGLG00100008258	HLAG0003589	ENSMAUG00000013499	MFUG0061568	NULL	MHIG0017422	ENSMUSG00000021259	ENSMPUG00000002964	MCHG0059035	MFIG0020215	MLAG0008829	MYUG0029435	MPIG0032424	MYSG0007894	ENSNVIG00000004726	NPRG0054280	ENSOCUG00000027965	PLAG0037124	PBRG0043415	PABG0036382	PJAG0045323	PAUG0027479	ENSPCAG00000015697	NULL	RFEG0091701	RMAG0058184	RREG0060484	ENSSSCG00000002510	TROG0027017	ENSVVUG00000028382
ENSG00000036549	2709	ENSG00000036549	ASTG0003145	AALG0049591	ENSBTAG00000017419	CERG0006358	ENSCAFG00000020376	ENSCPOG00000031187	CPLG0034899	ENSCSAG00000001398	ESPG0012981	GKEG0019032	ENSHGLG00100003344	HLAG0020974	ENSMAUG00000010117	MFUG0030939	ENSMODG00000024557	MHIG0001277	ENSMUSG00000039068	ENSMPUG00000010824	MCHG0018881	MFIG0069317	MLAG0032954	MYUG0005921	MPIG0084219	MYSG0039535	ENSNVIG00000010036	NPRG0052681	ENSOCUG00000002167	PLAG0003288	PBRG0034929	PABG0009893	PJAG0015418	PAUG0017109	ENSPCAG00000016692	PALG0006688	RFEG0092877	RMAG0037439	RREG0049292	ENSSSCG00000003772	TROG0018495	ENSVVUG00000002427
ENSG00000036565	1575	ENSG00000036565	NULL	NULL	ENSBTAG00000020788	NULL	ENSCAFG00000010147	ENSCPOG00000001743	NULL	ENSCSAG00000016697	ESPG0035823	NULL	ENSHGLG00100002930	NULL	ENSMAUG00000018163	MFUG0042428	ENSMODG00000009840	NULL	ENSMUSG00000036330	ENSMPUG00000004281	MCHG0044445	NULL	NULL	MYUG0052837	MPIG0072060	NULL	ENSNVIG00000023561	NULL	ENSOCUG00000001012	NULL	PBRG0031299	PABG0012452	NULL	PAUG0025519	NULL	NULL	NULL	RMAG0044340	RREG0000334	ENSSSCG00000009601	NULL	ENSVVUG00000026148
ENSG00000036672	1815	ENSG00000036672	ASTG0032559	AALG0011503	ENSBTAG00000009749	CERG0007039	ENSCAFG00000012042	ENSCPOG00000004520	CPLG0012195	ENSCSAG00000002490	ESPG0045167	GKEG0015957	ENSHGLG00100017152	HLAG0010179	ENSMAUG00000021537	MFUG0025821	ENSMODG00000013213	MHIG0010729	ENSMUSG00000032010	ENSMPUG00000005475	MCHG0019540	MFIG0064785	MLAG0042451	MYUG0057843	MPIG0020224	MYSG0002454	ENSNVIG00000002282	NPRG0005598	ENSOCUG00000007759	PLAG0022901	PBRG0036147	PABG0012687	PJAG0015977	PAUG0030792	ENSPCAG00000009966	NULL	RFEG0013673	RMAG0019992	RREG0010443	ENSSSCG00000015120	TROG0009148	ENSVVUG00000022312
ENSG00000036828	3264	ENSG00000036828	ASTG0041006	AALG0044196	ENSBTAG00000003865	CERG0018131	ENSCAFG00000011790	ENSCPOG00000013000	NULL	ENSCSAG00000007371	ESPG0049238	GKEG0068919	ENSHGLG00100002662	HLAG0046675	ENSMAUG00000007398	MFUG0036342	ENSMODG00000018291	MHIG0011722	ENSMUSG00000051980	ENSMPUG00000004798	MCHG0032489	MFIG0051091	MLAG0030140	MYUG0037435	MPIG0069084	MYSG0041376	ENSNVIG00000014489	NPRG0050031	ENSOCUG00000005085	NULL	PBRG0042957	PABG0011616	PJAG0035625	PAUG0065350	ENSPCAG00000000797	NULL	RFEG0070691	RMAG0059021	RREG0052285	ENSSSCG00000011878	TROG0000610	ENSVVUG00000022486
ENSG00000037042	1353	ENSG00000037042	ASTG0009717	AALG0043870	ENSBTAG00000030347	CERG0004283	ENSCAFG00000014890	ENSCPOG00000008842	CPLG0026032	ENSCSAG00000003304	ESPG0027204	GKEG0093499	ENSHGLG00100012539	HLAG0013546	ENSMAUG00000007524	MFUG0021196	ENSMODG00000014971	MHIG0007839	ENSMUSG00000035198	ENSMPUG00000010190	MCHG0036578	MFIG0018823	MLAG0050905	MYUG0016931	MPIG0018719	MYSG0009331	ENSNVIG00000013103	NPRG0007522	ENSOCUG00000015260	PLAG0011789	PBRG0093385	PABG0007682	PJAG0007306	PAUG0040568	ENSPCAG00000016610	PALG0016702	RFEG0014787	RMAG0001754	RREG0008474	ENSSSCG00000036106	TROG0001009	ENSVVUG00000023803
ENSG00000037241	435	ENSG00000037241	ASTG0048339	AALG0073972	ENSBTAG00000012344	CERG0020007	ENSCAFG00000017066	ENSCPOG00000031851	CPLG0020491	ENSCSAG00000010445	ESPG0012047	GKEG0050931	ENSHGLG00100013120	HLAG0037289	ENSMAUG00000009257	MFUG0058665	ENSMODG00000006201	MHIG0016635	ENSMUSG00000060938	ENSMPUG00000007988	MCHG0106081	MFIG0009996	MLAG0023100	MYUG0067113	MPIG0036592	MYSG0062097	ENSNVIG00000005242	NPRG0020162	ENSOCUG00000006172	PLAG0034835	PBRG0044633	PABG0023960	PJAG0006997	PAUG0025538	ENSPCAG00000002246	PALG0010019	RFEG0073973	RMAG0035866	RREG0007907	ENSSSCG00000016989	TROG0034532	ENSVVUG00000028189
ENSG00000037280	4089	ENSG00000037280	ASTG0033017	AALG0069772	ENSBTAG00000001462	CERG0019754	ENSCAFG00000000482	ENSCPOG00000008026	CPLG0027556	ENSCSAG00000008130	ESPG0064799	GKEG0085208	ENSHGLG00100006995	HLAG0031528	ENSMAUG00000014271	MFUG0061404	ENSMODG00000003918	NULL	ENSMUSG00000020357	ENSMPUG00000000579	MCHG0070623	MFIG0038234	MLAG0051291	MYUG0046517	MPIG0074832	MYSG0045622	ENSNVIG00000010481	NPRG0050303	ENSOCUG00000011092	PLAG0065682	PBRG0052689	PABG0032500	PJAG0043467	PAUG0081594	NULL	NULL	RFEG0074171	RMAG0063273	RREG0064653	ENSSSCG00000014007	TROG0030986	ENSVVUG00000026937
ENSG00000037474	2301	ENSG00000037474	ASTG0035972	AALG0071569	ENSBTAG00000015466	CERG0027097	ENSCAFG00000010334	ENSCPOG00000008196	CPLG0027760	ENSCSAG00000017339	ESPG0019587	GKEG0019472	ENSHGLG00100013746	HLAG0018733	ENSMAUG00000014207	MFUG0040082	ENSMODG00000002039	MHIG0012944	ENSMUSG00000021595	ENSMPUG00000007561	MCHG0042471	MFIG0076421	MLAG0057887	MYUG0059251	MPIG0013404	MYSG0067564	ENSNVIG00000007260	NPRG0006252	ENSOCUG00000007918	PLAG0045669	PBRG0044138	PABG0017489	PJAG0038347	PAUG0048090	ENSPCAG00000010931	PALG0010093	RFEG0073547	RMAG0020591	RREG0053945	ENSSSCG00000017104	TROG0004665	ENSVVUG00000017691
ENSG00000037637	2151	ENSG00000037637	ASTG0058105	AALG0024345	ENSBTAG00000008510	CERG0008344	ENSCAFG00000031747	ENSCPOG00000004481	CPLG0015092	ENSCSAG00000000852	ESPG0003929	GKEG0024564	ENSHGLG00100015876	HLAG0027673	ENSMAUG00000018977	MFUG0031433	ENSMODG00000003233	NULL	ENSMUSG00000028920	ENSMPUG00000016281	MCHG0045989	MFIG0033678	MLAG0053611	MYUG0019229	MPIG0041216	MYSG0050491	ENSNVIG00000012288	NPRG0041750	ENSOCUG00000011408	PLAG0038437	PBRG0005215	PABG0009534	PJAG0019808	PAUG0042264	ENSPCAG00000015245	PALG0006472	RFEG0095288	RMAG0071991	RREG0059841	ENSSSCG00000024794	TROG0032830	ENSVVUG00000028967
ENSG00000037749	1086	ENSG00000037749	ASTG0021525	AALG0048152	ENSBTAG00000017079	CERG0037801	ENSCAFG00000030060	ENSCPOG00000007940	CPLG0008926	ENSCSAG00000010825	ESPG0044957	GKEG0037877	ENSHGLG00100016167	HLAG0028891	ENSMAUG00000022064	MFUG0042972	ENSMODG00000049635	NULL	ENSMUSG00000020522	ENSMPUG00000013596	MCHG0103146	MFIG0013765	MLAG0022813	MYUG0043371	NULL	MYSG0035658	ENSNVIG00000019949	NPRG0007263	ENSOCUG00000027241	PLAG0028304	PBRG0048477	PABG0031723	PJAG0031359	PAUG0007097	NULL	PALG0017623	RFEG0078810	RMAG0058992	RREG0039556	ENSSSCG00000034706	TROG0025990	ENSVVUG00000004700
ENSG00000037757	1107	ENSG00000037757	NULL	AALG0041956	ENSBTAG00000002524	CERG0008336	ENSCAFG00000016615	ENSCPOG00000013191	CPLG0011531	ENSCSAG00000006463	ESPG0054660	GKEG0066017	ENSHGLG00100007151	HLAG0032136	ENSMAUG00000003451	MFUG0063601	ENSMODG00000011870	NULL	ENSMUSG00000004996	ENSMPUG00000003316	MCHG0030553	MFIG0066700	MLAG0029362	MYUG0038942	MPIG0057944	MYSG0024209	ENSNVIG00000006189	NPRG0062001	ENSOCUG00000024840	PLAG0054448	PBRG0024004	PABG0006559	PJAG0015927	PAUG0043614	ENSPCAG00000014275	PALG0010097	RFEG0078455	RMAG0018251	RREG0062232	ENSSSCG00000013756	TROG0004153	ENSVVUG00000026734
ENSG00000037897	828	ENSG00000037897	ASTG0031615	AALG0017285	ENSBTAG00000016908	CERG0026580	ENSCAFG00000000290	ENSCPOG00000000066	CPLG0040098	ENSCSAG00000004611	ESPG0034241	GKEG0084721	ENSHGLG00100005738	HLAG0053599	NULL	MFUG0050793	ENSMODG00000021349	NULL	ENSMUSG00000006732	ENSMPUG00000002046	MCHG0062184	MFIG0029054	MLAG0036912	MYUG0035764	MPIG0069757	MYSG0014746	ENSNVIG00000003365	NPRG0012704	ENSOCUG00000012498	PLAG0051900	PBRG0056246	PABG0016476	PJAG0043690	NULL	ENSPCAG00000003713	PALG0010159	RFEG0093732	RMAG0047890	RREG0064412	ENSSSCG00000025027	TROG0034348	ENSVVUG00000016799
ENSG00000037965	726	ENSG00000037965	ASTG0023000	AALG0055563	ENSBTAG00000012149	CERG0037313	ENSCAFG00000032625	ENSCPOG00000039628	CPLG0039492	ENSCSAG00000005451	ESPG0050362	NULL	ENSHGLG00100009272	HLAG0032739	ENSMAUG00000016196	MFUG0051019	NULL	NULL	ENSMUSG00000001657	ENSMPUG00000005854	MCHG0033829	NULL	MLAG0047282	MYUG0055250	MPIG0047814	MYSG0038393	ENSNVIG00000002365	NPRG0041563	ENSOCUG00000004741	NULL	NULL	PABG0008103	PJAG0033945	PAUG0064438	NULL	PALG0019032	RFEG0091240	RMAG0060804	RREG0046442	ENSSSCG00000038644	NULL	ENSVVUG00000028203
ENSG00000038002	1038	ENSG00000038002	ASTG0012939	AALG0048066	ENSBTAG00000017085	CERG0023465	ENSCAFG00000008381	ENSCPOG00000002674	CPLG0025384	ENSCSAG00000003060	ESPG0033734	GKEG0071867	ENSHGLG00100008580	HLAG0002550	ENSMAUG00000013460	MFUG0046189	ENSMODG00000003821	MHIG0004049	ENSMUSG00000031521	ENSMPUG00000012147	MCHG0014496	MFIG0063857	MLAG0045225	MYUG0018495	MPIG0066251	MYSG0019314	ENSNVIG00000009317	NPRG0070079	ENSOCUG00000002031	PLAG0026976	PBRG0062662	PABG0036019	PJAG0002887	PAUG0100408	ENSPCAG00000006721	PALG0007795	RFEG0028360	RMAG0019107	RREG0040788	ENSSSCG00000015772	TROG0034490	ENSVVUG00000012575
ENSG00000038210	1443	ENSG00000038210	ASTG0033991	AALG0008019	ENSBTAG00000006492	CERG0022219	ENSCAFG00000016452	ENSCPOG00000015398	CPLG0031151	ENSCSAG00000016627	ESPG0042187	GKEG0041276	ENSHGLG00100007290	HLAG0027831	ENSMAUG00000015492	MFUG0041322	ENSMODG00000000405	NULL	ENSMUSG00000029186	ENSMPUG00000016729	MCHG0106876	MFIG0055926	MLAG0006697	MYUG0063913	MPIG0048938	MYSG0033977	ENSNVIG00000013261	NPRG0063687	ENSOCUG00000015972	PLAG0055914	NULL	PABG0027242	PJAG0040431	PAUG0004741	ENSPCAG00000004036	PALG0001385	RFEG0074432	RMAG0022729	RREG0063766	ENSSSCG00000027340	TROG0028264	ENSVVUG00000013490
ENSG00000038219	9153	ENSG00000038219	ASTG0054118	AALG0022802	ENSBTAG00000004316	CERG0027811	ENSCAFG00000015402	NULL	CPLG0043037	ENSCSAG00000016349	ESPG0052473	GKEG0012814	NULL	HLAG0039466	ENSMAUG00000005686	MFUG0043629	ENSMODG00000001180	MHIG0003577	ENSMUSG00000061755	ENSMPUG00000000470	MCHG0083623	MFIG0041590	MLAG0000597	MYUG0065093	MPIG0021360	MYSG0038993	ENSNVIG00000000056	NPRG0019547	ENSOCUG00000009041	PLAG0004292	PBRG0005066	PABG0019922	PJAG0017723	PAUG0021502	ENSPCAG00000013087	PALG0018396	RFEG0028958	RMAG0059713	RREG0034419	ENSSSCG00000008735	TROG0026699	ENSVVUG00000015114
ENSG00000038274	1002	ENSG00000038274	ASTG0054434	AALG0001465	ENSBTAG00000012350	CERG0029019	ENSCAFG00000017181	ENSCPOG00000002033	CPLG0026178	ENSCSAG00000010269	ESPG0023896	GKEG0054374	ENSHGLG00100007230	HLAG0032289	ENSMAUG00000010294	MFUG0056485	ENSMODG00000007609	MHIG0004326	ENSMUSG00000042032	ENSMPUG00000013189	MCHG0032625	MFIG0071760	MLAG0003038	MYUG0011081	MPIG0082958	MYSG0033846	ENSNVIG00000006078	NPRG0055665	ENSOCUG00000008074	PLAG0040314	PBRG0075304	PABG0018932	PJAG0003440	PAUG0024436	ENSPCAG00000001618	PALG0017155	RFEG0062076	RMAG0015513	RREG0016355	ENSSSCG00000021229	TROG0018362	ENSVVUG00000003686
ENSG00000038295	3108	ENSG00000038295	NULL	NULL	ENSBTAG00000005968	NULL	ENSCAFG00000008883	ENSCPOG00000007003	CPLG0006047	ENSCSAG00000003170	NULL	GKEG0019354	ENSHGLG00100010117	NULL	ENSMAUG00000008471	MFUG0034408	ENSMODG00000002435	NULL	ENSMUSG00000053626	ENSMPUG00000014233	MCHG0027518	NULL	MLAG0003949	MYUG0037617	MPIG0019894	NULL	ENSNVIG00000022963	NULL	NULL	NULL	NULL	PABG0011368	NULL	PAUG0038669	ENSPCAG00000012006	NULL	RFEG0036459	RMAG0006900	RREG0009300	ENSSSCG00000008853	NULL	ENSVVUG00000022513
ENSG00000038358	4203	ENSG00000038358	ASTG0060231	AALG0071386	ENSBTAG00000006417	CERG0017602	ENSCAFG00000020337	ENSCPOG00000019484	CPLG0019508	ENSCSAG00000003964	ESPG0049834	GKEG0014669	ENSHGLG00100015428	HLAG0029565	ENSMAUG00000020196	MFUG0040551	ENSMODG00000005510	MHIG0007813	ENSMUSG00000036270	ENSMPUG00000006769	MCHG0036784	MFIG0035486	MLAG0029829	MYUG0060109	MPIG0074191	MYSG0051075	ENSNVIG00000009265	NPRG0051384	ENSOCUG00000006327	PLAG0061963	PBRG0052143	PABG0029147	PJAG0025115	PAUG0098864	ENSPCAG00000015371	PALG0002716	RFEG0019454	RMAG0029145	RREG0033222	ENSSSCG00000002771	TROG0019923	ENSVVUG00000012642
ENSG00000038382	9291	ENSG00000038382	ASTG0035918	AALG0023989	ENSBTAG00000005514	CERG0005723	ENSCAFG00000009159	ENSCPOG00000009097	CPLG0024260	ENSCSAG00000017284	ESPG0035237	GKEG0001951	ENSHGLG00100013231	HLAG0030815	ENSMAUG00000006892	MFUG0052582	ENSMODG00000002909	NULL	ENSMUSG00000022263	ENSMPUG00000011143	MCHG0107478	MFIG0058541	MLAG0050407	MYUG0059543	MPIG0098403	MYSG0036006	ENSNVIG00000010801	NPRG0001654	ENSOCUG00000012986	PLAG0010222	PBRG0031879	PABG0021116	PJAG0034095	PAUG0026317	ENSPCAG00000011692	PALG0011125	RFEG0089422	RMAG0049083	RREG0030577	ENSSSCG00000016781	TROG0009986	ENSVVUG00000004613
ENSG00000038427	10188	ENSG00000038427	ASTG0011518	AALG0050386	ENSBTAG00000014906	CERG0013986	ENSCAFG00000008582	ENSCPOG00000039167	CPLG0009920	ENSCSAG00000014887	ESPG0005272	GKEG0033649	ENSHGLG00100001173	HLAG0041445	ENSMAUG00000007939	MFUG0012382	ENSMODG00000020252	NULL	ENSMUSG00000021614	ENSMPUG00000008080	MCHG0025174	MFIG0030995	MLAG0009963	MYUG0004601	MPIG0040931	MYSG0027583	ENSNVIG00000023075	NPRG0040633	ENSOCUG00000002613	PLAG0020220	PBRG0024485	PABG0025620	PJAG0023534	PAUG0022651	ENSPCAG00000006699	PALG0000181	RFEG0045625	RMAG0019131	RREG0034970	ENSSSCG00000014136	NULL	ENSVVUG00000023253
ENSG00000038532	3159	ENSG00000038532	ASTG0014266	AALG0017526	ENSBTAG00000005208	CERG0006038	ENSCAFG00000018920	ENSCPOG00000002517	CPLG0004125	ENSCSAG00000008414	ESPG0044572	GKEG0026271	ENSHGLG00100004470	HLAG0016619	ENSMAUG00000015162	MFUG0064685	ENSMODG00000005166	MHIG0004440	ENSMUSG00000068663	ENSMPUG00000014630	MCHG0011337	MFIG0016994	MLAG0005030	MYUG0057586	MPIG0055073	MYSG0003858	ENSNVIG00000021825	NPRG0063464	ENSOCUG00000006217	PLAG0038718	PBRG0018298	PABG0028883	PJAG0016023	PAUG0043732	ENSPCAG00000010969	PALG0018812	RFEG0076435	RMAG0054300	RREG0004734	ENSSSCG00000026569	TROG0019992	ENSVVUG00000017880
ENSG00000038945	1407	ENSG00000038945	ASTG0046936	AALG0069391	ENSBTAG00000002885	CERG0024344	ENSCAFG00000006830	ENSCPOG00000022785	NULL	ENSCSAG00000016795	ESPG0065881	GKEG0086140	ENSHGLG00100007837	HLAG0053035	ENSMAUG00000018620	MFUG0065006	ENSMODG00000019061	NULL	ENSMUSG00000025044	ENSMPUG00000011542	MCHG0076190	MFIG0069198	MLAG0061661	MYUG0067016	NULL	MYSG0056768	ENSNVIG00000007168	NPRG0043926	ENSOCUG00000014197	PLAG0044227	PBRG0072520	NULL	PJAG0027399	PAUG0059491	ENSPCAG00000015920	NULL	RFEG0053776	RMAG0054439	RREG0032365	ENSSSCG00000006979	TROG0014587	ENSVVUG00000007679
ENSG00000039068	2709	ENSG00000039068	ASTG0056679	AALG0053979	ENSBTAG00000015991	CERG0021012	ENSCAFG00000020305	ENSCPOG00000012100	CPLG0019371	ENSCSAG00000004093	NULL	GKEG0072236	ENSHGLG00100013561	HLAG0055444	ENSMAUG00000015237	MFUG0042954	ENSMODG00000003256	MHIG0015695	ENSMUSG00000000303	ENSMPUG00000007060	MCHG0103745	MFIG0075049	MLAG0036788	MYUG0057858	MPIG0076457	MYSG0068274	ENSNVIG00000008502	NPRG0030596	ENSOCUG00000008805	PLAG0055641	PBRG0092331	PABG0008707	PJAG0041503	PAUG0058830	ENSPCAG00000001549	NULL	RFEG0091751	RMAG0059831	RREG0038302	ENSSSCG00000025652	TROG0025973	ENSVVUG00000013138
ENSG00000039123	3126	ENSG00000039123	ASTG0046245	AALG0043540	ENSBTAG00000010518	CERG0017261	ENSCAFG00000006818	ENSCPOG00000009797	CPLG0030872	ENSCSAG00000016445	ESPG0041413	GKEG0035651	ENSHGLG00100011833	HLAG0031209	ENSMAUG00000010727	MFUG0057972	ENSMODG00000019494	MHIG0007744	ENSMUSG00000016018	ENSMPUG00000007619	MCHG0091841	MFIG0068186	MLAG0050972	MYUG0049361	MPIG0080597	MYSG0060864	ENSNVIG00000009655	NPRG0039594	ENSOCUG00000004463	PLAG0022624	PBRG0023692	PABG0029308	PJAG0026449	PAUG0085632	ENSPCAG00000013120	PALG0013296	RFEG0008300	RMAG0037796	RREG0005409	ENSSSCG00000016911	TROG0031396	ENSVVUG00000021337
ENSG00000039139	13872	ENSG00000039139	ASTG0013853	AALG0012080	ENSBTAG00000021972	NULL	ENSCAFG00000009850	ENSCPOG00000015078	CPLG0015121	ENSCSAG00000017291	ESPG0007900	NULL	ENSHGLG00100010100	HLAG0001400	NULL	MFUG0004971	ENSMODG00000002817	NULL	ENSMUSG00000022262	ENSMPUG00000011161	NULL	MFIG0031185	MLAG0007177	MYUG0019975	MPIG0002643	MYSG0018529	ENSNVIG00000010664	NPRG0035066	NULL	NULL	NULL	PABG0030189	NULL	PAUG0013027	NULL	NULL	RFEG0020789	RMAG0061843	NULL	ENSSSCG00000032827	NULL	ENSVVUG00000003102
ENSG00000039319	4617	ENSG00000039319	ASTG0045991	AALG0034071	ENSBTAG00000021577	CERG0018976	ENSCAFG00000008834	ENSCPOG00000008352	CPLG0019245	ENSCSAG00000015157	ESPG0049349	GKEG0034708	ENSHGLG00100002710	HLAG0020509	ENSMAUG00000001716	MFUG0051312	ENSMODG00000019425	MHIG0008842	ENSMUSG00000021706	ENSMPUG00000004802	MCHG0021455	MFIG0055012	MLAG0023062	MYUG0062958	MPIG0017465	MYSG0053409	ENSNVIG00000001838	NPRG0054066	ENSOCUG00000001753	PLAG0037144	PBRG0004847	PABG0028028	PJAG0015631	PAUG0017684	ENSPCAG00000008712	PALG0001526	RFEG0043408	RMAG0064825	RREG0002324	ENSSSCG00000014121	TROG0021238	ENSVVUG00000024953
ENSG00000039523	3717	ENSG00000039523	ASTG0042501	AALG0033837	ENSBTAG00000008860	CERG0008294	ENSCAFG00000020358	ENSCPOG00000004238	CPLG0044440	ENSCSAG00000003905	ESPG0038516	GKEG0018289	ENSHGLG00100013286	HLAG0049035	ENSMAUG00000021602	MFUG0063842	ENSMODG00000005845	MHIG0004902	ENSMUSG00000038604	ENSMPUG00000006380	MCHG0074144	MFIG0036205	MLAG0036828	MYUG0008980	MPIG0070524	MYSG0069550	ENSNVIG00000009916	NPRG0037329	ENSOCUG00000008968	PLAG0025526	PBRG0075331	PABG0013518	PJAG0024727	PAUG0082718	ENSPCAG00000014802	PALG0008952	RFEG0085527	RMAG0042344	RREG0046866	ENSSSCG00000002774	TROG0033582	ENSVVUG00000012147
ENSG00000039537	2802	ENSG00000039537	ASTG0060242	AALG0065293	ENSBTAG00000014177	CERG0029332	ENSCAFG00000018598	ENSCPOG00000030163	NULL	ENSCSAG00000016831	ESPG0065099	NULL	ENSHGLG00100010682	HLAG0052274	ENSMAUG00000007780	MFUG0060119	ENSMODG00000020291	MHIG0017272	ENSMUSG00000022181	ENSMPUG00000014559	MCHG0077309	MFIG0078141	MLAG0051528	MYUG0056690	NULL	MYSG0064458	ENSNVIG00000000403	NPRG0065770	ENSOCUG00000001929	PLAG0061161	PBRG0080705	NULL	PJAG0045097	PAUG0100155	ENSPCAG00000010623	NULL	RFEG0093887	RMAG0066906	RREG0053963	ENSSSCG00000016861	TROG0025468	ENSVVUG00000001882
ENSG00000039560	2949	ENSG00000039560	ASTG0059547	AALG0012073	ENSBTAG00000007071	CERG0032311	ENSCAFG00000018816	ENSCPOG00000009276	CPLG0022484	ENSCSAG00000017137	ESPG0028635	GKEG0091522	ENSHGLG00100002022	HLAG0018006	ENSMAUG00000013114	MFUG0011125	ENSMODG00000020394	MHIG0015138	ENSMUSG00000022246	ENSMPUG00000015141	MCHG0099578	MFIG0064574	MLAG0001455	MYUG0011089	MPIG0075434	MYSG0056334	ENSNVIG00000003583	NPRG0047583	ENSOCUG00000009122	PLAG0056086	PBRG0033212	PABG0013685	PJAG0018276	PAUG0034392	ENSPCAG00000016898	PALG0003433	RFEG0059177	RMAG0050077	RREG0046007	ENSSSCG00000016824	TROG0029894	ENSVVUG00000022106
ENSG00000039600	2259	ENSG00000039600	NULL	NULL	ENSBTAG00000020491	NULL	ENSCAFG00000017351	ENSCPOG00000000397	NULL	ENSCSAG00000010596	NULL	GKEG0049840	ENSHGLG00100008763	NULL	ENSMAUG00000016375	MFUG0029794	ENSMODG00000008341	NULL	ENSMUSG00000040489	ENSMPUG00000013465	NULL	NULL	NULL	NULL	NULL	NULL	ENSNVIG00000004842	NULL	NULL	NULL	NULL	NULL	NULL	NULL	ENSPCAG00000010619	NULL	NULL	RMAG0033836	NULL	ENSSSCG00000017051	NULL	NULL
ENSG00000039650	1563	ENSG00000039650	ASTG0055288	AALG0033165	ENSBTAG00000001834	CERG0002212	ENSCAFG00000003485	ENSCPOG00000005127	CPLG0044187	ENSCSAG00000002422	ESPG0033979	GKEG0059071	ENSHGLG00100007217	HLAG0059145	ENSMAUG00000018809	MFUG0065780	ENSMODG00000013400	MHIG0006104	ENSMUSG00000002963	ENSMPUG00000002313	MCHG0067602	MFIG0043982	MLAG0031747	MYUG0061616	MPIG0027241	MYSG0062729	ENSNVIG00000014465	NPRG0067829	NULL	PLAG0006872	PBRG0050679	PABG0033536	PJAG0004939	PAUG0082395	ENSPCAG00000003049	PALG0008217	RFEG0092966	RMAG0073434	RREG0032758	ENSSSCG00000003195	TROG0015365	ENSVVUG00000020724
ENSG00000039987	1527	ENSG00000039987	NULL	NULL	ENSBTAG00000025652	NULL	ENSCAFG00000017200	ENSCPOG00000000768	CPLG0015233	ENSCSAG00000006582	NULL	NULL	ENSHGLG00100007204	NULL	ENSMAUG00000010704	MFUG0008689	ENSMODG00000006822	NULL	ENSMUSG00000052819	NULL	NULL	NULL	NULL	MYUG0055590	MPIG0025397	NULL	ENSNVIG00000003651	NULL	ENSOCUG00000024512	NULL	NULL	PABG0013182	NULL	PAUG0065071	ENSPCAG00000015104	NULL	RFEG0059151	RMAG0046721	NULL	ENSSSCG00000013733	NULL	ENSVVUG00000024122
ENSG00000040199	4074	ENSG00000040199	ASTG0051536	NULL	ENSBTAG00000007545	CERG0031849	ENSCAFG00000020189	ENSCPOG00000012158	CPLG0018576	ENSCSAG00000004273	ESPG0028806	GKEG0005225	ENSHGLG00100004314	HLAG0006302	ENSMAUG00000018256	MFUG0027624	ENSMODG00000002299	NULL	ENSMUSG00000031732	ENSMPUG00000007891	MCHG0108570	MFIG0032330	MLAG0038442	MYUG0004876	MPIG0017349	MYSG0036136	ENSNVIG00000006734	NPRG0013394	ENSOCUG00000009972	PLAG0035405	NULL	NULL	PJAG0026173	PAUG0034459	ENSPCAG00000014504	NULL	RFEG0091675	RMAG0060264	RREG0013921	ENSSSCG00000002739	TROG0013698	ENSVVUG00000017637
ENSG00000040275	1815	ENSG00000040275	ASTG0026777	AALG0070526	ENSBTAG00000008180	CERG0035463	NULL	ENSCPOG00000010816	CPLG0016003	ENSCSAG00000010121	ESPG0028545	GKEG0043833	ENSHGLG00100010726	HLAG0006171	ENSMAUG00000016538	MFUG0033921	ENSMODG00000007086	NULL	ENSMUSG00000069910	ENSMPUG00000013010	MCHG0101936	MFIG0001663	MLAG0015303	MYUG0012328	MPIG0033722	MYSG0004294	ENSNVIG00000006556	NPRG0026763	ENSOCUG00000005503	PLAG0010760	PBRG0012408	PABG0032257	NULL	PAUG0001670	ENSPCAG00000006073	PALG0019452	RFEG0009168	RMAG0014707	RREG0020049	ENSSSCG00000025965	NULL	ENSVVUG00000002947
ENSG00000040341	1710	ENSG00000040341	ASTG0020620	AALG0016170	ENSBTAG00000002076	CERG0020569	ENSCAFG00000008077	ENSCPOG00000015001	CPLG0038224	ENSCSAG00000013572	ESPG0017348	GKEG0012028	ENSHGLG00100005337	HLAG0007445	ENSMAUG00000021644	MFUG0006918	ENSMODG00000007112	NULL	ENSMUSG00000025920	ENSMPUG00000010221	MCHG0104092	MFIG0062656	MLAG0024216	MYUG0021785	MPIG0023506	MYSG0027571	ENSNVIG00000015409	NPRG0052685	ENSOCUG00000013843	PLAG0027405	PBRG0027942	PABG0017230	PJAG0013624	PAUG0050649	ENSPCAG00000004679	PALG0001262	RFEG0018513	RMAG0011370	RREG0057972	ENSSSCG00000006179	TROG0000931	ENSVVUG00000019217
ENSG00000040487	873	ENSG00000040487	ASTG0047028	AALG0027259	ENSBTAG00000013650	CERG0031839	ENSCAFG00000015174	ENSCPOG00000032156	CPLG0002621	ENSCSAG00000000879	ESPG0020236	GKEG0067462	ENSHGLG00100016439	HLAG0054736	ENSMAUG00000022257	MFUG0005226	ENSMODG00000015885	MHIG0013075	ENSMUSG00000028744	ENSMPUG00000016165	MCHG0056528	MFIG0044292	MLAG0022955	MYUG0067038	MPIG0013479	MYSG0041902	ENSNVIG00000014871	NPRG0042943	ENSOCUG00000027668	PLAG0017863	PBRG0083629	PABG0027020	PJAG0027302	PAUG0100190	ENSPCAG00000014213	PALG0011528	RFEG0041145	RMAG0053356	RREG0044830	ENSSSCG00000003492	TROG0021197	ENSVVUG00000029437
ENSG00000040531	1200	ENSG00000040531	ASTG0025560	AALG0006461	ENSBTAG00000000831	CERG0011156	ENSCAFG00000019345	ENSCPOG00000025112	CPLG0031329	ENSCSAG00000013581	ESPG0036448	GKEG0061535	ENSHGLG00100001112	HLAG0052611	ENSMAUG00000003764	MFUG0004563	NULL	MHIG0001389	ENSMUSG00000005949	ENSMPUG00000012199	MCHG0106104	MFIG0047274	MLAG0059949	MYUG0032298	MPIG0064986	MYSG0046585	ENSNVIG00000015614	NPRG0053379	ENSOCUG00000008002	PLAG0017043	PBRG0018384	PABG0013609	PJAG0019241	PAUG0008103	ENSPCAG00000012089	PALG0008982	RFEG0060622	RMAG0062008	RREG0022305	ENSSSCG00000017865	TROG0029903	ENSVVUG00000025972
ENSG00000040608	1677	ENSG00000040608	ASTG0008935	AALG0024096	ENSBTAG00000046677	CERG0023185	ENSCAFG00000045006	ENSCPOG00000020767	CPLG0040578	ENSCSAG00000019271	ESPG0013527	GKEG0031045	ENSHGLG00100013597	HLAG0014950	ENSMAUG00000004777	MFUG0008243	NULL	NULL	ENSMUSG00000111113	ENSMPUG00000004270	MCHG0021326	MFIG0000684	MLAG0019590	MYUG0008045	MPIG0002647	MYSG0006157	ENSNVIG00000022759	NPRG0030785	NULL	PLAG0012536	PBRG0033662	PABG0017638	PJAG0005802	PAUG0038559	ENSPCAG00000000192	PALG0002254	RFEG0033996	RMAG0018916	RREG0016092	ENSSSCG00000034656	NULL	ENSVVUG00000025427
ENSG00000040633	1209	ENSG00000040633	ASTG0009798	AALG0022803	ENSBTAG00000014881	CERG0004161	ENSCAFG00000016096	ENSCPOG00000033111	CPLG0036248	ENSCSAG00000011910	ESPG0017559	GKEG0081226	ENSHGLG00100015598	HLAG0041206	ENSMAUG00000022236	MFUG0024550	ENSMODG00000006563	MHIG0008399	ENSMUSG00000018572	ENSMPUG00000010478	MCHG0074041	MFIG0007471	MLAG0034483	MYUG0050845	NULL	MYSG0015915	ENSNVIG00000002353	NPRG0057186	ENSOCUG00000006990	PLAG0022430	PBRG0064926	PABG0010294	PJAG0037461	NULL	ENSPCAG00000015459	PALG0010069	RFEG0085979	RMAG0029207	RREG0057096	ENSSSCG00000017937	TROG0005793	ENSVVUG00000027809
ENSG00000040731	2364	ENSG00000040731	ASTG0004798	AALG0004644	ENSBTAG00000002845	CERG0010502	ENSCAFG00000018996	ENSCPOG00000000096	NULL	ENSCSAG00000017224	ESPG0015913	GKEG0003086	ENSHGLG00100004066	HLAG0004144	ENSMAUG00000000457	MFUG0021216	ENSMODG00000004059	NULL	ENSMUSG00000022321	ENSMPUG00000015255	MCHG0077460	NULL	MLAG0005265	MYUG0026862	MPIG0013809	NULL	ENSNVIG00000009970	NPRG0032218	ENSOCUG00000008106	PLAG0036098	PBRG0031616	NULL	NULL	PAUG0044328	NULL	PALG0001738	RFEG0008947	RMAG0019181	NULL	ENSSSCG00000016802	NULL	ENSVVUG00000030310
ENSG00000040933	2931	ENSG00000040933	ASTG0003872	AALG0036207	ENSBTAG00000004814	CERG0030029	ENSCAFG00000002344	ENSCPOG00000009253	CPLG0045276	ENSCSAG00000017242	ESPG0052694	GKEG0044532	ENSHGLG00100015028	HLAG0033466	ENSMAUG00000011650	MFUG0018581	ENSMODG00000001182	MHIG0003989	ENSMUSG00000026113	ENSMPUG00000011144	MCHG0089120	MFIG0019109	MLAG0037300	MYUG0068682	MPIG0002493	MYSG0043130	ENSNVIG00000017276	NPRG0018478	ENSOCUG00000003365	PLAG0035291	PBRG0091651	PABG0019765	PJAG0019129	PAUG0001906	ENSPCAG00000011067	PALG0015181	RFEG0066461	RMAG0074078	RREG0052738	ENSSSCG00000008190	TROG0034696	ENSVVUG00000028751
ENSG00000041353	654	ENSG00000041353	ASTG0019037	AALG0012931	ENSBTAG00000002788	CERG0027793	ENSCAFG00000000145	ENSCPOG00000034520	CPLG0038259	ENSCSAG00000018126	ESPG0028898	GKEG0052605	ENSHGLG00100002356	HLAG0043907	ENSMAUG00000012806	MFUG0014905	ENSMODG00000050980	NULL	ENSMUSG00000024511	ENSMPUG00000016458	MCHG0106786	MFIG0006646	MLAG0027260	MYUG0015419	MPIG0074674	MYSG0012028	ENSNVIG00000018715	NPRG0028182	ENSOCUG00000022858	PLAG0015475	PBRG0011938	PABG0017440	NULL	PAUG0024365	NULL	NULL	RFEG0042957	RMAG0064440	RREG0005857	ENSSSCG00000035243	NULL	ENSVVUG00000014878
ENSG00000041357	783	ENSG00000041357	ASTG0024981	AALG0077884	ENSBTAG00000014440	CERG0021517	ENSCAFG00000016728	ENSCPOG00000019698	CPLG0002727	ENSCSAG00000014954	ESPG0033847	GKEG0064983	ENSHGLG00100015166	HLAG0056592	ENSMAUG00000011209	MFUG0045302	ENSMODG00000011727	MHIG0007056	ENSMUSG00000032301	ENSMPUG00000010971	MCHG0077958	MFIG0065480	MLAG0026132	MYUG0056373	MPIG0080964	MYSG0014538	ENSNVIG00000009833	NPRG0056108	ENSOCUG00000013256	PLAG0050067	PBRG0053377	PABG0016850	PJAG0038019	PAUG0032018	ENSPCAG00000002111	PALG0010352	NULL	RMAG0075490	RREG0054434	ENSSSCG00000036924	TROG0026856	ENSVVUG00000007853
ENSG00000041515	5640	ENSG00000041515	ASTG0014418	AALG0008263	ENSBTAG00000018237	CERG0031211	ENSCAFG00000006050	ENSCPOG00000002412	CPLG0043857	ENSCSAG00000017472	ESPG0058258	GKEG0016903	NULL	HLAG0019185	ENSMAUG00000018052	MFUG0019142	ENSMODG00000005056	NULL	NULL	ENSMPUG00000011157	MCHG0088472	MFIG0006174	MLAG0008905	MYUG0005042	MPIG0037853	MYSG0001930	ENSNVIG00000002667	NPRG0004824	ENSOCUG00000034453	PLAG0014024	PBRG0020310	PABG0016258	PJAG0014719	PAUG0015503	ENSPCAG00000016486	PALG0018090	RFEG0041003	RMAG0031000	RREG0008603	ENSSSCG00000009543	NULL	ENSVVUG00000020784
ENSG00000041802	1974	ENSG00000041802	ASTG0051296	AALG0075842	ENSBTAG00000008461	CERG0024503	ENSCAFG00000013445	ENSCPOG00000002586	CPLG0013302	ENSCSAG00000008796	ESPG0032178	GKEG0078878	ENSHGLG00100018587	HLAG0053112	ENSMAUG00000016976	MFUG0048033	ENSMODG00000019828	MHIG0005518	ENSMUSG00000022538	ENSMPUG00000003734	MCHG0013411	MFIG0048822	MLAG0004089	MYUG0052859	MPIG0072745	MYSG0051906	ENSNVIG00000008990	NPRG0040432	ENSOCUG00000004817	PLAG0061598	PBRG0055512	PABG0023837	PJAG0030836	PAUG0069017	ENSPCAG00000005511	PALG0015636	RFEG0029969	RMAG0023677	RREG0049904	ENSSSCG00000011827	TROG0016153	ENSVVUG00000008956
ENSG00000041880	1620	ENSG00000041880	ASTG0036023	AALG0061922	ENSBTAG00000000671	CERG0018638	ENSCAFG00000010042	ENSCPOG00000013871	CPLG0008687	ENSCSAG00000013930	ESPG0058749	GKEG0068030	ENSHGLG00100015451	HLAG0014603	ENSMAUG00000010154	MFUG0061280	ENSMODG00000011807	MHIG0009303	ENSMUSG00000023249	ENSMPUG00000011779	MCHG0046314	MFIG0075343	MLAG0014677	MYUG0032045	MPIG0095973	MYSG0031175	ENSNVIG00000000957	NPRG0030820	ENSOCUG00000021270	PLAG0031524	PBRG0053034	PABG0009739	PJAG0043511	PAUG0070199	ENSPCAG00000009425	PALG0006231	RFEG0099239	RMAG0070545	RREG0034125	ENSSSCG00000023033	TROG0009970	ENSVVUG00000026860
ENSG00000041982	6603	ENSG00000041982	ASTG0003364	AALG0000765	ENSBTAG00000000575	CERG0018418	ENSCAFG00000003426	ENSCPOG00000003429	CPLG0020573	ENSCSAG00000012989	ESPG0060559	GKEG0047620	ENSHGLG00100000708	HLAG0001504	ENSMAUG00000019426	MFUG0040539	ENSMODG00000019592	NULL	ENSMUSG00000028364	ENSMPUG00000001687	MCHG0090231	MFIG0042849	MLAG0042820	MYUG0044508	MPIG0010482	MYSG0031070	ENSNVIG00000008721	NPRG0053041	ENSOCUG00000011500	PLAG0035750	PBRG0028875	PABG0010316	PJAG0023254	PAUG0041008	ENSPCAG00000000253	PALG0002944	RFEG0082946	RMAG0014828	RREG0061451	ENSSSCG00000005494	TROG0003746	ENSVVUG00000004215
ENSG00000041988	717	ENSG00000041988	ASTG0020925	AALG0073808	ENSBTAG00000011214	CERG0013328	ENSCAFG00000019625	ENSCPOG00000021946	CPLG0006064	ENSCSAG00000000749	ESPG0063467	GKEG0016886	NULL	HLAG0056066	ENSMAUG00000017582	MFUG0004581	ENSMODG00000044624	MHIG0004416	ENSMUSG00000039759	NULL	MCHG0047264	MFIG0005503	MLAG0028649	MYUG0009339	MPIG0018947	MYSG0027821	ENSNVIG00000005707	NPRG0004215	ENSOCUG00000008846	PLAG0022188	PBRG0022726	PABG0020489	PJAG0045782	PAUG0011427	NULL	PALG0015391	RFEG0072657	RMAG0021579	RREG0025699	ENSSSCG00000036876	TROG0010515	ENSVVUG00000026336
ENSG00000042062	2850	ENSG00000042062	ASTG0028892	AALG0072980	ENSBTAG00000012297	CERG0028784	ENSCAFG00000011556	ENSCPOG00000010650	CPLG0002936	ENSCSAG00000015167	ESPG0035813	GKEG0054548	ENSHGLG00100015450	HLAG0043019	ENSMAUG00000010157	MFUG0040240	ENSMODG00000016345	NULL	ENSMUSG00000074577	ENSMPUG00000017552	MCHG0043872	MFIG0058692	MLAG0023303	MYUG0033203	MPIG0072516	MYSG0045952	ENSNVIG00000007317	NPRG0062721	ENSOCUG00000016769	PLAG0051980	PBRG0054108	PABG0017428	PJAG0035566	PAUG0067479	ENSPCAG00000004830	PALG0013892	RFEG0089027	RMAG0053420	RREG0066458	ENSSSCG00000007470	TROG0002298	ENSVVUG00000022436
ENSG00000042088	1824	ENSG00000042088	ASTG0046550	AALG0002045	ENSBTAG00000013138	CERG0024453	ENSCAFG00000017500	ENSCPOG00000012118	CPLG0036633	ENSCSAG00000011473	ESPG0030045	GKEG0030603	ENSHGLG00100002506	HLAG0020260	ENSMAUG00000013836	MFUG0005078	ENSMODG00000002958	NULL	ENSMUSG00000021177	ENSMPUG00000008164	MCHG0010459	MFIG0000004	MLAG0017727	MYUG0026904	MPIG0035864	MYSG0034210	ENSNVIG00000011436	NPRG0024868	ENSOCUG00000002106	NULL	PBRG0023915	PABG0023963	PJAG0019470	PAUG0007851	ENSPCAG00000001708	PALG0009285	RFEG0007216	RMAG0028716	RREG0010538	ENSSSCG00000002431	TROG0021798	ENSVVUG00000028037
ENSG00000042286	1119	ENSG00000042286	ASTG0037437	AALG0012204	ENSBTAG00000001165	CERG0002779	ENSCAFG00000014014	ENSCPOG00000034398	CPLG0013792	ENSCSAG00000008248	ESPG0055916	GKEG0083315	ENSHGLG00100013646	HLAG0059119	ENSMAUG00000009547	MFUG0050849	ENSMODG00000012201	MHIG0013896	ENSMUSG00000020085	ENSMPUG00000004351	MCHG0108987	MFIG0078787	MLAG0049825	MYUG0065931	MPIG0057497	MYSG0047508	ENSNVIG00000011030	NPRG0014722	ENSOCUG00000004543	PLAG0060242	PBRG0010805	PABG0018493	PJAG0032493	PAUG0099476	ENSPCAG00000010636	PALG0005920	RFEG0033493	RMAG0052443	RREG0051099	ENSSSCG00000010258	TROG0031932	ENSVVUG00000021607
ENSG00000042304	450	ENSG00000042304	NULL	NULL	NULL	NULL	NULL	NULL	NULL	NULL	NULL	NULL	NULL	NULL	NULL	NULL	NULL	NULL	NULL	NULL	NULL	NULL	NULL	NULL	NULL	NULL	NULL	NULL	NULL	NULL	NULL	NULL	NULL	NULL	NULL	NULL	NULL	NULL	NULL	NULL	NULL	NULL
ENSG00000042317	1797	ENSG00000042317	ASTG0027322	AALG0006628	ENSBTAG00000030456	CERG0027644	ENSCAFG00000017354	ENSCPOG00000006838	CPLG0043158	ENSCSAG00000011590	ESPG0048342	GKEG0014610	ENSHGLG00100016672	HLAG0060752	ENSMAUG00000018950	MFUG0001423	ENSMODG00000024048	MHIG0003828	ENSMUSG00000021007	ENSMPUG00000008394	MCHG0090457	MFIG0003057	MLAG0040038	MYUG0008549	MPIG0052275	MYSG0037575	ENSNVIG00000013202	NPRG0032426	ENSOCUG00000002033	PLAG0010732	PBRG0037010	PABG0035011	PJAG0016522	PAUG0000907	ENSPCAG00000001693	PALG0016911	RFEG0056922	RMAG0021323	RREG0042171	ENSSSCG00000002424	TROG0017538	ENSVVUG00000027431
ENSG00000042445	1830	ENSG00000042445	ASTG0060766	AALG0068983	ENSBTAG00000021934	CERG0020821	ENSCAFG00000007809	ENSCPOG00000022640	CPLG0005434	ENSCSAG00000016104	ESPG0055971	GKEG0080559	ENSHGLG00100004535	HLAG0040639	ENSMAUG00000005648	MFUG0058003	ENSMODG00000015593	MHIG0014295	ENSMUSG00000056666	ENSMPUG00000008763	MCHG0100542	MFIG0067779	MLAG0035030	MYUG0063597	MPIG0065723	MYSG0065654	ENSNVIG00000018862	NPRG0022008	ENSOCUG00000026865	PLAG0002044	PBRG0093099	PABG0019220	PJAG0032845	PAUG0042402	ENSPCAG00000014762	PALG0009341	RFEG0035188	RMAG0030792	RREG0057165	ENSSSCG00000008237	TROG0006371	ENSVVUG00000001843
ENSG00000042493	1044	ENSG00000042493	ASTG0047130	AALG0045638	ENSBTAG00000005432	CERG0019625	ENSCAFG00000007788	ENSCPOG00000007978	CPLG0018280	ENSCSAG00000016141	ESPG0048951	GKEG0053423	ENSHGLG00100017348	HLAG0044313	ENSMAUG00000001858	MFUG0044901	ENSMODG00000015599	NULL	ENSMUSG00000056737	ENSMPUG00000008841	MCHG0040123	MFIG0060138	MLAG0037771	MYUG0044166	MPIG0060919	MYSG0053815	ENSNVIG00000018696	NPRG0053959	ENSOCUG00000002341	PLAG0014006	PBRG0043307	PABG0017854	PJAG0020102	PAUG0022661	ENSPCAG00000014905	PALG0002508	RFEG0077020	RMAG0062732	RREG0035571	ENSSSCG00000008239	TROG0010942	ENSVVUG00000001799
ENSG00000042753	474	ENSG00000042753	ASTG0002744	AALG0008340	ENSBTAG00000010584	CERG0019900	ENSCAFG00000004193	ENSCPOG00000026801	CPLG0047609	NULL	ESPG0011859	GKEG0092639	ENSHGLG00100013791	HLAG0021327	ENSMAUG00000019505	MFUG0028447	ENSMODG00000009083	MHIG0010101	ENSMUSG00000008036	ENSMPUG00000005143	MCHG0076469	MFIG0037260	MLAG0015964	MYUG0026924	MPIG0015435	MYSG0018823	ENSNVIG00000010605	NPRG0008593	NULL	PLAG0020990	PBRG0004514	PABG0026121	PJAG0043151	PAUG0006618	ENSPCAG00000007191	PALG0004306	RFEG0037867	RMAG0035485	RREG0023525	ENSSSCG00000003106	TROG0026263	ENSVVUG00000000416
ENSG00000042781	15678	ENSG00000042781	NULL	NULL	ENSBTAG00000006188	NULL	ENSCAFG00000010731	ENSCPOG00000007786	NULL	ENSCSAG00000015644	ESPG0066336	NULL	ENSHGLG00100002925	HLAG0000215	NULL	NULL	ENSMODG00000004113	NULL	ENSMUSG00000026609	ENSMPUG00000004288	MCHG0000087	NULL	NULL	NULL	MPIG0006891	NULL	ENSNVIG00000018906	NPRG0054287	ENSOCUG00000014710	NULL	NULL	PABG0022548	NULL	NULL	ENSPCAG00000015160	NULL	RFEG0019999	RMAG0023235	RREG0043466	ENSSSCG00000038066	NULL	ENSVVUG00000013115
ENSG00000042813	1053	ENSG00000042813	NULL	NULL	ENSBTAG00000005499	NULL	ENSCAFG00000003356	NULL	NULL	ENSCSAG00000015991	ESPG0058871	GKEG0053289	NULL	NULL	ENSMAUG00000012932	NULL	ENSMODG00000009302	NULL	ENSMUSG00000020193	ENSMPUG00000018163	MCHG0007212	NULL	NULL	MYUG0031165	MPIG0032717	NULL	ENSNVIG00000017769	NULL	ENSOCUG00000003692	NULL	NULL	NULL	NULL	NULL	ENSPCAG00000003320	NULL	RFEG0036616	RMAG0011649	NULL	ENSSSCG00000015627	NULL	ENSVVUG00000010087
ENSG00000042832	8304	ENSG00000042832	ASTG0009173	AALG0042050	ENSBTAG00000007823	CERG0009262	ENSCAFG00000001128	ENSCPOG00000009692	NULL	ENSCSAG00000009878	ESPG0000691	GKEG0041977	ENSHGLG00100005514	HLAG0012116	NULL	MFUG0029719	ENSMODG00000001154	NULL	ENSMUSG00000053469	ENSMPUG00000001596	MCHG0051316	MFIG0045711	MLAG0007716	MYUG0024800	MPIG0019638	MYSG0046305	ENSNVIG00000006772	NPRG0024870	ENSOCUG00000002999	PLAG0039110	NULL	NULL	PJAG0025848	PAUG0043430	ENSPCAG00000011996	NULL	RFEG0000082	RMAG0019920	RREG0007843	ENSSSCG00000005948	TROG0009143	ENSVVUG00000017594
ENSG00000042980	2325	ENSG00000042980	NULL	AALG0043937	ENSBTAG00000037929	NULL	ENSCAFG00000009056	ENSCPOG00000009707	NULL	ENSCSAG00000016220	ESPG0016777	NULL	ENSHGLG00100010234	HLAG0062904	ENSMAUG00000012592	NULL	ENSMODG00000016767	NULL	ENSMUSG00000014725	ENSMPUG00000003381	NULL	NULL	MLAG0044513	NULL	NULL	MYSG0033651	ENSNVIG00000004255	NPRG0004893	ENSOCUG00000004176	NULL	NULL	PABG0004516	NULL	NULL	ENSPCAG00000005388	NULL	NULL	NULL	NULL	ENSSSCG00000009644	NULL	ENSVVUG00000004891
ENSG00000043039	837	ENSG00000043039	ASTG0045710	AALG0000153	ENSBTAG00000020643	CERG0023833	ENSCAFG00000010222	ENSCPOG00000011283	NULL	ENSCSAG00000002210	ESPG0030006	GKEG0033264	ENSHGLG00100018350	HLAG0008798	ENSMAUG00000011158	MFUG0040168	ENSMODG00000004873	NULL	ENSMUSG00000032033	ENSMPUG00000008685	MCHG0029732	NULL	MLAG0047306	MYUG0039046	NULL	MYSG0054766	ENSNVIG00000020375	NPRG0022858	ENSOCUG00000021468	NULL	PBRG0037552	PABG0023850	NULL	NULL	ENSPCAG00000010010	NULL	NULL	NULL	RREG0029590	ENSSSCG00000036157	NULL	ENSVVUG00000019914
ENSG00000043093	777	ENSG00000043093	ASTG0050157	AALG0038524	ENSBTAG00000012797	CERG0025598	ENSCAFG00000011734	ENSCPOG00000022086	CPLG0002992	ENSCSAG00000013212	ESPG0063741	GKEG0098325	ENSHGLG00100016169	HLAG0020177	NULL	MFUG0016167	ENSMODG00000039145	MHIG0012832	ENSMUSG00000027708	ENSMPUG00000002369	MCHG0064160	MFIG0058677	MLAG0054013	MYUG0047132	MPIG0063005	MYSG0041332	ENSNVIG00000016385	NPRG0046038	ENSOCUG00000012386	PLAG0010998	PBRG0034624	PABG0032460	PJAG0024198	PAUG0033869	ENSPCAG00000003418	PALG0009375	RFEG0010845	RMAG0044978	RREG0035356	NULL	TROG0007001	ENSVVUG00000006826
ENSG00000043143	2502	ENSG00000043143	ASTG0052612	AALG0032904	ENSBTAG00000021687	CERG0003013	ENSCAFG00000001021	ENSCPOG00000008323	CPLG0005882	ENSCSAG00000013584	ESPG0050106	GKEG0029515	ENSHGLG00100013464	HLAG0036372	ENSMAUG00000010462	MFUG0051116	ENSMODG00000014214	MHIG0012186	ENSMUSG00000020387	ENSMPUG00000010095	MCHG0058500	MFIG0047211	MLAG0046511	MYUG0065581	MPIG0061301	MYSG0034879	ENSNVIG00000016580	NPRG0027981	ENSOCUG00000009800	PLAG0049717	PBRG0020957	PABG0034070	PJAG0034353	PAUG0062378	ENSPCAG00000002573	PALG0005176	RFEG0090946	RMAG0038135	RREG0032632	ENSSSCG00000014303	TROG0000307	ENSVVUG00000021300
ENSG00000043355	1596	ENSG00000043355	ASTG0006832	AALG0025486	ENSBTAG00000025246	CERG0015113	ENSCAFG00000005835	ENSCPOG00000026926	NULL	ENSCSAG00000017494	ESPG0027872	GKEG0034224	NULL	HLAG0020246	ENSMAUG00000013953	NULL	ENSMODG00000007718	NULL	ENSMUSG00000061524	ENSMPUG00000011375	MCHG0107802	MFIG0026446	MLAG0013739	NULL	MPIG0018699	MYSG0009319	ENSNVIG00000017880	NULL	NULL	PLAG0024024	PBRG0012537	PABG0019291	NULL	PAUG0040722	NULL	NULL	RFEG0012414	NULL	RREG0015235	ENSSSCG00000009520	NULL	ENSVVUG00000013544
ENSG00000043462	1599	ENSG00000043462	ASTG0059852	AALG0048648	ENSBTAG00000009381	CERG0033835	ENSCAFG00000016961	ENSCPOG00000002851	NULL	ENSCSAG00000010046	ESPG0055680	GKEG0083845	ENSHGLG00100019460	HLAG0062663	ENSMAUG00000017641	MFUG0050801	ENSMODG00000006879	NULL	ENSMUSG00000002699	ENSMPUG00000012897	MCHG0077350	MFIG0065975	MLAG0059673	MYUG0031606	MPIG0073408	MYSG0033596	ENSNVIG00000022495	NPRG0073536	ENSOCUG00000000534	PLAG0059888	PBRG0064353	PABG0002304	PJAG0041741	PAUG0043340	ENSPCAG00000014509	NULL	RFEG0088377	RMAG0050226	RREG0063983	ENSSSCG00000017006	TROG0021896	ENSVVUG00000002768
ENSG00000043514	1401	ENSG00000043514	ASTG0011241	AALG0013234	ENSBTAG00000013832	CERG0014561	ENSCAFG00000003048	ENSCPOG00000012820	CPLG0012031	ENSCSAG00000001137	ESPG0027537	GKEG0064375	ENSHGLG00100015382	HLAG0023967	ENSMAUG00000000399	MFUG0042913	ENSMODG00000041050	NULL	ENSMUSG00000028653	ENSMPUG00000014291	MCHG0021525	MFIG0025674	MLAG0019558	MYUG0052633	MPIG0019730	MYSG0069181	ENSNVIG00000014833	NPRG0001675	ENSOCUG00000002054	PLAG0012998	PBRG0029392	PABG0036097	PJAG0040919	PAUG0001189	ENSPCAG00000014680	PALG0003173	RFEG0088796	RMAG0003228	RREG0049962	ENSSSCG00000003667	TROG0028275	ENSVVUG00000005208
ENSG00000043591	1431	ENSG00000043591	ASTG0062244	AALG0057685	ENSBTAG00000001242	CERG0022106	ENSCAFG00000011219	ENSCPOG00000014955	CPLG0046477	ENSCSAG00000018456	ESPG0010912	GKEG0023188	ENSHGLG00100003906	HLAG0021648	NULL	MFUG0027448	ENSMODG00000009834	NULL	ENSMUSG00000035283	NULL	MCHG0077649	MFIG0004933	MLAG0011018	MYUG0000460	NULL	MYSG0015451	ENSNVIG00000006684	NPRG0021266	NULL	PLAG0027571	PBRG0017087	PABG0027993	NULL	PAUG0028120	NULL	NULL	RFEG0026702	RMAG0007391	RREG0024314	ENSSSCG00000010647	NULL	ENSVVUG00000009673
ENSG00000044012	336	ENSG00000044012	NULL	AALG0059362	ENSBTAG00000007194	CERG0022407	ENSCAFG00000002574	ENSCPOG00000006789	NULL	ENSCSAG00000001160	ESPG0043198	GKEG0041830	ENSHGLG00100016923	NULL	ENSMAUG00000010390	NULL	ENSMODG00000017324	NULL	ENSMUSG00000032978	ENSMPUG00000014055	MCHG0058696	NULL	NULL	MYUG0055554	NULL	NULL	ENSNVIG00000016106	NULL	ENSOCUG00000011637	NULL	PBRG0051002	NULL	PJAG0043373	NULL	ENSPCAG00000008524	PALG0013348	NULL	RMAG0063276	NULL	ENSSSCG00000003970	NULL	ENSVVUG00000002020
ENSG00000044090	5346	ENSG00000044090	ASTG0053805	AALG0020905	ENSBTAG00000012749	CERG0008933	ENSCAFG00000001774	ENSCPOG00000008848	CPLG0028239	ENSCSAG00000011572	ESPG0016837	GKEG0069548	ENSHGLG00100016423	HLAG0007839	ENSMAUG00000015878	NULL	ENSMODG00000018990	NULL	ENSMUSG00000038545	ENSMPUG00000013115	MCHG0094179	MFIG0022319	NULL	MYUG0005160	MPIG0044193	MYSG0003206	ENSNVIG00000011757	NPRG0044284	ENSOCUG00000001578	PLAG0060375	PBRG0019857	PABG0022336	PJAG0027885	PAUG0002186	ENSPCAG00000015324	PALG0016762	RFEG0084068	RMAG0025115	RREG0033621	ENSSSCG00000001657	NULL	ENSVVUG00000027838
ENSG00000044115	2718	ENSG00000044115	ASTG0026582	AALG0068967	ENSBTAG00000014182	CERG0029486	ENSCAFG00000001315	ENSCPOG00000013390	CPLG0004717	ENSCSAG00000013096	ESPG0052987	GKEG0065696	ENSHGLG00100001166	HLAG0044275	ENSMAUG00000020855	MFUG0064910	ENSMODG00000012050	MHIG0006322	ENSMUSG00000037815	ENSMPUG00000009314	MCHG0106329	MFIG0064856	MLAG0055820	MYUG0031773	MPIG0055664	MYSG0032999	ENSNVIG00000014543	NPRG0033078	ENSOCUG00000007744	PLAG0009646	PBRG0059273	PABG0032356	PJAG0024945	PAUG0054893	NULL	PALG0015907	RFEG0070936	RMAG0003588	RREG0041967	ENSSSCG00000014339	TROG0022191	ENSVVUG00000020278
ENSG00000044446	3705	ENSG00000044446	ASTG0049994	AALG0002281	ENSBTAG00000015355	CERG0031803	ENSCAFG00000012925	ENSCPOG00000011064	CPLG0015248	ENSCSAG00000014634	ESPG0053242	GKEG0066510	ENSHGLG00100015437	HLAG0039612	ENSMAUG00000001285	MFUG0055975	ENSMODG00000017109	NULL	ENSMUSG00000031295	ENSMPUG00000002957	MCHG0067288	MFIG0064901	MLAG0057990	MYUG0059285	MPIG0063879	MYSG0050681	ENSNVIG00000000195	NPRG0039874	ENSOCUG00000013782	PLAG0029856	PBRG0006973	PABG0030624	PJAG0033785	PAUG0070591	ENSPCAG00000015378	NULL	RFEG0095022	RMAG0064930	RREG0048801	ENSSSCG00000012157	TROG0033363	NULL
ENSG00000044459	4218	ENSG00000044459	ASTG0006193	AALG0006997	ENSBTAG00000001847	CERG0023395	ENSCAFG00000001566	ENSCPOG00000032617	CPLG0038780	ENSCSAG00000009297	ESPG0061559	GKEG0001412	ENSHGLG00100008307	HLAG0008530	ENSMAUG00000016827	MFUG0022067	ENSMODG00000014860	NULL	ENSMUSG00000038070	ENSMPUG00000004017	MCHG0005103	MFIG0022176	MLAG0048986	MYUG0004436	MPIG0023855	MYSG0017271	ENSNVIG00000021294	NPRG0016229	ENSOCUG00000002551	PLAG0021282	PBRG0012115	PABG0030959	PJAG0023455	PAUG0007649	ENSPCAG00000008248	PALG0012023	RFEG0034178	RMAG0060401	RREG0007846	ENSSSCG00000005178	TROG0007910	ENSVVUG00000000301
ENSG00000044524	2949	ENSG00000044524	ASTG0000686	AALG0007235	ENSBTAG00000006811	CERG0029116	ENSCAFG00000008741	ENSCPOG00000004938	CPLG0024932	ENSCSAG00000005935	NULL	NULL	ENSHGLG00100009053	HLAG0022637	ENSMAUG00000011923	MFUG0014780	ENSMODG00000016972	NULL	ENSMUSG00000052504	ENSMPUG00000008263	NULL	MFIG0031819	MLAG0005310	NULL	NULL	MYSG0025545	ENSNVIG00000003087	NULL	ENSOCUG00000010465	NULL	PBRG0011093	NULL	NULL	NULL	ENSPCAG00000004008	NULL	RFEG0030118	RMAG0015994	RREG0000968	ENSSSCG00000026130	NULL	ENSVVUG00000021494
ENSG00000044574	1962	ENSG00000044574	ASTG0017510	AALG0060885	ENSBTAG00000007662	CERG0031075	ENSCAFG00000020196	ENSCPOG00000012520	CPLG0014941	ENSCSAG00000013633	ESPG0059215	GKEG0024712	ENSHGLG00100002597	HLAG0028556	ENSMAUG00000016779	MFUG0048191	ENSMODG00000019764	MHIG0013485	ENSMUSG00000026864	ENSMPUG00000013886	MCHG0096108	MFIG0067399	MLAG0022470	MYUG0012785	MPIG0096945	MYSG0019953	ENSNVIG00000006019	NPRG0061724	ENSOCUG00000011636	PLAG0008271	PBRG0016192	PABG0025886	PJAG0039903	PAUG0008016	ENSPCAG00000014311	PALG0004241	RFEG0067342	RMAG0040717	RREG0055956	ENSSSCG00000005601	TROG0010760	ENSVVUG00000010069
ENSG00000046604	3354	ENSG00000046604	ASTG0042650	AALG0066836	ENSBTAG00000021923	CERG0015631	NULL	ENSCPOG00000038318	CPLG0024934	ENSCSAG00000017859	ESPG0018677	GKEG0058344	ENSHGLG00100004738	HLAG0031487	ENSMAUG00000018653	MFUG0039332	ENSMODG00000010945	NULL	ENSMUSG00000044393	ENSMPUG00000006935	MCHG0017697	MFIG0039073	MLAG0045534	MYUG0040022	MPIG0031886	MYSG0047937	ENSNVIG00000019460	NPRG0057800	ENSOCUG00000007355	PLAG0036212	PBRG0026466	NULL	PJAG0035883	PAUG0024828	ENSPCAG00000013460	NULL	RFEG0091529	RMAG0061297	RREG0063664	ENSSSCG00000022739	TROG0009015	ENSVVUG00000027334
ENSG00000046647	726	ENSG00000046647	ASTG0059568	AALG0012436	ENSBTAG00000010289	CERG0038102	ENSCAFG00000028737	ENSCPOG00000005933	CPLG0041966	ENSCSAG00000019423	ESPG0062176	GKEG0033638	ENSHGLG00100019025	HLAG0021674	ENSMAUG00000014430	MFUG0056040	ENSMODG00000047585	MHIG0008629	ENSMUSG00000040621	ENSMPUG00000002595	MCHG0036386	MFIG0069382	MLAG0030549	MYUG0051044	MPIG0020621	MYSG0051802	ENSNVIG00000019981	NPRG0031719	ENSOCUG00000022328	PLAG0043529	PBRG0026914	PABG0020123	PJAG0044905	PAUG0062026	ENSPCAG00000013168	PALG0010789	RFEG0037461	RMAG0053963	RREG0065246	ENSSSCG00000012127	TROG0023631	ENSVVUG00000009383
ENSG00000046651	3036	ENSG00000046651	ASTG0022329	AALG0053406	ENSBTAG00000004461	CERG0006164	ENSCAFG00000011764	ENSCPOG00000015302	CPLG0046958	ENSCSAG00000015093	ESPG0059592	GKEG0020328	ENSHGLG00100006846	HLAG0032148	ENSMAUG00000014070	MFUG0016509	ENSMODG00000017308	MHIG0003572	ENSMUSG00000040586	ENSMPUG00000002577	MCHG0055569	MFIG0021265	MLAG0015018	MYUG0007374	MPIG0020166	MYSG0012046	ENSNVIG00000019866	NPRG0043303	ENSOCUG00000022466	PLAG0038677	PBRG0022995	PABG0006295	PJAG0022587	PAUG0004592	ENSPCAG00000000084	PALG0018191	RFEG0020701	RMAG0048480	RREG0045397	ENSSSCG00000012125	TROG0033296	ENSVVUG00000008905
ENSG00000046653	984	ENSG00000046653	ASTG0007676	AALG0015506	ENSBTAG00000009260	CERG0021337	ENSCAFG00000011799	ENSCPOG00000039753	CPLG0014686	ENSCSAG00000015027	ESPG0011842	GKEG0020325	ENSHGLG00100000681	HLAG0011720	ENSMAUG00000000583	MFUG0009410	ENSMODG00000017304	NULL	ENSMUSG00000031342	ENSMPUG00000002590	MCHG0021221	MFIG0014307	MLAG0017604	MYUG0055154	MPIG0015641	MYSG0027411	ENSNVIG00000019935	NPRG0057635	NULL	PLAG0026836	PBRG0022998	NULL	PJAG0010499	PAUG0044283	ENSPCAG00000010032	NULL	RFEG0003749	RMAG0025450	RREG0013618	ENSSSCG00000012126	TROG0019102	ENSVVUG00000009361
ENSG00000046774	1119	ENSG00000046774	NULL	NULL	NULL	NULL	NULL	NULL	NULL	ENSCSAG00000000288	NULL	NULL	NULL	NULL	NULL	NULL	NULL	NULL	NULL	NULL	NULL	NULL	NULL	NULL	NULL	NULL	NULL	NULL	NULL	NULL	NULL	NULL	NULL	NULL	NULL	NULL	NULL	NULL	NULL	NULL	NULL	NULL
ENSG00000046889	4818	ENSG00000046889	NULL	AALG0026639	ENSBTAG00000022169	CERG0013694	ENSCAFG00000007620	ENSCPOG00000002807	NULL	ENSCSAG00000013937	ESPG0008119	GKEG0030151	ENSHGLG00100017364	HLAG0060151	NULL	MFUG0060324	ENSMODG00000007595	NULL	ENSMUSG00000048960	NULL	MCHG0105900	MFIG0004518	MLAG0029650	MYUG0007543	MPIG0030937	MYSG0006904	ENSNVIG00000016575	NULL	ENSOCUG00000001781	PLAG0036932	PBRG0011787	NULL	PJAG0036264	PAUG0029518	ENSPCAG00000016917	NULL	RFEG0007295	RMAG0052071	RREG0061207	ENSSSCG00000006199	NULL	ENSVVUG00000018748
ENSG00000047056	1728	ENSG00000047056	ASTG0059146	AALG0046903	ENSBTAG00000000683	CERG0035200	ENSCAFG00000005519	ENSCPOG00000010873	CPLG0007983	ENSCSAG00000014063	ESPG0026236	GKEG0087078	ENSHGLG00100013797	HLAG0019804	ENSMAUG00000015156	MFUG0052631	ENSMODG00000006325	NULL	ENSMUSG00000021147	ENSMPUG00000016222	MCHG0009146	MFIG0019837	MLAG0017820	MYUG0065646	MPIG0072181	MYSG0062493	ENSNVIG00000010147	NPRG0044319	ENSOCUG00000004466	PLAG0038913	PBRG0008508	PABG0031734	PJAG0016443	PAUG0006978	ENSPCAG00000006046	PALG0002224	RFEG0095939	RMAG0007251	RREG0044319	ENSSSCG00000029602	TROG0007909	ENSVVUG00000008508
ENSG00000047188	4290	ENSG00000047188	ASTG0033012	AALG0015575	ENSBTAG00000014099	CERG0013764	ENSCAFG00000000224	ENSCPOG00000000272	CPLG0003870	ENSCSAG00000014899	ESPG0009612	GKEG0002589	ENSHGLG00100008192	HLAG0017539	ENSMAUG00000016179	MFUG0032053	ENSMODG00000015671	NULL	ENSMUSG00000034653	ENSMPUG00000000755	MCHG0076779	MFIG0047696	MLAG0045709	MYUG0018232	MPIG0018847	MYSG0023336	ENSNVIG00000023108	NPRG0000919	ENSOCUG00000012096	PLAG0019124	PBRG0018377	PABG0034580	PJAG0037667	PAUG0050889	ENSPCAG00000007733	PALG0012799	RFEG0030191	RMAG0002318	RREG0027445	ENSSSCG00000014211	TROG0002353	ENSVVUG00000000281
ENSG00000047230	1758	ENSG00000047230	ASTG0027854	AALG0064471	ENSBTAG00000017017	CERG0030027	ENSCAFG00000012416	ENSCPOG00000013610	CPLG0010213	ENSCSAG00000014828	ESPG0023422	GKEG0046354	ENSHGLG00100000093	HLAG0017328	ENSMAUG00000017364	MFUG0046687	ENSMODG00000017176	NULL	ENSMUSG00000031360	ENSMPUG00000002753	MCHG0005868	MFIG0033630	MLAG0048081	MYUG0034231	MPIG0041640	MYSG0041592	ENSNVIG00000020576	NPRG0041694	ENSOCUG00000002738	PLAG0017115	PBRG0003526	PABG0028131	PJAG0020158	PAUG0036254	ENSPCAG00000000438	NULL	RFEG0057640	RMAG0042833	RREG0014127	ENSSSCG00000012146	TROG0024473	ENSVVUG00000014440
ENSG00000047249	1449	ENSG00000047249	ASTG0003091	AALG0036184	ENSBTAG00000003450	CERG0033111	ENSCAFG00000006947	ENSCPOG00000012174	CPLG0047063	ENSCSAG00000014698	ESPG0004093	GKEG0051560	ENSHGLG00100011108	HLAG0043035	ENSMAUG00000000363	MFUG0050818	ENSMODG00000009431	MHIG0006673	ENSMUSG00000033793	ENSMPUG00000010647	MCHG0036530	MFIG0001348	MLAG0001383	MYUG0033537	MPIG0058046	MYSG0045462	ENSNVIG00000003634	NPRG0000664	ENSOCUG00000016298	PLAG0018957	PBRG0049153	PABG0012794	PJAG0014666	PAUG0011852	ENSPCAG00000012672	PALG0007354	RFEG0018315	RMAG0056834	RREG0014937	ENSSSCG00000006263	TROG0010431	ENSVVUG00000017772
ENSG00000047315	3522	ENSG00000047315	ASTG0038830	AALG0041709	ENSBTAG00000019366	CERG0014431	ENSCAFG00000002296	ENSCPOG00000013006	CPLG0032464	ENSCSAG00000005130	ESPG0054112	GKEG0045782	ENSHGLG00100015575	HLAG0040254	ENSMAUG00000017655	MFUG0051582	ENSMODG00000020704	MHIG0003471	ENSMUSG00000029250	ENSMPUG00000004698	MCHG0109232	MFIG0042942	MLAG0031436	MYUG0044236	MPIG0046076	MYSG0049217	ENSNVIG00000015208	NPRG0044710	ENSOCUG00000016353	PLAG0006932	PBRG0012233	PABG0016329	PJAG0027255	NULL	ENSPCAG00000001554	PALG0001474	RFEG0082091	RMAG0064688	RREG0012475	ENSSSCG00000022955	TROG0027475	ENSVVUG00000005979
ENSG00000047346	3249	ENSG00000047346	ASTG0035152	AALG0023126	ENSBTAG00000024958	CERG0010434	ENSCAFG00000015862	ENSCPOG00000014708	CPLG0030722	ENSCSAG00000011540	ESPG0027767	GKEG0070607	ENSHGLG00100015516	HLAG0040684	ENSMAUG00000017090	MFUG0042633	ENSMODG00000001815	MHIG0013015	ENSMUSG00000034858	ENSMPUG00000007544	MCHG0098247	MFIG0068321	MLAG0058709	MYUG0058437	MPIG0025259	MYSG0043470	ENSNVIG00000009129	NPRG0009947	ENSOCUG00000007681	PLAG0011825	PBRG0018839	PABG0023290	PJAG0035212	PAUG0035079	ENSPCAG00000007798	NULL	RFEG0067699	RMAG0057471	RREG0055962	ENSSSCG00000004617	TROG0012296	ENSVVUG00000000015
ENSG00000047365	5112	ENSG00000047365	ASTG0030442	AALG0010497	ENSBTAG00000039922	CERG0025846	ENSCAFG00000016306	ENSCPOG00000003037	CPLG0019177	ENSCSAG00000016819	ESPG0002163	GKEG0030889	ENSHGLG00100006086	HLAG0053130	ENSMAUG00000008087	MFUG0029212	ENSMODG00000020518	NULL	ENSMUSG00000037999	ENSMPUG00000005852	MCHG0021208	MFIG0000365	MLAG0051302	MYUG0006165	MPIG0043549	MYSG0020363	ENSNVIG00000007823	NPRG0045937	ENSOCUG00000015669	PLAG0024986	PBRG0029579	PABG0007921	PJAG0020499	PAUG0027131	ENSPCAG00000008036	NULL	RFEG0022997	RMAG0030332	RREG0019319	ENSSSCG00000008768	TROG0012719	ENSVVUG00000014348
ENSG00000047410	7089	ENSG00000047410	ASTG0052029	AALG0026606	NULL	CERG0003895	ENSCAFG00000013717	ENSCPOG00000019790	CPLG0044210	ENSCSAG00000013292	ESPG0057391	GKEG0021802	ENSHGLG00100002085	HLAG0061910	ENSMAUG00000021293	MFUG0002821	ENSMODG00000011641	MHIG0004312	ENSMUSG00000006005	ENSMPUG00000012051	MCHG0058125	MFIG0072844	MLAG0056698	MYUG0064198	MPIG0020557	MYSG0034147	ENSNVIG00000009380	NPRG0060472	ENSOCUG00000012261	PLAG0021782	PBRG0017475	PABG0021992	PJAG0031666	PAUG0038435	ENSPCAG00000003656	PALG0007391	RFEG0076419	RMAG0072732	RREG0028650	ENSSSCG00000015576	TROG0031227	ENSVVUG00000010030
ENSG00000047457	3195	ENSG00000047457	ASTG0048115	AALG0031371	ENSBTAG00000012164	CERG0037229	ENSCAFG00000008324	ENSCPOG00000013015	NULL	ENSCSAG00000011475	ESPG0007860	GKEG0063290	ENSHGLG00100007717	HLAG0052107	NULL	MFUG0057037	ENSMODG00000021261	MHIG0017890	ENSMUSG00000003617	ENSMPUG00000002450	MCHG0031621	MFIG0006042	MLAG0058649	MYUG0054033	MPIG0044235	MYSG0068721	ENSNVIG00000013804	NPRG0055807	ENSOCUG00000003535	PLAG0047351	PBRG0075106	PABG0015591	PJAG0025746	PAUG0098134	ENSPCAG00000016005	NULL	RFEG0079574	RMAG0069732	RREG0066833	ENSSSCG00000011700	TROG0030383	ENSVVUG00000012074
ENSG00000047578	4854	ENSG00000047578	ASTG0058997	AALG0053761	ENSBTAG00000006129	CERG0017334	ENSCAFG00000017396	ENSCPOG00000007663	CPLG0019190	ENSCSAG00000006416	ESPG0050308	GKEG0047080	ENSHGLG00100005468	HLAG0021880	ENSMAUG00000013784	MFUG0032630	ENSMODG00000015496	MHIG0012048	ENSMUSG00000032743	ENSMPUG00000012930	MCHG0028479	MFIG0017023	MLAG0045943	MYUG0045483	MPIG0057274	MYSG0045191	ENSNVIG00000006561	NPRG0063666	ENSOCUG00000016566	PLAG0023427	PBRG0014236	PABG0006426	PJAG0013511	PAUG0053843	ENSPCAG00000005775	PALG0003661	RFEG0088083	RMAG0058243	RREG0009673	ENSSSCG00000007814	TROG0017652	ENSVVUG00000024138
ENSG00000047579	1053	ENSG00000047579	ASTG0039725	AALG0061146	ENSBTAG00000012939	CERG0037856	ENSCAFG00000009893	ENSCPOG00000009425	CPLG0020910	ENSCSAG00000007575	ESPG0064511	GKEG0064767	ENSHGLG00100002039	HLAG0049807	ENSMAUG00000000689	MFUG0038773	ENSMODG00000010762	MHIG0009167	ENSMUSG00000057531	ENSMPUG00000005421	MCHG0101829	MFIG0036826	MLAG0056426	MYUG0041831	MPIG0073636	MYSG0049462	ENSNVIG00000019818	NPRG0025635	ENSOCUG00000009767	PLAG0034733	PBRG0044965	PABG0017487	PJAG0008871	PAUG0020238	ENSPCAG00000012162	PALG0001257	RFEG0085889	RMAG0045308	RREG0014518	ENSSSCG00000001062	TROG0021356	ENSVVUG00000003410
ENSG00000047597	1332	ENSG00000047597	ASTG0008986	AALG0018010	NULL	CERG0029384	ENSCAFG00000028577	ENSCPOG00000033355	CPLG0021343	ENSCSAG00000018047	ESPG0004504	GKEG0002791	ENSHGLG00100001425	HLAG0004600	ENSMAUG00000018870	MFUG0008599	ENSMODG00000021111	NULL	ENSMUSG00000015342	ENSMPUG00000012428	MCHG0101270	MFIG0068242	MLAG0057213	MYUG0002265	MPIG0014722	MYSG0008051	ENSNVIG00000014299	NPRG0017506	ENSOCUG00000006566	PLAG0035537	PBRG0028302	PABG0027729	PJAG0019319	PAUG0032375	ENSPCAG00000015403	NULL	RFEG0029886	RMAG0014696	RREG0014115	ENSSSCG00000031868	TROG0012683	ENSVVUG00000011101
ENSG00000047617	3009	ENSG00000047617	NULL	NULL	ENSBTAG00000012246	NULL	NULL	ENSCPOG00000000909	NULL	ENSCSAG00000010915	ESPG0048066	NULL	ENSHGLG00100008545	NULL	ENSMAUG00000019932	NULL	ENSMODG00000018017	NULL	ENSMUSG00000038115	ENSMPUG00000016940	NULL	NULL	NULL	NULL	NULL	NULL	ENSNVIG00000024735	NPRG0047939	ENSOCUG00000006775	NULL	NULL	NULL	NULL	NULL	ENSPCAG00000011404	NULL	NULL	NULL	NULL	NULL	NULL	ENSVVUG00000017708
ENSG00000047621	1656	ENSG00000047621	ASTG0015717	AALG0022957	ENSBTAG00000053303	CERG0014628	ENSCAFG00000015354	ENSCPOG00000008414	CPLG0030584	ENSCSAG00000011105	ESPG0003092	GKEG0015307	ENSHGLG00100007056	HLAG0022321	NULL	MFUG0039968	ENSMODG00000018299	NULL	ENSMUSG00000030347	ENSMPUG00000009277	MCHG0072392	MFIG0021154	MLAG0007197	MYUG0010031	MPIG0076616	MYSG0034592	ENSNVIG00000004528	NPRG0027597	ENSOCUG00000001956	PLAG0062268	PBRG0003661	PABG0013960	PJAG0025788	PAUG0039208	ENSPCAG00000006611	PALG0001120	RFEG0095053	RMAG0013643	RREG0024108	ENSSSCG00000000723	TROG0003826	ENSVVUG00000017757
ENSG00000047634	987	ENSG00000047634	ASTG0021512	NULL	ENSBTAG00000017649	CERG0001861	ENSCAFG00000031673	ENSCPOG00000038636	CPLG0015177	ENSCSAG00000014776	ESPG0045201	GKEG0077932	NULL	HLAG0008473	NULL	MFUG0003195	NULL	MHIG0011947	NULL	ENSMPUG00000002840	MCHG0075394	MFIG0038701	MLAG0053636	MYUG0034964	MPIG0075054	MYSG0033129	ENSNVIG00000020836	NPRG0046282	ENSOCUG00000021853	PLAG0027811	NULL	NULL	NULL	NULL	NULL	PALG0015804	RFEG0007647	RMAG0017694	RREG0057499	ENSSSCG00000012152	NULL	NULL
ENSG00000047644	3276	ENSG00000047644	ASTG0030296	AALG0031966	ENSBTAG00000013824	CERG0023399	ENSCAFG00000011461	ENSCPOG00000012170	CPLG0008631	ENSCSAG00000015295	ESPG0053485	GKEG0021275	ENSHGLG00100012831	HLAG0049828	ENSMAUG00000006358	MFUG0039789	ENSMODG00000017437	NULL	NULL	ENSMPUG00000002486	MCHG0036328	MFIG0077811	MLAG0038367	MYUG0067444	MPIG0066954	MYSG0036851	ENSNVIG00000019080	NPRG0016535	NULL	PLAG0028962	PBRG0002209	PABG0022649	PJAG0029497	PAUG0054145	ENSPCAG00000016735	PALG0008251	RFEG0076263	RMAG0059774	RREG0065840	ENSSSCG00000012108	TROG0033277	ENSVVUG00000019038
ENSG00000047648	2922	ENSG00000047648	ASTG0030683	AALG0006567	ENSBTAG00000002626	CERG0019693	ENSCAFG00000011595	ENSCPOG00000010639	CPLG0008057	ENSCSAG00000015249	ESPG0035465	GKEG0072751	ENSHGLG00100005170	HLAG0038111	ENSMAUG00000020963	MFUG0050409	ENSMODG00000017371	NULL	ENSMUSG00000031355	ENSMPUG00000002514	MCHG0053715	MFIG0042328	MLAG0038104	MYUG0016719	MPIG0067587	MYSG0040295	ENSNVIG00000019398	NPRG0040617	NULL	PLAG0037199	PBRG0025546	PABG0028090	PJAG0022897	PAUG0051158	ENSPCAG00000006014	PALG0005555	RFEG0083821	RMAG0037063	RREG0037983	ENSSSCG00000012112	TROG0005942	ENSVVUG00000019086
ENSG00000047662	3180	ENSG00000047662	ASTG0019899	AALG0019941	ENSBTAG00000005932	CERG0005022	ENSCAFG00000015078	ENSCPOG00000012619	CPLG0037080	ENSCSAG00000016499	ESPG0004468	GKEG0023841	ENSHGLG00100004259	HLAG0024932	ENSMAUG00000021123	MFUG0005364	ENSMODG00000000804	NULL	ENSMUSG00000015879	ENSMPUG00000002280	MCHG0012887	MFIG0018355	MLAG0002261	MYUG0021285	MPIG0017834	MYSG0025423	ENSNVIG00000012028	NPRG0052565	ENSOCUG00000001582	PLAG0003022	PBRG0010138	PABG0028107	PJAG0027837	PAUG0011442	ENSPCAG00000000272	PALG0013724	RFEG0040242	RMAG0006868	RREG0026178	ENSSSCG00000026232	TROG0002761	ENSVVUG00000015510
ENSG00000047849	6891	ENSG00000047849	ASTG0050415	AALG0052232	ENSBTAG00000015839	CERG0032596	ENSCAFG00000012975	ENSCPOG00000022345	CPLG0046767	ENSCSAG00000015959	ESPG0054986	GKEG0087992	ENSHGLG00100011082	HLAG0002394	ENSMAUG00000019332	MFUG0033186	ENSMODG00000014294	MHIG0001287	ENSMUSG00000032479	ENSMPUG00000014981	MCHG0041292	MFIG0013748	MLAG0028484	MYUG0067755	MPIG0079368	MYSG0065102	ENSNVIG00000023134	NPRG0049544	ENSOCUG00000003956	PLAG0010976	PBRG0049110	PABG0029161	PJAG0043577	PAUG0095546	ENSPCAG00000002314	PALG0002757	RFEG0032563	RMAG0047280	RREG0021762	ENSSSCG00000029251	TROG0016249	ENSVVUG00000029788
ENSG00000047932	1386	ENSG00000047932	ASTG0032109	AALG0062999	ENSBTAG00000016046	CERG0011902	ENSCAFG00000000928	ENSCPOG00000010125	CPLG0017534	ENSCSAG00000016048	ESPG0006786	GKEG0001787	ENSHGLG00100002871	HLAG0014530	ENSMAUG00000007546	MFUG0046092	ENSMODG00000017803	MHIG0000130	ENSMUSG00000019861	ENSMPUG00000014330	MCHG0095088	MFIG0002469	MLAG0019162	MYUG0026563	MPIG0028067	MYSG0025032	ENSNVIG00000019395	NPRG0010700	ENSOCUG00000002627	PLAG0026697	PBRG0092451	PABG0015269	PJAG0027877	PAUG0014536	ENSPCAG00000003890	PALG0001513	RFEG0047631	RMAG0000313	RREG0006950	ENSSSCG00000004253	TROG0017542	ENSVVUG00000015918
ENSG00000047936	7041	ENSG00000047936	NULL	AALG0059686	ENSBTAG00000047600	NULL	ENSCAFG00000000923	ENSCPOG00000012998	NULL	ENSCSAG00000015976	ESPG0038016	GKEG0030444	NULL	HLAG0028827	ENSMAUG00000016942	MFUG0060407	NULL	NULL	ENSMUSG00000019893	ENSMPUG00000014298	MCHG0095122	MFIG0061308	MLAG0034645	MYUG0053163	MPIG0077977	MYSG0039771	ENSNVIG00000019446	NPRG0026928	ENSOCUG00000003205	NULL	NULL	PABG0027166	PJAG0037255	NULL	ENSPCAG00000000734	NULL	RFEG0067820	RMAG0045705	RREG0063903	ENSSSCG00000026978	NULL	ENSVVUG00000015982
ENSG00000048028	3231	ENSG00000048028	ASTG0006404	AALG0002860	ENSBTAG00000002323	CERG0005587	ENSCAFG00000013688	ENSCPOG00000001875	CPLG0038642	ENSCSAG00000002785	ESPG0001485	GKEG0037501	ENSHGLG00100003004	HLAG0024431	ENSMAUG00000008295	MFUG0018193	ENSMODG00000014180	NULL	ENSMUSG00000032267	ENSMPUG00000003904	MCHG0077115	MFIG0042861	MLAG0044113	MYUG0068372	MPIG0019487	MYSG0063098	ENSNVIG00000006761	NPRG0030077	ENSOCUG00000007441	PLAG0028268	PBRG0002351	PABG0035621	PJAG0023357	PAUG0019526	ENSPCAG00000009964	NULL	RFEG0096516	RMAG0013173	RREG0010238	ENSSSCG00000015052	TROG0030203	ENSVVUG00000016186
ENSG00000048052	3207	ENSG00000048052	ASTG0005918	AALG0022920	ENSBTAG00000003808	CERG0014005	ENSCAFG00000002498	ENSCPOG00000005468	CPLG0005904	ENSCSAG00000013537	ESPG0026154	GKEG0038905	ENSHGLG00100005123	HLAG0019083	NULL	MFUG0015286	NULL	NULL	ENSMUSG00000004698	ENSMPUG00000013952	MCHG0019598	MFIG0023108	MLAG0017015	MYUG0015008	MPIG0017775	MYSG0015481	ENSNVIG00000014244	NPRG0000240	ENSOCUG00000014444	PLAG0004857	NULL	PABG0007510	PJAG0024342	PAUG0044097	ENSPCAG00000000477	NULL	RFEG0016660	RMAG0015097	RREG0012859	ENSSSCG00000015368	NULL	ENSVVUG00000008429
ENSG00000048140	996	ENSG00000048140	ASTG0029611	AALG0038365	ENSBTAG00000017451	CERG0024572	ENSCAFG00000016638	ENSCPOG00000027369	CPLG0042861	ENSCSAG00000009192	ESPG0044297	GKEG0005928	ENSHGLG00100016387	HLAG0017200	NULL	MFUG0002159	ENSMODG00000044337	MHIG0012105	ENSMUSG00000025875	ENSMPUG00000012505	MCHG0107646	MFIG0016349	MLAG0017574	MYUG0003817	MPIG0056265	MYSG0037344	ENSNVIG00000021360	NPRG0050762	NULL	PLAG0010519	PBRG0012578	PABG0032027	PJAG0024836	PAUG0068722	NULL	PALG0006768	RFEG0001080	RMAG0060432	RREG0001006	ENSSSCG00000014051	TROG0005798	ENSVVUG00000001412
ENSG00000048162	711	ENSG00000048162	ASTG0056501	AALG0007152	ENSBTAG00000010734	CERG0036907	ENSCAFG00000016694	ENSCPOG00000026072	CPLG0043169	ENSCSAG00000009400	ESPG0032679	GKEG0038393	ENSHGLG00100011375	HLAG0039171	ENSMAUG00000015569	MFUG0016971	ENSMODG00000005214	MHIG0006203	ENSMUSG00000025869	ENSMPUG00000012552	MCHG0099857	MFIG0038824	MLAG0023009	MYUG0066903	MPIG0002623	MYSG0068955	ENSNVIG00000021573	NPRG0048196	ENSOCUG00000013171	PLAG0010485	PBRG0025131	PABG0023313	PJAG0040662	PAUG0019836	ENSPCAG00000004603	PALG0004304	RFEG0078828	RMAG0020235	RREG0032653	ENSSSCG00000033533	TROG0033267	ENSVVUG00000001697
ENSG00000048342	4860	ENSG00000048342	ASTG0024283	AALG0002012	ENSBTAG00000018638	CERG0033177	ENSCAFG00000015345	ENSCPOG00000009994	CPLG0037978	ENSCSAG00000016401	ESPG0045049	GKEG0037970	ENSHGLG00100016759	HLAG0045653	ENSMAUG00000009103	MFUG0028287	ENSMODG00000001102	NULL	ENSMUSG00000039765	ENSMPUG00000002124	MCHG0025383	MFIG0046539	MLAG0043925	MYUG0029853	MPIG0074453	MYSG0016300	ENSNVIG00000000407	NPRG0040939	ENSOCUG00000011765	PLAG0004632	PBRG0008395	PABG0031123	PJAG0013247	PAUG0069229	ENSPCAG00000010516	PALG0001073	RFEG0020534	RMAG0053449	RREG0012865	ENSSSCG00000008738	TROG0021322	ENSVVUG00000015328
ENSG00000048392	1224	ENSG00000048392	ASTG0052657	AALG0021457	ENSBTAG00000021208	CERG0018994	ENSCAFG00000000602	ENSCPOG00000011429	CPLG0018100	ENSCSAG00000011973	ESPG0020013	GKEG0030553	ENSHGLG00100004726	HLAG0025851	ENSMAUG00000018657	MFUG0059550	ENSMODG00000005993	MHIG0008082	ENSMUSG00000022292	ENSMPUG00000015147	MCHG0110305	MFIG0017896	NULL	MYUG0032611	MPIG0045443	MYSG0060448	NULL	NPRG0049663	ENSOCUG00000008545	PLAG0011523	PBRG0065350	PABG0026115	PJAG0044720	PAUG0024398	ENSPCAG00000001095	NULL	RFEG0016498	RMAG0034535	RREG0015233	ENSSSCG00000036139	TROG0006006	ENSVVUG00000013296
ENSG00000048405	1992	ENSG00000048405	ASTG0048079	AALG0049733	ENSBTAG00000020004	CERG0026405	ENSCAFG00000001733	ENSCPOG00000007495	CPLG0032367	ENSCSAG00000010217	ESPG0020009	GKEG0020973	ENSHGLG00100013074	HLAG0057368	ENSMAUG00000012345	MFUG0052266	ENSMODG00000015235	NULL	ENSMUSG00000039841	ENSMPUG00000006731	MCHG0096842	MFIG0037501	MLAG0033010	MYUG0000141	MPIG0080665	MYSG0033354	ENSNVIG00000000502	NPRG0039439	ENSOCUG00000002127	PLAG0030583	PBRG0018339	PABG0010868	PJAG0019189	PAUG0034439	ENSPCAG00000010526	PALG0014881	RFEG0087110	RMAG0010515	RREG0050625	ENSSSCG00000024157	TROG0011177	ENSVVUG00000007040
ENSG00000048462	552	ENSG00000048462	NULL	NULL	ENSBTAG00000049285	NULL	ENSCAFG00000018852	ENSCPOG00000025873	CPLG0027674	ENSCSAG00000008208	NULL	GKEG0042726	ENSHGLG00100013207	NULL	NULL	NULL	ENSMODG00000004737	NULL	ENSMUSG00000022496	ENSMPUG00000014502	NULL	NULL	MLAG0029435	NULL	NULL	NULL	ENSNVIG00000021546	NULL	ENSOCUG00000001561	NULL	NULL	NULL	NULL	PAUG0085229	ENSPCAG00000010305	NULL	RFEG0084797	RMAG0006088	RREG0051296	ENSSSCG00000032578	TROG0024874	ENSVVUG00000019344
ENSG00000048471	2439	ENSG00000048471	ASTG0056069	AALG0041463	ENSBTAG00000026371	CERG0011414	ENSCAFG00000018849	ENSCPOG00000014559	CPLG0011638	ENSCSAG00000008198	ESPG0028856	GKEG0015374	ENSHGLG00100013701	HLAG0034028	ENSMAUG00000000732	MFUG0009582	ENSMODG00000004747	MHIG0008065	ENSMUSG00000071669	ENSMPUG00000014498	MCHG0107505	MFIG0008109	MLAG0019850	MYUG0043062	MPIG0023413	MYSG0001905	ENSNVIG00000021513	NPRG0016856	ENSOCUG00000017079	PLAG0037119	PBRG0093733	PABG0017056	PJAG0043928	PAUG0028570	ENSPCAG00000016698	PALG0018016	RFEG0084799	RMAG0045554	RREG0048051	ENSSSCG00000037232	TROG0034342	ENSVVUG00000019366
ENSG00000048540	501	ENSG00000048540	NULL	NULL	NULL	NULL	NULL	NULL	NULL	NULL	NULL	NULL	NULL	NULL	NULL	NULL	NULL	NULL	NULL	NULL	NULL	NULL	NULL	NULL	NULL	NULL	NULL	NULL	NULL	NULL	NULL	NULL	NULL	NULL	NULL	NULL	NULL	NULL	NULL	NULL	NULL	NULL
ENSG00000048544	603	ENSG00000048544	ASTG0032229	AALG0012446	ENSBTAG00000015301	CERG0022703	ENSCAFG00000001633	ENSCPOG00000038656	CPLG0032502	ENSCSAG00000011412	ESPG0054458	GKEG0047535	ENSHGLG00100013006	HLAG0014369	ENSMAUG00000018141	MFUG0065778	ENSMODG00000019045	MHIG0014095	ENSMUSG00000116070	ENSMPUG00000013370	MCHG0032157	MFIG0021829	MLAG0005618	MYUG0014549	MPIG0016029	MYSG0037240	ENSNVIG00000012504	NPRG0004054	ENSOCUG00000016697	PLAG0057867	PBRG0037395	PABG0009574	PJAG0044398	PAUG0094079	ENSPCAG00000004053	PALG0002327	NULL	RMAG0054227	RREG0007222	ENSSSCG00000001638	TROG0006114	ENSVVUG00000026701
ENSG00000048545	615	ENSG00000048545	NULL	NULL	ENSBTAG00000051956	NULL	ENSCAFG00000001631	ENSCPOG00000015715	NULL	ENSCSAG00000011389	NULL	GKEG0004972	ENSHGLG00100015107	NULL	ENSMAUG00000014252	NULL	ENSMODG00000012758	NULL	ENSMUSG00000116418	ENSMPUG00000013400	NULL	NULL	NULL	NULL	NULL	MYSG0029339	ENSNVIG00000012518	NPRG0061482	ENSOCUG00000016325	PLAG0046841	PBRG0072362	NULL	NULL	NULL	NULL	NULL	NULL	NULL	NULL	ENSSSCG00000001636	NULL	ENSVVUG00000026699
ENSG00000048649	4323	ENSG00000048649	ASTG0044338	AALG0009886	ENSBTAG00000020268	CERG0030386	ENSCAFG00000004897	ENSCPOG00000005261	CPLG0013115	ENSCSAG00000003816	ESPG0024141	GKEG0037604	ENSHGLG00100013226	HLAG0008129	ENSMAUG00000009412	MFUG0007047	ENSMODG00000004917	NULL	ENSMUSG00000035623	ENSMPUG00000015940	MCHG0087605	MFIG0004076	MLAG0047511	MYUG0064825	MPIG0034644	MYSG0000711	ENSNVIG00000000888	NPRG0060782	ENSOCUG00000011923	PLAG0014038	PBRG0003107	PABG0011013	PJAG0021028	PAUG0022833	NULL	PALG0004724	RFEG0046982	RMAG0058332	RREG0005610	ENSSSCG00000014882	TROG0014077	ENSVVUG00000023532
ENSG00000048707	13164	ENSG00000048707	ASTG0028642	AALG0025050	ENSBTAG00000016080	CERG0037931	ENSCAFG00000016397	ENSCPOG00000010440	CPLG0039092	ENSCSAG00000000810	ESPG0001311	GKEG0040734	ENSHGLG00100016459	HLAG0021819	ENSMAUG00000003081	MFUG0009811	ENSMODG00000012443	MHIG0004083	ENSMUSG00000020220	ENSMPUG00000016376	MCHG0109122	MFIG0000369	MLAG0008720	MYUG0002356	MPIG0036241	MYSG0007029	ENSNVIG00000010731	NPRG0009404	ENSOCUG00000005551	PLAG0012387	PBRG0015623	PABG0016016	PJAG0013459	PAUG0029235	ENSPCAG00000017038	PALG0004895	RFEG0042289	RMAG0019598	RREG0027301	ENSSSCG00000003438	TROG0030109	ENSVVUG00000028650
ENSG00000048740	1599	ENSG00000048740	ASTG0015342	AALG0010714	ENSBTAG00000008937	CERG0011217	ENSCAFG00000004973	ENSCPOG00000012567	CPLG0027988	ENSCSAG00000013405	ESPG0007842	GKEG0019534	ENSHGLG00100010282	HLAG0005603	ENSMAUG00000009783	MFUG0006243	ENSMODG00000016763	NULL	ENSMUSG00000002107	ENSMPUG00000016406	MCHG0098696	MFIG0035925	MLAG0057167	MYUG0045548	MPIG0017687	MYSG0027051	ENSNVIG00000000292	NPRG0075575	ENSOCUG00000004961	PLAG0038160	PBRG0092068	PABG0008477	PJAG0037739	PAUG0026421	ENSPCAG00000010882	NULL	RFEG0027724	RMAG0031619	RREG0013305	ENSSSCG00000011121	NULL	ENSVVUG00000006430
ENSG00000048828	3354	ENSG00000048828	ASTG0042344	AALG0033289	ENSBTAG00000008696	CERG0008444	ENSCAFG00000002261	ENSCPOG00000001361	CPLG0010820	ENSCSAG00000007068	ESPG0049865	GKEG0011961	ENSHGLG00100009835	HLAG0031354	ENSMAUG00000019860	MFUG0033860	ENSMODG00000008789	MHIG0003676	ENSMUSG00000038014	ENSMPUG00000004428	MCHG0077851	MFIG0039852	MLAG0033825	MYUG0059581	MPIG0051764	MYSG0040954	ENSNVIG00000014946	NPRG0072045	ENSOCUG00000010598	PLAG0047194	PBRG0086347	PABG0013333	PJAG0035113	PAUG0056933	ENSPCAG00000016942	PALG0017702	RFEG0010810	RMAG0020020	RREG0006187	ENSSSCG00000008079	TROG0032930	ENSVVUG00000005683
ENSG00000048991	3300	ENSG00000048991	ASTG0005334	AALG0019580	ENSBTAG00000013302	CERG0033145	ENSCAFG00000005075	ENSCPOG00000012784	CPLG0026920	ENSCSAG00000016356	ESPG0062898	GKEG0009426	ENSHGLG00100003184	HLAG0005534	ENSMAUG00000010315	MFUG0000125	ENSMODG00000000923	MHIG0011942	ENSMUSG00000056211	ENSMPUG00000002412	MCHG0104161	MFIG0078232	MLAG0030156	MYUG0029674	MPIG0025656	MYSG0040799	ENSNVIG00000014091	NPRG0051486	ENSOCUG00000017366	PLAG0004619	PBRG0091264	PABG0011008	PJAG0014080	PAUG0025135	ENSPCAG00000006208	PALG0014917	RFEG0008599	RMAG0004748	RREG0008844	ENSSSCG00000015692	TROG0002925	ENSVVUG00000006457
ENSG00000049089	2067	ENSG00000049089	ASTG0004671	AALG0013446	NULL	CERG0006124	ENSCAFG00000002997	NULL	CPLG0034902	ENSCSAG00000001146	ESPG0009493	GKEG0034381	ENSHGLG00100002458	HLAG0015367	ENSMAUG00000008045	MFUG0013327	ENSMODG00000017617	NULL	ENSMUSG00000028626	ENSMPUG00000014148	MCHG0003276	MFIG0029992	MLAG0014352	MYUG0005660	MPIG0041611	MYSG0008077	ENSNVIG00000015312	NPRG0020390	ENSOCUG00000015838	PLAG0010445	PBRG0000492	NULL	PJAG0007659	PAUG0004057	ENSPCAG00000006315	NULL	RFEG0049722	RMAG0002848	RREG0024754	ENSSSCG00000023322	TROG0014564	ENSVVUG00000005124
ENSG00000049130	819	ENSG00000049130	ASTG0027205	NULL	ENSBTAG00000017549	CERG0019073	ENSCAFG00000006091	ENSCPOG00000031249	NULL	ENSCSAG00000003781	ESPG0029063	NULL	ENSHGLG00100016839	HLAG0033119	ENSMAUG00000016386	MFUG0045870	ENSMODG00000046786	NULL	ENSMUSG00000019966	ENSMPUG00000007604	MCHG0105386	MFIG0047433	MLAG0040223	MYUG0044446	MPIG0081500	MYSG0020346	ENSNVIG00000000305	NPRG0036099	ENSOCUG00000017687	PLAG0025266	PBRG0093879	PABG0036070	PJAG0021102	PAUG0001044	ENSPCAG00000008734	NULL	RFEG0031669	RMAG0012045	RREG0036840	ENSSSCG00000035495	TROG0021211	ENSVVUG00000011565
ENSG00000049167	1188	ENSG00000049167	ASTG0015780	NULL	ENSBTAG00000021606	CERG0030719	ENSCAFG00000007150	ENSCPOG00000004642	CPLG0007516	ENSCSAG00000016051	ESPG0003845	GKEG0032352	ENSHGLG00100007692	HLAG0019160	ENSMAUG00000015641	MFUG0012250	ENSMODG00000019590	NULL	ENSMUSG00000021694	ENSMPUG00000007355	MCHG0110928	MFIG0059028	MLAG0021639	MYUG0050122	MPIG0059228	MYSG0040870	ENSNVIG00000008166	NPRG0012270	ENSOCUG00000004519	PLAG0004059	PBRG0004758	PABG0006414	PJAG0042409	PAUG0017398	ENSPCAG00000007685	PALG0002112	RFEG0018283	RMAG0015895	RREG0063019	ENSSSCG00000016934	TROG0015499	ENSVVUG00000000470
ENSG00000049192	3351	ENSG00000049192	NULL	AALG0001398	ENSBTAG00000016963	NULL	ENSCAFG00000007352	NULL	CPLG0016044	NULL	ESPG0014983	GKEG0044649	NULL	NULL	NULL	NULL	ENSMODG00000019642	NULL	ENSMUSG00000046169	ENSMPUG00000014776	NULL	NULL	NULL	NULL	NULL	NULL	ENSNVIG00000007498	NULL	ENSOCUG00000001525	NULL	NULL	PABG0006493	NULL	NULL	ENSPCAG00000016588	NULL	NULL	NULL	NULL	ENSSSCG00000016943	NULL	NULL
ENSG00000049239	2406	ENSG00000049239	ASTG0027828	AALG0053982	ENSBTAG00000004246	CERG0007311	ENSCAFG00000019727	ENSCPOG00000038930	CPLG0022768	ENSCSAG00000000766	ESPG0058596	GKEG0032831	ENSHGLG00100013390	HLAG0053659	ENSMAUG00000021807	MFUG0062824	ENSMODG00000009247	MHIG0015323	ENSMUSG00000028980	ENSMPUG00000006296	MCHG0063685	MFIG0067822	MLAG0004178	MYUG0068245	MPIG0032893	MYSG0065261	ENSNVIG00000006474	NPRG0055329	ENSOCUG00000000798	PLAG0047470	PBRG0026080	PABG0011284	PJAG0022216	PAUG0056560	ENSPCAG00000010389	PALG0006325	RFEG0098387	RMAG0035835	RREG0065815	ENSSSCG00000034502	TROG0027974	ENSVVUG00000026224
ENSG00000049246	3630	ENSG00000049246	ASTG0017483	NULL	ENSBTAG00000051176	CERG0004759	ENSCAFG00000019666	ENSCPOG00000022169	CPLG0002789	ENSCSAG00000000754	ESPG0030120	GKEG0001659	ENSHGLG00100013022	HLAG0014490	ENSMAUG00000001119	MFUG0007520	ENSMODG00000005802	NULL	ENSMUSG00000028957	ENSMPUG00000006609	MCHG0109900	MFIG0004807	MLAG0017558	MYUG0019961	MPIG0022959	MYSG0016393	ENSNVIG00000005886	NPRG0061050	NULL	NULL	PBRG0031852	NULL	NULL	PAUG0065267	ENSPCAG00000004848	PALG0019020	RFEG0100434	RMAG0019362	RREG0039014	ENSSSCG00000028572	NULL	ENSVVUG00000026293
ENSG00000049247	417	ENSG00000049247	NULL	NULL	ENSBTAG00000048839	NULL	ENSCAFG00000048054	NULL	NULL	NULL	NULL	NULL	NULL	NULL	ENSMAUG00000001492	NULL	ENSMODG00000047454	NULL	ENSMUSG00000028963	NULL	NULL	NULL	NULL	NULL	MPIG0013777	NULL	ENSNVIG00000006004	NULL	ENSOCUG00000013161	NULL	NULL	NULL	NULL	PAUG0056149	ENSPCAG00000005035	NULL	NULL	NULL	NULL	ENSSSCG00000040531	NULL	ENSVVUG00000026288
ENSG00000049249	765	ENSG00000049249	NULL	NULL	ENSBTAG00000003313	CERG0003838	ENSCAFG00000019673	ENSCPOG00000007596	CPLG0024172	ENSCSAG00000000755	ESPG0036274	GKEG0041992	ENSHGLG00100016087	NULL	ENSMAUG00000019559	NULL	ENSMODG00000027363	NULL	ENSMUSG00000028965	ENSMPUG00000006596	NULL	NULL	NULL	NULL	NULL	MYSG0010671	ENSNVIG00000006027	NPRG0018861	ENSOCUG00000002364	NULL	NULL	NULL	NULL	PAUG0080881	ENSPCAG00000012593	NULL	RFEG0051816	NULL	NULL	ENSSSCG00000003386	NULL	ENSVVUG00000026282
ENSG00000049283	1896	ENSG00000049283	ASTG0006909	AALG0030818	ENSBTAG00000015893	CERG0036755	ENSCAFG00000017080	ENSCPOG00000020362	CPLG0017117	ENSCSAG00000005448	ESPG0031665	GKEG0066186	ENSHGLG00100008760	HLAG0034887	ENSMAUG00000009495	MFUG0044016	ENSMODG00000020907	NULL	ENSMUSG00000010080	ENSMPUG00000015482	MCHG0107729	MFIG0037374	MLAG0037774	MYUG0037745	MPIG0083096	MYSG0035569	ENSNVIG00000007933	NPRG0052591	ENSOCUG00000002719	NULL	PBRG0053428	PABG0011452	PJAG0027982	PAUG0066074	ENSPCAG00000008826	NULL	RFEG0052399	RMAG0041928	RREG0032637	ENSSSCG00000027226	TROG0009443	ENSVVUG00000004919
ENSG00000049323	5163	ENSG00000049323	ASTG0028140	AALG0047274	ENSBTAG00000019839	CERG0019515	ENSCAFG00000005843	ENSCPOG00000007011	CPLG0008259	ENSCSAG00000011791	ESPG0058469	GKEG0068983	ENSHGLG00100005529	HLAG0044219	ENSMAUG00000011311	MFUG0035588	ENSMODG00000015435	NULL	ENSMUSG00000001870	ENSMPUG00000010122	MCHG0105258	MFIG0049545	MLAG0059545	MYUG0052159	MPIG0075578	MYSG0033291	ENSNVIG00000024851	NPRG0056720	ENSOCUG00000009598	PLAG0029884	PBRG0083036	PABG0033733	PJAG0020176	PAUG0061219	ENSPCAG00000004951	PALG0006182	RFEG0069480	RMAG0053119	RREG0056270	ENSSSCG00000008510	TROG0017671	ENSVVUG00000012018
ENSG00000049449	993	ENSG00000049449	ASTG0058264	AALG0037069	ENSBTAG00000047362	CERG0010015	ENSCAFG00000007455	ENSCPOG00000033869	CPLG0024819	NULL	ESPG0026012	GKEG0046988	ENSHGLG00100011830	HLAG0013338	ENSMAUG00000003393	MFUG0033298	ENSMODG00000009625	MHIG0013773	ENSMUSG00000005973	ENSMPUG00000011298	MCHG0103486	MFIG0066325	MLAG0002612	MYUG0024349	MPIG0017166	MYSG0042509	ENSNVIG00000004807	NPRG0025721	ENSOCUG00000016268	PLAG0022622	PBRG0062656	PABG0011668	PJAG0026346	PAUG0055976	ENSPCAG00000011740	PALG0012298	RFEG0095172	RMAG0006866	RREG0028235	ENSSSCG00000013318	TROG0005700	NULL
ENSG00000049540	2358	ENSG00000049540	ASTG0005622	AALG0075686	ENSBTAG00000019517	CERG0011641	NULL	NULL	NULL	ENSCSAG00000018189	NULL	GKEG0060849	NULL	HLAG0004236	ENSMAUG00000017767	NULL	ENSMODG00000028305	NULL	NULL	ENSMPUG00000016085	NULL	NULL	NULL	NULL	NULL	NULL	NULL	NPRG0047670	ENSOCUG00000031506	NULL	NULL	NULL	NULL	NULL	ENSPCAG00000014664	NULL	NULL	RMAG0063160	RREG0010618	ENSSSCG00000025858	NULL	ENSVVUG00000024830
ENSG00000049541	1062	ENSG00000049541	ASTG0012828	AALG0034713	ENSBTAG00000018589	CERG0034368	ENSCAFG00000011962	ENSCPOG00000012351	CPLG0031281	ENSCSAG00000018199	ESPG0028767	GKEG0084868	ENSHGLG00100004327	HLAG0030252	NULL	MFUG0016712	ENSMODG00000018611	MHIG0016633	ENSMUSG00000023104	ENSMPUG00000016117	MCHG0075756	MFIG0031428	MLAG0021093	MYUG0020443	MPIG0051148	MYSG0040303	ENSNVIG00000005324	NPRG0040611	ENSOCUG00000022152	PLAG0002246	PBRG0000648	PABG0014236	PJAG0037755	PAUG0013531	ENSPCAG00000012248	PALG0013878	RFEG0069210	RMAG0013788	RREG0063067	ENSSSCG00000028504	TROG0007529	ENSVVUG00000024851
ENSG00000049618	6996	ENSG00000049618	ASTG0024925	AALG0003245	ENSBTAG00000002728	CERG0011013	ENSCAFG00000000608	ENSCPOG00000031246	CPLG0047802	ENSCSAG00000013230	ESPG0020411	GKEG0077277	ENSHGLG00100006937	HLAG0055452	ENSMAUG00000017697	MFUG0059695	ENSMODG00000008068	NULL	ENSMUSG00000069729	ENSMPUG00000005397	MCHG0094011	MFIG0048242	MLAG0056739	MYUG0067288	MPIG0034982	MYSG0017204	ENSNVIG00000008689	NPRG0049392	ENSOCUG00000008879	PLAG0021532	PBRG0031501	PABG0022441	PJAG0040056	PAUG0029788	ENSPCAG00000012896	PALG0012866	RFEG0077256	RMAG0049702	RREG0056676	ENSSSCG00000004064	TROG0029381	ENSVVUG00000007484
ENSG00000049759	3762	ENSG00000049759	ASTG0029955	AALG0055352	ENSBTAG00000005412	CERG0024682	ENSCAFG00000000116	ENSCPOG00000008618	CPLG0035104	ENSCSAG00000018158	ESPG0062670	GKEG0056423	ENSHGLG00100005821	HLAG0040630	ENSMAUG00000013017	MFUG0065353	ENSMODG00000020439	MHIG0000814	ENSMUSG00000024589	ENSMPUG00000016473	MCHG0066884	MFIG0072554	MLAG0041653	MYUG0054868	MPIG0040192	MYSG0037122	ENSNVIG00000016446	NPRG0043604	ENSOCUG00000014471	PLAG0004658	PBRG0033858	PABG0011522	PJAG0038203	PAUG0057610	ENSPCAG00000011954	PALG0013012	RFEG0073225	RMAG0036532	RREG0049983	ENSSSCG00000004919	TROG0018754	ENSVVUG00000015651
ENSG00000049768	1368	ENSG00000049768	ASTG0019179	AALG0030586	ENSBTAG00000013279	NULL	ENSCAFG00000015934	ENSCPOG00000006945	NULL	ENSCSAG00000012845	NULL	NULL	ENSHGLG00100009605	NULL	ENSMAUG00000016148	NULL	NULL	NULL	ENSMUSG00000039521	ENSMPUG00000014054	NULL	MFIG0046408	MLAG0047275	MYUG0051042	MPIG0045104	MYSG0029528	ENSNVIG00000008122	NPRG0018275	ENSOCUG00000010135	NULL	NULL	NULL	NULL	NULL	ENSPCAG00000012515	PALG0000308	RFEG0093621	NULL	RREG0060535	ENSSSCG00000012300	NULL	ENSVVUG00000017977
ENSG00000049769	2397	ENSG00000049769	ASTG0001641	AALG0027346	ENSBTAG00000021100	CERG0021954	ENSCAFG00000015938	ENSCPOG00000014516	CPLG0020522	ENSCSAG00000012839	ESPG0006031	GKEG0058880	ENSHGLG00100012224	HLAG0009066	ENSMAUG00000009301	MFUG0024132	ENSMODG00000027767	NULL	ENSMUSG00000039556	ENSMPUG00000014063	MCHG0104323	MFIG0014707	MLAG0047164	MYUG0026516	MPIG0027017	MYSG0003968	ENSNVIG00000008233	NPRG0019808	NULL	PLAG0009437	PBRG0025283	PABG0006522	PJAG0018836	PAUG0026237	ENSPCAG00000012562	PALG0012988	RFEG0041225	RMAG0031832	RREG0022326	ENSSSCG00000022584	TROG0020909	ENSVVUG00000017990
ENSG00000049860	1668	ENSG00000049860	ASTG0002820	AALG0017176	ENSBTAG00000015512	CERG0014303	NULL	ENSCPOG00000006324	CPLG0015588	ENSCSAG00000015476	ESPG0053757	GKEG0003777	ENSHGLG00100011821	HLAG0027939	ENSMAUG00000014888	MFUG0040564	ENSMODG00000001872	MHIG0017403	ENSMUSG00000021665	ENSMPUG00000005816	MCHG0065229	MFIG0040150	MLAG0027818	MYUG0040150	MPIG0088205	MYSG0037054	NULL	NPRG0055477	ENSOCUG00000005341	PLAG0050179	PBRG0019298	PABG0017720	PJAG0020191	PAUG0059865	NULL	PALG0018406	RFEG0088839	RMAG0043699	RREG0044908	ENSSSCG00000014073	TROG0018177	ENSVVUG00000008496
ENSG00000049883	1164	ENSG00000049883	ASTG0042744	AALG0001345	ENSBTAG00000014675	CERG0016364	ENSCAFG00000007982	ENSCPOG00000040168	CPLG0006292	ENSCSAG00000015623	ESPG0010360	GKEG0039399	ENSHGLG00100015419	HLAG0017898	ENSMAUG00000020253	MFUG0019544	ENSMODG00000049464	NULL	ENSMUSG00000021650	ENSMPUG00000014401	MCHG0054666	MFIG0070576	MLAG0061405	MYUG0013697	MPIG0058441	MYSG0047596	ENSNVIG00000014328	NPRG0040644	NULL	PLAG0023771	PBRG0047663	PABG0016314	PJAG0038300	PAUG0001274	ENSPCAG00000006806	PALG0004460	RFEG0030058	RMAG0027382	RREG0042268	ENSSSCG00000016975	TROG0027904	ENSVVUG00000007299
ENSG00000050030	4548	ENSG00000050030	ASTG0017695	AALG0007726	ENSBTAG00000000300	CERG0028220	ENSCAFG00000017206	ENSCPOG00000014831	CPLG0031687	ENSCSAG00000011002	ESPG0022495	GKEG0021244	ENSHGLG00100000161	HLAG0014341	ENSMAUG00000000882	MFUG0005218	ENSMODG00000039979	NULL	ENSMUSG00000046449	ENSMPUG00000001988	MCHG0083959	MFIG0027595	MLAG0015788	MYUG0028477	MPIG0002199	MYSG0006577	ENSNVIG00000024794	NPRG0063149	ENSOCUG00000008722	PLAG0016179	PBRG0026831	PABG0019530	NULL	PAUG0028586	ENSPCAG00000002446	NULL	RFEG0049452	RMAG0037033	RREG0000982	ENSSSCG00000035689	NULL	ENSVVUG00000024736
ENSG00000050130	975	ENSG00000050130	ASTG0029624	AALG0018044	ENSBTAG00000003371	NULL	ENSCAFG00000015564	ENSCPOG00000014480	CPLG0023399	ENSCSAG00000014311	ESPG0026006	NULL	ENSHGLG00100002649	HLAG0045815	ENSMAUG00000013918	MFUG0040963	ENSMODG00000043526	MHIG0012775	ENSMUSG00000005078	ENSMPUG00000006232	MCHG0076137	MFIG0003905	MLAG0058759	MYUG0031584	MPIG0033064	MYSG0008054	ENSNVIG00000006023	NPRG0022691	ENSOCUG00000025085	PLAG0035569	PBRG0026847	PABG0018143	PJAG0008992	PAUG0040208	ENSPCAG00000006091	PALG0002214	RFEG0099176	RMAG0015122	RREG0011279	ENSSSCG00000034798	TROG0019820	ENSVVUG00000029519
ENSG00000050165	1092	ENSG00000050165	ASTG0014885	AALG0011648	ENSBTAG00000004275	CERG0035812	ENSCAFG00000007845	ENSCPOG00000006479	CPLG0026475	ENSCSAG00000004664	ESPG0006307	GKEG0010248	ENSHGLG00100002096	HLAG0001384	ENSMAUG00000019741	MFUG0015213	ENSMODG00000008513	MHIG0009998	ENSMUSG00000030772	ENSMPUG00000013009	MCHG0074964	MFIG0033466	MLAG0007216	MYUG0058216	MPIG0015467	MYSG0018147	ENSNVIG00000004829	NPRG0056875	ENSOCUG00000004841	PLAG0018133	PBRG0023610	PABG0014253	PJAG0004517	PAUG0043114	ENSPCAG00000009088	PALG0001751	RFEG0037229	RMAG0007292	RREG0011181	ENSSSCG00000013401	TROG0002375	ENSVVUG00000025251
ENSG00000050327	4791	ENSG00000050327	ASTG0043967	AALG0057728	ENSBTAG00000001815	CERG0034078	ENSCAFG00000003503	ENSCPOG00000005495	CPLG0027135	ENSCSAG00000007100	ESPG0055419	GKEG0048244	ENSHGLG00100006874	HLAG0047590	ENSMAUG00000001146	MFUG0046120	ENSMODG00000001635	MHIG0009623	ENSMUSG00000033542	ENSMPUG00000007058	MCHG0051802	MFIG0035547	MLAG0030842	MYUG0050600	MPIG0063532	MYSG0051302	ENSNVIG00000024776	NPRG0060681	ENSOCUG00000025879	PLAG0061915	PBRG0052333	PABG0026657	PJAG0025278	PAUG0071828	ENSPCAG00000012691	NULL	RFEG0075958	RMAG0019884	RREG0043315	ENSSSCG00000022525	TROG0026766	ENSVVUG00000016332
ENSG00000050344	2082	ENSG00000050344	ASTG0053881	AALG0003299	ENSBTAG00000004136	CERG0011290	ENSCAFG00000002865	ENSCPOG00000037483	CPLG0012526	ENSCSAG00000014168	ESPG0018659	GKEG0005519	ENSHGLG00100004565	HLAG0035808	ENSMAUG00000008270	MFUG0048772	NULL	MHIG0010183	ENSMUSG00000029832	ENSMPUG00000004526	MCHG0022814	MFIG0064126	MLAG0032678	MYUG0040425	MPIG0008948	NULL	ENSNVIG00000012449	NULL	ENSOCUG00000003140	PLAG0035074	PBRG0021788	PABG0010727	PJAG0012458	PAUG0033663	ENSPCAG00000006292	PALG0016853	RFEG0065251	RMAG0035501	RREG0037518	ENSSSCG00000026894	TROG0025856	ENSVVUG00000000512
ENSG00000050393	1077	ENSG00000050393	ASTG0040012	AALG0054774	ENSBTAG00000001475	CERG0016454	ENSCAFG00000009857	ENSCPOG00000014899	CPLG0038771	ENSCSAG00000007553	NULL	GKEG0092471	ENSHGLG00100003408	HLAG0002820	NULL	MFUG0025513	ENSMODG00000050404	NULL	ENSMUSG00000021371	ENSMPUG00000000698	MCHG0047363	MFIG0042336	MLAG0050168	MYUG0057492	MPIG0067181	MYSG0024368	ENSNVIG00000019906	NPRG0006555	ENSOCUG00000007261	PLAG0053826	PBRG0041895	PABG0023379	PJAG0043184	PAUG0076235	ENSPCAG00000000818	PALG0002438	RFEG0079991	RMAG0074064	RREG0018671	ENSSSCG00000001057	TROG0012228	ENSVVUG00000003646
ENSG00000050405	2280	ENSG00000050405	ASTG0042758	AALG0002521	ENSBTAG00000012342	CERG0030749	ENSCAFG00000008230	ENSCPOG00000000521	CPLG0012095	ENSCSAG00000005975	ESPG0033868	GKEG0083469	ENSHGLG00100016928	HLAG0060695	ENSMAUG00000011493	MFUG0050076	ENSMODG00000040534	MHIG0005344	ENSMUSG00000023022	ENSMPUG00000014253	MCHG0054548	MFIG0060095	MLAG0042520	MYUG0031856	MPIG0040411	MYSG0034962	ENSNVIG00000005697	NPRG0007829	ENSOCUG00000012851	PLAG0020758	PBRG0093508	PABG0010745	PJAG0022733	PAUG0051344	ENSPCAG00000006159	PALG0012665	RFEG0054349	RMAG0069618	RREG0032622	ENSSSCG00000032269	TROG0025858	ENSVVUG00000024665
ENSG00000050426	1119	ENSG00000050426	NULL	NULL	ENSBTAG00000010924	NULL	ENSCAFG00000007872	ENSCPOG00000007913	CPLG0030588	ENSCSAG00000005918	ESPG0001378	GKEG0040923	ENSHGLG00100019017	HLAG0006644	ENSMAUG00000012925	MFUG0038632	NULL	NULL	ENSMUSG00000037353	ENSMPUG00000005364	MCHG0096386	MFIG0078131	MLAG0025693	MYUG0035281	MPIG0080659	MYSG0024518	ENSNVIG00000005163	NPRG0056222	ENSOCUG00000009014	NULL	PBRG0061883	PABG0010267	PJAG0035634	PAUG0040974	ENSPCAG00000014084	NULL	RFEG0024857	RMAG0052307	RREG0050533	ENSSSCG00000032096	TROG0014834	ENSVVUG00000027690
ENSG00000050438	3279	ENSG00000050438	ASTG0003412	NULL	ENSBTAG00000017950	CERG0022138	ENSCAFG00000007728	ENSCPOG00000015647	CPLG0021455	ENSCSAG00000005876	ESPG0022348	GKEG0016816	ENSHGLG00100018446	HLAG0006709	ENSMAUG00000013884	MFUG0000616	NULL	NULL	ENSMUSG00000023032	ENSMPUG00000007884	MCHG0095191	MFIG0026930	MLAG0007440	MYUG0023465	MPIG0019186	MYSG0019551	ENSNVIG00000004799	NPRG0007368	ENSOCUG00000016152	PLAG0033964	PBRG0008594	PABG0007021	NULL	PAUG0009671	NULL	NULL	RFEG0040903	RMAG0025749	RREG0023168	ENSSSCG00000028060	NULL	ENSVVUG00000027720
ENSG00000050555	4725	ENSG00000050555	ASTG0015861	AALG0036306	ENSBTAG00000017473	CERG0032319	ENSCAFG00000019927	ENSCPOG00000004395	NULL	ENSCSAG00000014800	ESPG0029170	GKEG0005833	ENSHGLG00100011500	HLAG0044228	NULL	MFUG0049626	ENSMODG00000012155	NULL	ENSMUSG00000026840	ENSMPUG00000012628	MCHG0101254	MFIG0005856	MLAG0040670	MYUG0048876	MPIG0036743	MYSG0003421	ENSNVIG00000017786	NPRG0022611	NULL	PLAG0020845	PBRG0060604	NULL	PJAG0022310	PAUG0025402	ENSPCAG00000009259	NULL	RFEG0057593	RMAG0023304	RREG0039560	ENSSSCG00000005710	TROG0016788	ENSVVUG00000027684
ENSG00000050628	1275	ENSG00000050628	ASTG0032428	AALG0036399	ENSBTAG00000019230	CERG0029390	NULL	ENSCPOG00000002783	NULL	ENSCSAG00000001378	ESPG0041436	GKEG0066270	ENSHGLG00100014773	HLAG0042611	ENSMAUG00000011005	MFUG0051007	ENSMODG00000003176	MHIG0008236	ENSMUSG00000040016	ENSMPUG00000000913	MCHG0035806	MFIG0066322	MLAG0029456	MYUG0043475	MPIG0064807	MYSG0041979	ENSNVIG00000010874	NPRG0003444	ENSOCUG00000004633	PLAG0015350	PBRG0003474	PABG0026043	PJAG0021310	PAUG0081088	ENSPCAG00000015103	NULL	RFEG0090162	RMAG0043082	RREG0039194	ENSSSCG00000003788	TROG0018408	ENSVVUG00000007145
ENSG00000050730	1128	ENSG00000050730	ASTG0044236	NULL	ENSBTAG00000047107	NULL	ENSCAFG00000004160	ENSCPOG00000003813	CPLG0024948	ENSCSAG00000003720	NULL	GKEG0063755	ENSHGLG00100006156	HLAG0028098	ENSMAUG00000007890	NULL	NULL	NULL	ENSMUSG00000044162	ENSMPUG00000017413	MCHG0062875	NULL	NULL	MYUG0068774	NULL	NULL	ENSNVIG00000013062	NPRG0019368	ENSOCUG00000001973	PLAG0000944	NULL	NULL	NULL	NULL	ENSPCAG00000006722	PALG0016985	RFEG0092369	RMAG0072401	RREG0040072	ENSSSCG00000009100	NULL	ENSVVUG00000013240
ENSG00000050748	1272	ENSG00000050748	ASTG0005498	AALG0010726	ENSBTAG00000004709	CERG0007366	ENSCAFG00000000395	ENSCPOG00000013948	CPLG0044271	ENSCSAG00000008264	ESPG0060584	GKEG0022300	ENSHGLG00100005570	NULL	ENSMAUG00000017175	MFUG0045184	ENSMODG00000003946	MHIG0013699	ENSMUSG00000020366	ENSMPUG00000000593	NULL	MFIG0074004	MLAG0061447	MYUG0044221	NULL	NULL	ENSNVIG00000010230	NPRG0053404	ENSOCUG00000015542	NULL	PBRG0028353	NULL	PJAG0025829	PAUG0065540	NULL	PALG0012544	RFEG0070471	RMAG0040628	RREG0062071	ENSSSCG00000014010	TROG0005608	ENSVVUG00000026948
ENSG00000050767	1620	ENSG00000050767	ASTG0015382	AALG0007287	ENSBTAG00000013183	CERG0017071	ENSCAFG00000000246	NULL	CPLG0000458	NULL	ESPG0059777	GKEG0012472	ENSHGLG00100017555	HLAG0016844	NULL	MFUG0009734	ENSMODG00000004172	NULL	ENSMUSG00000063564	ENSMPUG00000000738	MCHG0058097	MFIG0038703	MLAG0027870	MYUG0035674	MPIG0060015	MYSG0011004	ENSNVIG00000023192	NPRG0014297	ENSOCUG00000003217	PLAG0027918	PBRG0043405	PABG0030085	PJAG0043807	PAUG0006580	ENSPCAG00000006889	PALG0006770	RFEG0085105	RMAG0013893	RREG0006732	ENSSSCG00000014029	NULL	NULL
ENSG00000050820	2748	ENSG00000050820	ASTG0057988	AALG0070422	ENSBTAG00000012002	CERG0024694	ENSCAFG00000020081	ENSCPOG00000014590	CPLG0005146	ENSCSAG00000003690	ESPG0007208	GKEG0014240	ENSHGLG00100010845	HLAG0061149	ENSMAUG00000022261	MFUG0000657	NULL	MHIG0003655	ENSMUSG00000031955	ENSMPUG00000009934	MCHG0008067	MFIG0033467	MLAG0012215	MYUG0036787	MPIG0010079	MYSG0021957	ENSNVIG00000019276	NPRG0062564	ENSOCUG00000015992	PLAG0010275	PBRG0058123	PABG0030894	PJAG0036097	PAUG0016273	ENSPCAG00000016658	PALG0010750	RFEG0055215	RMAG0031170	RREG0019559	ENSSSCG00000028878	TROG0016181	ENSVVUG00000024311
ENSG00000051009	2958	ENSG00000051009	ASTG0034868	AALG0061613	ENSBTAG00000020515	CERG0032257	ENSCAFG00000006378	ENSCPOG00000007380	CPLG0026491	ENSCSAG00000004304	ESPG0060738	GKEG0018415	ENSHGLG00100011580	HLAG0047053	ENSMAUG00000020576	MFUG0024422	ENSMODG00000018593	MHIG0018357	ENSMUSG00000044465	ENSMPUG00000005820	MCHG0065268	MFIG0035514	MLAG0057443	MYUG0058514	MPIG0060236	MYSG0027756	ENSNVIG00000001374	NPRG0011708	ENSOCUG00000007791	PLAG0063127	PBRG0004601	PABG0020382	PJAG0039932	PAUG0053536	ENSPCAG00000004859	PALG0015625	RFEG0085916	RMAG0057648	RREG0026729	ENSSSCG00000014632	TROG0019289	ENSVVUG00000024385
ENSG00000051108	1173	ENSG00000051108	ASTG0058493	AALG0063129	ENSBTAG00000016896	CERG0008735	ENSCAFG00000008980	ENSCPOG00000030302	CPLG0047662	ENSCSAG00000004966	ESPG0041586	GKEG0090166	ENSHGLG00100001448	HLAG0026369	ENSMAUG00000016923	MFUG0034370	ENSMODG00000013465	MHIG0003142	ENSMUSG00000031770	ENSMPUG00000004141	MCHG0036033	MFIG0070122	MLAG0058539	MYUG0034740	MPIG0085159	MYSG0055830	ENSNVIG00000016021	NPRG0045529	ENSOCUG00000010054	PLAG0056186	PBRG0027385	PABG0016694	PJAG0040200	PAUG0095690	ENSPCAG00000014354	PALG0013050	RFEG0068635	RMAG0028785	RREG0038804	ENSSSCG00000040663	TROG0016001	ENSVVUG00000023381
ENSG00000051128	1083	ENSG00000051128	ASTG0023939	AALG0040794	ENSBTAG00000000813	CERG0022768	ENSCAFG00000014475	ENSCPOG00000004565	CPLG0045074	ENSCSAG00000005233	ESPG0062829	GKEG0017473	ENSHGLG00100006428	HLAG0028450	ENSMAUG00000014150	MFUG0012588	ENSMODG00000003771	NULL	ENSMUSG00000003573	ENSMPUG00000015484	MCHG0071728	MFIG0004411	MLAG0012282	MYUG0061396	MPIG0017081	MYSG0037838	ENSNVIG00000020032	NPRG0051347	NULL	PLAG0039510	PBRG0059259	PABG0033196	PJAG0007439	PAUG0066232	ENSPCAG00000002267	PALG0017766	RFEG0071437	RMAG0056615	RREG0010559	ENSSSCG00000013919	TROG0011533	ENSVVUG00000007758
ENSG00000051180	1020	ENSG00000051180	NULL	AALG0006287	ENSBTAG00000002918	CERG0016570	ENSCAFG00000009220	ENSCPOG00000014105	CPLG0017984	ENSCSAG00000007549	ESPG0021503	GKEG0065677	ENSHGLG00100007402	NULL	NULL	MFUG0049502	ENSMODG00000000268	NULL	ENSMUSG00000027323	ENSMPUG00000008548	MCHG0023305	MFIG0072792	MLAG0048263	MYUG0060861	MPIG0076590	MYSG0054714	ENSNVIG00000016971	NPRG0034423	ENSOCUG00000016909	NULL	PBRG0043231	PABG0008185	PJAG0033854	PAUG0025901	ENSPCAG00000000327	PALG0011037	NULL	RMAG0075915	RREG0065983	ENSSSCG00000004766	TROG0022693	ENSVVUG00000026593
ENSG00000051341	8175	ENSG00000051341	NULL	AALG0039487	ENSBTAG00000001920	CERG0029049	ENSCAFG00000011479	NULL	CPLG0028917	ENSCSAG00000007239	ESPG0013075	GKEG0040292	ENSHGLG00100013873	HLAG0025144	ENSMAUG00000015080	MFUG0020004	ENSMODG00000018252	NULL	ENSMUSG00000034206	ENSMPUG00000004980	NULL	MFIG0019298	MLAG0058865	NULL	NULL	NULL	ENSNVIG00000007713	NPRG0034979	ENSOCUG00000008077	PLAG0023605	PBRG0093930	PABG0028149	PJAG0044216	NULL	ENSPCAG00000007383	NULL	RFEG0000918	RMAG0045614	RREG0030669	ENSSSCG00000036613	TROG0023929	ENSVVUG00000022390
ENSG00000051382	3210	ENSG00000051382	ASTG0039375	AALG0036735	ENSBTAG00000006909	CERG0009280	ENSCAFG00000007579	ENSCPOG00000000884	CPLG0046702	ENSCSAG00000011123	ESPG0017873	GKEG0077921	ENSHGLG00100010427	HLAG0044208	ENSMAUG00000006981	MFUG0052751	ENSMODG00000018581	MHIG0007251	ENSMUSG00000032462	ENSMPUG00000009122	MCHG0038148	MFIG0037672	MLAG0007888	MYUG0043312	MPIG0041587	MYSG0020340	ENSNVIG00000006591	NPRG0022194	ENSOCUG00000004899	PLAG0015530	PBRG0023298	PABG0022800	PJAG0015532	PAUG0026848	ENSPCAG00000008962	PALG0016077	RFEG0076217	RMAG0050484	RREG0045049	ENSSSCG00000021203	TROG0033973	ENSVVUG00000026537
ENSG00000051523	630	ENSG00000051523	ASTG0007785	AALG0008252	ENSBTAG00000051907	CERG0012067	ENSCAFG00000019881	ENSCPOG00000001019	CPLG0041020	ENSCSAG00000003057	ESPG0036251	GKEG0092715	ENSHGLG00100003741	HLAG0039602	ENSMAUG00000020568	MFUG0037847	ENSMODG00000004220	MHIG0009655	ENSMUSG00000006519	ENSMPUG00000008126	MCHG0003860	MFIG0055519	MLAG0061400	MYUG0054775	MPIG0016957	MYSG0048374	ENSNVIG00000008678	NPRG0032653	NULL	PLAG0019430	PBRG0057848	PABG0025174	PJAG0038632	PAUG0062488	ENSPCAG00000010061	PALG0005123	RFEG0064647	RMAG0020303	RREG0031820	ENSSSCG00000031493	TROG0025233	ENSVVUG00000003220
ENSG00000051596	1053	ENSG00000051596	ASTG0047604	AALG0017460	ENSBTAG00000035174	CERG0019420	ENSCAFG00000014320	ENSCPOG00000025805	CPLG0031018	ENSCSAG00000009454	ESPG0019215	GKEG0091577	ENSHGLG00100013354	HLAG0023249	ENSMAUG00000011225	MFUG0041607	ENSMODG00000005339	MHIG0017442	ENSMUSG00000025872	ENSMPUG00000012598	MCHG0054742	MFIG0008339	MLAG0047220	MYUG0009995	MPIG0076748	MYSG0033910	ENSNVIG00000021714	NPRG0064132	ENSOCUG00000016387	PLAG0001003	PBRG0014313	PABG0034078	PJAG0035255	PAUG0080493	ENSPCAG00000016136	PALG0014927	RFEG0076931	RMAG0062283	RREG0053049	ENSSSCG00000014061	TROG0019805	ENSVVUG00000001834
ENSG00000051620	615	ENSG00000051620	ASTG0015206	AALG0044727	ENSBTAG00000000243	CERG0021654	ENSCAFG00000000274	ENSCPOG00000039941	CPLG0005034	ENSCSAG00000017008	ESPG0051124	GKEG0018887	ENSHGLG00100001978	HLAG0009263	ENSMAUG00000022054	MFUG0053766	ENSMODG00000017398	MHIG0011599	ENSMUSG00000019853	ENSMPUG00000014882	MCHG0091043	MFIG0013445	MLAG0037116	MYUG0028163	MPIG0055632	MYSG0037726	ENSNVIG00000019332	NPRG0044956	ENSOCUG00000013425	PLAG0039115	PBRG0049256	PABG0008718	PJAG0012958	PAUG0026472	ENSPCAG00000003132	PALG0003466	RFEG0018026	RMAG0043953	RREG0009190	ENSSSCG00000004150	TROG0028222	ENSVVUG00000002586
ENSG00000051825	3549	ENSG00000051825	ASTG0029133	AALG0008429	ENSBTAG00000008470	CERG0036072	ENSCAFG00000007524	ENSCPOG00000011686	CPLG0028593	ENSCSAG00000002071	ESPG0049537	GKEG0039553	ENSHGLG00100017885	HLAG0014720	ENSMAUG00000015087	MFUG0033970	ENSMODG00000012441	NULL	ENSMUSG00000038126	ENSMPUG00000001684	MCHG0101590	MFIG0017095	MLAG0021565	MYUG0004465	MPIG0026799	MYSG0004521	ENSNVIG00000021002	NPRG0024088	ENSOCUG00000002411	PLAG0038111	PBRG0023821	PABG0026695	PJAG0026847	PAUG0001352	ENSPCAG00000016060	PALG0016989	RFEG0097472	RMAG0055562	RREG0024088	ENSSSCG00000009779	TROG0001948	ENSVVUG00000027817
ENSG00000052126	3846	ENSG00000052126	ASTG0012926	AALG0020937	ENSBTAG00000017571	CERG0012610	ENSCAFG00000012478	ENSCPOG00000035047	CPLG0041758	ENSCSAG00000008097	ESPG0001074	GKEG0005371	ENSHGLG00100019024	HLAG0022712	ENSMAUG00000021190	MFUG0025865	ENSMODG00000017872	MHIG0016675	ENSMUSG00000030231	ENSMPUG00000011425	MCHG0104867	MFIG0025433	MLAG0021025	MYUG0027411	MPIG0029897	MYSG0020203	ENSNVIG00000002094	NPRG0057329	ENSOCUG00000016584	PLAG0025765	PBRG0022098	PABG0015625	PJAG0035029	PAUG0006199	ENSPCAG00000016101	PALG0006412	RFEG0034400	RMAG0018550	RREG0021716	ENSSSCG00000000588	TROG0010979	ENSVVUG00000002046
ENSG00000052344	1029	ENSG00000052344	ASTG0034665	AALG0054008	ENSBTAG00000016973	CERG0028461	ENSCAFG00000031655	ENSCPOG00000034857	CPLG0016120	ENSCSAG00000005726	ESPG0003661	GKEG0048040	ENSHGLG00100014804	HLAG0040073	ENSMAUG00000010502	NULL	ENSMODG00000001874	MHIG0000719	ENSMUSG00000030800	NULL	MCHG0088713	MFIG0049765	MLAG0046040	MYUG0054488	MPIG0082447	MYSG0068146	ENSNVIG00000024934	NPRG0039284	ENSOCUG00000002306	PLAG0054715	PBRG0093809	PABG0006961	PJAG0032109	PAUG0051720	ENSPCAG00000007611	NULL	RFEG0064157	RMAG0043659	RREG0039526	ENSSSCG00000038600	TROG0011011	ENSVVUG00000027779
ENSG00000052723	633	ENSG00000052723	ASTG0050295	AALG0065783	ENSBTAG00000015977	CERG0026562	ENSCAFG00000028884	ENSCPOG00000007406	CPLG0011692	ENSCSAG00000001660	ESPG0056587	GKEG0084910	ENSHGLG00100019321	HLAG0029015	ENSMAUG00000012482	MFUG0000038	ENSMODG00000004700	NULL	ENSMUSG00000027854	ENSMPUG00000005771	MCHG0064280	MFIG0013500	MLAG0060350	MYUG0041672	MPIG0029749	MYSG0050860	ENSNVIG00000005702	NPRG0059676	ENSOCUG00000016457	PLAG0032052	PBRG0024209	PABG0035653	PJAG0042117	PAUG0010918	ENSPCAG00000001607	PALG0011290	RFEG0057686	RMAG0025923	RREG0051973	ENSSSCG00000006751	TROG0010093	ENSVVUG00000009899
ENSG00000052749	3891	ENSG00000052749	ASTG0004805	AALG0075477	ENSBTAG00000002191	CERG0027761	ENSCAFG00000009043	ENSCPOG00000004215	CPLG0020125	ENSCSAG00000005877	ESPG0014193	GKEG0026866	ENSHGLG00100015110	HLAG0018607	ENSMAUG00000020743	MFUG0006956	ENSMODG00000004315	MHIG0015642	ENSMUSG00000035049	ENSMPUG00000017046	MCHG0089237	MFIG0045016	MLAG0005017	MYUG0040213	MPIG0029662	MYSG0058927	ENSNVIG00000020453	NPRG0022561	ENSOCUG00000005662	PLAG0020466	PBRG0035135	PABG0014823	PJAG0016380	PAUG0040245	ENSPCAG00000008967	PALG0010067	RFEG0032944	RMAG0041583	RREG0019670	ENSSSCG00000010514	TROG0024590	ENSVVUG00000023168
ENSG00000052795	3342	ENSG00000052795	ASTG0058426	AALG0016777	ENSBTAG00000011970	CERG0017456	ENSCAFG00000008700	ENSCPOG00000009597	CPLG0004553	ENSCSAG00000003207	ESPG0003168	GKEG0032408	ENSHGLG00100002808	HLAG0034072	ENSMAUG00000000810	MFUG0036006	ENSMODG00000002053	MHIG0007973	ENSMUSG00000061175	ENSMPUG00000018110	MCHG0088300	MFIG0061514	MLAG0026963	MYUG0066628	MPIG0003640	MYSG0065355	ENSNVIG00000011354	NPRG0047877	ENSOCUG00000006859	PLAG0013163	PBRG0017107	PABG0016541	PJAG0028561	PAUG0019744	NULL	PALG0000444	RFEG0006518	RMAG0043216	RREG0009851	ENSSSCG00000031175	TROG0008118	ENSVVUG00000021066
ENSG00000052802	879	ENSG00000052802	ASTG0008661	AALG0010478	ENSBTAG00000003068	NULL	ENSCAFG00000047802	ENSCPOG00000005831	CPLG0007061	ENSCSAG00000003174	ESPG0059164	NULL	ENSHGLG00100003745	NULL	ENSMAUG00000012095	NULL	ENSMODG00000002349	NULL	ENSMUSG00000031604	NULL	NULL	NULL	NULL	NULL	NULL	NULL	ENSNVIG00000022952	NULL	ENSOCUG00000003769	PLAG0032365	NULL	NULL	NULL	NULL	ENSPCAG00000013175	PALG0003325	NULL	NULL	NULL	ENSSSCG00000008857	NULL	ENSVVUG00000022387
ENSG00000052841	3423	ENSG00000052841	ASTG0016736	AALG0031601	ENSBTAG00000031299	CERG0035411	ENSCAFG00000006730	ENSCPOG00000013524	CPLG0016390	ENSCSAG00000005526	ESPG0007686	GKEG0007837	ENSHGLG00100003954	HLAG0003660	ENSMAUG00000010822	MFUG0020968	ENSMODG00000019858	MHIG0006589	ENSMUSG00000027194	ENSMPUG00000006164	MCHG0101468	MFIG0014531	MLAG0015394	MYUG0045880	MPIG0017102	MYSG0038641	ENSNVIG00000013621	NPRG0040317	ENSOCUG00000014674	PLAG0027141	PBRG0059938	PABG0007020	PJAG0034610	PAUG0014688	ENSPCAG00000002568	PALG0001435	RFEG0038774	RMAG0008735	RREG0004783	ENSSSCG00000013284	TROG0004724	ENSVVUG00000017334
ENSG00000052850	1233	ENSG00000052850	NULL	NULL	ENSBTAG00000027563	CERG0035019	ENSCAFG00000009453	ENSCPOG00000022496	NULL	ENSCSAG00000005569	NULL	NULL	ENSHGLG00100005618	NULL	ENSMAUG00000002663	MFUG0017334	ENSMODG00000019869	NULL	ENSMUSG00000040310	ENSMPUG00000006095	NULL	MFIG0034092	MLAG0015903	NULL	NULL	MYSG0001820	ENSNVIG00000013421	NPRG0037039	ENSOCUG00000007369	NULL	NULL	NULL	NULL	PAUG0003877	ENSPCAG00000005209	NULL	NULL	RMAG0026993	NULL	ENSSSCG00000040329	NULL	ENSVVUG00000027285
ENSG00000053108	2526	ENSG00000053108	ASTG0006554	AALG0024162	ENSBTAG00000017105	CERG0006549	ENSCAFG00000000968	ENSCPOG00000007594	CPLG0016515	ENSCSAG00000013659	ESPG0000609	GKEG0014089	ENSHGLG00100008364	HLAG0021852	ENSMAUG00000011560	MFUG0020077	ENSMODG00000014139	NULL	ENSMUSG00000036264	ENSMPUG00000010293	MCHG0098064	MFIG0006456	MLAG0010035	MYUG0028562	NULL	MYSG0026706	ENSNVIG00000016969	NPRG0000067	ENSOCUG00000008452	PLAG0003763	NULL	PABG0014011	PJAG0008245	PAUG0095378	ENSPCAG00000008977	NULL	RFEG0020153	RMAG0001424	RREG0017322	ENSSSCG00000014293	TROG0012805	ENSVVUG00000021423
ENSG00000053254	1470	ENSG00000053254	ASTG0046869	AALG0029697	ENSBTAG00000046684	CERG0024173	ENSCAFG00000017486	ENSCPOG00000004079	CPLG0003345	ENSCSAG00000009561	ESPG0059864	GKEG0066453	ENSHGLG00100005320	HLAG0051105	ENSMAUG00000015097	MFUG0056346	ENSMODG00000003001	NULL	ENSMUSG00000033713	ENSMPUG00000008174	MCHG0094816	MFIG0068158	MLAG0055714	MYUG0062076	MPIG0073507	MYSG0058508	ENSNVIG00000011644	NPRG0006449	ENSOCUG00000004392	PLAG0058998	PBRG0079742	PABG0014059	PJAG0042123	PAUG0095071	ENSPCAG00000013761	PALG0001686	RFEG0096616	RMAG0056495	RREG0061522	ENSSSCG00000002429	TROG0023610	ENSVVUG00000028014
ENSG00000053328	1098	ENSG00000053328	ASTG0033424	AALG0017694	ENSBTAG00000033365	NULL	ENSCAFG00000003873	ENSCPOG00000010973	NULL	ENSCSAG00000015455	ESPG0016501	GKEG0045818	ENSHGLG00100007965	HLAG0046059	ENSMAUG00000016250	MFUG0041637	ENSMODG00000017934	NULL	ENSMUSG00000045555	ENSMPUG00000010099	MCHG0090512	MFIG0024754	MLAG0006672	MYUG0022245	MPIG0025405	MYSG0019557	ENSNVIG00000005328	NPRG0041520	ENSOCUG00000001225	PLAG0005709	PBRG0028957	NULL	NULL	PAUG0010296	ENSPCAG00000004054	NULL	RFEG0061580	RMAG0049251	RREG0045068	ENSSSCG00000004402	NULL	ENSVVUG00000006472
ENSG00000053371	1077	ENSG00000053371	ASTG0042875	AALG0043385	ENSBTAG00000012289	CERG0036327	ENSCAFG00000015181	ENSCPOG00000006595	CPLG0041046	ENSCSAG00000000878	ESPG0052237	GKEG0058797	ENSHGLG00100015797	HLAG0031620	ENSMAUG00000014345	MFUG0043816	ENSMODG00000015881	MHIG0017215	ENSMUSG00000028743	ENSMPUG00000016167	MCHG0110783	MFIG0044289	MLAG0028424	MYUG0028255	MPIG0076768	MYSG0050682	ENSNVIG00000014844	NPRG0043656	NULL	PLAG0050090	PBRG0036942	PABG0025069	PJAG0043063	PAUG0012149	ENSPCAG00000002317	PALG0012789	RFEG0002515	RMAG0032450	RREG0061276	ENSSSCG00000003491	TROG0021114	ENSVVUG00000029434
ENSG00000053372	717	ENSG00000053372	ASTG0003169	AALG0063535	ENSBTAG00000011951	CERG0024341	ENSCAFG00000015189	ENSCPOG00000033237	CPLG0041045	ENSCSAG00000000876	ESPG0019697	GKEG0077191	ENSHGLG00100014484	HLAG0004874	ENSMAUG00000019627	MFUG0043817	ENSMODG00000015874	MHIG0017002	ENSMUSG00000028741	ENSMPUG00000016181	MCHG0035267	MFIG0069413	MLAG0026630	MYUG0032545	MPIG0062666	MYSG0030182	ENSNVIG00000014804	NPRG0037926	ENSOCUG00000000274	PLAG0032180	PBRG0079745	PABG0018850	PJAG0043062	PAUG0010098	ENSPCAG00000001458	PALG0007790	RFEG0060785	RMAG0005350	RREG0060249	ENSSSCG00000034814	TROG0033035	ENSVVUG00000029432
ENSG00000053438	375	ENSG00000053438	ASTG0030649	AALG0057085	ENSBTAG00000003212	CERG0011046	ENSCAFG00000008786	ENSCPOG00000025309	NULL	ENSCSAG00000013707	NULL	GKEG0051611	ENSHGLG00100018649	HLAG0037873	ENSMAUG00000022172	NULL	NULL	NULL	ENSMUSG00000067786	NULL	MCHG0053593	MFIG0001193	MLAG0053129	MYUG0000054	MPIG0040752	MYSG0039389	ENSNVIG00000013480	NULL	ENSOCUG00000014583	PLAG0022030	NULL	PABG0018793	PJAG0006659	PAUG0037772	ENSPCAG00000013420	PALG0009865	NULL	RMAG0031592	RREG0047137	ENSSSCG00000007336	NULL	ENSVVUG00000029290
ENSG00000053501	777	ENSG00000053501	ASTG0007906	AALG0064394	ENSBTAG00000011134	CERG0024677	ENSCAFG00000015513	ENSCPOG00000024594	CPLG0042819	ENSCSAG00000005659	ESPG0024217	GKEG0044101	ENSHGLG00100011372	HLAG0039932	ENSMAUG00000001720	MFUG0058100	ENSMODG00000015039	MHIG0016368	ENSMUSG00000002395	ENSMPUG00000015933	MCHG0108647	MFIG0058451	MLAG0015709	MYUG0059301	MPIG0038792	MYSG0011198	ENSNVIG00000015714	NPRG0040188	NULL	PLAG0053538	PBRG0012485	PABG0029023	PJAG0041711	PAUG0041182	ENSPCAG00000009694	PALG0008898	RFEG0054587	RMAG0059143	RREG0050931	ENSSSCG00000013875	TROG0016236	ENSVVUG00000016217
ENSG00000053524	3342	ENSG00000053524	ASTG0011130	AALG0014156	ENSBTAG00000010394	CERG0004030	ENSCAFG00000011796	NULL	CPLG0033996	ENSCSAG00000013245	ESPG0006378	GKEG0001955	ENSHGLG00100008156	HLAG0005486	NULL	MFUG0009049	NULL	NULL	NULL	ENSMPUG00000002378	MCHG0107454	MFIG0014958	MLAG0003785	MYUG0047597	MPIG0018827	MYSG0022430	ENSNVIG00000016107	NPRG0039575	ENSOCUG00000008674	PLAG0007963	NULL	PABG0030883	NULL	PAUG0043570	ENSPCAG00000005144	NULL	RFEG0002413	RMAG0003496	RREG0025954	ENSSSCG00000021749	NULL	ENSVVUG00000006872
ENSG00000053702	843	ENSG00000053702	ASTG0004421	AALG0048492	ENSBTAG00000007611	CERG0024236	ENSCAFG00000015655	NULL	CPLG0020460	ENSCSAG00000011280	ESPG0019576	GKEG0021464	NULL	HLAG0000541	ENSMAUG00000021778	MFUG0023456	ENSMODG00000018351	NULL	ENSMUSG00000001520	ENSMPUG00000009427	MCHG0020521	MFIG0026687	MLAG0013299	MYUG0002588	MPIG0002347	MYSG0013934	ENSNVIG00000004922	NPRG0039784	ENSOCUG00000027080	PLAG0034941	NULL	PABG0035944	PJAG0018512	PAUG0025529	ENSPCAG00000013029	NULL	RFEG0033925	RMAG0010158	RREG0048599	ENSSSCG00000000741	TROG0016051	ENSVVUG00000018273
ENSG00000053747	9999	ENSG00000053747	ASTG0026386	AALG0039110	ENSBTAG00000027181	CERG0017749	ENSCAFG00000018173	ENSCPOG00000007620	CPLG0000790	ENSCSAG00000017763	NULL	GKEG0064463	ENSHGLG00100010508	HLAG0029702	ENSMAUG00000014571	MFUG0020798	ENSMODG00000021502	NULL	ENSMUSG00000024421	ENSMPUG00000005805	MCHG0099787	MFIG0062231	MLAG0034518	MYUG0002489	MPIG0055811	MYSG0045088	ENSNVIG00000018409	NPRG0016582	ENSOCUG00000009869	PLAG0036244	PBRG0037160	PABG0018036	PJAG0024318	PAUG0044534	ENSPCAG00000015208	NULL	RFEG0057011	NULL	RREG0042159	ENSSSCG00000003709	TROG0021374	ENSVVUG00000003076
ENSG00000053770	1512	ENSG00000053770	ASTG0014100	AALG0044768	ENSBTAG00000013043	CERG0007060	ENSCAFG00000015249	ENSCPOG00000003004	CPLG0040773	ENSCSAG00000014515	ESPG0022913	GKEG0033504	ENSHGLG00100009353	HLAG0029964	ENSMAUG00000009047	MFUG0031694	ENSMODG00000007749	NULL	ENSMUSG00000036291	ENSMPUG00000005943	NULL	MFIG0024569	MLAG0018904	MYUG0068616	MPIG0040645	MYSG0002940	ENSNVIG00000005136	NPRG0030169	ENSOCUG00000009782	PLAG0002871	PBRG0003591	PABG0016362	PJAG0039380	PAUG0022630	ENSPCAG00000009545	PALG0000323	RFEG0003775	RMAG0053536	RREG0044816	ENSSSCG00000005065	TROG0022894	ENSVVUG00000029565
ENSG00000053900	2427	ENSG00000053900	ASTG0041280	AALG0064531	ENSBTAG00000000646	CERG0026840	ENSCAFG00000016439	ENSCPOG00000013122	CPLG0047347	ENSCSAG00000016642	ESPG0048593	GKEG0003934	ENSHGLG00100011367	HLAG0044271	ENSMAUG00000015911	MFUG0016210	ENSMODG00000000363	MHIG0001258	ENSMUSG00000029176	ENSMPUG00000016724	MCHG0093906	MFIG0054988	MLAG0012599	MYUG0054838	MPIG0072379	MYSG0050576	ENSNVIG00000013320	NPRG0004800	ENSOCUG00000016004	PLAG0050735	PBRG0010850	PABG0033557	PJAG0041255	PAUG0053526	ENSPCAG00000002615	PALG0004015	RFEG0080084	RMAG0045187	RREG0032161	ENSSSCG00000025902	TROG0003337	ENSVVUG00000013531
ENSG00000053918	2028	ENSG00000053918	ASTG0044524	AALG0044839	ENSBTAG00000010986	CERG0027215	ENSCAFG00000010231	ENSCPOG00000004952	CPLG0014440	ENSCSAG00000009565	ESPG0063930	GKEG0064327	ENSHGLG00100009532	HLAG0047006	ENSMAUG00000020417	MFUG0050025	NULL	MHIG0007403	ENSMUSG00000009545	ENSMPUG00000005108	MCHG0099254	MFIG0043355	MLAG0034160	MYUG0052376	MPIG0071877	MYSG0043625	ENSNVIG00000007936	NPRG0017335	ENSOCUG00000004492	NULL	PBRG0059222	PABG0008156	PJAG0034059	PAUG0051059	ENSPCAG00000002088	NULL	RFEG0053571	RMAG0061420	RREG0032590	ENSSSCG00000039556	TROG0016413	ENSVVUG00000003078
[truncated: 17,804 more rows]
