# Supplementary material for: Comparative susceptibility of SARS-CoV-2, SARS-CoV, and MERS-CoV across mammals
Source: ISME J. 2023 Jan 23;17(4):549–60. doi: 10.1038/s41396-023-01368-2 (PMC9869846; doi:10.1038/s41396-023-01368-2)
Supplement: Supplementary file 18 — Table S17 [file 41396_2023_1368_MOESM18_ESM.xlsx]

## Sheet: Sheet 1
Ensembl ID	AsKi_1	AsKi_2	AaLu_1	AaLu_2	AaSp_2	MDBK_1	MDBK_2	MDBK_1	MDBK_2	CeKi_1	CeKi_2	CpoKi_1	CpKi_1	CpKi_2	CPKi_1	CPKi_2	Marc_145_1	Marc_145_2	VeroE6_1	VeroE6_2	EsKi_1	EsKi_2	GkKi_1	GkKi_2	NEF_1	NEF_2	HpKi_1	HpKi_2	A549_1	A549_2	HT29_1	HT29_2	Huh7	SW480_1	SW480_2	BHK_21_1	BHK_21_2	BHK_21_3	MfuKi_1	MfuKi_2	OK_KCB	MLeKi_1	MLeKi_2	NIH3T3_1	NIH3T3_2	SP2_0_1	SP2_0_2	SDKi_1	SDKi_2
ENSG00000000003	3.874(183)	4.026(216)	4.041(164)	4.295(249)	5.015(332)	4.074(210)	3.766(155)	3.819(176)	3.853(206)	4.721(156)	4.865(163)	5.508(325)	4.563(326)	4.670(329)	4.398(246)	4.313(197)	4.590(229)	4.306(215)	4.809(509)	4.614(470)	4.737(285)	4.777(399)	6.048(1018)	6.180(863)	2.767(100)	3.365(119)	3.962(170)	4.049(188)	4.043(52)	4.085(68)	4.328(313)	4.873(725)	5.776(849)	3.230(128)	4.501(361)	4.612(545)	4.656(463)	4.644(429)	5.435(605)	5.640(370)	0.000(0)	4.932(175)	5.108(216)	4.208(378)	3.214(116)	0.000(0)	0.000(0)	6.890(1088)	7.141(827)
ENSG00000000005	0.000(0)	0.000(0)	0.000(0)	0.000(0)	0.000(0)	0.000(0)	0.000(0)	0.000(0)	0.000(0)	0.000(0)	0.000(0)	0.000(0)	0.000(0)	0.000(0)	0.000(0)	0.000(0)	0.000(0)	0.000(0)	0.000(0)	0.000(0)	0.000(0)	0.000(0)	0.000(0)	0.000(0)	0.000(0)	0.000(0)	0.000(0)	0.000(0)	0.000(0)	0.000(0)	0.000(0)	0.000(0)	0.000(0)	0.000(0)	0.000(0)	0.093(2)	0.000(0)	0.000(0)	0.000(0)	0.000(0)	0.000(0)	0.000(0)	0.000(0)	0.100(2)	0.000(0)	0.000(0)	0.000(0)	0.000(0)	0.000(0)
ENSG00000000419	4.092(259)	4.206(297)	3.356(118)	3.162(128)	3.751(159)	5.436(675)	5.438(627)	5.136(552)	5.001(572)	5.977(459)	6.107(474)	5.618(423)	4.235(309)	4.523(356)	4.416(300)	4.980(384)	4.115(195)	4.156(232)	4.245(407)	4.028(369)	4.943(398)	4.945(542)	4.145(314)	4.301(272)	4.911(603)	5.768(824)	4.155(236)	3.992(217)	3.600(45)	3.452(51)	6.029(1270)	6.386(2548)	4.812(515)	4.879(523)	5.593(949)	5.523(1258)	5.531(1041)	5.572(1002)	4.463(363)	4.456(191)	5.556(679)	0.000(0)	0.000(0)	5.149(898)	4.151(283)	4.718(589)	4.719(527)	5.331(437)	5.706(364)
ENSG00000000457	3.211(335)	3.478(434)	3.190(261)	3.114(310)	3.704(386)	2.829(245)	2.810(224)	2.948(273)	3.009(327)	3.655(216)	3.847(235)	3.171(177)	3.324(393)	3.369(380)	4.089(594)	3.817(414)	1.860(79)	1.989(103)	2.133(193)	2.126(204)	3.008(237)	3.177(368)	2.704(261)	2.676(197)	3.270(451)	3.471(391)	3.556(380)	3.389(347)	1.364(16)	1.700(29)	3.136(387)	3.453(772)	1.619(99)	0.702(29)	1.049(54)	1.994(210)	1.919(161)	2.101(178)	2.558(212)	2.689(125)	2.327(149)	1.787(44)	1.853(51)	2.317(261)	2.520(201)	3.551(627)	3.642(601)	3.146(220)	3.533(189)
ENSG00000000460	1.921(130)	2.088(160)	0.000(0)	0.000(0)	0.000(0)	2.592(232)	2.645(225)	1.050(50)	1.354(83)	0.189(3)	0.261(4)	2.795(151)	2.081(162)	2.164(163)	1.309(63)	1.345(56)	2.456(155)	2.174(140)	3.164(522)	3.081(520)	1.883(104)	2.042(164)	1.648(116)	1.502(77)	0.000(0)	0.063(2)	3.532(429)	3.399(402)	2.144(40)	2.373(62)	2.263(217)	2.398(381)	2.633(286)	0.928(48)	2.218(212)	0.861(66)	0.950(62)	0.889(53)	1.336(76)	1.265(37)	1.830(109)	0.000(0)	0.000(0)	3.420(731)	3.391(463)	3.514(701)	3.561(650)	1.748(76)	1.759(49)
ENSG00000000938	0.000(0)	0.000(0)	0.872(19)	0.789(21)	3.910(321)	0.000(0)	0.000(0)	0.000(0)	0.000(0)	0.380(4)	0.485(5)	1.569(31)	0.000(0)	0.000(0)	0.000(0)	0.000(0)	0.000(0)	0.057(1)	0.000(0)	0.000(0)	0.000(0)	0.000(0)	0.000(0)	0.054(1)	0.000(0)	0.000(0)	0.000(0)	0.000(0)	0.000(0)	0.000(0)	0.000(0)	0.000(0)	0.000(0)	0.000(0)	0.000(0)	0.188(7)	0.101(3)	0.037(1)	0.134(3)	0.166(2)	0.000(0)	0.000(0)	0.000(0)	0.000(0)	0.047(1)	2.934(277)	2.955(252)	1.788(49)	1.844(33)
ENSG00000000971	4.036(1037)	4.032(1090)	5.245(1967)	4.986(2062)	3.935(761)	0.000(0)	0.000(0)	0.000(0)	0.000(0)	3.705(372)	3.858(393)	0.184(5)	3.123(558)	3.260(580)	2.183(218)	2.160(182)	3.008(351)	3.092(433)	0.465(36)	0.442(36)	3.217(463)	3.392(721)	2.568(387)	2.544(293)	3.194(705)	3.378(604)	3.146(460)	2.926(401)	0.775(12)	0.881(18)	2.585(412)	2.580(641)	1.248(109)	0.000(0)	0.000(0)	3.169(933)	3.162(764)	3.135(699)	0.000(0)	0.000(0)	0.046(2)	0.182(4)	0.354(9)	0.090(7)	1.957(203)	0.000(0)	0.000(0)	0.356(13)	0.959(28)
ENSG00000001036	2.697(140)	2.658(143)	4.381(401)	4.172(434)	2.960(137)	3.789(324)	3.755(293)	5.613(1226)	5.552(1341)	5.873(675)	5.585(519)	6.971(1732)	3.089(206)	3.284(224)	3.004(164)	3.119(153)	4.500(409)	4.520(479)	4.009(542)	3.866(518)	3.726(259)	3.777(366)	4.010(450)	3.825(303)	5.382(1336)	5.989(1525)	1.956(64)	1.684(51)	5.201(229)	5.346(322)	4.789(833)	4.949(1459)	6.707(3113)	5.394(1195)	6.488(2822)	0.000(0)	0.000(0)	0.000(0)	2.422(119)	2.089(47)	4.598(542)	3.121(87)	3.192(100)	3.049(300)	4.785(710)	3.777(468)	4.123(541)	3.333(160)	3.155(89)
ENSG00000001084	3.992(521)	3.933(526)	1.864(73)	1.382(56)	1.060(30)	6.254(2604)	6.293(2483)	7.698(7231)	7.892(9447)	1.246(22)	1.444(26)	4.504(413)	3.116(288)	3.352(323)	2.494(148)	2.464(123)	2.748(148)	2.840(184)	3.481(499)	3.421(507)	2.121(97)	2.354(162)	3.194(332)	3.082(235)	2.855(280)	2.550(162)	4.458(638)	4.376(623)	4.694(218)	4.527(245)	6.655(4269)	6.800(7378)	1.704(93)	3.458(398)	4.030(667)	5.137(2071)	5.074(1630)	5.097(1548)	3.363(347)	3.202(162)	4.246(574)	3.214(128)	3.239(142)	5.053(1817)	4.567(830)	3.906(705)	3.980(666)	1.139(29)	0.933(14)
ENSG00000001167	3.369(177)	3.321(180)	3.728(184)	3.922(268)	2.180(53)	3.099(142)	3.274(151)	2.911(124)	2.687(118)	2.916(57)	3.271(71)	2.766(60)	3.663(238)	3.662(222)	3.565(188)	3.596(164)	4.124(231)	4.127(267)	3.654(309)	3.471(286)	3.811(205)	3.826(282)	3.938(317)	4.100(276)	3.733(300)	3.692(216)	4.013(250)	3.953(248)	2.989(33)	2.538(29)	4.021(354)	3.794(467)	1.899(61)	1.843(56)	2.174(83)	3.290(289)	3.280(236)	3.229(212)	3.346(186)	3.381(101)	3.693(207)	0.000(0)	0.000(0)	2.667(164)	3.677(234)	2.956(185)	2.990(170)	3.267(113)	2.967(57)
ENSG00000001460	0.000(0)	0.209(3)	0.428(5)	0.077(1)	0.000(0)	0.222(3)	0.163(2)	0.150(2)	0.517(9)	0.000(0)	0.000(0)	0.000(0)	0.000(0)	0.000(0)	0.000(0)	0.000(0)	0.000(0)	0.329(4)	0.391(8)	0.243(5)	0.000(0)	0.000(0)	1.702(48)	1.829(42)	0.000(0)	0.000(0)	0.000(0)	0.000(0)	2.591(23)	2.498(27)	3.658(260)	3.888(482)	0.913(19)	1.546(40)	1.932(64)	0.839(25)	0.790(19)	0.454(9)	0.904(17)	1.236(14)	1.013(17)	0.000(0)	0.000(0)	0.048(1)	0.000(0)	0.106(2)	0.060(1)	0.000(0)	0.000(0)
ENSG00000001461	3.068(164)	2.812(141)	2.267(67)	2.498(103)	0.799(13)	2.142(75)	2.329(82)	3.745(276)	3.658(295)	2.721(57)	2.858(60)	0.994(12)	3.102(181)	2.828(136)	2.555(99)	2.711(96)	2.015(50)	2.129(64)	2.431(137)	2.520(157)	2.490(85)	2.667(134)	3.006(182)	2.954(135)	2.545(138)	1.621(44)	1.713(44)	2.246(75)	2.755(32)	2.826(43)	3.696(325)	3.870(578)	1.225(35)	3.006(178)	3.354(255)	3.565(417)	3.672(372)	3.498(305)	3.507(246)	3.203(103)	4.365(398)	1.013(10)	0.554(5)	0.000(0)	0.000(0)	2.483(147)	2.306(113)	1.205(20)	0.596(5)
ENSG00000001497	3.563(434)	3.578(463)	1.577(63)	1.596(81)	2.367(132)	4.296(740)	4.231(655)	3.501(415)	3.398(438)	4.089(295)	3.993(259)	2.513(103)	3.876(590)	4.035(620)	4.506(797)	4.532(692)	4.271(544)	4.325(653)	5.102(1881)	5.020(1885)	2.590(167)	2.583(226)	3.206(385)	3.173(290)	4.047(801)	4.525(844)	3.671(410)	3.705(436)	4.571(229)	4.748(330)	3.812(641)	3.711(928)	4.910(1374)	5.283(1736)	5.622(2411)	3.593(770)	3.538(608)	3.675(630)	2.939(286)	3.201(186)	1.352(57)	3.743(220)	3.769(244)	3.306(576)	4.030(644)	5.620(2789)	5.718(2673)	4.758(722)	5.022(557)
ENSG00000001561	4.124(407)	4.120(428)	2.882(125)	2.745(141)	0.978(19)	2.310(97)	2.244(85)	3.094(187)	2.953(191)	0.526(5)	0.880(9)	1.721(31)	3.512(277)	3.252(212)	1.985(67)	2.541(93)	2.300(72)	2.675(114)	3.898(484)	3.572(403)	2.292(80)	1.896(76)	2.296(113)	2.279(86)	3.324(287)	3.376(222)	3.335(196)	3.135(174)	0.569(3)	0.817(6)	2.745(173)	3.150(373)	0.096(2)	1.140(34)	1.354(48)	0.000(0)	0.000(0)	0.000(0)	3.951(383)	3.858(189)	4.037(349)	0.000(0)	0.000(0)	2.217(146)	2.670(139)	1.792(88)	2.269(122)	1.037(18)	0.243(2)
ENSG00000001617	2.815(259)	2.715(252)	5.082(1117)	5.174(1504)	2.778(199)	3.500(438)	3.426(384)	5.352(1713)	5.500(2172)	4.904(570)	4.779(491)	2.315(93)	2.512(217)	2.560(211)	4.330(750)	4.223(591)	4.156(535)	4.124(603)	4.602(1405)	4.735(1643)	3.662(415)	3.675(570)	4.139(832)	4.077(614)	3.334(501)	3.069(303)	3.105(284)	3.297(342)	0.355(3)	0.287(3)	2.043(164)	1.977(241)	0.212(8)	4.994(1511)	3.827(705)	1.649(159)	1.635(129)	1.733(133)	3.632(523)	3.550(260)	3.458(392)	5.097(631)	4.810(559)	1.649(148)	3.468(452)	0.854(50)	0.723(36)	3.746(368)	3.695(226)
ENSG00000001626	0.290(18)	0.066(4)	0.000(0)	0.000(0)	0.000(0)	0.000(0)	0.000(0)	0.000(0)	0.000(0)	0.281(8)	0.228(6)	0.000(0)	0.081(5)	0.052(3)	0.000(0)	0.045(2)	0.000(0)	0.000(0)	0.013(1)	0.000(0)	0.000(0)	0.000(0)	0.060(4)	0.077(4)	0.054(4)	0.073(4)	0.000(0)	0.000(0)	0.000(0)	0.000(0)	1.504(182)	1.513(287)	0.015(1)	0.000(0)	0.000(0)	0.000(0)	0.000(0)	0.000(0)	0.000(0)	0.000(0)	0.112(6)	0.000(0)	0.000(0)	0.086(8)	0.000(0)	0.000(0)	0.000(0)	0.000(0)	0.000(0)
ENSG00000001629	4.272(1091)	4.169(1067)	3.166(376)	2.973(407)	1.756(112)	3.041(426)	3.011(386)	3.766(752)	3.705(820)	0.329(7)	0.662(15)	0.282(7)	3.510(665)	3.372(559)	2.018(166)	2.052(146)	3.725(539)	3.820(668)	3.136(652)	3.011(628)	3.199(404)	3.176(540)	3.589(766)	3.560(579)	1.778(186)	0.963(54)	4.435(1069)	4.343(1037)	3.366(139)	3.106(144)	4.603(1699)	4.766(2985)	1.088(79)	1.218(90)	1.129(88)	2.227(380)	2.176(299)	2.222(291)	3.110(486)	3.229(282)	2.323(218)	0.000(0)	0.000(0)	5.778(5179)	5.441(2645)	2.927(567)	2.911(501)	1.255(57)	0.937(24)
ENSG00000001630	5.741(1460)	5.767(1569)	5.533(998)	5.365(1117)	3.834(292)	3.047(200)	2.829(156)	4.616(656)	4.739(818)	3.758(160)	4.218(212)	3.729(186)	5.148(1031)	5.366(1124)	5.363(1022)	5.638(1058)	5.179(726)	4.959(716)	5.159(1358)	5.151(1436)	5.222(838)	5.224(1142)	5.164(1131)	5.185(887)	4.520(785)	4.718(673)	5.184(856)	5.165(876)	5.342(276)	5.366(356)	4.584(783)	4.956(1599)	4.060(514)	2.935(211)	4.154(582)	6.654(4811)	6.587(3778)	6.606(3578)	5.845(1680)	6.052(1028)	6.482(2249)	6.806(1366)	7.030(1737)	7.595(8646)	6.317(2292)	3.538(426)	3.365(334)	4.287(356)	3.653(142)
ENSG00000001631	2.688(219)	2.595(214)	2.870(201)	2.627(208)	2.650(168)	2.684(216)	2.444(164)	2.450(180)	2.487(212)	2.472(84)	2.585(87)	2.003(66)	1.968(126)	2.252(152)	1.946(105)	2.524(149)	3.406(286)	3.365(320)	3.128(438)	3.154(475)	2.636(174)	2.622(234)	2.342(191)	2.635(189)	2.950(348)	3.448(381)	3.477(355)	3.224(303)	3.126(78)	2.964(87)	3.297(435)	3.791(988)	1.731(110)	1.179(58)	1.123(59)	4.726(1777)	4.687(1422)	4.684(1326)	2.480(197)	2.408(98)	4.885(1050)	0.000(0)	0.000(0)	5.499(2874)	5.702(2150)	2.441(257)	2.400(222)	1.448(48)	1.488(32)
ENSG00000002016	2.113(76)	2.040(75)	2.669(97)	2.781(134)	2.364(75)	3.387(214)	3.231(176)	3.377(215)	3.432(256)	1.281(15)	0.772(7)	1.468(22)	2.735(139)	2.939(153)	3.321(188)	3.303(158)	2.377(71)	2.707(108)	2.062(102)	2.283(132)	1.455(33)	1.307(38)	2.191(95)	1.914(57)	1.434(50)	1.906(60)	2.160(69)	2.228(76)	2.757(33)	2.953(49)	1.422(47)	1.558(85)	1.457(47)	0.469(10)	1.328(43)	3.301(351)	3.447(323)	3.486(311)	2.471(111)	2.189(46)	2.257(79)	1.988(30)	1.898(30)	2.371(154)	2.951(161)	2.637(172)	2.822(179)	2.103(52)	1.992(30)
ENSG00000002330	4.069(145)	4.172(165)	3.534(77)	3.794(118)	4.533(161)	5.116(306)	4.993(260)	4.765(241)	4.604(245)	5.714(217)	5.502(176)	6.908(596)	3.783(126)	4.006(139)	5.332(330)	5.026(226)	4.981(208)	4.897(226)	4.281(238)	4.868(387)	3.780(97)	3.597(115)	3.663(125)	3.873(113)	4.727(301)	5.563(406)	3.955(116)	3.625(94)	5.582(108)	5.396(120)	3.382(106)	3.296(155)	6.132(748)	7.661(2110)	6.959(1411)	4.576(364)	4.541(292)	4.474(260)	4.431(202)	4.086(83)	3.912(118)	0.000(0)	0.000(0)	4.847(412)	3.850(129)	4.631(315)	4.339(228)	5.343(251)	6.183(290)
ENSG00000002549	5.350(1129)	5.422(1253)	5.967(1383)	6.095(1907)	7.730(4742)	4.544(627)	4.587(600)	4.815(772)	4.698(810)	5.750(688)	5.612(588)	6.387(1279)	5.382(1241)	5.667(1419)	6.045(1687)	5.790(1201)	4.862(590)	4.888(694)	5.362(1600)	5.282(1607)	5.357(941)	5.330(1255)	4.675(812)	4.678(629)	5.548(1670)	6.187(1947)	4.726(629)	4.741(659)	4.029(109)	3.956(131)	4.275(638)	4.276(997)	5.600(1588)	3.760(406)	5.107(1182)	5.601(2340)	5.556(1865)	5.467(1636)	5.974(1877)	5.769(859)	4.966(785)	6.789(1376)	6.803(1512)	5.968(2823)	5.421(1242)	5.974(2531)	6.065(2413)	5.584(920)	5.420(523)
ENSG00000002586	6.273(772)	6.351(860)	7.686(1641)	7.706(2098)	8.324(2556)	7.375(1651)	7.372(1529)	7.592(1945)	7.669(2343)	7.670(941)	7.553(817)	0.000(0)	6.552(1009)	6.743(1078)	6.767(998)	6.549(730)	5.540(341)	5.453(370)	3.900(198)	4.089(242)	7.908(2006)	7.977(2864)	8.120(3269)	8.180(2634)	0.000(0)	0.000(0)	4.533(195)	4.538(203)	7.374(418)	7.346(520)	1.035(13)	1.641(41)	8.157(3391)	6.430(983)	6.373(1031)	0.000(0)	0.000(0)	0.000(0)	6.579(1023)	6.338(457)	4.705(232)	0.000(0)	0.000(0)	0.000(0)	0.000(0)	0.000(0)	0.000(0)	6.312(548)	6.566(418)
ENSG00000002587	0.376(5)	0.747(12)	0.294(3)	0.377(5)	2.058(42)	0.507(7)	0.176(2)	3.773(213)	3.540(204)	1.995(23)	2.280(28)	2.426(40)	1.443(31)	1.703(38)	2.176(54)	2.292(51)	2.157(43)	1.867(38)	5.097(784)	5.380(1019)	0.000(0)	0.074(1)	4.002(294)	4.001(227)	3.321(194)	4.047(249)	0.425(5)	0.612(8)	0.000(0)	0.000(0)	4.866(579)	4.680(791)	0.934(18)	1.578(38)	2.272(80)	4.126(479)	4.086(383)	4.150(375)	0.962(17)	1.684(21)	1.714(35)	0.000(0)	0.000(0)	0.000(0)	0.000(0)	0.000(0)	0.000(0)	1.735(27)	2.039(23)
ENSG00000002726	0.000(0)	0.000(0)	0.000(0)	0.000(0)	0.000(0)	0.000(0)	0.000(0)	0.000(0)	0.000(0)	0.000(0)	0.000(0)	0.121(2)	0.000(0)	0.000(0)	0.000(0)	0.000(0)	0.567(15)	0.531(16)	0.048(2)	0.023(1)	0.000(0)	0.000(0)	0.000(0)	0.000(0)	0.798(40)	0.582(20)	0.000(0)	0.000(0)	0.000(0)	0.000(0)	1.507(95)	1.620(167)	0.313(12)	3.981(710)	3.226(438)	0.000(0)	0.000(0)	0.000(0)	0.000(0)	0.000(0)	0.108(3)	0.000(0)	0.000(0)	0.021(1)	0.000(0)	0.000(0)	0.000(0)	0.000(0)	0.000(0)
ENSG00000002745	0.000(0)	0.000(0)	0.000(0)	0.000(0)	0.000(0)	0.000(0)	0.000(0)	0.000(0)	0.000(0)	0.000(0)	0.000(0)	0.000(0)	0.000(0)	0.000(0)	0.000(0)	0.000(0)	0.000(0)	0.000(0)	0.000(0)	0.000(0)	0.085(1)	0.000(0)	0.000(0)	0.000(0)	2.475(117)	1.997(57)	0.000(0)	0.000(0)	0.000(0)	0.000(0)	0.000(0)	0.178(5)	0.173(3)	0.000(0)	0.000(0)	0.000(0)	0.000(0)	0.000(0)	0.000(0)	0.000(0)	0.000(0)	0.000(0)	0.000(0)	0.087(2)	0.000(0)	0.000(0)	0.000(0)	0.000(0)	0.000(0)
ENSG00000002746	0.000(0)	0.000(0)	0.000(0)	0.000(0)	0.000(0)	0.033(2)	0.000(0)	0.000(0)	0.000(0)	0.291(9)	0.074(2)	0.000(0)	0.000(0)	0.000(0)	0.000(0)	0.000(0)	0.860(53)	0.713(48)	0.700(77)	0.659(76)	0.335(19)	0.301(23)	0.338(27)	0.250(15)	0.000(0)	0.000(0)	0.037(2)	0.000(0)	1.471(39)	1.703(63)	0.000(0)	0.034(4)	0.014(1)	0.275(21)	0.254(21)	0.000(0)	0.000(0)	0.000(0)	0.000(0)	0.000(0)	0.405(26)	0.000(0)	0.000(0)	0.070(7)	0.000(0)	0.011(1)	0.000(0)	0.000(0)	0.000(0)
ENSG00000002822	3.856(529)	3.863(561)	2.672(167)	2.652(207)	3.228(260)	2.406(167)	2.360(149)	2.018(120)	2.279(173)	3.288(158)	3.324(153)	4.390(427)	3.774(535)	3.848(528)	4.543(801)	4.069(483)	3.470(293)	3.617(378)	3.012(390)	3.202(481)	3.646(375)	3.715(537)	2.883(292)	2.940(236)	2.689(275)	3.233(315)	3.816(447)	4.009(535)	3.677(116)	3.703(150)	1.221(64)	1.205(98)	5.191(1644)	4.864(1259)	4.056(764)	3.293(599)	3.189(455)	3.029(375)	3.473(424)	3.257(190)	2.710(199)	2.210(63)	1.948(54)	4.127(1044)	3.136(320)	3.668(663)	3.639(580)	3.619(306)	4.069(273)
ENSG00000002834	5.932(857)	5.871(866)	6.808(1255)	6.918(1708)	5.955(689)	6.003(891)	6.101(886)	6.199(1036)	6.435(1396)	4.523(144)	4.742(159)	5.056(251)	6.657(1533)	6.574(1351)	5.695(663)	5.402(459)	6.392(877)	6.654(1216)	6.736(2117)	6.901(2527)	7.309(1865)	7.209(2365)	6.806(1845)	6.750(1371)	5.672(917)	5.213(492)	7.130(1727)	7.196(1875)	6.564(335)	6.624(443)	6.988(2201)	6.826(3069)	4.964(508)	6.343(1305)	5.816(983)	0.000(0)	0.000(0)	0.000(0)	7.459(2669)	7.141(1131)	5.086(430)	6.512(570)	6.477(605)	5.565(1068)	4.789(398)	2.439(91)	2.648(97)	6.138(684)	5.111(211)
ENSG00000002919	3.264(127)	3.225(130)	2.769(68)	2.669(79)	2.377(49)	3.423(142)	3.464(136)	3.563(160)	3.141(132)	3.141(53)	3.311(57)	3.468(81)	3.333(144)	3.458(148)	3.765(170)	3.890(159)	2.132(37)	2.114(42)	3.123(160)	2.980(152)	2.601(62)	2.624(86)	3.227(144)	3.165(106)	2.648(100)	3.459(141)	3.122(99)	2.955(90)	2.851(23)	2.844(29)	3.454(180)	3.439(278)	2.767(101)	4.526(371)	4.106(298)	2.640(134)	2.535(101)	2.604(100)	2.661(84)	3.054(61)	3.856(182)	0.000(0)	0.000(0)	4.273(437)	2.363(64)	2.913(139)	2.319(76)	3.326(92)	3.647(75)
ENSG00000002933	0.000(0)	0.000(0)	7.362(1663)	7.502(2312)	8.781(4462)	0.000(0)	0.000(0)	0.473(5)	0.806(11)	5.878(341)	5.776(299)	0.362(2)	0.000(0)	0.000(0)	0.000(0)	0.000(0)	0.000(0)	0.000(0)	0.000(0)	0.000(0)	0.000(0)	0.000(0)	3.193(122)	3.075(86)	1.364(26)	2.118(41)	0.000(0)	0.000(0)	0.000(0)	0.000(0)	1.508(29)	1.013(25)	5.105(506)	0.000(0)	0.000(0)	0.000(0)	0.000(0)	0.000(0)	7.617(2683)	7.433(1248)	0.000(0)	0.000(0)	0.000(0)	0.068(1)	0.200(2)	4.575(423)	4.431(341)	0.420(3)	0.913(5)
ENSG00000003056	4.773(399)	4.716(404)	5.751(634)	5.616(726)	5.641(586)	5.702(765)	5.672(695)	5.695(771)	5.541(789)	4.846(193)	5.205(235)	3.912(116)	5.949(989)	5.924(908)	5.761(737)	5.790(641)	7.473(1981)	7.423(2208)	6.410(1789)	6.352(1825)	5.406(520)	5.309(660)	6.583(1675)	6.581(1293)	5.726(1011)	5.794(788)	5.516(590)	5.672(683)	5.932(228)	6.085(322)	4.116(303)	4.086(463)	4.919(522)	4.842(478)	6.010(1196)	5.274(990)	5.268(811)	5.192(718)	5.791(880)	5.837(481)	6.255(1044)	6.293(519)	6.477(642)	6.152(1715)	5.074(518)	6.259(1651)	6.370(1596)	3.875(143)	2.867(42)
ENSG00000003096	1.785(88)	1.586(76)	0.000(0)	0.078(2)	0.000(0)	2.128(120)	2.154(114)	2.508(169)	2.773(240)	1.064(18)	1.309(23)	0.328(5)	3.087(290)	3.205(297)	1.687(73)	1.933(79)	2.801(159)	2.824(187)	1.324(76)	1.429(91)	3.225(249)	3.094(306)	1.563(82)	1.542(62)	0.000(0)	0.000(0)	0.684(19)	0.548(15)	0.414(3)	0.336(3)	2.147(151)	2.283(266)	1.215(56)	0.102(3)	0.063(2)	3.977(920)	3.969(753)	4.155(807)	1.010(39)	0.756(14)	3.150(259)	0.000(0)	0.000(0)	0.568(28)	0.000(0)	0.000(0)	0.000(0)	1.169(31)	0.463(6)
ENSG00000003137	4.079(445)	4.162(499)	2.520(105)	2.719(156)	0.894(19)	0.366(8)	0.257(5)	2.330(113)	2.434(141)	0.108(1)	0.000(0)	0.336(4)	1.280(43)	0.945(26)	0.257(5)	0.498(9)	0.902(18)	0.774(17)	0.664(23)	0.739(28)	0.281(5)	0.867(26)	1.193(42)	1.256(35)	0.354(10)	0.335(7)	0.692(15)	1.155(31)	1.098(8)	0.837(7)	0.082(2)	0.079(3)	1.448(57)	1.269(45)	0.756(24)	0.058(2)	0.036(1)	0.280(8)	0.000(0)	0.000(0)	0.000(0)	0.854(10)	1.177(17)	1.286(65)	0.597(15)	0.035(1)	0.000(0)	1.437(33)	1.148(15)
ENSG00000003147	1.732(65)	1.810(74)	0.183(3)	0.051(1)	0.666(13)	3.020(197)	2.951(173)	3.213(232)	3.233(269)	2.636(67)	2.813(73)	4.115(249)	1.705(68)	1.475(50)	2.999(179)	2.516(103)	2.081(67)	2.226(88)	1.100(45)	1.003(42)	0.427(8)	0.561(15)	2.444(145)	2.289(98)	2.731(203)	3.026(191)	0.496(10)	0.440(9)	2.744(40)	2.775(52)	4.304(643)	4.467(1130)	3.681(390)	2.791(189)	3.837(463)	0.000(0)	0.000(0)	0.000(0)	2.391(127)	2.316(63)	0.000(0)	2.332(50)	2.427(59)	2.966(308)	3.517(306)	0.673(24)	0.529(16)	3.148(152)	3.456(123)
ENSG00000003249	1.170(19)	0.392(5)	0.000(0)	0.000(0)	0.222(2)	0.846(12)	1.195(18)	1.126(18)	0.984(17)	1.720(16)	1.498(12)	2.513(39)	0.000(0)	0.000(0)	0.000(0)	0.000(0)	0.236(2)	0.548(6)	0.767(15)	0.842(18)	0.965(12)	0.861(14)	1.626(37)	1.535(26)	0.942(18)	1.617(30)	0.381(4)	0.595(7)	3.765(48)	3.530(51)	0.216(3)	0.998(29)	3.638(205)	5.243(639)	3.735(233)	1.885(71)	1.684(48)	2.021(62)	1.272(23)	0.551(4)	0.656(8)	0.000(0)	0.000(0)	0.267(5)	0.088(1)	0.185(3)	0.328(5)	0.363(3)	1.318(10)
ENSG00000003393	2.506(424)	2.451(427)	2.235(266)	2.304(356)	1.609(147)	2.655(475)	2.736(471)	2.680(491)	2.684(562)	1.595(84)	1.383(63)	1.709(112)	2.813(587)	2.637(475)	1.772(200)	2.016(215)	2.404(288)	2.427(339)	2.405(547)	2.293(528)	2.794(446)	2.665(546)	3.200(865)	3.114(625)	2.952(785)	2.098(284)	2.413(341)	2.377(343)	2.480(104)	2.560(141)	2.007(335)	1.998(519)	0.889(91)	0.730(68)	1.159(139)	2.249(590)	2.278(498)	2.272(463)	3.535(1026)	3.563(554)	2.585(414)	1.051(43)	1.133(52)	2.366(608)	2.474(432)	1.207(171)	1.578(232)	1.857(164)	1.219(53)
ENSG00000003400	3.207(235)	2.581(150)	1.350(35)	1.387(46)	0.949(21)	0.000(0)	0.000(0)	0.000(0)	0.000(0)	0.000(0)	0.000(0)	2.242(58)	1.988(91)	1.739(67)	0.724(17)	0.992(22)	0.000(0)	0.219(4)	0.000(0)	0.066(2)	3.604(264)	3.547(344)	3.424(324)	3.380(242)	2.487(169)	2.424(119)	2.824(151)	2.850(160)	1.083(8)	1.146(11)	2.130(118)	2.357(225)	0.920(30)	0.896(28)	1.738(83)	0.000(0)	0.000(0)	0.000(0)	2.581(152)	2.822(98)	0.428(9)	0.000(0)	0.000(0)	0.000(0)	0.000(0)	0.000(0)	0.000(0)	1.182(25)	0.967(12)
ENSG00000003402	3.315(235)	3.263(238)	4.971(631)	4.926(770)	5.532(940)	2.312(103)	2.069(77)	3.340(240)	2.987(208)	1.697(27)	1.865(30)	3.997(214)	5.224(1026)	5.299(1011)	3.714(291)	3.956(297)	2.981(134)	3.063(165)	3.960(537)	4.018(596)	3.431(213)	3.377(278)	3.543(326)	3.574(258)	3.311(301)	2.861(157)	3.234(192)	3.200(194)	3.614(74)	3.685(99)	4.309(605)	4.387(1000)	2.441(137)	1.810(75)	2.801(195)	3.025(325)	3.119(288)	2.920(230)	3.355(259)	2.927(98)	1.970(70)	1.695(26)	2.215(46)	5.579(1984)	3.576(300)	1.077(42)	1.066(37)	4.383(360)	4.466(244)
ENSG00000003436	0.680(10)	0.485(7)	4.338(253)	4.245(298)	2.287(51)	3.174(132)	2.991(106)	4.967(504)	4.584(437)	0.000(0)	0.000(0)	0.000(0)	0.000(0)	0.000(0)	0.000(0)	0.000(0)	3.928(175)	3.860(192)	4.344(451)	4.211(435)	0.447(5)	0.513(8)	1.819(49)	2.026(46)	4.578(489)	4.573(362)	0.758(10)	0.263(3)	4.211(73)	4.602(123)	7.670(4125)	7.782(6964)	3.460(196)	1.339(29)	1.402(34)	3.823(379)	3.823(312)	4.073(351)	0.000(0)	0.000(0)	1.635(32)	0.000(0)	0.000(0)	0.200(4)	0.852(14)	0.000(0)	0.129(2)	1.668(25)	1.608(15)
ENSG00000003509	2.810(145)	2.786(150)	3.222(159)	3.126(186)	3.769(241)	3.144(187)	3.095(167)	2.617(124)	2.390(117)	3.672(130)	3.751(130)	2.841(81)	1.729(60)	2.092(79)	2.014(67)	1.973(55)	3.050(130)	2.791(122)	3.695(405)	3.730(442)	2.745(114)	2.446(121)	2.275(108)	2.125(73)	2.983(214)	3.351(212)	1.696(47)	1.681(48)	2.361(25)	1.952(22)	3.263(254)	3.507(478)	1.932(80)	1.912(76)	2.847(186)	3.911(587)	3.842(459)	3.873(439)	3.162(205)	3.387(129)	3.299(195)	0.000(0)	0.000(0)	2.941(260)	4.092(405)	3.566(377)	3.833(412)	3.187(135)	3.027(76)
ENSG00000003756	4.350(864)	4.384(934)	4.168(599)	4.277(818)	4.694(877)	3.720(537)	3.800(529)	4.190(770)	4.079(810)	4.445(425)	4.524(424)	4.451(507)	4.016(727)	4.002(672)	4.300(762)	4.069(548)	4.064(519)	4.041(589)	4.156(1054)	4.095(1071)	4.481(788)	4.547(1125)	4.274(953)	4.421(820)	3.840(763)	4.014(645)	4.167(658)	4.313(759)	3.690(133)	3.636(162)	3.916(769)	4.067(1343)	3.816(687)	2.828(310)	3.205(456)	5.368(3115)	5.245(2349)	5.245(2194)	4.271(872)	4.166(427)	4.433(839)	4.649(475)	4.524(472)	4.625(1703)	4.638(1114)	3.109(490)	3.416(556)	0.000(0)	0.000(0)
ENSG00000003987	0.000(0)	0.000(0)	0.766(20)	0.688(22)	0.189(4)	2.462(161)	2.529(158)	2.497(168)	2.286(160)	0.164(2)	0.174(2)	0.327(5)	0.000(0)	0.000(0)	0.000(0)	0.000(0)	0.000(0)	0.000(0)	0.000(0)	0.000(0)	0.093(2)	0.000(0)	0.756(29)	0.966(31)	0.000(0)	0.000(0)	0.000(0)	0.044(1)	0.000(0)	0.121(1)	0.267(9)	0.213(11)	0.885(36)	0.000(0)	0.000(0)	0.111(5)	0.055(2)	0.169(6)	0.474(15)	0.372(6)	0.000(0)	0.000(0)	0.000(0)	0.228(10)	0.074(2)	0.132(5)	0.061(2)	0.215(4)	0.171(2)
ENSG00000003989	0.000(0)	0.000(0)	3.298(267)	2.894(245)	4.277(555)	1.846(98)	1.824(89)	1.925(107)	2.150(150)	0.080(1)	0.165(2)	0.000(0)	0.000(0)	0.000(0)	0.000(0)	0.000(0)	0.000(0)	0.000(0)	0.000(0)	0.000(0)	0.529(14)	0.456(16)	0.942(41)	1.034(36)	4.965(1483)	3.555(392)	0.000(0)	0.081(2)	0.143(1)	0.000(0)	1.079(52)	1.211(96)	0.391(14)	1.041(46)	1.244(65)	0.000(0)	0.000(0)	0.000(0)	1.681(90)	1.865(57)	0.000(0)	0.000(0)	0.000(0)	1.688(137)	2.507(187)	0.000(0)	0.000(0)	0.000(0)	0.000(0)
ENSG00000004059	5.848(557)	6.013(660)	6.485(690)	6.687(1002)	7.491(1393)	2.840(60)	3.015(64)	3.805(128)	4.009(170)	8.607(1757)	8.305(1342)	7.360(876)	3.016(75)	3.449(98)	4.290(167)	4.187(132)	5.502(323)	5.657(416)	6.105(938)	6.045(956)	4.855(228)	4.868(313)	5.982(714)	6.011(563)	5.557(583)	6.561(878)	6.172(609)	6.193(641)	6.501(221)	6.226(231)	6.801(1332)	6.555(1751)	8.842(5309)	8.324(3586)	7.850(2814)	6.927(2060)	6.924(1691)	6.889(1543)	4.491(226)	4.401(112)	1.000(9)	5.119(147)	4.963(143)	5.144(546)	5.716(531)	5.295(543)	5.182(448)	5.835(381)	6.315(341)
ENSG00000004139	0.139(4)	0.163(5)	0.740(21)	1.080(44)	0.328(8)	1.296(57)	0.802(27)	1.111(46)	1.336(69)	0.412(6)	0.908(15)	1.901(59)	0.000(0)	0.000(0)	0.000(0)	0.000(0)	0.423(10)	0.615(18)	1.164(69)	0.961(56)	3.271(284)	3.733(549)	0.000(0)	0.000(0)	0.478(20)	0.213(6)	1.470(61)	1.084(40)	0.489(4)	0.483(5)	0.835(38)	0.743(51)	1.371(74)	2.405(194)	1.855(129)	0.000(0)	0.000(0)	0.000(0)	0.161(5)	0.123(2)	0.758(25)	0.000(0)	0.000(0)	0.769(45)	0.367(12)	0.074(3)	0.160(6)	0.488(11)	0.426(6)
ENSG00000004142	4.342(388)	4.530(469)	5.364(640)	5.441(852)	5.872(916)	5.440(844)	5.456(792)	4.475(428)	4.490(494)	4.627(219)	4.927(256)	6.145(765)	4.394(433)	4.618(476)	4.934(544)	4.855(438)	5.381(606)	5.422(720)	6.487(2508)	6.469(2632)	4.133(276)	3.908(318)	5.322(915)	5.255(674)	5.847(1463)	6.120(1317)	4.162(296)	4.153(305)	5.427(212)	5.342(253)	5.123(834)	5.138(1316)	6.771(2566)	6.660(2298)	6.388(2072)	6.083(2330)	6.026(1843)	5.977(1663)	4.479(458)	4.505(247)	4.895(529)	6.137(618)	5.993(607)	4.747(840)	4.847(585)	6.247(2174)	6.221(1910)	5.351(553)	5.527(400)
ENSG00000004399	0.839(83)	0.768(78)	2.787(492)	2.998(734)	4.235(1485)	2.588(522)	2.722(541)	3.283(921)	3.496(1238)	1.892(131)	1.791(112)	2.477(262)	2.598(572)	2.458(475)	3.116(738)	3.062(603)	3.703(937)	3.778(1144)	2.751(848)	2.751(901)	4.037(1345)	4.151(1990)	3.390(1164)	3.441(935)	1.296(197)	0.922(90)	3.245(777)	3.236(800)	1.677(58)	1.774(81)	0.246(24)	0.225(34)	2.532(593)	4.286(2222)	2.806(785)	1.932(514)	2.078(484)	1.923(392)	1.939(319)	1.890(161)	0.727(63)	0.000(0)	0.000(0)	1.966(494)	2.848(683)	0.195(22)	0.271(28)	3.431(711)	3.302(411)
ENSG00000004455	5.457(561)	5.548(631)	5.126(351)	5.243(481)	4.043(160)	7.718(2709)	7.644(2388)	6.619(1274)	6.498(1336)	5.635(292)	5.527(255)	4.798(191)	6.377(1153)	6.583(1245)	5.765(638)	5.686(514)	6.345(777)	6.320(881)	7.010(2349)	6.962(2415)	5.266(406)	5.399(607)	5.221(553)	5.262(440)	5.925(1004)	6.220(918)	5.901(668)	5.911(698)	6.556(305)	6.535(381)	7.595(3077)	7.704(5186)	7.108(2108)	7.300(2334)	8.222(4841)	4.051(353)	3.684(221)	3.718(212)	5.330(548)	5.183(261)	5.970(737)	6.520(525)	6.690(643)	6.998(2677)	5.511(610)	7.014(2416)	6.966(2090)	4.914(263)	5.042(184)
ENSG00000004468	0.000(0)	0.000(0)	0.000(0)	0.000(0)	1.623(27)	0.086(1)	0.000(0)	0.166(2)	0.146(2)	0.180(1)	0.000(0)	0.000(0)	1.094(20)	1.367(26)	0.000(0)	0.000(0)	0.000(0)	0.000(0)	0.000(0)	0.000(0)	0.102(1)	0.076(1)	0.504(8)	0.686(9)	0.000(0)	0.000(0)	0.000(0)	0.000(0)	3.549(44)	3.709(63)	0.000(0)	0.000(0)	0.073(1)	0.000(0)	0.000(0)	3.453(283)	3.360(217)	3.400(209)	0.000(0)	0.282(2)	0.000(0)	0.000(0)	0.000(0)	0.000(0)	0.906(15)	0.172(3)	0.306(5)	0.000(0)	0.000(0)
ENSG00000004478	6.824(2819)	6.864(3056)	4.542(443)	4.799(672)	4.965(600)	7.874(5799)	7.909(5515)	5.560(1161)	5.826(1599)	6.401(962)	6.364(883)	6.336(1091)	3.974(397)	4.007(380)	4.457(481)	4.244(351)	5.775(999)	5.819(1189)	6.457(3063)	6.537(3445)	4.684(514)	4.679(697)	6.259(2212)	6.154(1587)	5.623(1558)	5.974(1483)	4.595(506)	4.734(580)	5.791(342)	5.512(356)	4.751(797)	4.870(1355)	6.414(2492)	7.658(5753)	7.697(6450)	6.210(3178)	6.124(2462)	6.058(2197)	5.381(1091)	5.248(525)	5.835(1287)	6.334(885)	6.210(882)	7.220(6000)	6.125(1806)	8.085(9788)	8.238(9739)	6.308(1356)	6.680(1123)
ENSG00000004487	4.456(1003)	4.517(1106)	4.406(766)	4.409(968)	4.203(660)	5.215(1713)	5.138(1504)	4.675(1178)	4.724(1393)	4.882(626)	4.953(621)	5.773(1401)	4.608(1204)	4.720(1219)	5.060(1417)	5.195(1330)	4.516(776)	4.575(935)	5.006(2096)	4.926(2103)	4.590(917)	4.599(1255)	5.459(2400)	5.379(1752)	4.524(1355)	4.964(1382)	4.118(682)	4.131(714)	4.351(233)	4.376(301)	4.507(1275)	4.587(2109)	5.158(1958)	4.972(1659)	5.232(2182)	4.283(1534)	4.222(1207)	4.166(1083)	4.416(1042)	4.388(540)	5.171(1534)	3.377(199)	3.490(236)	4.176(1321)	4.527(1105)	5.439(2928)	5.435(2611)	5.629(1604)	5.803(1157)
ENSG00000004534	3.143(481)	3.086(485)	3.043(352)	3.023(437)	3.255(415)	3.772(769)	3.791(724)	3.489(629)	3.253(599)	5.340(1113)	5.374(1075)	4.363(655)	3.182(533)	3.287(540)	3.509(583)	3.464(480)	3.296(401)	3.327(474)	3.023(615)	3.054(670)	2.849(316)	2.615(355)	2.765(415)	2.785(326)	4.048(1227)	4.421(1198)	2.566(263)	2.523(263)	3.469(155)	3.324(176)	3.345(689)	3.415(1135)	4.466(1526)	2.550(340)	2.879(486)	2.928(704)	2.806(525)	2.755(471)	2.820(398)	2.817(210)	3.220(467)	2.721(152)	2.595(149)	4.123(1629)	4.133(1063)	3.545(945)	3.640(908)	4.255(767)	4.366(531)
ENSG00000004660	2.539(140)	2.380(129)	4.206(402)	4.231(516)	4.244(413)	1.689(64)	1.631(56)	1.918(81)	1.958(96)	0.104(1)	0.638(7)	1.095(18)	1.189(40)	1.528(55)	2.003(80)	1.935(64)	2.566(106)	2.648(131)	1.400(67)	1.483(78)	2.304(95)	2.525(156)	1.358(53)	1.315(39)	1.919(104)	1.540(53)	2.599(128)	2.438(116)	2.666(39)	2.383(39)	0.719(23)	0.622(30)	0.268(7)	3.220(276)	2.873(229)	0.000(0)	0.000(0)	0.000(0)	1.961(90)	1.262(23)	0.610(14)	3.266(111)	3.099(106)	2.241(175)	2.914(199)	1.789(103)	1.707(85)	1.375(32)	1.400(21)
ENSG00000004700	3.804(460)	3.935(535)	2.492(130)	2.232(131)	2.538(135)	3.086(263)	3.152(257)	3.699(426)	3.599(451)	0.516(7)	1.120(18)	2.240(72)	3.434(374)	3.541(379)	3.773(411)	4.204(482)	3.303(233)	3.145(238)	3.823(656)	3.605(592)	3.195(240)	3.149(315)	2.508(194)	2.411(138)	3.364(424)	3.648(391)	3.280(269)	3.370(299)	3.834(118)	3.907(158)	2.382(183)	2.869(428)	2.088(136)	2.250(152)	1.420(74)	3.637(704)	3.636(579)	3.701(568)	4.246(682)	4.462(422)	3.981(480)	1.185(20)	1.523(32)	2.882(365)	2.162(129)	4.914(1492)	4.701(1145)	3.123(189)	3.258(134)
ENSG00000004766	2.473(240)	2.555(271)	2.410(180)	2.320(210)	2.351(171)	2.515(246)	2.625(250)	2.496(245)	2.228(222)	1.833(62)	2.320(91)	1.320(43)	2.235(210)	2.274(203)	1.760(115)	2.233(152)	2.848(242)	2.891(289)	2.590(372)	2.465(356)	2.141(149)	2.356(245)	2.154(212)	2.346(194)	2.648(357)	2.638(263)	2.003(138)	1.932(134)	2.114(44)	2.500(78)	2.466(292)	2.836(619)	1.163(77)	0.806(45)	0.753(45)	3.469(921)	3.549(805)	3.536(745)	2.582(281)	2.502(139)	1.611(99)	2.188(83)	2.339(103)	3.906(1191)	3.796(711)	1.834(195)	1.935(192)	1.435(62)	1.250(32)
ENSG00000004776	5.325(342)	5.326(361)	3.633(79)	4.021(133)	5.192(246)	2.196(31)	1.319(12)	3.239(74)	2.963(68)	3.878(55)	4.120(62)	3.131(37)	2.776(55)	2.767(51)	3.833(106)	3.314(61)	0.000(0)	0.000(0)	0.000(0)	0.000(0)	2.704(40)	2.980(68)	1.467(18)	1.823(20)	3.721(137)	3.907(117)	5.075(249)	4.773(208)	0.000(0)	0.782(2)	0.129(1)	0.000(0)	0.473(4)	0.138(1)	0.243(2)	2.634(79)	3.197(102)	2.716(65)	1.600(19)	0.684(3)	1.088(9)	0.000(0)	0.000(0)	1.044(15)	2.853(57)	1.822(32)	1.106(13)	7.046(792)	6.600(370)
ENSG00000004777	1.453(107)	1.291(94)	0.453(18)	0.352(17)	0.454(18)	1.337(93)	1.262(79)	0.556(29)	0.922(63)	0.278(6)	0.337(7)	1.640(71)	1.093(75)	1.070(68)	1.417(94)	0.907(42)	2.010(138)	2.042(164)	1.116(101)	1.425(155)	0.457(19)	0.746(47)	1.348(111)	1.212(73)	2.439(350)	2.132(199)	1.381(86)	1.399(91)	2.250(58)	2.128(66)	1.089(85)	1.217(156)	2.135(246)	2.452(314)	1.452(133)	2.446(475)	2.695(481)	2.615(421)	0.601(34)	0.546(16)	2.587(282)	0.000(0)	0.000(0)	0.672(59)	2.406(277)	1.359(139)	0.883(67)	1.339(65)	1.349(42)
ENSG00000004779	6.376(700)	6.480(794)	5.547(309)	5.452(364)	6.635(664)	6.496(753)	6.436(670)	5.291(326)	5.193(347)	0.000(0)	0.000(0)	7.733(984)	5.862(524)	5.892(500)	6.664(783)	6.846(758)	4.139(105)	4.225(129)	5.134(409)	4.920(373)	5.694(359)	5.955(587)	5.838(559)	5.520(345)	4.115(179)	5.434(344)	5.917(441)	5.982(479)	4.907(62)	5.523(122)	7.818(2346)	7.620(3192)	7.221(1489)	6.954(1196)	8.044(2791)	6.707(1531)	6.497(1087)	6.445(980)	5.742(479)	5.624(233)	5.196(278)	0.000(0)	0.000(0)	5.825(767)	5.416(372)	7.848(2822)	7.614(2144)	5.736(308)	6.700(387)
ENSG00000004799	0.063(1)	0.060(1)	2.335(72)	2.074(72)	0.479(7)	1.147(27)	1.113(24)	0.485(9)	0.303(6)	0.000(0)	0.270(2)	0.000(0)	1.054(26)	1.076(25)	0.664(12)	0.753(12)	1.015(17)	1.470(34)	0.131(3)	0.123(3)	0.000(0)	0.000(0)	3.024(187)	2.803(121)	0.272(6)	0.066(1)	0.596(10)	0.199(3)	3.196(46)	3.336(65)	2.963(187)	3.240(363)	0.000(0)	0.108(2)	0.193(4)	0.037(1)	0.087(2)	0.047(1)	0.841(19)	0.838(10)	0.134(2)	0.769(7)	0.245(2)	0.115(3)	3.085(176)	0.000(0)	0.000(0)	0.878(13)	0.139(1)
ENSG00000004809	0.000(0)	0.000(0)	0.164(3)	0.213(5)	0.263(5)	0.000(0)	0.000(0)	0.000(0)	0.000(0)	0.000(0)	0.000(0)	0.000(0)	0.000(0)	0.000(0)	0.000(0)	0.000(0)	0.000(0)	0.000(0)	0.125(4)	0.060(2)	0.618(14)	0.357(10)	0.000(0)	0.000(0)	0.000(0)	0.000(0)	0.000(0)	0.000(0)	0.000(0)	0.000(0)	0.000(0)	0.000(0)	0.000(0)	0.000(0)	0.000(0)	0.000(0)	0.000(0)	0.000(0)	0.000(0)	0.000(0)	0.000(0)	0.000(0)	0.000(0)	0.305(12)	0.000(0)	0.000(0)	0.000(0)	0.832(17)	1.521(26)
ENSG00000004838	2.734(136)	2.877(161)	0.751(13)	0.969(23)	0.452(7)	0.059(1)	0.000(0)	0.059(1)	0.000(0)	2.209(40)	2.332(42)	1.814(33)	0.588(13)	0.870(20)	0.789(16)	0.513(8)	2.412(77)	2.155(71)	3.447(335)	3.432(352)	0.202(3)	0.052(1)	0.618(15)	0.759(15)	0.000(0)	0.232(4)	1.392(34)	1.042(23)	0.734(4)	0.607(4)	0.048(1)	0.061(2)	1.934(80)	1.622(57)	1.161(37)	0.163(5)	0.121(3)	0.000(0)	0.861(21)	0.667(8)	1.095(25)	0.000(0)	0.000(0)	0.270(8)	0.056(1)	0.041(1)	0.046(1)	0.000(0)	0.000(0)
ENSG00000004846	0.000(0)	0.000(0)	0.000(0)	0.000(0)	0.000(0)	5.745(3578)	5.834(3536)	7.088(9298)	7.057(10383)	0.000(0)	0.000(0)	0.000(0)	0.000(0)	0.000(0)	0.000(0)	0.000(0)	0.000(0)	0.024(1)	0.000(0)	0.000(0)	0.000(0)	0.000(0)	0.000(0)	0.000(0)	0.000(0)	0.000(0)	0.000(0)	0.000(0)	0.000(0)	0.000(0)	0.017(1)	0.033(3)	0.000(0)	0.000(0)	0.000(0)	0.000(0)	0.029(2)	0.000(0)	0.000(0)	0.000(0)	0.000(0)	0.000(0)	0.000(0)	0.013(1)	0.000(0)	0.000(0)	0.000(0)	0.000(0)	0.000(0)
ENSG00000004848	0.000(0)	0.000(0)	1.759(58)	1.341(47)	0.000(0)	0.942(28)	0.743(19)	1.319(46)	1.581(70)	0.000(0)	0.000(0)	0.000(0)	0.000(0)	0.000(0)	0.000(0)	0.000(0)	0.000(0)	0.000(0)	0.000(0)	0.000(0)	0.000(0)	0.081(2)	0.000(0)	0.000(0)	0.000(0)	0.000(0)	0.053(1)	0.000(0)	0.000(0)	0.000(0)	0.038(1)	0.048(2)	0.000(0)	0.000(0)	0.000(0)	0.000(0)	0.000(0)	0.000(0)	0.000(0)	0.000(0)	0.000(0)	0.000(0)	0.000(0)	0.029(1)	0.000(0)	0.000(0)	0.000(0)	0.066(1)	0.000(0)
ENSG00000004864	4.552(830)	4.613(915)	2.631(152)	2.576(183)	2.516(138)	3.114(280)	2.987(235)	2.726(208)	2.600(214)	2.834(104)	3.485(163)	1.316(30)	3.138(310)	3.068(274)	1.838(87)	1.822(73)	4.597(635)	4.530(698)	5.171(1819)	5.059(1785)	3.849(411)	3.700(500)	4.106(699)	4.138(553)	0.000(0)	0.000(0)	4.471(681)	4.267(609)	4.322(176)	4.109(191)	4.278(833)	4.471(1497)	3.821(572)	2.753(242)	3.416(445)	0.087(4)	0.105(4)	0.085(3)	3.640(453)	3.191(170)	0.000(0)	4.222(289)	4.306(334)	4.116(975)	3.873(528)	1.881(143)	1.771(115)	2.967(174)	2.487(75)
ENSG00000004866	2.802(191)	2.911(220)	2.689(138)	2.957(216)	3.368(236)	2.721(177)	2.792(174)	3.112(245)	3.000(256)	4.778(388)	4.824(378)	3.372(163)	2.713(191)	2.961(218)	3.276(254)	3.399(238)	1.888(64)	2.077(88)	3.416(435)	3.251(407)	1.818(67)	2.027(111)	2.165(130)	2.279(111)	2.672(221)	2.656(162)	3.324(251)	3.114(221)	3.207(66)	2.303(40)	3.836(520)	3.947(882)	3.655(437)	1.904(100)	2.941(266)	2.042(173)	1.977(134)	1.830(109)	2.228(126)	2.073(58)	3.845(391)	0.000(0)	0.000(0)	2.915(338)	2.639(175)	3.464(463)	3.386(390)	3.083(165)	3.206(116)
ENSG00000004897	3.846(607)	3.405(459)	2.977(247)	2.748(259)	2.003(108)	3.347(412)	3.214(345)	3.038(328)	3.169(415)	1.845(54)	1.741(46)	0.647(14)	2.911(318)	2.923(300)	1.770(100)	2.088(115)	4.121(551)	4.177(663)	5.217(2309)	5.038(2159)	3.943(541)	3.827(675)	4.378(1047)	4.287(757)	4.298(1089)	3.278(377)	3.450(392)	3.480(416)	3.646(131)	3.645(166)	4.840(1536)	5.012(2713)	1.949(153)	2.253(195)	2.477(258)	3.642(904)	3.592(716)	3.603(675)	4.174(827)	4.236(458)	3.418(402)	1.032(21)	0.793(16)	4.827(2007)	5.024(1498)	3.195(534)	3.231(491)	1.038(33)	1.233(27)
ENSG00000004939	0.000(0)	0.000(0)	0.000(0)	0.000(0)	0.000(0)	0.000(0)	0.000(0)	0.000(0)	0.050(2)	0.000(0)	0.000(0)	0.000(0)	0.000(0)	0.000(0)	0.000(0)	0.000(0)	0.000(0)	0.000(0)	0.000(0)	0.000(0)	0.000(0)	0.000(0)	0.000(0)	0.000(0)	0.000(0)	0.000(0)	0.000(0)	0.000(0)	0.000(0)	0.000(0)	0.069(3)	0.030(2)	0.000(0)	0.000(0)	0.000(0)	0.000(0)	0.000(0)	0.000(0)	0.000(0)	0.000(0)	0.000(0)	0.000(0)	0.000(0)	0.000(0)	0.000(0)	0.097(5)	0.000(0)	0.000(0)	0.000(0)
ENSG00000004948	0.282(6)	0.564(14)	0.000(0)	0.000(0)	0.000(0)	0.000(0)	0.000(0)	0.000(0)	0.000(0)	0.000(0)	0.000(0)	0.000(0)	0.000(0)	0.000(0)	0.000(0)	0.000(0)	0.000(0)	0.000(0)	0.000(0)	0.000(0)	0.000(0)	0.000(0)	0.000(0)	0.000(0)	0.040(1)	0.000(0)	0.000(0)	0.056(1)	0.000(0)	0.000(0)	0.122(3)	0.027(1)	0.000(0)	0.000(0)	0.000(0)	0.000(0)	0.000(0)	0.000(0)	0.000(0)	0.000(0)	0.000(0)	0.000(0)	0.000(0)	0.000(0)	0.000(0)	0.000(0)	0.000(0)	0.000(0)	0.000(0)
ENSG00000004961	4.067(231)	4.097(249)	3.390(110)	3.704(176)	5.048(372)	4.300(271)	4.346(260)	3.109(112)	2.885(107)	3.332(61)	2.990(44)	2.526(38)	3.999(236)	4.391(294)	3.743(166)	4.044(177)	3.570(118)	3.616(141)	3.906(288)	3.900(305)	3.702(146)	3.783(211)	3.281(149)	3.378(124)	3.198(154)	3.147(110)	4.054(199)	4.466(279)	4.225(65)	4.132(77)	3.979(265)	4.102(453)	5.266(647)	4.145(279)	5.108(611)	3.592(281)	3.685(248)	3.554(210)	4.051(244)	3.773(105)	2.352(55)	4.051(101)	4.259(128)	4.919(692)	3.958(223)	3.703(254)	3.672(222)	5.045(324)	5.881(374)
ENSG00000004975	2.865(253)	2.952(286)	2.838(196)	2.944(269)	3.577(348)	1.987(118)	1.962(107)	2.121(135)	2.353(189)	2.776(108)	2.872(110)	3.470(221)	2.211(157)	2.518(191)	2.605(187)	2.668(168)	4.062(468)	4.171(585)	3.738(698)	3.840(801)	2.975(229)	3.108(346)	2.336(190)	2.399(155)	3.697(619)	3.662(448)	2.722(196)	2.756(209)	4.421(206)	4.240(229)	2.280(190)	2.410(332)	4.648(1141)	5.248(1698)	4.655(1212)	0.000(0)	0.000(0)	0.000(0)	2.105(142)	1.914(63)	4.300(688)	0.000(0)	0.000(0)	4.097(1047)	3.550(451)	4.296(1082)	4.245(932)	3.543(296)	3.720(216)
ENSG00000005007	4.604(1439)	4.585(1497)	5.834(2739)	5.989(3852)	6.271(3722)	4.617(1437)	4.733(1450)	4.076(981)	4.200(1227)	3.332(257)	3.099(202)	4.542(750)	4.266(1210)	4.181(1062)	4.513(1232)	4.488(1031)	4.566(1037)	4.626(1250)	4.624(2052)	4.812(2499)	4.545(1144)	4.528(1537)	5.048(2309)	4.961(1676)	4.503(1720)	3.873(805)	4.771(1413)	4.861(1563)	3.338(141)	3.361(182)	2.968(516)	2.800(704)	5.243(2682)	5.712(3620)	4.690(1907)	4.048(1664)	4.028(1349)	4.053(1284)	4.761(1723)	4.624(826)	4.416(1148)	4.856(764)	4.941(883)	4.566(2261)	3.529(681)	4.860(2496)	4.810(2154)	3.937(610)	3.142(213)
ENSG00000005020	4.030(301)	3.962(302)	4.045(241)	3.666(229)	2.636(81)	3.255(166)	3.436(177)	4.256(356)	4.146(375)	1.289(13)	1.695(19)	1.373(17)	3.914(297)	3.868(268)	2.867(113)	3.218(127)	2.434(64)	2.513(79)	2.496(128)	2.095(96)	3.547(174)	3.636(253)	3.687(272)	3.655(205)	2.574(125)	2.015(57)	3.422(166)	3.458(177)	3.371(46)	3.667(73)	4.724(611)	4.938(1113)	0.721(15)	1.358(35)	1.789(60)	4.501(737)	4.384(557)	4.485(560)	4.955(630)	4.767(291)	2.260(68)	0.000(0)	0.000(0)	4.328(605)	4.680(506)	4.635(675)	4.690(628)	2.061(43)	1.568(17)
ENSG00000005022	6.370(1331)	6.515(1555)	0.000(0)	0.000(0)	0.000(0)	7.749(3452)	7.738(3179)	6.030(1050)	6.093(1253)	7.042(978)	7.002(896)	6.385(733)	7.070(2336)	7.204(2396)	7.618(2912)	7.558(2380)	7.313(1906)	7.228(2074)	7.902(5455)	7.894(5764)	6.590(1288)	6.668(1850)	7.226(2826)	7.114(2019)	5.521(941)	6.183(1115)	6.966(1758)	7.125(2038)	7.992(1036)	7.977(1300)	9.174(11508)	9.238(18780)	9.871(17956)	8.348(6036)	9.235(12201)	0.000(0)	0.000(0)	0.000(0)	7.344(2813)	7.240(1383)	9.131(8336)	7.358(1176)	7.374(1293)	7.938(6427)	6.273(1301)	7.739(4997)	7.822(4736)	0.000(0)	0.000(0)
ENSG00000005059	1.367(29)	1.023(20)	3.015(103)	3.266(158)	3.743(180)	5.583(853)	5.598(800)	5.013(576)	4.872(594)	3.929(120)	3.682(94)	0.263(2)	3.840(263)	3.962(269)	4.246(302)	4.367(281)	3.979(201)	3.985(233)	4.240(462)	4.206(479)	3.724(186)	3.906(290)	3.323(193)	3.251(141)	2.614(121)	2.399(75)	4.300(299)	4.161(280)	2.685(25)	3.122(45)	0.848(18)	0.977(34)	3.843(289)	3.134(163)	4.198(397)	4.350(618)	4.277(482)	4.266(447)	3.917(277)	3.704(125)	4.772(442)	0.000(0)	0.000(0)	6.407(2488)	5.156(666)	0.000(0)	0.000(0)	5.705(649)	6.156(569)
ENSG00000005073	1.461(30)	1.037(19)	0.000(0)	0.000(0)	0.000(0)	2.409(73)	2.448(70)	2.225(63)	2.635(102)	1.826(20)	1.148(9)	0.402(3)	0.521(8)	0.608(9)	0.713(10)	1.087(15)	0.000(0)	0.000(0)	0.000(0)	0.000(0)	0.000(0)	0.000(0)	0.724(13)	0.474(6)	0.064(1)	0.000(0)	2.349(61)	1.944(44)	0.302(1)	0.452(2)	3.372(196)	3.600(364)	0.958(19)	1.534(37)	0.955(20)	0.800(22)	1.017(25)	1.037(24)	0.219(3)	0.601(5)	0.253(3)	0.000(0)	0.000(0)	0.051(1)	0.000(0)	0.000(0)	0.000(0)	0.326(3)	0.339(2)
ENSG00000005100	2.596(195)	2.683(221)	2.951(206)	2.957(261)	2.428(134)	2.519(181)	2.718(198)	2.498(180)	2.601(224)	1.428(30)	1.353(26)	0.307(5)	2.321(166)	1.849(101)	0.842(28)	0.791(22)	1.512(53)	1.749(78)	2.103(179)	2.208(209)	2.946(215)	2.847(270)	1.666(98)	1.734(81)	2.456(223)	1.316(55)	2.334(136)	2.350(143)	2.804(58)	2.615(63)	2.481(217)	2.593(372)	0.691(28)	2.320(176)	2.859(301)	2.902(434)	2.859(345)	2.794(306)	3.080(308)	3.080(163)	2.050(111)	0.000(0)	0.000(0)	4.088(999)	2.907(263)	3.726(682)	3.971(732)	1.749(63)	1.611(35)
ENSG00000005102	0.000(0)	0.000(0)	0.000(0)	0.000(0)	0.000(0)	0.000(0)	0.000(0)	0.655(8)	0.759(11)	0.000(0)	0.000(0)	0.000(0)	0.000(0)	0.000(0)	0.000(0)	0.128(1)	0.749(7)	0.419(4)	0.000(0)	0.000(0)	0.000(0)	0.000(0)	0.000(0)	0.000(0)	0.000(0)	0.000(0)	0.000(0)	0.000(0)	0.000(0)	0.000(0)	0.082(1)	0.053(1)	0.000(0)	0.000(0)	0.000(0)	0.000(0)	0.000(0)	0.000(0)	0.000(0)	0.000(0)	0.000(0)	0.000(0)	0.000(0)	0.063(1)	0.000(0)	0.000(0)	0.000(0)	0.000(0)	0.000(0)
ENSG00000005108	0.528(40)	0.607(50)	1.679(158)	1.900(247)	0.432(25)	1.035(94)	0.900(72)	2.153(313)	2.165(361)	0.000(0)	0.036(1)	0.000(0)	0.044(3)	0.016(1)	0.000(0)	0.000(0)	0.021(1)	0.073(4)	0.000(0)	0.000(0)	0.000(0)	0.028(2)	0.844(84)	1.003(82)	0.153(13)	0.017(1)	0.282(17)	0.301(19)	0.122(2)	0.000(0)	0.064(5)	0.033(4)	0.027(2)	0.000(0)	0.000(0)	0.027(3)	0.000(0)	0.000(0)	0.917(86)	0.997(51)	0.000(0)	0.000(0)	0.000(0)	1.175(184)	4.408(1918)	0.000(0)	0.000(0)	0.153(7)	0.202(6)
ENSG00000005156	3.195(450)	3.066(429)	3.335(397)	3.448(546)	2.740(248)	3.764(687)	3.692(604)	3.232(464)	3.478(640)	2.689(138)	2.930(158)	3.245(255)	3.217(492)	3.167(442)	3.693(602)	3.568(467)	2.812(246)	2.884(301)	3.322(698)	3.336(750)	2.431(201)	2.581(310)	2.325(258)	2.523(236)	3.648(818)	2.198(189)	3.500(495)	3.494(511)	2.823(84)	2.816(106)	4.314(1276)	4.436(2178)	2.788(384)	3.402(602)	3.484(700)	3.463(959)	3.589(869)	3.566(798)	2.866(371)	2.939(208)	3.534(534)	2.482(112)	2.632(138)	3.778(1133)	3.957(839)	3.760(998)	3.993(1062)	3.273(330)	3.453(242)
ENSG00000005175	3.621(411)	3.582(421)	3.883(396)	3.765(457)	4.159(485)	3.976(530)	4.226(591)	3.437(358)	3.513(433)	3.453(166)	3.703(189)	3.778(252)	3.854(526)	4.001(548)	3.943(478)	4.251(511)	4.692(669)	4.646(747)	4.448(1064)	4.298(1014)	3.316(270)	3.522(430)	3.051(309)	3.160(260)	3.837(621)	4.446(722)	3.277(275)	3.167(262)	4.144(152)	3.917(163)	3.368(415)	3.752(867)	2.914(280)	2.146(142)	1.514(84)	3.795(812)	3.642(596)	3.589(535)	3.520(407)	3.658(239)	2.097(109)	3.577(176)	3.688(208)	4.134(972)	3.313(340)	4.598(1217)	4.695(1168)	3.215(208)	3.382(151)
ENSG00000005187	1.189(41)	0.917(30)	0.000(0)	0.000(0)	0.110(2)	0.000(0)	0.095(2)	0.000(0)	0.000(0)	0.095(1)	0.101(1)	2.013(53)	0.000(0)	0.000(0)	0.000(0)	0.000(0)	2.428(104)	2.316(109)	2.015(137)	2.055(151)	0.154(3)	0.078(2)	0.807(28)	0.570(14)	0.068(2)	0.297(7)	0.323(7)	0.465(11)	1.696(18)	1.362(16)	3.810(511)	3.890(847)	0.686(23)	1.122(43)	1.156(49)	0.051(2)	0.031(1)	0.000(0)	0.000(0)	0.000(0)	2.153(101)	0.000(0)	0.000(0)	1.085(58)	0.620(18)	0.031(1)	0.034(1)	1.490(40)	1.577(28)
ENSG00000005189	4.567(961)	4.631(1061)	0.163(4)	0.250(8)	0.621(18)	3.686(497)	3.481(395)	1.686(94)	1.674(106)	2.103(64)	2.254(69)	2.427(101)	0.000(0)	0.000(0)	0.000(0)	0.000(0)	2.023(96)	1.732(84)	2.600(301)	2.588(317)	3.999(526)	3.970(700)	2.000(148)	2.232(141)	2.070(174)	2.228(149)	4.380(730)	4.426(783)	1.529(20)	1.398(22)	1.827(132)	2.032(250)	2.626(258)	1.376(77)	1.786(129)	0.000(0)	0.000(0)	0.000(0)	2.160(157)	2.213(87)	2.223(142)	0.000(0)	0.000(0)	1.416(114)	2.499(206)	0.593(31)	0.350(15)	2.293(114)	2.313(74)
ENSG00000005194	5.075(558)	5.150(621)	4.988(415)	5.189(604)	5.801(739)	5.334(664)	5.488(687)	4.902(494)	5.055(629)	5.134(267)	5.141(253)	5.403(384)	3.995(274)	4.465(361)	4.936(462)	4.962(401)	4.159(213)	4.277(268)	5.026(757)	5.007(794)	4.737(363)	4.639(460)	4.577(455)	4.563(348)	4.740(564)	5.022(513)	5.171(520)	5.011(481)	4.462(90)	4.610(127)	4.403(421)	4.453(682)	5.426(844)	5.970(1200)	6.128(1464)	5.496(1306)	5.419(1017)	5.390(931)	4.251(329)	4.393(193)	6.420(1320)	5.663(375)	5.843(463)	5.430(1160)	4.145(298)	5.660(1219)	5.787(1193)	6.271(898)	6.472(660)
ENSG00000005206	3.716(393)	3.669(400)	0.000(0)	0.000(0)	0.000(0)	3.087(240)	3.100(225)	3.421(315)	3.730(454)	4.101(240)	4.045(217)	4.762(461)	2.761(201)	2.521(154)	2.366(123)	2.204(91)	3.433(235)	3.622(313)	2.835(279)	3.318(434)	4.038(414)	4.386(727)	3.610(423)	3.383(275)	4.289(772)	4.176(528)	4.201(490)	4.272(535)	3.285(71)	3.369(96)	2.626(205)	2.637(323)	5.526(1719)	4.129(609)	3.065(297)	2.971(384)	3.078(344)	3.234(363)	3.722(422)	3.739(226)	3.516(309)	2.432(63)	2.441(69)	3.974(769)	2.221(124)	3.265(402)	2.919(274)	4.195(387)	4.167(242)
ENSG00000005238	3.237(248)	3.398(296)	3.610(261)	3.769(371)	3.307(207)	2.247(109)	1.959(78)	2.201(106)	2.114(112)	5.067(439)	5.166(444)	3.283(140)	2.658(168)	2.530(141)	2.929(178)	2.864(144)	2.629(113)	2.509(118)	3.380(389)	3.470(443)	3.893(338)	4.126(546)	4.080(546)	4.045(411)	2.184(134)	2.189(100)	3.348(235)	3.407(255)	2.772(43)	2.591(47)	2.178(127)	2.153(194)	1.608(71)	1.569(66)	1.595(74)	2.608(260)	2.743(239)	2.614(201)	3.289(276)	2.940(111)	2.812(162)	0.000(0)	0.000(0)	2.547(230)	2.868(194)	0.731(28)	0.586(19)	4.371(400)	3.811(169)
ENSG00000005243	5.121(388)	5.368(488)	4.006(137)	4.403(231)	3.725(111)	4.005(171)	4.008(159)	3.621(130)	3.644(151)	6.750(562)	6.489(441)	7.050(823)	3.916(174)	4.419(235)	5.960(643)	5.894(523)	0.000(0)	0.000(0)	0.000(0)	0.000(0)	4.839(263)	4.934(383)	3.499(138)	3.576(113)	3.909(207)	5.004(341)	3.702(120)	3.653(120)	1.030(3)	0.865(3)	0.775(10)	0.399(7)	2.254(51)	1.615(27)	2.318(57)	0.138(2)	0.000(0)	0.258(3)	3.386(116)	3.147(51)	4.386(209)	4.815(138)	4.767(145)	3.739(229)	5.211(433)	0.165(2)	0.183(2)	6.142(552)	6.735(534)
ENSG00000005302	3.666(333)	3.501(310)	5.476(981)	5.569(1321)	5.907(1330)	3.788(361)	3.632(298)	4.208(499)	4.061(511)	3.768(165)	3.972(181)	2.204(56)	3.860(414)	4.040(442)	4.004(392)	4.098(358)	3.941(303)	3.727(298)	3.721(488)	3.556(458)	3.262(203)	3.442(317)	2.830(203)	3.010(181)	2.998(256)	3.497(280)	3.567(269)	3.581(282)	2.723(40)	3.070(67)	3.952(505)	3.948(786)	1.937(95)	1.327(49)	2.274(136)	3.834(655)	3.806(528)	3.848(509)	4.640(729)	4.708(405)	3.583(286)	1.498(23)	1.639(29)	4.635(1097)	4.179(510)	4.162(694)	4.155(618)	3.766(248)	3.781(160)
ENSG00000005339	3.054(975)	2.740(800)	4.475(2246)	4.515(2913)	3.472(1066)	3.049(961)	2.961(832)	3.630(1522)	3.779(1943)	1.799(152)	1.805(144)	1.061(79)	3.895(1992)	3.484(1366)	3.092(919)	3.337(947)	3.917(1395)	4.106(1851)	3.153(1481)	3.186(1616)	3.338(1009)	3.326(1360)	3.203(1278)	3.206(990)	3.430(1678)	1.856(334)	2.782(683)	2.866(758)	3.484(341)	3.568(461)	4.419(3335)	4.438(5279)	1.775(381)	2.594(767)	2.127(560)	3.127(1792)	3.256(1630)	3.228(1491)	3.277(1241)	3.268(652)	2.892(784)	0.000(0)	0.000(0)	3.420(2092)	3.186(1132)	2.903(1248)	2.785(1015)	2.396(393)	1.778(143)
ENSG00000005379	0.056(4)	0.013(1)	1.229(108)	1.140(122)	0.484(32)	0.000(0)	0.000(0)	0.000(0)	0.000(0)	0.119(4)	0.241(8)	0.000(0)	0.931(99)	0.972(98)	0.506(39)	0.281(17)	2.148(258)	2.152(299)	0.030(3)	0.101(11)	0.964(80)	1.040(121)	1.680(261)	1.537(174)	1.559(254)	1.289(140)	0.184(12)	0.191(13)	0.000(0)	0.000(0)	0.046(4)	0.029(4)	0.398(38)	2.373(484)	1.771(305)	0.000(0)	0.000(0)	0.000(0)	0.221(18)	0.143(6)	0.000(0)	0.000(0)	0.000(0)	0.026(3)	0.027(2)	0.379(44)	0.224(22)	0.330(18)	0.368(13)
ENSG00000005381	0.000(0)	0.000(0)	0.044(1)	0.000(0)	0.044(1)	0.000(0)	0.000(0)	0.000(0)	0.000(0)	0.000(0)	0.000(0)	0.000(0)	0.000(0)	0.000(0)	0.000(0)	0.000(0)	0.000(0)	0.000(0)	0.000(0)	0.000(0)	0.000(0)	0.000(0)	0.060(2)	0.000(0)	0.000(0)	0.000(0)	0.000(0)	0.000(0)	0.000(0)	0.000(0)	0.057(2)	0.037(2)	0.000(0)	0.031(1)	0.000(0)	0.000(0)	0.000(0)	0.000(0)	0.065(2)	0.000(0)	0.000(0)	0.000(0)	0.000(0)	0.000(0)	0.000(0)	1.497(107)	0.907(46)	0.000(0)	0.000(0)
ENSG00000005421	0.000(0)	0.000(0)	0.000(0)	0.000(0)	0.000(0)	0.000(0)	0.153(2)	0.141(2)	0.000(0)	0.000(0)	0.000(0)	0.000(0)	0.000(0)	0.000(0)	0.000(0)	0.000(0)	0.000(0)	0.000(0)	0.000(0)	0.000(0)	0.000(0)	0.000(0)	0.000(0)	0.000(0)	0.164(3)	0.405(6)	0.000(0)	0.000(0)	0.000(0)	0.217(1)	0.059(1)	0.282(8)	2.832(140)	0.000(0)	0.000(0)	0.000(0)	0.000(0)	0.000(0)	0.000(0)	0.000(0)	0.000(0)	0.000(0)	0.000(0)	0.000(0)	0.000(0)	0.000(0)	0.000(0)	0.000(0)	0.000(0)
ENSG00000005436	2.593(215)	2.579(224)	1.292(49)	0.990(42)	1.107(39)	0.979(41)	0.689(24)	1.901(117)	1.807(122)	0.595(10)	0.982(18)	1.786(57)	2.859(287)	2.830(262)	1.237(53)	1.854(87)	3.849(424)	3.603(407)	3.591(663)	3.388(604)	1.790(87)	1.456(84)	2.149(171)	2.181(136)	2.232(203)	2.488(188)	3.052(271)	2.757(222)	1.891(29)	2.477(62)	1.833(134)	1.937(231)	1.362(79)	1.413(81)	2.070(170)	1.732(172)	1.838(157)	1.826(145)	1.664(99)	1.978(71)	0.000(0)	0.000(0)	0.000(0)	2.042(215)	2.210(162)	2.297(241)	2.441(244)	0.307(7)	0.075(1)
ENSG00000005448	2.273(70)	2.477(88)	3.508(150)	3.726(223)	2.598(73)	1.608(37)	2.036(52)	2.271(70)	1.803(52)	4.793(224)	4.632(188)	4.904(288)	2.831(120)	2.905(119)	2.729(94)	2.565(70)	3.438(133)	3.541(166)	4.908(745)	4.926(802)	2.330(61)	2.463(93)	3.167(170)	3.183(133)	4.100(379)	5.093(578)	2.434(70)	2.195(59)	4.633(109)	4.827(159)	3.314(200)	3.177(281)	2.308(85)	4.208(364)	3.600(253)	3.266(273)	3.173(209)	3.131(189)	3.040(141)	2.995(72)	3.959(243)	0.000(0)	0.000(0)	1.893(80)	2.540(92)	2.131(89)	2.282(91)	4.168(214)	4.780(213)
ENSG00000005469	1.529(66)	1.815(93)	1.742(65)	1.487(63)	1.630(58)	1.372(55)	1.301(47)	2.303(138)	2.278(154)	2.083(52)	2.106(50)	1.304(28)	2.591(189)	2.553(171)	2.258(121)	2.537(131)	2.881(165)	2.776(175)	2.824(299)	2.824(318)	2.568(143)	2.501(184)	2.608(208)	2.603(160)	2.439(199)	2.245(125)	3.965(445)	4.087(505)	1.857(23)	1.617(23)	0.880(36)	1.085(75)	1.797(102)	0.202(6)	0.243(8)	3.851(815)	3.885(688)	3.873(637)	2.885(239)	2.810(119)	3.680(378)	2.726(87)	2.718(94)	4.905(1636)	5.845(2068)	2.390(214)	2.476(206)	1.292(35)	0.830(12)
ENSG00000005471	1.251(97)	1.468(131)	0.443(20)	0.346(19)	0.536(25)	0.061(3)	0.000(0)	0.192(10)	0.153(9)	1.123(38)	1.127(36)	0.000(0)	0.000(0)	0.000(0)	0.000(0)	0.000(0)	0.000(0)	0.000(0)	0.000(0)	0.000(0)	0.164(7)	0.171(10)	0.085(5)	0.131(6)	0.016(1)	0.000(0)	1.574(121)	1.638(134)	0.000(0)	0.000(0)	0.081(5)	0.063(6)	1.593(167)	0.018(1)	0.049(3)	0.103(9)	0.084(6)	0.160(11)	0.628(41)	0.514(17)	0.000(0)	2.160(108)	2.410(146)	1.242(155)	0.639(41)	0.028(2)	0.047(3)	2.291(189)	2.046(97)
ENSG00000005483	3.323(915)	3.098(810)	3.081(600)	2.744(578)	2.112(267)	3.420(975)	3.443(921)	4.089(1630)	3.948(1677)	2.275(179)	2.554(214)	0.691(34)	3.144(856)	2.805(611)	2.187(330)	2.465(358)	4.413(1527)	4.377(1717)	3.862(1933)	3.769(1917)	3.405(808)	3.312(1023)	3.045(859)	3.062(673)	2.009(395)	1.093(110)	2.857(552)	2.827(559)	3.440(251)	3.283(282)	4.438(2572)	4.620(4584)	1.530(226)	1.132(138)	0.775(90)	3.688(2094)	3.690(1726)	3.732(1665)	2.896(700)	2.926(379)	3.021(661)	3.377(422)	3.208(403)	2.582(818)	3.852(1429)	3.401(1401)	3.753(1636)	2.787(414)	2.068(143)
ENSG00000005486	4.778(526)	4.930(619)	3.700(189)	3.892(275)	4.461(331)	3.133(153)	2.981(126)	4.486(427)	4.618(536)	4.610(214)	4.712(217)	5.329(425)	3.936(306)	4.050(311)	4.411(369)	4.482(331)	4.457(309)	4.574(388)	3.805(363)	4.012(450)	5.622(796)	5.661(1113)	3.809(302)	3.736(221)	2.295(100)	2.860(119)	4.309(326)	4.247(323)	5.181(176)	5.300(243)	4.745(629)	4.679(937)	6.639(2313)	6.391(1882)	5.162(862)	3.393(328)	3.531(300)	3.186(215)	3.667(249)	3.511(117)	5.130(619)	0.000(0)	0.000(0)	1.654(69)	2.345(85)	2.294(112)	2.280(99)	5.190(488)	5.382(357)
ENSG00000005513	0.831(19)	1.263(36)	0.000(0)	0.000(0)	0.000(0)	0.000(0)	0.000(0)	0.000(0)	0.000(0)	0.000(0)	0.000(0)	0.202(2)	0.384(8)	0.167(3)	0.182(3)	0.144(2)	0.473(7)	0.365(6)	0.000(0)	0.039(1)	0.000(0)	0.052(1)	0.190(4)	0.000(0)	0.173(4)	0.175(3)	0.771(15)	0.348(6)	0.000(0)	0.000(0)	0.000(0)	0.000(0)	0.049(1)	2.831(170)	2.124(102)	0.535(19)	0.332(9)	0.317(8)	0.253(5)	0.195(2)	4.423(456)	0.000(0)	0.000(0)	0.000(0)	0.000(0)	0.000(0)	0.045(1)	0.000(0)	0.000(0)
ENSG00000005801	0.000(0)	0.000(0)	0.000(0)	0.000(0)	0.000(0)	0.000(0)	0.000(0)	0.000(0)	0.000(0)	0.000(0)	0.000(0)	0.000(0)	0.000(0)	0.000(0)	0.000(0)	0.000(0)	3.255(219)	3.296(261)	2.155(168)	2.207(187)	0.000(0)	0.000(0)	0.000(0)	0.000(0)	0.000(0)	0.000(0)	0.000(0)	0.000(0)	2.656(46)	2.807(66)	4.523(932)	4.675(1624)	2.544(197)	1.334(60)	1.245(59)	0.000(0)	0.000(0)	0.000(0)	0.000(0)	0.000(0)	0.000(0)	0.000(0)	0.000(0)	0.000(0)	0.000(0)	0.000(0)	0.000(0)	0.000(0)	0.000(0)
ENSG00000005810	2.528(1219)	2.258(1021)	2.578(1007)	2.106(844)	1.428(342)	2.191(902)	2.255(886)	2.729(1443)	2.738(1659)	1.075(130)	1.085(124)	0.816(106)	2.869(1734)	2.223(942)	0.305(55)	0.512(85)	1.662(410)	1.634(460)	2.262(1365)	2.288(1484)	2.691(1157)	2.595(1454)	2.659(1585)	2.755(1325)	1.992(979)	1.349(378)	2.232(823)	2.267(880)	1.583(128)	1.551(157)	2.331(1263)	2.509(2295)	0.490(122)	1.339(446)	1.091(360)	3.548(4744)	3.653(4227)	3.683(4039)	2.098(897)	2.120(484)	3.543(2492)	0.446(41)	0.467(47)	4.305(7752)	2.745(1526)	2.089(1200)	1.379(528)	0.896(152)	0.665(66)
ENSG00000005812	3.706(282)	3.770(312)	3.300(164)	3.490(239)	2.784(109)	0.794(17)	0.949(20)	2.623(121)	2.532(128)	1.813(27)	1.573(20)	1.014(13)	2.519(119)	2.549(114)	1.892(58)	2.275(70)	2.475(79)	2.667(107)	3.515(343)	3.461(350)	2.935(129)	3.022(188)	3.610(306)	3.491(216)	3.150(237)	3.491(229)	3.573(222)	3.342(193)	2.141(20)	2.168(26)	3.747(356)	4.010(676)	1.135(33)	1.649(57)	2.468(132)	4.284(750)	4.257(605)	4.251(563)	2.668(134)	3.058(97)	3.572(233)	3.262(89)	3.968(165)	4.108(614)	3.343(224)	2.729(190)	2.426(132)	1.240(22)	0.368(3)
ENSG00000005844	0.000(0)	0.000(0)	0.212(8)	0.286(14)	3.569(550)	0.000(0)	0.048(2)	0.044(2)	0.077(4)	0.095(2)	0.000(0)	0.487(14)	0.214(11)	0.022(1)	0.000(0)	0.000(0)	0.000(0)	0.077(3)	0.032(2)	0.000(0)	0.079(3)	0.097(5)	0.000(0)	0.000(0)	2.082(266)	1.486(110)	0.000(0)	0.000(0)	0.000(0)	0.135(2)	0.018(1)	0.035(3)	1.015(77)	0.000(0)	0.018(1)	0.000(0)	0.000(0)	0.000(0)	0.000(0)	0.000(0)	0.424(20)	0.000(0)	0.000(0)	0.081(6)	0.104(5)	1.480(165)	2.481(378)	0.032(1)	0.000(0)
ENSG00000005882	4.737(571)	4.801(631)	2.139(60)	2.022(68)	2.800(105)	0.184(3)	0.372(6)	0.621(12)	0.899(22)	3.593(113)	3.910(135)	3.016(86)	2.485(110)	2.651(118)	4.273(373)	3.968(254)	4.094(265)	4.247(342)	3.982(463)	4.155(559)	1.759(44)	1.844(65)	1.960(75)	2.085(65)	4.481(610)	4.486(455)	3.787(248)	3.807(261)	2.932(37)	2.572(35)	4.559(615)	4.674(1044)	2.844(162)	5.061(822)	4.053(432)	2.547(187)	2.624(164)	2.524(141)	2.206(86)	2.035(39)	4.497(439)	4.357(192)	4.206(187)	0.322(9)	2.690(127)	0.169(4)	0.097(2)	0.000(0)	0.000(0)
ENSG00000005884	6.934(7070)	6.883(7195)	5.094(1530)	5.233(2129)	4.230(819)	7.121(7967)	7.156(7578)	7.327(9316)	7.404(11219)	6.066(1766)	6.164(1782)	7.064(4219)	7.685(12830)	7.518(10664)	5.750(2814)	5.561(2099)	4.854(1205)	4.903(1441)	8.211(24184)	8.288(27136)	7.644(9617)	7.663(13258)	7.009(8688)	7.014(6734)	3.494(769)	3.149(438)	7.342(8181)	7.372(8658)	7.358(2382)	7.251(2803)	4.932(2108)	4.870(3147)	1.045(73)	5.253(2468)	4.134(1201)	6.379(8314)	6.380(6844)	6.282(5972)	7.877(14584)	7.736(6994)	6.513(4814)	8.793(11419)	8.564(10589)	1.619(195)	3.470(615)	0.000(0)	0.000(0)	7.982(10135)	7.430(4404)
ENSG00000005889	2.924(304)	2.720(272)	0.000(0)	0.000(0)	0.000(0)	2.480(209)	2.379(178)	3.139(361)	3.223(440)	0.000(0)	0.849(16)	0.000(0)	4.007(748)	3.880(636)	1.934(119)	2.497(167)	0.000(0)	0.000(0)	0.000(0)	0.000(0)	3.376(359)	3.486(531)	2.804(322)	2.739(236)	3.008(418)	2.384(186)	3.345(368)	3.036(300)	2.649(61)	2.512(69)	3.292(497)	3.596(979)	0.546(25)	1.148(64)	0.917(51)	3.846(1071)	3.835(874)	3.866(836)	3.773(625)	3.766(329)	2.647(222)	1.826(52)	2.069(71)	3.516(778)	3.076(359)	2.902(431)	2.989(413)	1.048(34)	0.797(15)
ENSG00000005893	4.159(379)	4.061(372)	6.994(2250)	7.062(2974)	6.711(1845)	4.557(501)	4.436(426)	5.581(1055)	5.486(1126)	5.822(573)	5.871(559)	4.122(201)	5.137(826)	5.073(737)	4.256(372)	4.626(415)	4.450(347)	4.427(394)	4.640(756)	4.438(694)	3.579(204)	3.687(301)	4.668(640)	4.725(515)	5.378(1172)	5.466(927)	3.747(243)	3.854(273)	5.125(191)	5.158(248)	5.724(1427)	6.025(2756)	5.757(1405)	2.744(146)	3.628(318)	6.485(3451)	6.491(2853)	6.394(2490)	5.165(838)	5.539(578)	0.000(0)	3.895(138)	4.148(181)	5.216(1312)	5.763(1253)	4.014(491)	4.342(559)	6.422(1315)	6.480(874)
ENSG00000005961	0.025(1)	0.093(4)	4.939(1335)	5.090(1875)	5.581(2106)	0.279(12)	0.321(13)	0.121(5)	0.187(9)	1.130(31)	1.013(25)	2.257(117)	0.259(12)	0.275(12)	0.277(11)	0.125(4)	0.736(28)	0.539(22)	0.071(4)	0.050(3)	0.000(0)	0.000(0)	1.319(99)	1.443(88)	3.400(698)	3.434(532)	0.085(3)	0.000(0)	0.507(6)	0.529(8)	0.021(1)	0.026(2)	0.143(7)	0.086(4)	0.040(2)	1.188(126)	0.990(80)	1.155(93)	0.024(1)	0.000(0)	0.277(11)	0.711(16)	0.450(10)	0.845(73)	1.387(96)	0.357(23)	0.523(32)	0.799(29)	0.847(20)
ENSG00000005981	0.000(0)	0.000(0)	0.076(1)	0.000(0)	0.000(0)	0.000(0)	0.000(0)	0.000(0)	0.000(0)	0.129(1)	0.000(0)	0.000(0)	0.000(0)	0.000(0)	0.000(0)	0.000(0)	0.000(0)	0.000(0)	0.000(0)	0.000(0)	0.000(0)	0.000(0)	0.000(0)	0.000(0)	0.047(1)	0.063(1)	0.000(0)	0.000(0)	0.425(2)	0.000(0)	0.000(0)	0.000(0)	0.101(2)	0.000(0)	0.000(0)	0.000(0)	0.000(0)	0.000(0)	0.000(0)	0.000(0)	0.358(6)	0.000(0)	0.000(0)	0.000(0)	0.000(0)	0.123(3)	0.000(0)	0.000(0)	0.000(0)
ENSG00000006007	5.219(656)	5.279(722)	4.578(328)	4.577(413)	4.332(274)	4.732(458)	4.581(381)	4.115(296)	3.931(295)	4.709(209)	4.925(230)	1.902(27)	4.867(548)	4.611(426)	4.964(500)	5.053(454)	4.000(201)	3.787(198)	5.130(865)	5.158(938)	4.556(338)	4.737(524)	4.256(382)	4.222(288)	4.577(532)	5.361(693)	4.526(347)	4.619(385)	4.220(80)	4.227(102)	5.371(895)	5.420(1447)	3.701(256)	2.996(144)	4.378(446)	3.633(358)	3.527(272)	3.607(270)	4.414(393)	4.395(205)	4.173(282)	2.425(35)	2.513(41)	4.806(788)	3.916(267)	5.794(1422)	5.709(1198)	5.380(508)	5.266(299)
ENSG00000006015	2.771(64)	3.146(91)	0.000(0)	0.000(0)	0.000(0)	5.004(338)	4.979(308)	4.440(228)	4.147(210)	8.279(1562)	7.850(1092)	0.000(0)	0.117(1)	0.000(0)	0.000(0)	0.000(0)	4.591(188)	4.408(190)	1.844(40)	1.781(40)	4.457(191)	4.674(304)	4.040(198)	3.725(121)	0.000(0)	0.000(0)	2.085(31)	1.544(19)	4.339(53)	4.596(81)	2.326(54)	2.099(69)	8.168(3711)	7.113(1722)	6.569(1285)	4.787(507)	4.929(462)	4.621(346)	0.000(0)	0.000(0)	0.000(0)	3.496(50)	3.305(47)	5.620(855)	3.251(98)	6.272(1209)	6.045(922)	6.734(800)	7.497(870)
ENSG00000006016	4.364(452)	4.309(458)	6.654(1821)	6.828(2593)	7.352(2963)	0.000(0)	0.000(0)	0.000(0)	0.000(0)	1.708(24)	1.538(19)	6.686(1282)	3.167(198)	2.967(158)	5.163(735)	4.771(473)	5.507(760)	5.594(933)	1.905(89)	1.964(100)	5.639(934)	5.813(1437)	6.309(2107)	6.294(1610)	6.841(3371)	7.388(3669)	7.100(2735)	7.060(2757)	0.000(0)	0.000(0)	0.050(1)	0.000(0)	1.793(67)	0.156(3)	0.232(5)	1.053(43)	1.224(44)	1.118(36)	4.029(378)	4.036(201)	0.000(0)	0.000(0)	0.000(0)	1.678(82)	1.579(48)	2.791(197)	2.091(97)	8.902(7606)	9.191(5933)
ENSG00000006025	1.520(86)	1.734(113)	1.178(46)	1.384(74)	1.713(83)	1.646(97)	1.923(118)	2.160(160)	2.138(179)	2.958(143)	3.223(166)	3.352(231)	1.614(102)	1.415(77)	2.386(178)	2.091(117)	0.794(25)	0.918(35)	0.694(40)	1.113(80)	2.671(205)	2.995(362)	2.683(291)	2.524(197)	3.493(607)	3.134(342)	1.571(79)	1.607(85)	2.187(41)	1.927(41)	1.637(119)	1.705(199)	0.734(36)	1.962(152)	1.218(76)	1.345(123)	1.198(85)	1.302(90)	1.881(132)	1.708(59)	1.954(121)	0.000(0)	0.000(0)	1.561(145)	1.307(71)	2.582(331)	2.224(218)	2.256(120)	1.985(60)
ENSG00000006042	4.805(333)	4.731(333)	6.702(1009)	6.862(1422)	5.000(303)	5.026(386)	4.907(329)	5.033(393)	5.059(457)	2.978(39)	2.684(29)	5.086(222)	4.770(349)	4.832(341)	5.914(670)	5.574(449)	5.199(327)	5.288(402)	6.127(1196)	6.030(1188)	2.294(40)	2.913(91)	4.470(305)	4.407(225)	4.987(488)	5.469(511)	2.568(53)	2.547(54)	0.000(0)	0.327(1)	0.261(3)	0.000(0)	4.248(262)	5.707(722)	5.951(936)	4.557(483)	4.417(359)	4.381(327)	5.401(545)	5.277(264)	2.317(45)	0.000(0)	0.000(0)	4.469(422)	4.152(217)	0.000(0)	0.000(0)	1.336(13)	0.451(2)
ENSG00000006062	1.713(118)	1.855(143)	1.643(87)	1.663(112)	1.135(49)	0.879(43)	1.081(53)	1.550(100)	1.480(106)	1.885(64)	1.826(57)	1.231(38)	1.843(144)	1.622(108)	1.638(100)	1.552(78)	1.851(100)	1.857(116)	3.513(758)	3.619(873)	1.755(102)	1.821(148)	1.019(62)	1.452(81)	2.812(401)	2.305(195)	1.933(127)	1.999(140)	3.745(161)	3.676(194)	1.246(87)	1.359(155)	0.864(50)	2.035(183)	1.134(77)	0.902(78)	0.879(62)	1.010(70)	1.980(163)	1.900(80)	2.089(154)	0.000(0)	0.000(0)	1.837(215)	1.914(150)	0.248(14)	0.327(17)	1.421(60)	0.941(21)
ENSG00000006071	0.000(0)	0.000(0)	0.021(1)	0.033(2)	0.139(7)	0.000(0)	0.000(0)	0.016(1)	0.000(0)	0.000(0)	0.145(4)	0.000(0)	0.000(0)	0.000(0)	0.000(0)	0.000(0)	0.022(1)	0.057(3)	0.000(0)	0.043(4)	0.000(0)	0.000(0)	0.096(7)	0.106(6)	0.320(28)	0.281(18)	0.000(0)	0.000(0)	0.296(5)	0.051(1)	0.116(9)	0.092(11)	0.028(2)	0.000(0)	0.000(0)	0.000(0)	0.000(0)	0.000(0)	0.000(0)	0.000(0)	0.087(5)	0.000(0)	0.000(0)	0.010(1)	0.000(0)	0.000(0)	0.000(0)	0.136(6)	0.240(7)
ENSG00000006116	0.000(0)	0.000(0)	0.000(0)	0.000(0)	0.102(1)	0.082(1)	0.000(0)	0.000(0)	0.000(0)	0.000(0)	0.000(0)	0.000(0)	0.000(0)	0.000(0)	0.000(0)	0.000(0)	0.000(0)	0.000(0)	0.000(0)	0.000(0)	0.000(0)	0.000(0)	0.000(0)	0.000(0)	0.000(0)	0.000(0)	0.000(0)	0.000(0)	0.000(0)	0.000(0)	0.000(0)	0.000(0)	0.000(0)	0.000(0)	0.000(0)	0.094(2)	0.000(0)	0.000(0)	0.000(0)	0.000(0)	0.000(0)	0.000(0)	0.000(0)	0.051(1)	0.000(0)	0.000(0)	0.000(0)	0.000(0)	0.000(0)
ENSG00000006118	5.893(3271)	5.916(3507)	5.767(2369)	5.972(3452)	6.421(3750)	3.949(800)	3.748(639)	6.034(3620)	6.159(4511)	4.219(453)	4.096(390)	6.264(2314)	6.075(3996)	6.228(4156)	7.077(6860)	6.621(4251)	4.466(875)	4.384(951)	3.704(947)	3.949(1208)	5.297(1779)	5.381(2568)	4.532(1445)	4.706(1266)	4.597(1670)	4.992(1648)	5.362(1955)	5.293(1931)	5.768(751)	5.756(944)	1.076(76)	0.880(90)	5.839(3710)	5.116(2151)	3.736(859)	0.245(18)	0.322(20)	0.248(14)	4.714(1511)	4.468(669)	0.000(0)	0.000(0)	0.000(0)	2.580(450)	1.873(156)	0.261(16)	0.289(16)	7.233(5778)	7.494(4424)
ENSG00000006125	5.288(1979)	5.077(1796)	6.160(2902)	6.240(3870)	5.802(2254)	5.677(2580)	5.664(2372)	5.546(2381)	5.487(2607)	4.428(490)	4.522(494)	5.801(1552)	5.322(2180)	5.268(1960)	4.921(1393)	5.067(1318)	5.405(1593)	5.385(1812)	5.610(3497)	5.496(3428)	5.223(1567)	5.238(2154)	5.742(3185)	5.786(2537)	4.982(2045)	3.875(679)	4.912(1317)	4.910(1364)	5.483(570)	5.329(648)	6.955(7838)	7.056(13135)	2.183(217)	4.242(1063)	4.740(1665)	5.792(4905)	5.789(4029)	5.635(3377)	5.522(2499)	5.514(1314)	4.745(1227)	5.546(1052)	5.592(1182)	4.719(2127)	5.310(2104)	5.302(2884)	5.303(2580)	4.944(1069)	4.664(558)
ENSG00000006128	8.396(2369)	8.503(2692)	0.000(0)	0.000(0)	0.000(0)	0.000(0)	0.000(0)	0.000(0)	0.000(0)	3.636(37)	3.678(36)	0.000(0)	0.000(0)	0.000(0)	0.000(0)	0.000(0)	0.000(0)	0.000(0)	0.000(0)	0.000(0)	2.533(28)	2.328(32)	0.166(1)	0.000(0)	0.000(0)	0.000(0)	0.000(0)	0.000(0)	0.000(0)	0.000(0)	0.158(1)	0.199(2)	0.000(0)	0.000(0)	0.000(0)	0.000(0)	0.000(0)	0.000(0)	0.000(0)	0.586(2)	0.208(1)	0.000(0)	0.000(0)	0.000(0)	0.000(0)	0.000(0)	0.000(0)	0.000(0)	0.000(0)
ENSG00000006194	2.327(150)	2.332(159)	2.143(101)	2.122(125)	2.240(110)	1.932(104)	1.915(95)	1.812(94)	1.790(105)	1.737(40)	2.139(55)	1.417(34)	1.545(77)	1.766(90)	1.716(78)	1.678(64)	2.113(92)	2.090(104)	2.866(330)	2.701(307)	2.594(156)	2.654(223)	1.118(51)	1.901(92)	1.970(140)	2.020(109)	1.462(57)	1.460(59)	3.047(68)	3.210(98)	1.975(134)	1.793(176)	2.807(264)	2.366(177)	3.411(448)	2.157(224)	2.326(214)	2.366(207)	2.909(260)	2.801(126)	2.256(129)	0.000(0)	0.000(0)	3.211(498)	3.167(312)	2.606(274)	2.591(242)	0.828(20)	0.685(10)
ENSG00000006210	0.000(0)	0.000(0)	7.980(4387)	8.064(5861)	4.296(325)	1.407(36)	0.880(17)	5.803(1210)	5.723(1306)	5.755(536)	5.771(511)	2.624(62)	0.000(0)	0.000(0)	0.000(0)	0.000(0)	2.299(64)	1.911(52)	0.000(0)	0.000(0)	2.004(55)	2.407(107)	0.627(14)	1.005(20)	2.157(98)	1.606(43)	5.631(931)	5.639(971)	1.491(10)	1.651(15)	0.000(0)	0.131(4)	6.107(1764)	1.561(49)	1.340(42)	0.000(0)	0.000(0)	0.000(0)	3.730(289)	3.696(149)	1.257(28)	0.000(0)	0.000(0)	0.449(13)	0.563(11)	0.000(0)	0.000(0)	4.440(315)	3.683(115)
ENSG00000006282	2.313(174)	2.252(174)	0.041(1)	0.033(1)	0.000(0)	5.554(1995)	5.593(1902)	5.269(1650)	5.434(2117)	4.370(396)	4.262(345)	0.504(10)	2.035(146)	2.301(173)	2.624(207)	1.973(100)	1.076(36)	1.120(44)	4.250(1111)	4.412(1329)	2.228(134)	2.509(232)	1.969(149)	1.841(102)	0.774(40)	0.895(36)	1.714(87)	1.317(59)	4.955(330)	4.875(395)	2.740(305)	2.705(463)	5.753(2735)	5.814(2763)	4.895(1570)	0.000(0)	0.000(0)	0.000(0)	1.492(85)	1.650(53)	0.000(0)	0.072(1)	0.067(1)	0.020(1)	0.062(2)	0.045(2)	0.099(4)	0.136(3)	0.073(1)
ENSG00000006283	1.231(175)	1.315(204)	0.000(0)	0.000(0)	0.000(0)	0.076(7)	0.024(2)	0.461(49)	0.496(61)	0.116(5)	0.341(15)	1.183(90)	0.246(26)	0.177(17)	1.007(120)	0.871(84)	0.735(64)	0.790(81)	0.047(6)	0.051(7)	0.595(55)	0.616(78)	0.793(111)	0.629(64)	0.449(61)	0.235(22)	0.000(0)	0.000(0)	0.317(8)	0.522(18)	0.036(4)	0.012(2)	0.649(87)	0.010(1)	0.000(0)	0.000(0)	0.000(0)	0.000(0)	0.000(0)	0.000(0)	0.012(1)	0.000(0)	0.000(0)	0.034(5)	0.122(12)	0.008(1)	0.000(0)	0.016(1)	0.000(0)
ENSG00000006327	0.000(0)	0.000(0)	0.000(0)	0.000(0)	0.000(0)	0.000(0)	0.000(0)	0.000(0)	0.000(0)	0.000(0)	0.000(0)	0.000(0)	0.000(0)	0.000(0)	0.000(0)	0.000(0)	0.000(0)	0.000(0)	0.000(0)	0.000(0)	0.000(0)	0.000(0)	0.000(0)	0.000(0)	0.000(0)	0.000(0)	0.000(0)	0.000(0)	5.736(162)	5.820(218)	7.439(2611)	7.277(3642)	6.833(1645)	6.045(916)	5.654(759)	0.000(0)	0.000(0)	0.000(0)	0.000(0)	0.000(0)	0.000(0)	0.000(0)	0.000(0)	0.000(0)	0.000(0)	0.000(0)	0.000(0)	0.000(0)	0.000(0)
ENSG00000006377	0.000(0)	0.000(0)	0.000(0)	0.000(0)	0.000(0)	0.590(8)	0.689(9)	0.583(8)	0.727(12)	0.000(0)	0.000(0)	0.000(0)	0.000(0)	0.000(0)	0.000(0)	0.000(0)	2.100(39)	2.306(54)	0.574(11)	0.809(18)	0.000(0)	0.289(4)	0.000(0)	0.000(0)	0.068(1)	0.408(5)	0.000(0)	0.096(1)	0.000(0)	0.259(1)	0.140(2)	0.000(0)	1.402(31)	0.468(7)	0.965(19)	0.000(0)	0.000(0)	0.000(0)	0.000(0)	0.000(0)	0.000(0)	0.000(0)	0.000(0)	3.378(243)	0.000(0)	0.000(0)	0.000(0)	0.000(0)	0.191(1)
ENSG00000006432	0.426(21)	0.440(23)	2.035(150)	2.198(219)	1.024(50)	1.142(73)	1.086(63)	1.360(96)	1.487(126)	0.321(7)	0.203(4)	0.084(2)	0.816(50)	0.766(43)	1.040(59)	0.705(30)	1.590(91)	1.687(116)	1.316(128)	1.309(135)	0.671(30)	0.592(35)	1.880(191)	1.677(121)	0.385(24)	0.072(3)	0.249(10)	0.284(12)	1.596(31)	1.563(38)	1.001(75)	0.810(88)	0.700(45)	1.511(129)	1.210(100)	0.249(20)	0.271(18)	0.167(10)	1.348(101)	1.128(41)	1.867(148)	0.000(0)	0.000(0)	0.015(1)	0.044(2)	0.879(74)	0.897(68)	0.944(39)	0.975(26)
ENSG00000006451	4.216(198)	4.217(209)	4.624(211)	4.522(247)	5.778(480)	4.251(201)	4.125(170)	3.414(109)	3.704(155)	5.879(299)	5.634(237)	6.259(464)	4.866(341)	4.833(311)	4.064(162)	4.530(194)	3.726(102)	3.858(130)	4.428(325)	4.390(336)	4.047(145)	3.830(168)	4.634(313)	4.745(262)	3.406(139)	4.306(202)	4.399(197)	4.495(219)	4.141(47)	4.260(65)	3.223(115)	3.349(198)	4.202(231)	3.135(100)	4.315(265)	5.044(625)	5.054(518)	5.042(480)	3.610(135)	3.761(80)	2.526(49)	5.049(160)	5.265(203)	5.983(1132)	5.398(485)	4.898(468)	4.629(345)	5.424(326)	5.974(307)
ENSG00000006453	4.603(651)	4.647(709)	3.476(224)	3.885(384)	3.043(160)	3.486(282)	3.482(261)	3.338(255)	3.328(289)	3.769(162)	3.976(178)	3.293(134)	4.778(794)	4.635(669)	3.415(247)	3.139(170)	4.396(415)	4.338(459)	3.951(568)	3.740(516)	3.030(166)	3.224(263)	2.246(122)	2.021(77)	1.136(43)	0.954(25)	5.048(780)	5.020(793)	5.158(243)	5.364(357)	7.483(6086)	7.622(10468)	6.593(3146)	3.359(295)	3.657(404)	3.592(536)	3.801(516)	3.887(514)	3.542(318)	3.206(130)	1.221(34)	5.750(653)	5.938(811)	1.326(68)	2.946(196)	1.625(84)	1.884(97)	0.603(10)	0.315(3)
ENSG00000006459	1.141(62)	0.781(39)	1.155(50)	1.322(77)	0.713(26)	0.083(3)	0.089(3)	0.890(44)	0.658(34)	0.421(8)	0.622(12)	1.192(36)	1.404(91)	1.404(85)	0.173(6)	0.432(14)	1.350(59)	1.348(68)	0.686(44)	0.822(59)	2.000(128)	1.981(171)	0.861(49)	0.602(24)	1.626(138)	0.923(44)	1.906(123)	1.942(132)	0.302(3)	0.574(8)	2.011(191)	1.913(272)	0.300(14)	0.495(24)	0.443(23)	2.549(433)	2.620(378)	2.722(384)	1.447(95)	1.443(50)	2.500(219)	0.000(0)	0.000(0)	2.205(300)	3.168(430)	0.822(57)	0.653(38)	0.225(6)	0.288(5)
ENSG00000006468	3.452(267)	3.173(227)	1.935(60)	1.853(70)	2.134(72)	0.000(0)	0.000(0)	0.246(5)	0.258(6)	2.086(40)	2.563(57)	1.509(27)	3.502(298)	3.731(331)	4.046(381)	4.047(325)	0.203(3)	0.232(4)	3.559(407)	3.724(490)	3.049(162)	2.843(187)	1.528(59)	1.537(46)	2.758(199)	2.564(126)	3.369(218)	3.255(207)	2.487(31)	2.137(29)	2.189(117)	2.239(191)	0.815(24)	0.000(0)	0.000(0)	2.819(282)	2.731(216)	2.444(159)	4.356(559)	4.358(296)	0.493(10)	0.000(0)	0.000(0)	3.027(310)	1.665(61)	0.000(0)	0.000(0)	1.447(32)	1.334(18)
ENSG00000006530	3.899(321)	3.904(340)	2.336(74)	2.655(122)	2.514(86)	2.666(122)	2.480(97)	1.881(62)	2.025(81)	2.137(36)	2.588(50)	3.899(175)	3.350(228)	3.461(232)	3.746(262)	3.780(229)	2.872(108)	3.281(172)	4.083(517)	4.066(543)	2.499(89)	2.448(116)	3.289(236)	2.987(144)	3.809(386)	3.599(245)	3.568(218)	3.585(229)	3.486(59)	3.622(83)	4.087(452)	4.126(726)	2.006(82)	2.625(136)	3.916(405)	3.557(431)	3.182(266)	3.422(299)	3.238(208)	3.403(125)	3.224(176)	0.000(0)	0.000(0)	2.843(230)	3.547(258)	3.135(259)	3.148(234)	3.851(214)	3.575(111)
ENSG00000006534	1.313(38)	1.354(42)	1.026(21)	1.197(33)	3.424(197)	4.397(508)	4.268(429)	4.211(449)	4.470(619)	4.721(298)	4.651(267)	1.751(33)	2.785(162)	2.590(129)	3.663(273)	3.754(249)	3.772(240)	3.897(304)	3.189(292)	3.499(394)	1.299(31)	1.639(61)	2.492(138)	2.344(94)	2.217(120)	2.827(149)	1.055(24)	0.933(21)	5.096(213)	5.037(259)	3.161(249)	3.077(364)	3.500(311)	5.197(1041)	4.133(527)	1.428(75)	1.432(62)	1.479(61)	2.887(175)	2.476(66)	0.000(0)	0.000(0)	0.000(0)	0.827(32)	1.955(77)	3.463(370)	3.529(348)	6.034(1140)	6.399(940)
ENSG00000006555	0.402(10)	0.513(14)	0.057(1)	0.046(1)	0.000(0)	0.000(0)	0.000(0)	0.000(0)	0.000(0)	0.000(0)	0.000(0)	0.772(12)	2.840(206)	2.730(176)	3.161(226)	3.089(182)	0.000(0)	0.000(0)	0.000(0)	0.000(0)	0.108(2)	0.000(0)	0.581(18)	0.618(15)	0.000(0)	0.000(0)	4.071(428)	4.158(473)	0.000(0)	0.000(0)	0.705(24)	0.756(41)	1.620(76)	2.662(189)	1.554(75)	0.026(1)	0.000(0)	0.000(0)	0.125(3)	0.080(1)	0.000(0)	0.000(0)	0.000(0)	0.028(1)	0.000(0)	0.093(3)	0.104(3)	0.000(0)	0.000(0)
ENSG00000006576	3.766(541)	3.606(506)	1.339(52)	1.116(50)	0.891(29)	1.418(71)	1.460(69)	2.349(176)	2.422(214)	0.071(1)	0.148(2)	0.470(9)	2.312(183)	2.118(144)	0.237(7)	0.780(24)	2.126(107)	2.149(126)	3.192(491)	2.908(417)	2.110(118)	2.276(186)	1.815(126)	1.811(97)	3.006(388)	2.507(192)	1.847(97)	1.604(79)	2.057(34)	2.372(57)	2.916(344)	3.194(669)	1.401(83)	1.293(71)	1.474(95)	2.532(356)	2.596(309)	2.597(289)	1.971(134)	1.796(60)	2.449(175)	0.000(0)	0.000(0)	2.738(393)	2.211(163)	2.836(380)	3.005(389)	0.419(10)	0.074(1)
ENSG00000006606	0.000(0)	0.000(0)	0.000(0)	0.000(0)	0.000(0)	0.000(0)	0.000(0)	0.000(0)	0.000(0)	0.000(0)	0.000(0)	0.000(0)	0.000(0)	0.000(0)	0.000(0)	0.000(0)	0.000(0)	0.296(1)	0.000(0)	0.000(0)	0.000(0)	0.000(0)	0.000(0)	0.000(0)	0.000(0)	0.000(0)	0.000(0)	0.000(0)	2.287(5)	2.560(8)	0.000(0)	0.000(0)	0.000(0)	0.890(5)	0.555(3)	0.000(0)	0.000(0)	0.000(0)	0.000(0)	0.000(0)	0.000(0)	0.000(0)	0.000(0)	0.000(0)	0.000(0)	0.000(0)	0.000(0)	0.000(0)	0.000(0)
ENSG00000006607	2.038(179)	1.573(120)	1.291(66)	1.349(89)	1.127(54)	1.434(97)	1.424(89)	1.654(124)	1.752(156)	3.039(191)	2.819(151)	1.852(82)	2.506(290)	2.345(236)	2.658(280)	2.555(219)	2.241(159)	2.200(177)	2.415(351)	2.402(369)	0.000(0)	0.000(0)	1.582(134)	1.323(78)	2.825(451)	1.869(146)	1.553(97)	1.182(66)	0.926(13)	0.906(16)	2.292(275)	2.293(430)	0.796(50)	1.849(171)	1.729(166)	2.112(332)	2.086(267)	2.239(286)	1.591(124)	1.426(55)	0.000(0)	0.000(0)	0.000(0)	2.974(638)	2.099(198)	2.581(414)	3.188(603)	0.891(34)	0.773(18)
ENSG00000006611	0.291(11)	0.278(11)	0.207(6)	0.192(7)	0.000(0)	0.058(2)	0.063(2)	0.029(1)	0.000(0)	0.000(0)	0.190(3)	2.009(81)	0.540(24)	0.470(19)	1.719(103)	1.138(46)	0.000(0)	0.000(0)	3.661(805)	3.794(945)	0.528(18)	0.386(17)	0.355(16)	0.183(6)	0.000(0)	0.089(3)	0.000(0)	0.000(0)	0.217(2)	0.000(0)	3.583(661)	3.580(1030)	5.295(2216)	4.069(885)	4.226(1084)	0.000(0)	0.000(0)	0.000(0)	0.131(5)	0.100(2)	0.000(0)	0.186(3)	0.000(0)	0.018(1)	0.000(0)	0.000(0)	0.000(0)	1.937(96)	1.664(47)
ENSG00000006625	2.814(62)	2.934(72)	4.476(173)	4.450(214)	4.614(191)	4.255(184)	4.114(154)	2.908(67)	2.688(64)	2.655(25)	2.954(30)	4.290(104)	2.978(76)	3.222(86)	3.004(66)	3.356(74)	1.365(12)	1.661(19)	3.107(110)	3.006(108)	4.372(168)	4.357(226)	1.876(32)	2.411(40)	2.864(83)	3.853(132)	0.291(2)	0.622(5)	4.113(42)	4.563(74)	6.616(1222)	6.792(2158)	5.187(429)	4.513(256)	5.695(650)	2.441(79)	2.628(76)	2.283(53)	3.908(154)	3.724(71)	0.000(0)	0.000(0)	0.000(0)	2.837(102)	2.676(58)	2.941(99)	3.120(102)	4.007(107)	3.855(61)
ENSG00000006634	3.180(297)	3.054(284)	2.642(153)	2.498(171)	3.290(256)	4.080(580)	4.126(557)	2.854(230)	2.659(224)	2.222(62)	2.448(71)	2.415(87)	2.213(144)	2.217(135)	1.089(38)	1.594(58)	2.508(128)	2.535(151)	3.163(412)	3.002(386)	2.202(110)	2.256(157)	3.106(327)	2.891(213)	4.089(759)	4.498(760)	2.255(121)	2.097(109)	2.947(62)	2.854(73)	4.479(961)	4.855(1969)	3.801(562)	2.272(161)	2.463(207)	4.800(1716)	4.776(1388)	4.705(1233)	2.657(209)	2.672(112)	0.672(20)	0.000(0)	0.000(0)	7.200(8687)	6.907(4588)	4.305(997)	4.467(1004)	1.781(62)	1.600(33)
ENSG00000006638	0.490(9)	0.468(9)	3.374(165)	3.610(249)	4.257(319)	0.000(0)	0.000(0)	0.000(0)	0.000(0)	0.135(1)	0.699(6)	3.367(113)	0.170(3)	0.124(2)	0.669(12)	0.429(6)	0.684(10)	0.559(9)	0.132(3)	0.379(10)	1.664(40)	1.461(44)	0.388(8)	0.631(11)	0.735(19)	1.573(42)	0.000(0)	0.431(7)	1.571(11)	0.510(3)	2.961(185)	3.115(326)	0.000(0)	1.045(27)	0.195(4)	0.000(0)	0.000(0)	0.000(0)	2.996(166)	2.488(58)	0.000(0)	0.000(0)	0.000(0)	0.000(0)	0.000(0)	0.522(14)	0.468(11)	1.320(23)	1.218(13)
ENSG00000006652	3.754(308)	3.914(366)	6.266(1483)	6.242(1838)	5.162(679)	4.315(461)	4.356(441)	4.344(477)	4.573(643)	4.730(289)	4.888(305)	4.394(269)	4.980(810)	5.256(921)	5.161(784)	4.904(556)	2.658(97)	2.424(92)	4.858(970)	4.576(842)	4.366(401)	4.476(591)	3.054(210)	3.143(174)	5.243(1169)	5.827(1313)	4.316(406)	4.215(391)	4.396(124)	4.266(143)	5.706(1546)	6.071(3124)	4.625(688)	2.021(86)	2.525(146)	5.832(2394)	5.775(1892)	5.906(1939)	4.963(796)	4.645(335)	3.784(288)	5.394(448)	5.834(665)	6.647(3950)	6.004(1630)	5.937(2143)	5.677(1595)	3.442(168)	3.064(80)
ENSG00000006659	0.000(0)	0.000(0)	0.000(0)	0.000(0)	0.000(0)	0.000(0)	0.000(0)	0.000(0)	0.000(0)	0.000(0)	0.000(0)	0.000(0)	0.000(0)	0.000(0)	0.000(0)	0.000(0)	0.000(0)	0.467(3)	0.000(0)	0.101(1)	0.000(0)	0.000(0)	0.000(0)	0.000(0)	0.000(0)	0.000(0)	0.000(0)	0.000(0)	0.000(0)	0.000(0)	0.000(0)	0.080(1)	1.076(12)	0.000(0)	0.000(0)	0.000(0)	0.000(0)	0.000(0)	0.000(0)	0.000(0)	0.000(0)	0.000(0)	0.000(0)	0.000(0)	0.000(0)	0.000(0)	0.000(0)	0.000(0)	0.000(0)
ENSG00000006695	2.708(134)	2.418(111)	2.064(61)	2.277(93)	1.893(52)	3.165(191)	3.089(167)	1.927(68)	1.918(77)	1.232(15)	1.224(14)	0.933(12)	2.913(170)	2.618(125)	3.421(215)	3.055(138)	2.464(81)	2.680(112)	3.030(244)	2.916(237)	1.628(42)	1.833(70)	2.194(101)	2.680(118)	2.734(176)	2.303(91)	2.934(140)	2.748(125)	2.649(32)	2.213(28)	3.258(254)	3.473(468)	2.747(163)	2.296(108)	3.261(259)	2.472(191)	2.647(182)	2.390(137)	2.494(120)	2.284(53)	2.403(95)	0.000(0)	0.000(0)	3.679(462)	2.688(138)	4.345(675)	4.325(595)	3.282(146)	2.159(37)
ENSG00000006704	1.986(158)	2.039(175)	2.966(288)	3.164(424)	3.415(408)	1.776(128)	1.689(109)	2.031(165)	2.422(266)	4.347(474)	4.449(481)	3.116(223)	2.500(267)	2.373(224)	2.922(321)	2.868(262)	3.479(401)	3.583(501)	2.711(416)	2.847(494)	2.127(149)	2.026(185)	3.407(598)	3.438(473)	3.373(642)	3.432(499)	1.617(96)	1.751(114)	3.462(134)	3.383(160)	4.907(1895)	4.795(2730)	3.367(586)	4.226(1078)	3.585(731)	0.821(71)	0.609(40)	0.780(51)	2.172(200)	2.053(95)	0.691(30)	0.000(0)	0.000(0)	2.333(348)	3.694(667)	0.688(47)	0.565(33)	2.609(188)	2.439(104)
ENSG00000006712	3.784(371)	3.870(417)	3.532(243)	3.690(345)	4.534(509)	4.210(503)	4.155(448)	3.522(305)	3.581(364)	5.811(735)	5.648(617)	6.707(1637)	4.452(652)	4.563(660)	5.616(1275)	5.239(832)	4.897(619)	4.840(686)	4.322(775)	4.333(831)	4.087(385)	4.054(511)	4.332(648)	4.283(483)	4.430(767)	4.884(791)	4.302(473)	4.493(564)	5.215(263)	5.318(359)	6.043(2308)	6.068(3670)	6.789(3750)	5.240(1218)	5.228(1318)	4.380(998)	4.424(848)	4.437(800)	4.113(506)	4.004(247)	1.565(52)	5.857(732)	5.784(756)	4.069(740)	3.727(372)	4.976(1276)	5.072(1222)	4.741(516)	5.005(398)
ENSG00000006715	4.628(1108)	4.563(1115)	4.303(693)	4.367(915)	4.219(651)	3.585(508)	3.733(527)	3.895(649)	3.821(701)	5.658(1061)	5.847(1142)	4.406(514)	2.921(330)	2.944(314)	3.321(384)	3.332(330)	3.701(415)	3.831(528)	3.653(760)	3.490(714)	5.073(1264)	5.024(1661)	5.515(2435)	5.338(1659)	3.742(743)	3.695(533)	3.671(477)	3.600(469)	3.390(111)	3.566(161)	3.205(470)	3.500(921)	2.167(192)	1.366(84)	2.016(177)	4.790(2159)	4.780(1764)	4.777(1645)	3.842(666)	4.034(406)	3.824(562)	2.327(83)	2.410(97)	4.139(1253)	4.114(797)	2.632(350)	2.647(317)	3.835(428)	3.892(285)
ENSG00000006740	1.974(131)	2.071(151)	2.284(137)	2.466(202)	1.184(45)	0.538(20)	0.549(19)	0.700(28)	0.818(39)	0.315(5)	0.332(5)	0.928(22)	0.604(25)	0.575(22)	1.413(68)	1.414(58)	1.379(53)	1.475(68)	1.426(106)	1.096(76)	1.998(111)	1.855(132)	1.554(101)	1.648(86)	1.194(74)	1.022(44)	0.803(29)	0.581(20)	0.342(3)	0.276(3)	0.126(5)	0.050(3)	0.650(30)	1.585(102)	1.947(159)	0.000(0)	0.000(0)	0.000(0)	0.299(11)	0.056(1)	0.198(6)	0.000(0)	0.000(0)	0.000(0)	1.269(66)	0.000(0)	0.000(0)	1.003(31)	0.816(15)
ENSG00000006744	3.537(479)	3.450(473)	3.009(252)	2.978(310)	2.906(232)	4.092(717)	3.934(592)	2.626(234)	2.780(303)	3.084(155)	2.946(131)	3.158(195)	4.699(1212)	4.534(1005)	5.675(2068)	5.406(1457)	3.422(325)	3.436(379)	4.153(1066)	4.183(1158)	3.576(409)	3.687(605)	3.862(713)	3.910(571)	4.992(1790)	5.134(1471)	4.801(1056)	4.844(1130)	4.478(241)	4.348(278)	3.057(405)	3.125(667)	6.128(3668)	5.809(2836)	5.901(3303)	3.034(563)	3.123(497)	3.230(505)	3.416(467)	3.236(215)	3.408(397)	2.524(95)	2.674(117)	4.242(1307)	3.477(479)	5.352(2594)	5.439(2469)	3.010(220)	2.542(96)
ENSG00000006747	0.107(3)	0.000(0)	0.632(17)	0.943(36)	0.000(0)	5.384(1576)	5.487(1574)	6.699(4029)	6.705(4620)	3.471(181)	3.158(134)	1.932(60)	0.362(12)	0.327(10)	0.258(7)	0.259(6)	2.781(170)	2.865(210)	5.415(2289)	5.333(2295)	2.678(175)	2.604(224)	1.068(50)	1.151(43)	1.159(62)	0.668(22)	2.770(198)	2.623(182)	0.000(0)	0.000(0)	0.143(5)	0.093(5)	2.243(172)	0.369(13)	0.476(19)	0.021(1)	0.000(0)	0.054(2)	6.069(2764)	6.029(1421)	0.000(0)	2.749(99)	2.659(100)	0.067(3)	0.000(0)	0.000(0)	0.000(0)	0.000(0)	0.000(0)
ENSG00000006756	3.853(436)	3.666(400)	0.257(5)	0.519(14)	0.108(2)	0.087(2)	0.182(4)	0.318(8)	0.462(14)	3.212(123)	3.350(129)	0.000(0)	2.715(194)	2.700(179)	3.522(311)	3.213(209)	0.000(0)	0.000(0)	0.000(0)	0.000(0)	0.000(0)	0.000(0)	0.000(0)	0.000(0)	0.000(0)	0.000(0)	2.820(171)	2.541(141)	3.067(60)	2.728(58)	2.911(259)	2.736(351)	1.475(68)	2.149(127)	2.667(216)	0.000(0)	0.000(0)	0.000(0)	0.158(4)	0.219(3)	0.984(29)	0.000(0)	0.000(0)	0.000(0)	0.000(0)	0.000(0)	0.000(0)	2.841(138)	2.974(98)
ENSG00000006757	1.697(31)	1.765(35)	1.188(14)	1.880(37)	0.713(7)	1.770(33)	1.320(19)	1.904(38)	2.203(57)	2.837(39)	3.609(67)	2.828(46)	0.000(0)	0.000(0)	0.000(0)	0.000(0)	2.556(50)	2.942(79)	0.549(9)	1.236(28)	0.905(10)	1.415(26)	0.750(11)	0.850(10)	2.573(88)	3.478(134)	1.167(15)	0.642(7)	0.000(0)	0.296(1)	3.221(141)	3.046(192)	4.502(353)	4.149(264)	4.942(512)	0.000(0)	0.000(0)	0.000(0)	0.857(12)	0.713(5)	0.903(11)	0.000(0)	0.000(0)	0.000(0)	0.000(0)	0.000(0)	0.000(0)	1.936(27)	2.204(22)
ENSG00000006788	0.000(0)	0.000(0)	0.000(0)	0.000(0)	0.000(0)	0.000(0)	0.000(0)	0.000(0)	0.000(0)	0.000(0)	0.000(0)	0.000(0)	0.000(0)	0.000(0)	0.000(0)	0.000(0)	0.000(0)	0.000(0)	0.000(0)	0.000(0)	0.000(0)	0.000(0)	0.000(0)	0.000(0)	0.000(0)	0.000(0)	0.000(0)	0.000(0)	0.000(0)	0.000(0)	0.000(0)	0.035(5)	0.000(0)	0.012(1)	0.000(0)	0.076(10)	0.074(8)	0.089(9)	0.000(0)	0.000(0)	0.000(0)	0.000(0)	0.000(0)	0.113(14)	0.013(1)	0.000(0)	0.000(0)	0.000(0)	0.000(0)
ENSG00000006837	0.000(0)	0.000(0)	0.000(0)	0.000(0)	0.000(0)	0.000(0)	0.000(0)	0.000(0)	0.000(0)	0.000(0)	0.000(0)	0.595(9)	0.000(0)	0.000(0)	0.000(0)	0.000(0)	1.001(24)	0.691(17)	0.768(32)	0.837(38)	0.200(4)	0.114(3)	1.759(90)	1.660(63)	0.000(0)	0.000(0)	0.000(0)	0.000(0)	0.897(7)	0.749(7)	0.463(15)	0.802(46)	0.681(23)	0.674(22)	0.902(35)	0.000(0)	0.000(0)	0.000(0)	0.520(15)	0.348(5)	0.000(0)	0.000(0)	0.000(0)	0.740(35)	1.024(35)	1.358(73)	1.167(52)	0.488(9)	0.935(13)
ENSG00000007001	0.000(0)	0.000(0)	0.000(0)	0.000(0)	0.000(0)	0.000(0)	0.000(0)	0.069(1)	0.000(0)	0.000(0)	0.000(0)	0.000(0)	0.000(0)	0.000(0)	0.000(0)	0.000(0)	0.000(0)	0.000(0)	0.000(0)	0.000(0)	0.000(0)	0.000(0)	0.000(0)	0.000(0)	0.054(1)	0.000(0)	0.000(0)	0.000(0)	0.000(0)	0.000(0)	0.263(5)	0.036(1)	0.000(0)	0.000(0)	0.000(0)	0.000(0)	0.000(0)	0.000(0)	0.000(0)	0.000(0)	0.000(0)	0.000(0)	0.000(0)	0.043(1)	0.000(0)	0.000(0)	0.000(0)	0.000(0)	0.000(0)
ENSG00000007047	4.383(817)	4.384(862)	4.595(754)	4.774(1082)	4.705(816)	2.400(174)	2.268(144)	2.807(247)	2.820(285)	4.316(357)	4.551(399)	4.383(445)	3.914(622)	3.928(587)	5.407(1558)	5.244(1182)	3.119(234)	3.476(356)	2.385(244)	2.290(239)	4.462(717)	4.639(1109)	4.117(784)	4.088(593)	4.036(814)	3.510(408)	4.687(886)	4.447(772)	2.596(52)	2.752(75)	2.692(275)	2.724(441)	4.633(1154)	4.433(966)	3.345(469)	2.284(276)	2.404(252)	2.261(208)	3.972(646)	3.705(280)	0.000(0)	0.000(0)	0.000(0)	2.354(273)	2.412(186)	2.355(244)	2.266(202)	4.308(534)	4.045(281)
ENSG00000007062	3.409(455)	3.223(416)	0.642(21)	0.747(32)	0.311(9)	0.305(11)	0.352(12)	0.000(0)	0.152(6)	1.334(33)	1.244(28)	1.034(27)	0.000(0)	0.000(0)	0.000(0)	0.000(0)	0.000(0)	0.000(0)	0.022(1)	0.000(0)	4.503(850)	4.469(1128)	3.064(406)	2.930(282)	4.027(930)	3.869(615)	3.376(386)	3.361(396)	0.000(0)	0.000(0)	1.544(111)	1.718(207)	2.005(168)	0.000(0)	0.000(0)	0.000(0)	0.000(0)	0.000(0)	2.425(221)	2.396(114)	0.000(0)	0.132(2)	0.121(2)	0.037(2)	0.000(0)	0.000(0)	0.000(0)	0.000(0)	0.000(0)
ENSG00000007080	4.001(183)	4.203(224)	4.481(206)	4.530(269)	5.672(482)	5.315(468)	5.311(433)	4.685(302)	4.734(357)	6.296(434)	5.807(290)	7.790(1464)	4.381(260)	4.818(333)	5.585(524)	5.213(343)	5.597(428)	5.609(498)	4.173(292)	4.558(411)	4.187(174)	4.427(282)	4.840(393)	5.030(348)	3.657(182)	4.333(223)	4.241(190)	4.386(219)	6.054(200)	6.100(262)	4.567(339)	4.441(483)	8.339(4639)	8.512(5061)	7.899(3609)	6.235(1572)	6.301(1355)	6.283(1250)	3.351(120)	3.019(49)	4.765(292)	7.257(820)	7.142(823)	5.549(902)	4.053(199)	5.383(716)	4.786(418)	6.674(851)	7.226(799)
ENSG00000007168	5.346(889)	5.392(969)	5.515(794)	5.550(1026)	5.175(623)	5.744(1166)	5.708(1055)	5.102(749)	5.187(908)	6.350(829)	6.300(754)	5.954(745)	5.474(1047)	5.499(995)	5.177(721)	5.264(654)	4.960(500)	4.947(572)	5.478(1373)	5.365(1347)	5.454(796)	5.468(1094)	5.399(1077)	5.467(873)	5.315(1118)	5.466(925)	5.114(656)	5.180(713)	4.754(146)	4.847(198)	4.809(742)	4.990(1319)	4.953(792)	3.626(290)	4.367(548)	5.766(2076)	5.703(1635)	5.656(1478)	5.245(885)	5.263(474)	5.191(728)	6.479(875)	6.449(932)	6.353(2922)	6.465(2048)	6.544(2984)	6.558(2696)	5.209(557)	5.406(409)
ENSG00000007171	0.000(0)	0.000(0)	0.164(6)	0.152(7)	0.084(3)	0.000(0)	0.025(1)	0.289(14)	0.384(22)	0.000(0)	0.000(0)	0.000(0)	0.340(18)	0.361(18)	0.000(0)	0.058(2)	0.031(1)	0.000(0)	0.000(0)	0.015(1)	0.000(0)	0.000(0)	0.131(7)	0.050(2)	1.388(131)	1.135(72)	0.242(10)	0.255(11)	0.000(0)	0.070(1)	0.055(3)	0.024(2)	0.038(2)	0.400(23)	0.298(18)	1.100(125)	1.181(114)	1.099(96)	0.000(0)	0.000(0)	0.049(2)	0.000(0)	0.000(0)	0.000(0)	0.000(0)	0.047(3)	0.052(3)	0.000(0)	0.000(0)
ENSG00000007174	0.000(0)	0.000(0)	0.000(0)	0.000(0)	0.000(0)	0.000(0)	0.000(0)	0.000(0)	0.000(0)	0.000(0)	0.000(0)	0.043(4)	0.000(0)	0.000(0)	0.000(0)	0.000(0)	0.008(1)	0.000(0)	0.000(0)	0.000(0)	0.028(4)	0.000(0)	0.020(4)	0.007(1)	0.000(0)	0.024(4)	0.027(4)	0.057(9)	0.023(1)	0.000(0)	0.033(7)	0.027(9)	0.000(0)	0.000(0)	0.005(1)	0.000(0)	0.000(0)	0.000(0)	0.000(0)	0.021(2)	0.087(14)	0.000(0)	0.000(0)	0.047(13)	0.000(0)	0.000(0)	0.005(1)	0.000(0)	0.000(0)
ENSG00000007202	2.414(529)	2.189(459)	2.032(299)	2.141(416)	1.068(106)	3.183(977)	3.316(1005)	3.326(1105)	3.341(1276)	3.662(654)	3.961(770)	3.192(542)	3.456(1310)	3.350(1128)	2.838(687)	2.663(508)	5.130(3079)	5.145(3590)	5.559(7927)	5.499(8075)	2.964(689)	2.967(940)	5.454(6104)	5.421(4606)	5.425(6591)	4.782(3094)	2.507(498)	2.535(529)	4.660(744)	4.615(913)	4.456(3135)	4.401(4704)	3.948(2078)	4.609(3262)	5.261(5683)	5.218(7678)	5.203(6250)	5.180(5746)	3.471(1318)	3.548(739)	3.358(1034)	1.759(129)	1.991(175)	5.238(7251)	5.466(5525)	5.478(7679)	5.718(8138)	2.780(495)	2.575(267)
ENSG00000007216	0.000(0)	0.000(0)	0.100(2)	0.080(2)	0.148(3)	0.000(0)	0.000(0)	0.000(0)	0.000(0)	0.000(0)	0.000(0)	0.000(0)	0.000(0)	0.000(0)	0.000(0)	0.000(0)	0.000(0)	0.000(0)	0.000(0)	0.000(0)	0.000(0)	0.071(2)	0.069(2)	0.000(0)	0.000(0)	0.000(0)	0.000(0)	0.000(0)	0.000(0)	0.000(0)	0.000(0)	0.000(0)	0.133(4)	0.000(0)	0.000(0)	0.000(0)	0.000(0)	0.000(0)	0.075(2)	0.000(0)	0.000(0)	0.000(0)	0.000(0)	0.122(5)	0.000(0)	0.000(0)	0.000(0)	1.109(28)	0.720(10)
ENSG00000007237	0.791(19)	0.486(11)	3.401(197)	3.539(276)	4.701(515)	0.000(0)	0.000(0)	0.000(0)	0.000(0)	2.591(60)	2.741(64)	4.563(321)	3.095(211)	2.863(164)	1.423(40)	1.281(29)	0.000(0)	0.000(0)	0.000(0)	0.000(0)	1.647(46)	1.471(52)	0.611(16)	0.636(13)	2.315(133)	0.883(21)	0.694(14)	0.512(10)	0.000(0)	0.446(3)	0.045(1)	0.000(0)	0.000(0)	0.524(13)	0.422(11)	0.032(1)	0.000(0)	0.000(0)	0.194(4)	0.184(2)	1.593(48)	0.000(0)	0.000(0)	4.897(1210)	4.140(453)	0.371(11)	1.171(42)	0.000(0)	0.121(1)
ENSG00000007255	3.718(115)	3.881(137)	2.203(27)	2.026(29)	2.505(35)	3.364(87)	3.251(74)	3.680(112)	3.763(136)	5.895(254)	5.619(197)	5.505(229)	3.987(151)	3.835(126)	5.867(496)	5.295(282)	4.567(159)	4.727(206)	4.434(274)	4.765(370)	2.232(29)	2.129(36)	3.444(109)	3.028(61)	0.000(0)	0.000(0)	2.490(38)	2.727(48)	3.362(22)	3.412(29)	3.331(105)	3.014(128)	7.098(1516)	5.493(475)	4.727(300)	5.089(542)	4.828(370)	5.010(394)	2.420(44)	2.301(21)	2.400(37)	0.000(0)	0.000(0)	2.357(63)	3.419(96)	4.884(389)	4.664(297)	3.777(83)	4.210(73)
ENSG00000007264	0.051(1)	0.000(0)	1.374(35)	1.818(70)	3.437(216)	0.000(0)	0.000(0)	0.000(0)	0.000(0)	3.455(127)	3.379(113)	3.148(119)	0.000(0)	0.000(0)	0.000(0)	0.000(0)	0.000(0)	0.000(0)	0.000(0)	0.000(0)	0.061(1)	0.045(1)	0.000(0)	0.000(0)	0.880(30)	1.166(33)	2.841(149)	3.074(186)	0.364(2)	0.000(0)	0.270(7)	0.226(9)	0.000(0)	0.000(0)	0.041(1)	0.000(0)	0.036(1)	0.112(3)	1.937(84)	1.852(41)	0.000(0)	0.000(0)	0.000(0)	0.367(13)	0.096(2)	0.070(2)	0.078(2)	0.334(5)	0.576(6)
ENSG00000007306	0.000(0)	0.000(0)	0.000(0)	0.000(0)	0.000(0)	0.000(0)	0.000(0)	0.000(0)	0.000(0)	0.000(0)	0.000(0)	0.000(0)	0.000(0)	0.000(0)	0.000(0)	0.000(0)	0.000(0)	0.000(0)	0.000(0)	0.000(0)	0.000(0)	0.000(0)	0.000(0)	0.000(0)	0.000(0)	0.000(0)	0.000(0)	0.000(0)	0.000(0)	0.000(0)	1.089(20)	0.814(21)	0.000(0)	0.000(0)	0.000(0)	0.000(0)	0.000(0)	0.000(0)	0.000(0)	0.000(0)	0.000(0)	0.000(0)	0.000(0)	0.000(0)	0.000(0)	0.000(0)	0.000(0)	0.000(0)	0.000(0)
ENSG00000007312	0.000(0)	0.000(0)	0.000(0)	0.000(0)	0.488(4)	0.000(0)	0.000(0)	0.000(0)	0.000(0)	0.000(0)	0.000(0)	0.000(0)	0.000(0)	0.000(0)	0.000(0)	0.000(0)	0.000(0)	0.000(0)	0.000(0)	0.000(0)	0.000(0)	0.000(0)	0.000(0)	0.000(0)	0.000(0)	0.000(0)	0.000(0)	0.000(0)	0.000(0)	0.000(0)	0.000(0)	0.321(6)	0.000(0)	0.000(0)	0.000(0)	0.000(0)	0.000(0)	0.084(1)	0.000(0)	0.000(0)	0.000(0)	0.000(0)	0.000(0)	0.000(0)	0.000(0)	7.395(3035)	7.476(2872)	0.000(0)	0.000(0)
ENSG00000007314	0.000(0)	0.000(0)	0.000(0)	0.000(0)	0.000(0)	0.000(0)	0.000(0)	0.000(0)	0.000(0)	0.000(0)	0.000(0)	0.000(0)	0.000(0)	0.000(0)	0.000(0)	0.000(0)	0.147(8)	0.189(12)	0.000(0)	0.000(0)	0.000(0)	0.000(0)	0.000(0)	0.000(0)	0.022(2)	0.000(0)	0.000(0)	0.000(0)	0.000(0)	0.130(3)	0.000(0)	0.022(3)	0.117(10)	0.000(0)	0.000(0)	1.502(319)	1.655(308)	1.663(290)	0.000(0)	0.000(0)	0.000(0)	0.000(0)	0.000(0)	0.035(4)	0.000(0)	0.078(8)	0.236(23)	0.000(0)	0.000(0)
ENSG00000007341	2.360(130)	2.179(117)	0.000(0)	0.000(0)	0.000(0)	1.310(46)	1.212(38)	1.811(79)	1.887(97)	0.000(0)	0.000(0)	2.488(79)	0.000(0)	0.000(0)	0.000(0)	0.000(0)	2.921(153)	3.033(193)	3.510(459)	3.326(424)	1.706(59)	1.879(95)	0.000(0)	0.000(0)	1.193(52)	1.302(44)	2.012(83)	1.865(75)	1.335(12)	1.138(12)	1.622(80)	1.630(126)	2.028(114)	1.357(56)	2.042(122)	3.473(551)	3.520(470)	3.555(451)	2.938(224)	2.740(101)	2.811(173)	0.000(0)	0.000(0)	2.695(278)	2.272(126)	3.247(385)	3.176(326)	2.992(151)	3.464(139)
ENSG00000007350	0.000(0)	0.000(0)	0.000(0)	0.000(0)	0.000(0)	0.044(1)	0.000(0)	0.000(0)	0.000(0)	0.000(0)	0.000(0)	0.154(2)	0.000(0)	0.000(0)	0.000(0)	0.000(0)	0.221(4)	0.323(7)	0.031(1)	0.000(0)	0.000(0)	0.000(0)	0.000(0)	0.000(0)	0.000(0)	0.000(0)	0.000(0)	0.000(0)	0.000(0)	0.000(0)	0.138(4)	0.068(3)	0.000(0)	0.076(2)	0.000(0)	0.000(0)	0.000(0)	0.000(0)	0.000(0)	0.000(0)	0.000(0)	0.000(0)	0.000(0)	0.000(0)	0.000(0)	0.000(0)	0.000(0)	0.000(0)	0.097(1)
ENSG00000007372	3.972(380)	3.986(405)	0.197(3)	0.346(7)	0.476(8)	3.486(261)	3.441(234)	2.926(171)	2.818(179)	0.669(7)	0.852(9)	0.438(5)	0.239(5)	0.470(10)	0.060(1)	0.320(5)	3.941(275)	4.153(371)	3.679(429)	3.772(489)	2.701(118)	2.690(159)	0.645(17)	0.754(16)	3.241(281)	3.086(185)	0.289(5)	0.119(2)	1.857(17)	1.434(14)	0.590(16)	1.065(54)	0.513(13)	0.000(0)	0.000(0)	0.063(2)	0.000(0)	0.000(0)	0.149(3)	0.095(1)	0.326(6)	0.000(0)	0.000(0)	0.000(0)	0.000(0)	0.000(0)	0.000(0)	2.331(72)	2.332(46)
ENSG00000007376	2.815(103)	3.143(141)	2.464(61)	2.639(89)	3.370(126)	2.261(64)	2.023(48)	1.230(23)	1.314(29)	3.050(57)	2.984(51)	3.446(92)	2.252(69)	2.279(66)	2.759(90)	2.502(62)	1.853(33)	1.441(25)	1.924(67)	2.192(91)	2.921(93)	2.955(130)	3.616(224)	3.740(190)	2.954(148)	3.225(136)	2.735(84)	2.789(91)	3.497(44)	3.525(57)	2.408(90)	2.098(107)	5.575(938)	6.883(2276)	5.902(1249)	2.074(95)	2.353(100)	2.270(87)	1.462(32)	0.871(8)	1.269(22)	0.000(0)	0.000(0)	1.938(78)	2.498(83)	2.836(151)	3.262(189)	5.003(366)	5.307(290)
ENSG00000007384	4.947(1395)	4.931(1455)	4.134(613)	4.232(830)	4.190(638)	2.933(307)	2.862(269)	4.423(958)	4.607(1249)	6.431(1830)	6.434(1728)	4.746(658)	4.203(875)	4.293(873)	5.885(2483)	5.564(1687)	2.223(127)	2.454(179)	1.966(191)	2.168(244)	4.587(893)	4.553(1185)	4.564(1235)	4.549(944)	3.111(459)	2.853(278)	4.497(878)	4.547(944)	3.200(96)	3.315(133)	4.430(1177)	4.353(1737)	4.121(903)	3.740(659)	2.896(375)	3.056(593)	2.975(458)	3.013(441)	4.274(917)	4.085(422)	3.659(497)	3.817(271)	3.685(267)	4.191(1303)	3.765(616)	1.006(68)	0.614(32)	6.718(3366)	6.872(2393)
ENSG00000007392	3.554(218)	3.691(255)	3.224(134)	3.277(176)	3.669(188)	4.880(571)	4.886(532)	5.169(711)	5.151(801)	6.525(848)	6.453(760)	0.000(0)	4.225(386)	4.242(365)	4.899(535)	4.745(408)	4.168(255)	4.226(307)	4.506(619)	4.505(658)	5.117(567)	5.235(839)	4.255(428)	4.305(343)	4.273(478)	4.728(494)	4.449(368)	4.250(330)	3.845(68)	3.728(79)	3.235(209)	3.185(314)	5.925(1428)	4.061(363)	4.662(614)	0.000(0)	0.000(0)	0.000(0)	4.529(479)	4.570(261)	0.000(0)	6.001(566)	5.720(505)	5.184(1158)	4.691(527)	5.372(1182)	5.252(971)	6.540(1289)	7.026(1156)
ENSG00000007402	0.089(4)	0.144(7)	0.138(5)	0.308(15)	0.000(0)	0.000(0)	0.000(0)	0.000(0)	0.000(0)	0.187(4)	0.371(8)	0.000(0)	0.271(14)	0.413(21)	1.514(107)	1.253(68)	0.061(2)	0.027(1)	0.000(0)	0.015(1)	0.000(0)	0.000(0)	0.113(6)	0.050(2)	0.260(16)	0.180(8)	0.000(0)	0.000(0)	0.397(5)	0.263(4)	0.037(2)	0.137(12)	0.000(0)	0.257(14)	0.089(5)	0.114(9)	0.166(11)	0.222(14)	0.000(0)	0.000(0)	0.000(0)	0.000(0)	0.000(0)	0.014(1)	0.022(1)	0.165(11)	0.303(19)	0.000(0)	0.000(0)
ENSG00000007516	0.318(16)	0.215(11)	0.716(33)	0.957(61)	0.370(15)	0.022(1)	0.024(1)	0.167(8)	0.038(2)	0.000(0)	0.051(1)	0.000(0)	0.247(13)	0.127(6)	0.071(3)	0.056(2)	0.415(16)	0.386(17)	0.247(17)	0.195(14)	0.053(2)	0.185(10)	0.000(0)	0.000(0)	0.034(2)	0.000(0)	0.000(0)	0.000(0)	0.453(6)	0.522(9)	0.612(42)	0.455(46)	0.258(15)	1.368(117)	0.717(52)	0.000(0)	0.000(0)	0.017(1)	0.021(1)	0.000(0)	0.000(0)	0.000(0)	0.000(0)	0.014(1)	0.000(0)	0.000(0)	0.000(0)	0.181(6)	0.000(0)
ENSG00000007520	2.920(112)	3.445(178)	4.635(322)	4.790(454)	6.001(851)	3.630(192)	3.591(173)	3.298(151)	3.499(201)	6.129(540)	5.960(452)	5.744(489)	4.122(301)	4.438(354)	5.245(576)	4.909(386)	3.747(157)	3.639(167)	3.466(241)	3.731(313)	3.319(127)	3.283(168)	4.091(319)	4.066(242)	5.138(750)	6.107(1107)	3.736(183)	3.793(198)	5.076(140)	5.016(170)	3.473(211)	3.068(241)	7.279(3101)	7.630(3834)	7.036(2766)	3.599(329)	3.736(300)	3.734(280)	3.248(155)	2.554(47)	3.861(211)	4.862(212)	4.601(191)	3.833(365)	4.085(285)	4.734(630)	4.506(478)	5.213(425)	5.816(416)
ENSG00000007541	3.451(413)	3.537(465)	3.398(314)	3.513(432)	3.803(426)	3.710(497)	3.713(462)	4.122(683)	4.318(900)	4.023(291)	3.888(248)	1.936(64)	3.455(445)	3.391(396)	3.345(348)	3.324(292)	2.358(127)	2.519(168)	3.102(443)	3.271(537)	2.638(180)	2.806(281)	4.394(970)	4.406(756)	3.907(748)	3.808(516)	3.119(278)	3.031(269)	3.555(112)	3.210(109)	2.290(198)	2.263(302)	5.227(1785)	5.997(2980)	4.390(1033)	4.220(1271)	4.005(893)	4.120(908)	2.181(157)	2.285(91)	1.818(96)	3.060(135)	2.963(136)	2.521(318)	3.763(547)	3.893(830)	3.912(753)	4.935(849)	4.806(494)
ENSG00000007545	2.234(257)	1.824(186)	2.972(376)	3.096(523)	2.265(209)	1.466(121)	1.290(92)	2.023(213)	2.199(285)	0.981(31)	0.848(24)	0.074(2)	2.418(324)	2.129(235)	1.094(72)	1.198(70)	1.686(114)	1.806(148)	1.604(199)	1.846(269)	1.977(169)	2.060(248)	2.678(437)	2.628(324)	2.604(453)	1.008(67)	2.130(204)	2.096(205)	1.954(50)	2.167(77)	2.046(266)	1.799(329)	0.666(48)	1.130(94)	0.954(81)	1.626(251)	1.651(212)	1.493(168)	2.189(264)	2.184(139)	1.928(178)	0.000(0)	0.000(0)	2.170(392)	2.517(343)	1.691(223)	1.894(243)	0.940(44)	0.443(11)
ENSG00000007908	0.000(0)	0.000(0)	0.000(0)	0.000(0)	0.000(0)	0.000(0)	0.000(0)	0.000(0)	0.000(0)	0.000(0)	0.000(0)	0.000(0)	0.078(2)	0.000(0)	0.000(0)	0.000(0)	0.000(0)	0.000(0)	0.000(0)	0.000(0)	0.000(0)	0.000(0)	0.000(0)	0.000(0)	0.000(0)	0.000(0)	0.000(0)	0.000(0)	0.000(0)	0.000(0)	0.000(0)	0.045(2)	0.000(0)	0.000(0)	0.000(0)	0.073(3)	0.030(1)	0.094(3)	0.000(0)	0.000(0)	0.000(0)	0.000(0)	0.000(0)	0.078(3)	0.000(0)	0.000(0)	0.000(0)	0.000(0)	0.000(0)
ENSG00000007923	3.981(452)	4.106(523)	3.470(244)	3.497(314)	3.776(307)	4.538(672)	4.674(688)	3.300(271)	3.226(292)	4.876(398)	4.598(307)	4.904(482)	3.863(445)	4.031(471)	4.253(505)	4.164(403)	3.727(277)	3.901(364)	5.371(1734)	5.306(1761)	3.865(344)	3.807(448)	3.872(486)	3.891(381)	4.212(689)	4.635(696)	4.581(610)	4.535(612)	4.645(184)	4.695(242)	3.247(318)	3.399(558)	3.987(535)	5.200(1246)	5.009(1187)	4.079(843)	4.018(663)	4.087(652)	4.231(581)	4.075(274)	3.769(353)	4.435(279)	4.482(314)	4.778(1305)	3.684(379)	5.736(2305)	5.757(2093)	3.863(286)	3.791(173)
ENSG00000007933	0.000(0)	0.000(0)	0.000(0)	0.000(0)	0.000(0)	0.097(2)	0.053(1)	0.000(0)	0.000(0)	0.292(3)	0.309(3)	0.000(0)	0.000(0)	0.000(0)	0.000(0)	0.000(0)	0.000(0)	0.000(0)	0.000(0)	0.000(0)	0.000(0)	0.000(0)	0.000(0)	0.000(0)	0.000(0)	0.000(0)	0.000(0)	0.000(0)	0.000(0)	0.000(0)	0.000(0)	0.000(0)	0.000(0)	0.000(0)	0.000(0)	0.056(2)	0.000(0)	0.000(0)	0.000(0)	0.000(0)	0.053(1)	0.000(0)	0.000(0)	0.089(3)	0.000(0)	0.000(0)	0.000(0)	0.000(0)	0.000(0)
ENSG00000007944	2.882(155)	2.505(120)	1.669(42)	1.778(59)	1.598(39)	1.457(42)	1.457(39)	2.635(127)	2.390(118)	2.770(65)	2.451(47)	2.059(42)	1.893(71)	2.068(78)	2.604(113)	2.469(86)	3.028(129)	3.144(163)	0.495(14)	0.498(15)	2.886(129)	2.925(181)	2.167(99)	2.567(108)	3.427(305)	2.955(157)	3.136(165)	2.810(132)	1.569(12)	1.197(10)	2.167(104)	2.157(161)	1.105(33)	0.444(10)	1.130(36)	0.488(17)	0.459(13)	0.353(9)	3.557(280)	3.425(134)	3.403(213)	2.994(75)	3.436(115)	2.190(140)	3.409(245)	0.823(27)	0.920(28)	2.708(93)	2.154(37)
ENSG00000007952	0.000(0)	0.000(0)	0.000(0)	0.000(0)	0.000(0)	0.000(0)	0.000(0)	0.332(8)	0.155(4)	0.000(0)	0.000(0)	1.050(18)	0.000(0)	0.000(0)	0.000(0)	0.000(0)	0.000(0)	0.000(0)	0.097(3)	0.031(1)	0.000(0)	0.000(0)	0.000(0)	0.000(0)	0.000(0)	0.000(0)	0.000(0)	0.000(0)	0.000(0)	0.000(0)	2.432(166)	2.634(307)	0.000(0)	0.192(5)	0.790(28)	0.000(0)	0.032(1)	0.035(1)	0.000(0)	0.000(0)	0.000(0)	0.000(0)	0.000(0)	0.084(3)	0.044(1)	0.032(1)	0.071(2)	0.000(0)	0.000(0)
ENSG00000008018	6.444(1134)	6.538(1278)	7.332(1671)	7.411(2225)	8.397(3503)	7.459(2280)	7.415(2052)	6.471(1158)	6.321(1190)	9.230(3625)	9.123(3171)	8.482(2560)	6.850(1620)	6.920(1589)	8.068(3221)	7.907(2454)	6.246(731)	6.249(845)	8.075(4976)	7.992(4991)	6.683(1112)	6.719(1551)	6.565(1439)	6.505(1066)	6.371(1385)	7.307(1980)	6.912(1369)	6.912(1420)	6.613(320)	6.751(447)	7.531(2969)	7.773(5487)	9.125(8652)	7.528(2759)	8.726(6930)	7.527(4192)	7.456(3284)	7.400(2950)	6.523(1281)	6.124(512)	6.546(1114)	8.608(2270)	8.521(2323)	7.730(4495)	7.545(2561)	7.842(4341)	7.693(3499)	8.020(2353)	8.628(2292)
ENSG00000008056	0.419(13)	0.199(6)	0.545(14)	0.676(23)	0.756(21)	1.176(48)	1.184(45)	0.931(35)	0.606(23)	3.423(172)	3.693(199)	1.034(22)	0.312(10)	0.271(8)	0.540(16)	0.847(24)	0.050(1)	0.085(2)	0.000(0)	0.000(0)	0.286(7)	0.476(17)	1.669(98)	1.761(83)	0.382(15)	0.113(3)	0.273(7)	0.396(11)	0.271(2)	0.113(1)	0.000(0)	0.019(1)	0.000(0)	0.808(33)	0.248(9)	0.292(15)	0.285(12)	0.108(4)	0.101(3)	0.127(2)	0.000(0)	0.000(0)	0.000(0)	1.120(73)	2.018(123)	0.000(0)	0.029(1)	0.499(11)	0.083(1)
ENSG00000008083	1.450(118)	1.733(167)	0.754(37)	0.707(43)	0.656(31)	0.391(21)	0.550(29)	1.588(137)	1.652(167)	0.253(6)	0.267(6)	0.788(27)	0.774(52)	0.664(40)	0.949(58)	1.078(59)	1.983(149)	2.098(191)	1.894(260)	2.054(321)	3.311(504)	3.306(683)	2.125(267)	2.046(192)	1.452(152)	0.931(59)	1.932(167)	2.116(205)	2.399(73)	2.429(95)	1.478(149)	1.609(267)	0.876(67)	0.846(62)	1.027(88)	2.206(427)	2.447(433)	2.288(353)	1.921(203)	2.013(117)	2.170(218)	0.000(0)	0.000(0)	1.607(225)	2.419(310)	2.377(412)	2.635(458)	1.213(62)	0.552(14)
ENSG00000008086	0.889(48)	0.653(34)	2.155(154)	2.059(178)	0.854(36)	0.051(2)	0.000(0)	0.146(6)	0.044(2)	0.550(12)	0.617(13)	0.000(0)	1.225(81)	0.928(51)	0.369(15)	0.185(6)	1.460(73)	1.602(98)	1.482(142)	1.507(155)	1.165(58)	0.971(61)	1.300(96)	1.398(83)	1.325(109)	0.177(7)	2.680(265)	2.799(303)	0.360(4)	0.291(4)	1.318(103)	1.202(140)	0.183(9)	0.087(4)	0.041(2)	2.474(445)	2.483(369)	2.554(366)	0.706(38)	0.836(25)	1.604(105)	0.000(0)	0.000(0)	1.186(116)	2.323(236)	0.136(8)	0.058(3)	0.300(9)	0.057(1)
ENSG00000008118	1.106(30)	1.318(41)	0.068(1)	0.000(0)	0.000(0)	0.000(0)	0.000(0)	0.000(0)	0.094(2)	0.000(0)	0.000(0)	0.000(0)	1.323(42)	0.911(23)	0.506(10)	0.428(7)	0.073(1)	0.063(1)	0.000(0)	0.000(0)	0.188(3)	0.048(1)	0.000(0)	0.060(1)	0.000(0)	0.000(0)	2.483(104)	1.962(68)	0.000(0)	0.000(0)	0.000(0)	0.057(2)	0.000(0)	0.000(0)	0.000(0)	0.000(0)	0.000(0)	0.000(0)	0.000(0)	0.000(0)	0.000(0)	0.000(0)	0.000(0)	0.067(2)	0.000(0)	0.000(0)	0.000(0)	0.000(0)	0.000(0)
ENSG00000008130	5.209(1163)	5.343(1349)	4.179(438)	4.157(543)	4.130(422)	5.011(999)	4.907(860)	4.283(598)	4.335(709)	6.688(1514)	6.538(1285)	5.065(572)	4.552(780)	4.568(737)	4.837(815)	4.747(651)	2.776(140)	3.024(197)	4.208(794)	4.358(942)	4.620(632)	4.739(937)	5.224(1371)	5.342(1152)	4.589(958)	5.022(972)	5.027(889)	5.093(966)	4.081(129)	3.973(151)	4.322(752)	4.142(1029)	4.438(787)	5.124(1248)	5.130(1368)	2.163(195)	2.132(156)	2.031(133)	4.817(939)	4.568(415)	3.775(375)	6.277(1095)	6.223(1146)	5.424(2188)	4.933(999)	5.726(2419)	5.378(1692)	3.731(274)	3.456(142)
ENSG00000008196	1.690(56)	1.348(41)	0.000(0)	0.000(0)	0.000(0)	4.450(519)	4.393(462)	2.486(116)	2.921(189)	1.495(21)	1.458(19)	0.000(0)	2.126(91)	2.073(81)	2.149(79)	2.004(59)	0.000(0)	0.000(0)	0.000(0)	0.000(0)	3.925(296)	3.833(376)	0.889(25)	0.979(22)	0.000(0)	0.000(0)	3.767(276)	3.613(255)	0.000(0)	0.000(0)	0.000(0)	0.000(0)	0.715(19)	0.000(0)	0.000(0)	0.000(0)	0.000(0)	0.000(0)	0.532(12)	0.883(12)	0.000(0)	0.000(0)	0.000(0)	0.035(1)	0.000(0)	0.000(0)	0.000(0)	0.806(13)	0.239(2)
ENSG00000008197	0.000(0)	0.000(0)	0.000(0)	0.000(0)	0.000(0)	0.058(1)	0.000(0)	0.112(2)	0.000(0)	0.234(2)	0.000(0)	0.000(0)	0.000(0)	0.000(0)	0.000(0)	0.000(0)	0.000(0)	0.067(1)	0.000(0)	0.000(0)	0.000(0)	0.000(0)	0.000(0)	0.000(0)	0.000(0)	0.000(0)	0.000(0)	0.000(0)	0.000(0)	0.000(0)	0.136(3)	0.060(2)	0.000(0)	0.000(0)	0.000(0)	0.000(0)	0.000(0)	0.000(0)	0.000(0)	0.000(0)	0.000(0)	0.000(0)	0.000(0)	0.170(5)	0.000(0)	0.000(0)	0.000(0)	0.000(0)	0.000(0)
ENSG00000008226	1.341(149)	1.206(134)	0.160(9)	0.155(11)	0.143(8)	0.087(6)	0.109(7)	0.432(34)	0.545(51)	0.000(0)	0.034(1)	0.647(30)	0.437(37)	0.375(29)	0.306(21)	0.308(18)	0.000(0)	0.017(1)	0.011(1)	0.010(1)	0.276(17)	0.380(33)	0.110(9)	0.242(16)	0.194(18)	0.061(4)	1.260(118)	1.143(106)	0.000(0)	0.000(0)	0.094(8)	0.053(7)	0.097(8)	0.000(0)	0.000(0)	0.000(0)	0.000(0)	0.000(0)	0.585(52)	0.486(22)	0.000(0)	0.000(0)	0.000(0)	0.018(2)	0.028(2)	0.020(2)	0.023(2)	0.472(26)	0.218(7)
ENSG00000008256	3.861(296)	3.720(281)	3.689(206)	3.895(303)	3.703(208)	2.780(127)	2.782(118)	2.464(99)	2.298(98)	0.676(6)	0.709(6)	0.505(5)	2.876(149)	3.027(157)	1.907(55)	2.353(70)	4.755(421)	4.982(572)	2.322(123)	2.280(126)	4.284(335)	4.416(502)	3.106(194)	2.954(133)	3.554(302)	2.814(126)	3.704(229)	3.368(184)	3.115(42)	3.108(53)	1.713(61)	1.898(114)	1.752(61)	1.381(40)	2.201(98)	4.145(633)	4.056(488)	4.200(507)	2.411(101)	2.334(50)	3.121(154)	0.000(0)	0.000(0)	4.571(804)	3.819(300)	2.557(154)	2.835(173)	1.373(24)	1.099(11)
ENSG00000008277	0.085(3)	0.054(2)	0.298(9)	0.112(4)	0.140(4)	0.000(0)	0.000(0)	0.000(0)	0.000(0)	0.179(3)	0.247(4)	0.567(13)	0.225(9)	0.112(4)	0.261(9)	0.302(9)	1.753(87)	1.749(100)	0.212(11)	0.076(4)	0.227(7)	0.170(7)	0.000(0)	0.000(0)	1.894(173)	1.428(80)	0.128(4)	0.063(2)	0.403(4)	0.709(10)	0.580(30)	0.660(55)	1.091(66)	0.278(12)	0.540(28)	0.000(0)	0.000(0)	0.000(0)	0.027(1)	0.100(2)	0.032(1)	0.000(0)	0.000(0)	0.170(10)	0.028(1)	0.116(6)	0.129(6)	0.121(3)	0.243(4)
ENSG00000008282	5.229(517)	5.437(632)	5.643(549)	5.532(640)	4.763(293)	5.271(527)	5.319(506)	5.547(649)	5.289(617)	0.000(0)	0.000(0)	5.345(306)	0.000(0)	0.000(0)	0.000(0)	0.000(0)	4.292(195)	4.398(243)	5.948(1209)	5.900(1242)	0.000(0)	0.000(0)	5.557(761)	5.625(617)	5.414(758)	5.808(744)	5.746(649)	5.725(663)	5.156(123)	5.433(190)	7.161(2465)	7.269(4151)	4.690(414)	4.336(310)	4.720(447)	5.604(1170)	5.629(980)	5.565(875)	0.000(0)	0.000(0)	0.000(0)	4.658(152)	5.207(245)	4.479(487)	5.998(932)	4.660(496)	4.840(505)	4.503(212)	4.304(117)
ENSG00000008283	2.896(112)	3.181(148)	2.321(55)	2.560(85)	2.554(67)	1.682(38)	1.730(37)	2.664(93)	2.865(125)	2.558(39)	2.884(48)	1.309(14)	2.500(87)	2.373(73)	2.515(75)	2.460(61)	1.801(32)	2.126(50)	3.964(357)	3.912(365)	0.637(8)	0.734(13)	3.499(209)	3.694(187)	1.308(33)	1.426(28)	2.890(97)	2.682(85)	2.422(19)	2.557(27)	2.557(104)	2.232(123)	1.562(40)	4.021(302)	4.301(405)	0.137(3)	0.216(4)	0.176(3)	0.621(10)	0.859(8)	1.092(18)	2.173(27)	2.777(49)	0.146(3)	1.280(26)	0.000(0)	0.000(0)	4.559(271)	4.307(144)
ENSG00000008294	4.247(1299)	4.020(1160)	3.904(799)	3.738(890)	1.384(92)	3.793(919)	3.850(890)	3.927(1028)	3.938(1183)	2.410(143)	2.888(200)	2.827(240)	4.611(1820)	4.563(1641)	3.551(708)	3.763(708)	4.150(896)	4.081(983)	4.578(2323)	4.441(2236)	0.000(0)	0.000(0)	4.039(1300)	3.969(954)	3.613(1043)	2.817(417)	2.712(349)	2.769(379)	4.206(316)	4.230(408)	3.791(1136)	4.083(2203)	2.077(274)	2.105(272)	2.237(334)	0.000(0)	0.000(0)	0.000(0)	3.404(740)	3.533(432)	4.609(1546)	1.268(45)	1.506(64)	4.790(3111)	5.529(3414)	3.165(830)	3.049(678)	2.569(246)	2.146(109)
ENSG00000008300	0.107(14)	0.052(7)	0.000(0)	0.000(0)	0.000(0)	0.521(78)	0.584(83)	0.713(116)	0.758(143)	0.990(82)	0.882(66)	0.512(42)	0.491(79)	0.241(33)	0.233(29)	0.127(13)	0.153(15)	0.175(20)	0.259(50)	0.298(62)	0.057(6)	0.021(3)	0.493(86)	0.406(53)	1.022(240)	0.582(86)	0.036(4)	0.069(8)	1.477(81)	1.489(104)	1.450(384)	1.333(526)	0.079(12)	0.867(170)	0.457(84)	0.346(85)	0.274(54)	0.262(48)	0.546(89)	0.602(53)	0.908(145)	0.000(0)	0.000(0)	0.053(11)	0.030(4)	0.016(3)	0.024(4)	0.079(7)	0.000(0)
ENSG00000008311	1.400(83)	1.550(103)	4.323(762)	3.971(742)	0.963(38)	1.320(75)	1.433(79)	2.147(174)	2.020(177)	0.516(10)	1.403(36)	1.355(43)	0.733(36)	0.615(27)	0.623(25)	0.639(22)	0.690(23)	0.740(29)	1.808(178)	1.892(205)	3.488(429)	3.445(565)	0.048(2)	0.062(2)	2.561(319)	1.850(126)	2.047(138)	1.983(135)	0.000(0)	0.087(1)	0.090(4)	0.073(5)	0.635(33)	0.554(27)	0.362(18)	0.000(0)	0.000(0)	0.000(0)	1.627(113)	1.547(55)	0.031(1)	1.807(56)	1.550(47)	0.000(0)	0.000(0)	0.000(0)	0.000(0)	2.372(146)	2.535(107)
ENSG00000008323	0.065(2)	0.286(10)	0.525(15)	0.380(13)	0.160(4)	3.144(335)	3.267(342)	4.874(1226)	4.976(1505)	0.540(9)	0.807(14)	0.467(9)	0.897(40)	0.657(25)	0.730(26)	0.408(11)	1.508(59)	1.235(50)	0.114(5)	0.188(9)	0.000(0)	0.029(1)	0.188(7)	0.107(3)	0.425(19)	0.473(16)	0.000(0)	0.000(0)	0.719(7)	0.849(11)	2.555(258)	2.263(314)	4.884(1452)	4.717(1246)	3.639(616)	0.019(1)	0.069(3)	0.000(0)	0.231(8)	0.114(2)	1.789(97)	0.000(0)	0.000(0)	0.427(24)	0.093(3)	0.000(0)	0.000(0)	0.681(18)	0.880(16)
ENSG00000008324	4.216(74)	3.967(65)	3.186(27)	3.841(56)	3.598(37)	3.701(50)	3.774(49)	3.141(33)	1.888(13)	5.218(70)	4.858(51)	4.303(43)	3.393(43)	3.321(38)	4.874(109)	5.097(109)	3.948(45)	4.098(58)	4.801(159)	4.569(143)	4.680(86)	4.772(125)	2.830(30)	2.924(25)	1.984(16)	2.993(28)	3.542(39)	3.902(53)	3.389(10)	2.949(9)	4.531(114)	4.576(184)	4.722(126)	4.108(78)	4.987(161)	4.882(208)	4.563(136)	4.783(149)	4.523(99)	3.674(28)	3.477(39)	5.543(85)	5.876(117)	4.625(161)	4.116(72)	4.269(111)	3.738(67)	0.000(0)	0.000(0)
ENSG00000008382	2.589(138)	2.835(178)	4.349(422)	4.510(598)	5.271(818)	2.345(111)	2.100(83)	4.226(488)	4.302(589)	6.024(809)	5.708(610)	5.566(695)	1.615(61)	1.730(64)	2.458(113)	2.124(72)	1.962(59)	1.703(53)	3.057(283)	3.062(302)	2.809(137)	2.696(170)	3.886(442)	3.765(312)	4.335(678)	4.775(693)	1.484(43)	1.513(46)	2.459(31)	1.905(24)	1.168(42)	0.964(50)	4.960(976)	5.060(1015)	4.367(672)	3.727(584)	3.791(504)	3.635(419)	1.743(69)	1.672(34)	4.629(597)	1.048(13)	0.812(10)	3.486(453)	5.104(961)	5.201(1419)	5.288(1350)	5.369(766)	5.959(742)
ENSG00000008394	0.000(0)	0.000(0)	0.000(0)	0.000(0)	0.000(0)	6.447(723)	6.466(680)	4.934(251)	4.610(227)	8.005(995)	8.099(1001)	5.773(248)	3.780(116)	3.619(96)	3.040(56)	3.810(86)	6.228(464)	5.968(446)	8.354(3884)	8.199(3708)	0.000(0)	0.000(0)	1.900(27)	1.568(15)	5.434(460)	6.292(626)	5.097(245)	5.197(273)	7.753(456)	7.815(604)	9.038(5444)	9.218(9632)	8.016(2574)	4.955(290)	5.838(593)	6.288(1134)	6.235(899)	6.225(834)	0.000(0)	0.000(0)	0.175(1)	0.000(0)	0.000(0)	3.080(102)	2.016(27)	0.000(0)	0.000(0)	4.548(131)	5.173(131)
ENSG00000008405	0.000(0)	0.000(0)	2.095(83)	2.099(105)	1.985(75)	1.988(94)	1.947(84)	1.319(48)	1.414(61)	1.728(34)	1.629(29)	2.890(112)	3.518(360)	3.574(351)	3.258(251)	3.492(256)	3.419(230)	3.293(241)	3.690(536)	3.548(512)	2.850(165)	2.820(219)	0.000(0)	0.000(0)	3.172(330)	3.567(332)	0.000(0)	0.000(0)	2.949(54)	2.785(60)	3.142(307)	3.614(689)	1.825(96)	1.210(48)	1.436(68)	2.599(281)	2.819(277)	2.476(195)	0.000(0)	0.000(0)	3.668(343)	2.891(91)	3.113(118)	2.681(280)	3.130(260)	3.537(490)	3.326(373)	1.442(38)	1.093(16)
ENSG00000008438	0.000(0)	0.000(0)	5.464(366)	5.616(514)	6.829(955)	0.000(0)	0.000(0)	0.355(3)	0.000(0)	3.631(56)	3.096(35)	0.000(0)	0.000(0)	0.000(0)	0.000(0)	0.000(0)	0.324(2)	0.000(0)	0.000(0)	0.000(0)	0.000(0)	0.221(2)	0.486(5)	0.272(2)	0.101(1)	0.257(2)	0.147(1)	0.142(1)	0.457(1)	0.666(2)	0.000(0)	0.069(1)	0.212(2)	0.000(0)	0.104(1)	0.147(2)	0.091(1)	0.000(0)	0.000(0)	0.000(0)	0.000(0)	0.000(0)	0.000(0)	0.231(3)	0.123(1)	0.000(0)	0.101(1)	0.491(3)	0.509(2)
ENSG00000008441	3.743(340)	3.624(328)	4.889(622)	4.894(787)	3.447(215)	0.600(14)	0.398(8)	0.594(14)	0.766(22)	1.578(25)	1.595(24)	2.620(77)	2.199(106)	1.991(82)	1.236(34)	1.207(28)	2.756(117)	2.861(147)	2.529(184)	2.761(237)	2.899(147)	2.662(165)	3.910(449)	3.767(312)	5.717(1820)	4.109(426)	3.835(317)	3.872(338)	1.966(20)	1.862(23)	3.582(369)	3.629(597)	3.286(283)	4.892(898)	3.745(424)	1.994(142)	2.058(124)	2.195(131)	2.644(154)	2.375(65)	4.288(465)	0.000(0)	0.000(0)	4.440(918)	4.237(513)	0.204(6)	0.117(3)	2.370(79)	1.452(21)
ENSG00000008513	3.248(158)	3.087(147)	4.259(267)	4.280(342)	3.562(159)	1.936(52)	2.078(55)	2.476(85)	2.773(124)	1.690(19)	1.084(9)	1.191(13)	2.713(111)	2.264(71)	3.179(137)	2.721(81)	1.377(22)	1.254(22)	1.404(43)	1.448(48)	4.587(355)	4.618(494)	5.102(723)	5.032(531)	4.282(441)	2.945(119)	4.976(493)	4.891(481)	1.323(7)	1.235(8)	4.462(479)	4.516(778)	0.543(10)	0.191(3)	0.176(3)	1.787(79)	1.978(78)	1.965(72)	4.585(457)	4.738(270)	3.930(242)	6.363(669)	6.616(869)	4.491(645)	3.591(215)	2.099(88)	2.211(87)	1.804(32)	1.069(9)
ENSG00000008516	0.000(0)	0.000(0)	0.000(0)	0.091(2)	0.410(8)	0.178(4)	0.146(3)	0.508(13)	0.393(11)	0.000(0)	0.000(0)	0.968(16)	0.599(17)	0.633(17)	1.234(38)	0.809(18)	0.000(0)	0.000(0)	0.000(0)	0.000(0)	0.703(16)	0.429(12)	0.000(0)	0.000(0)	2.232(146)	1.911(81)	0.053(1)	0.051(1)	0.475(3)	0.386(3)	0.111(3)	0.118(5)	0.078(2)	0.080(2)	0.037(1)	0.000(0)	0.000(0)	0.000(0)	0.000(0)	0.000(0)	0.000(0)	0.000(0)	0.000(0)	0.029(1)	0.000(0)	0.000(0)	0.000(0)	0.066(1)	0.199(2)
ENSG00000008517	1.267(18)	1.176(17)	0.000(0)	0.000(0)	0.000(0)	0.000(0)	0.000(0)	0.000(0)	0.000(0)	0.000(0)	0.000(0)	0.000(0)	0.000(0)	0.000(0)	0.000(0)	0.264(2)	0.000(0)	0.000(0)	0.000(0)	0.000(0)	2.282(41)	2.159(50)	0.000(0)	0.000(0)	0.000(0)	0.000(0)	2.655(59)	2.631(60)	4.432(66)	4.485(87)	1.749(37)	1.101(28)	8.162(4304)	5.833(817)	5.342(630)	0.000(0)	0.000(0)	0.000(0)	0.197(2)	0.000(0)	0.000(0)	0.000(0)	0.000(0)	0.000(0)	0.000(0)	0.000(0)	0.000(0)	5.031(280)	5.874(325)
ENSG00000008710	3.381(2215)	3.211(2049)	3.612(2092)	3.670(2754)	2.457(836)	0.000(0)	0.000(0)	0.000(0)	0.000(0)	2.131(365)	1.930(286)	1.850(334)	3.467(2544)	3.171(1892)	3.188(1745)	2.948(1231)	1.564(341)	1.668(438)	1.326(498)	1.532(665)	2.955(1318)	3.033(1907)	2.740(1559)	2.715(1180)	3.099(2288)	1.659(485)	4.074(3244)	4.000(3184)	4.184(1013)	4.091(1200)	2.106(952)	1.975(1319)	3.290(2434)	4.145(4478)	3.064(2156)	2.627(2113)	2.736(1902)	2.691(1712)	2.701(1384)	2.612(680)	1.727(497)	0.322(26)	0.464(43)	1.917(1055)	3.434(2415)	1.636(715)	1.640(642)	2.550(789)	2.155(358)
ENSG00000008735	0.000(0)	0.000(0)	0.040(1)	0.093(3)	0.000(0)	0.000(0)	0.000(0)	0.000(0)	0.028(1)	5.770(1108)	5.382(793)	2.918(161)	0.195(7)	0.062(2)	1.253(57)	0.891(30)	1.250(46)	1.009(39)	0.110(5)	0.083(4)	1.352(58)	1.273(72)	0.000(0)	0.000(0)	0.743(39)	0.877(36)	0.000(0)	0.035(1)	2.531(54)	2.719(80)	0.076(3)	0.000(0)	4.260(964)	0.783(37)	0.321(14)	0.386(24)	0.425(22)	0.468(23)	2.282(186)	2.230(94)	0.165(5)	0.000(0)	0.000(0)	0.020(1)	0.000(0)	0.000(0)	0.000(0)	0.367(9)	0.539(9)
ENSG00000008838	3.189(450)	3.056(428)	3.515(458)	3.624(627)	4.160(740)	2.891(352)	2.926(336)	2.994(387)	3.078(472)	3.128(197)	3.110(183)	4.843(837)	3.381(561)	3.467(560)	3.779(645)	3.707(521)	3.757(514)	3.940(680)	4.578(1783)	4.576(1893)	3.357(425)	3.444(618)	3.001(453)	3.044(362)	3.742(882)	3.822(696)	2.814(291)	2.843(309)	3.469(140)	3.652(204)	3.382(640)	3.408(1019)	4.771(1718)	5.597(2997)	4.379(1367)	3.593(1064)	3.484(806)	3.415(715)	3.880(813)	3.806(407)	3.087(380)	3.703(295)	3.958(388)	4.034(1377)	3.615(653)	4.064(1257)	4.059(1120)	3.930(545)	3.961(356)
ENSG00000008853	1.966(119)	1.798(107)	2.635(169)	2.841(252)	2.243(121)	2.099(133)	2.296(147)	2.356(169)	2.478(214)	0.665(11)	0.971(17)	1.829(57)	2.354(181)	2.247(154)	2.016(114)	2.003(96)	3.769(383)	3.874(478)	2.500(268)	2.529(292)	1.809(85)	1.711(105)	1.464(84)	1.437(63)	2.788(311)	2.024(120)	1.806(89)	2.096(121)	1.652(22)	1.998(39)	0.603(26)	0.655(45)	2.017(147)	3.593(517)	2.863(320)	0.927(64)	0.982(57)	0.965(52)	2.070(140)	1.896(63)	4.308(704)	0.995(18)	0.774(14)	2.216(241)	1.987(127)	3.047(429)	3.119(406)	1.162(35)	0.828(14)
ENSG00000008869	2.526(539)	2.361(494)	3.186(726)	3.112(864)	2.477(409)	1.829(286)	1.874(277)	2.260(430)	2.295(506)	1.195(67)	1.244(67)	0.944(57)	2.785(717)	2.668(609)	2.066(330)	2.417(383)	1.913(232)	1.882(260)	1.698(357)	1.678(372)	0.000(0)	0.000(0)	3.174(1060)	2.948(685)	2.427(637)	1.821(274)	2.461(444)	2.362(423)	2.132(96)	2.000(108)	2.237(515)	2.300(850)	0.831(104)	0.319(32)	0.191(20)	2.430(862)	2.356(666)	2.409(651)	3.167(966)	3.184(518)	3.111(791)	0.000(0)	0.000(0)	2.222(670)	3.722(1445)	2.468(740)	2.749(836)	1.298(114)	1.072(55)
ENSG00000008952	5.547(998)	5.539(1047)	7.913(4145)	7.637(4311)	5.463(744)	5.375(874)	5.162(697)	5.243(806)	5.030(790)	4.816(272)	4.959(284)	3.168(95)	5.136(801)	5.210(789)	4.645(479)	4.960(512)	6.055(1058)	6.047(1214)	4.992(945)	4.863(916)	4.892(519)	4.607(575)	5.690(1288)	5.714(1012)	4.881(798)	5.034(662)	4.093(305)	4.087(315)	3.879(75)	3.960(101)	4.719(677)	4.871(1179)	3.915(362)	3.317(223)	2.815(164)	5.394(1553)	5.354(1242)	5.399(1199)	5.025(736)	5.038(393)	5.351(794)	5.035(307)	5.357(420)	6.624(3439)	6.161(1611)	4.557(709)	4.439(582)	3.531(159)	3.171(77)
ENSG00000008988	8.656(3123)	8.803(3649)	8.866(2862)	8.927(3763)	10.657(9907)	10.389(10294)	10.439(9884)	9.798(6917)	9.671(7227)	11.036(7480)	10.857(6226)	11.695(14020)	8.290(2603)	8.658(3141)	9.049(3753)	8.924(2933)	8.641(2289)	8.704(2760)	9.034(5709)	8.993(5897)	8.397(2163)	8.177(2525)	8.834(4122)	8.838(3194)	8.183(2890)	9.452(5187)	8.162(1928)	8.211(2070)	8.697(806)	8.726(1043)	12.766(66224)	12.853(109816)	11.081(19808)	10.762(15362)	11.112(21376)	0.000(0)	0.000(0)	0.000(0)	0.000(0)	0.000(0)	6.399(592)	10.536(5098)	10.518(5478)	10.390(16815)	9.685(6678)	9.281(6954)	9.299(6299)	10.200(6299)	11.050(7250)
ENSG00000009307	6.200(3346)	6.190(3505)	6.819(4088)	6.572(4337)	6.019(2330)	6.799(5037)	6.836(4796)	5.684(2330)	5.702(2694)	6.180(1514)	6.266(1516)	6.164(1778)	6.029(3189)	6.177(3306)	5.934(2537)	5.983(2238)	6.216(2506)	6.106(2677)	5.915(3848)	5.875(3976)	6.654(3816)	6.621(5071)	6.714(5595)	6.621(4051)	6.655(5918)	6.744(4681)	6.188(2887)	6.196(3012)	5.935(696)	5.929(879)	7.183(8153)	7.447(15314)	6.082(3629)	4.796(1409)	5.545(2625)	6.944(9773)	6.873(7654)	6.948(7538)	6.775(5354)	6.839(2962)	6.395(3508)	6.946(2497)	7.037(2895)	8.038(19514)	6.390(4002)	6.126(4580)	6.191(4290)	5.661(1580)	5.304(783)
ENSG00000009335	4.164(1002)	4.034(961)	5.583(2201)	5.719(3054)	5.961(2871)	3.792(753)	3.779(692)	3.500(612)	3.701(813)	3.259(233)	3.489(262)	2.605(164)	4.188(1096)	4.110(967)	4.967(1639)	4.755(1200)	3.242(371)	3.262(435)	5.372(3363)	5.322(3450)	4.778(1298)	4.729(1704)	4.246(1241)	4.219(940)	3.981(1126)	3.693(675)	4.055(805)	4.057(836)	4.346(287)	4.398(378)	4.572(1652)	4.843(3137)	2.646(367)	3.004(474)	3.877(1009)	4.259(1864)	4.221(1492)	4.261(1435)	3.676(746)	3.495(344)	4.236(966)	4.907(760)	4.877(809)	4.966(2892)	4.527(1366)	4.251(1540)	4.514(1669)	4.120(670)	3.708(315)
ENSG00000009413	1.533(324)	1.313(268)	2.277(521)	2.001(513)	1.351(210)	1.160(209)	1.148(191)	2.309(678)	2.262(743)	0.157(9)	0.148(8)	0.471(36)	1.737(429)	1.561(335)	0.965(149)	1.051(143)	2.058(401)	1.940(415)	1.695(538)	1.649(546)	1.642(301)	1.614(398)	2.264(759)	2.302(606)	1.728(509)	1.296(238)	0.971(143)	1.089(174)	1.587(86)	1.569(107)	2.155(724)	2.294(1278)	0.567(97)	0.818(149)	0.405(69)	2.583(1482)	2.548(1184)	2.629(1184)	2.665(977)	2.646(509)	1.810(392)	0.000(0)	0.000(0)	2.285(1070)	3.376(1680)	1.250(340)	1.365(348)	0.775(84)	0.497(31)
ENSG00000009694	0.000(0)	0.000(0)	0.000(0)	0.000(0)	0.000(0)	0.048(5)	0.062(6)	0.801(111)	0.768(120)	0.062(3)	0.000(0)	0.018(1)	0.000(0)	0.000(0)	0.000(0)	0.000(0)	0.229(19)	0.239(23)	0.125(19)	0.076(12)	0.000(0)	0.000(0)	0.127(16)	0.083(8)	0.000(0)	0.000(0)	0.022(2)	0.093(9)	0.000(0)	0.000(0)	0.077(10)	0.098(20)	0.048(6)	0.000(0)	0.000(0)	0.006(1)	0.007(1)	0.000(0)	0.000(0)	0.000(0)	0.000(0)	0.000(0)	0.000(0)	0.232(42)	0.000(0)	0.000(0)	0.000(0)	0.014(1)	0.000(0)
ENSG00000009709	0.000(0)	0.000(0)	0.000(0)	0.000(0)	0.000(0)	0.000(0)	0.000(0)	0.000(0)	0.000(0)	0.000(0)	0.000(0)	0.000(0)	0.000(0)	0.000(0)	0.000(0)	0.000(0)	0.251(4)	0.058(1)	0.000(0)	0.000(0)	0.000(0)	0.000(0)	0.000(0)	0.000(0)	0.000(0)	0.000(0)	0.000(0)	0.000(0)	0.000(0)	0.000(0)	0.041(1)	0.026(1)	0.000(0)	0.000(0)	0.000(0)	0.000(0)	0.000(0)	0.000(0)	0.000(0)	0.000(0)	0.000(0)	0.000(0)	0.000(0)	0.031(1)	0.000(0)	0.000(0)	0.000(0)	0.000(0)	0.000(0)
ENSG00000009724	0.591(19)	0.707(25)	0.224(5)	0.000(0)	0.094(2)	0.282(8)	0.400(11)	1.101(43)	0.823(33)	0.000(0)	0.000(0)	0.000(0)	0.000(0)	0.000(0)	0.000(0)	0.000(0)	0.782(20)	0.491(13)	0.318(13)	0.382(17)	0.255(6)	0.581(21)	0.033(1)	0.000(0)	0.000(0)	0.000(0)	0.280(7)	0.271(7)	0.146(1)	0.943(11)	0.763(32)	0.727(47)	0.493(18)	0.033(1)	0.000(0)	0.678(39)	0.952(50)	0.678(30)	0.510(17)	0.130(2)	0.000(0)	0.164(2)	0.000(0)	1.770(146)	1.674(86)	0.972(52)	1.474(86)	0.158(3)	0.165(2)
ENSG00000009765	0.000(0)	0.000(0)	0.000(0)	0.000(0)	0.000(0)	2.437(70)	2.138(50)	3.176(129)	2.590(92)	0.184(1)	0.195(1)	0.000(0)	0.000(0)	0.000(0)	0.000(0)	0.000(0)	0.507(5)	0.197(2)	0.000(0)	0.000(0)	0.000(0)	0.000(0)	0.000(0)	0.000(0)	0.000(0)	0.000(0)	1.925(39)	1.803(36)	0.000(0)	0.000(0)	0.545(9)	0.637(17)	0.000(0)	0.000(0)	0.000(0)	0.051(1)	0.000(0)	0.000(0)	0.000(0)	0.000(0)	0.185(2)	0.000(0)	0.000(0)	0.000(0)	0.000(0)	0.000(0)	0.000(0)	2.621(57)	2.674(38)
ENSG00000009780	1.880(50)	2.252(74)	2.827(90)	2.684(101)	2.540(71)	3.139(144)	3.235(144)	3.868(254)	4.111(347)	1.788(21)	1.452(14)	0.756(7)	3.199(164)	2.782(110)	1.768(41)	1.908(40)	2.015(42)	1.812(40)	2.059(83)	2.056(88)	2.484(71)	2.513(99)	2.139(74)	1.879(45)	3.124(185)	2.624(92)	1.380(26)	1.623(35)	3.224(39)	2.856(37)	4.086(365)	3.944(513)	1.270(31)	0.556(10)	1.789(57)	0.000(0)	0.000(0)	0.000(0)	2.589(100)	2.545(51)	2.964(116)	3.714(100)	3.492(92)	2.490(139)	3.404(187)	3.115(206)	2.880(153)	1.594(26)	1.299(12)
ENSG00000009790	0.000(0)	0.130(3)	0.000(0)	0.137(3)	1.631(50)	0.417(10)	0.283(6)	0.870(25)	0.431(12)	0.901(12)	0.299(3)	0.000(0)	0.000(0)	0.000(0)	0.000(0)	0.000(0)	0.000(0)	0.000(0)	0.130(4)	0.093(3)	0.057(1)	0.122(3)	0.000(0)	0.103(2)	0.301(9)	0.605(15)	0.252(5)	0.198(4)	0.179(1)	0.143(1)	0.076(2)	0.334(15)	0.000(0)	0.000(0)	0.038(1)	0.000(0)	0.033(1)	0.070(2)	0.044(1)	0.000(0)	0.000(0)	0.000(0)	0.000(0)	0.245(9)	0.131(3)	1.180(55)	1.390(63)	0.068(1)	0.000(0)
ENSG00000009830	3.000(287)	2.795(257)	3.271(281)	3.137(319)	3.521(340)	2.154(140)	2.222(138)	2.679(222)	2.691(256)	2.964(128)	2.803(106)	2.788(132)	2.703(243)	2.470(187)	3.003(263)	3.306(284)	2.833(186)	2.708(194)	2.563(283)	2.499(285)	3.092(256)	3.293(407)	2.795(284)	2.770(215)	2.705(291)	2.549(190)	2.891(229)	2.851(230)	3.596(114)	3.645(150)	1.959(145)	1.843(203)	2.977(332)	2.999(327)	2.612(261)	2.478(325)	2.453(262)	2.360(226)	1.857(115)	1.491(42)	3.600(417)	0.000(0)	0.000(0)	3.034(476)	2.588(215)	2.902(383)	2.513(249)	2.510(133)	2.633(94)
ENSG00000009844	3.691(200)	3.716(215)	3.248(113)	3.455(167)	2.614(68)	4.276(305)	4.396(309)	3.606(188)	3.645(221)	2.329(31)	3.077(54)	4.157(154)	4.051(281)	4.094(271)	3.385(145)	3.726(160)	3.607(139)	3.535(152)	5.216(853)	5.092(830)	4.518(305)	4.440(392)	3.643(225)	3.500(156)	4.215(379)	3.843(214)	4.610(342)	4.787(403)	4.081(67)	3.930(76)	5.841(1158)	5.839(1805)	2.882(126)	3.696(229)	4.460(439)	5.331(1143)	5.182(846)	5.227(816)	4.385(357)	4.693(236)	3.522(161)	0.000(0)	0.000(0)	5.049(870)	4.970(533)	4.015(367)	4.653(523)	3.391(110)	2.852(46)
ENSG00000009950	0.000(0)	0.058(2)	0.076(2)	0.090(3)	0.000(0)	0.000(0)	0.033(1)	0.000(0)	0.053(2)	0.247(4)	0.843(16)	0.161(3)	0.000(0)	0.000(0)	0.000(0)	0.000(0)	0.367(10)	0.352(11)	0.106(5)	0.119(6)	0.969(37)	0.669(31)	0.372(16)	0.336(11)	0.570(29)	0.513(19)	0.000(0)	0.000(0)	1.528(22)	1.057(16)	0.254(11)	0.382(27)	3.693(655)	3.411(512)	2.219(212)	0.000(0)	0.000(0)	0.000(0)	0.190(7)	0.296(6)	0.000(0)	0.422(7)	0.532(10)	0.019(1)	0.000(0)	0.200(10)	0.159(7)	2.833(197)	2.884(131)
ENSG00000009954	4.055(1267)	4.112(1393)	3.198(525)	3.401(774)	2.957(434)	4.499(1734)	4.618(1753)	3.462(814)	3.594(1027)	2.690(203)	3.087(263)	1.537(84)	3.227(729)	3.123(628)	2.240(276)	2.578(314)	5.194(2138)	5.241(2552)	4.934(3369)	4.817(3294)	4.243(1206)	4.187(1574)	3.800(1222)	3.871(996)	4.251(1881)	3.243(656)	4.056(1103)	4.074(1159)	4.941(604)	4.924(757)	4.668(2425)	4.757(4037)	2.706(528)	3.292(813)	3.161(802)	0.000(0)	0.000(0)	0.000(0)	3.707(1045)	3.834(608)	4.429(1523)	1.931(101)	1.962(113)	5.148(4513)	5.228(3096)	5.040(3730)	5.191(3716)	2.673(301)	2.314(142)
ENSG00000010017	4.212(699)	4.288(779)	4.485(675)	4.437(822)	3.429(308)	3.717(479)	3.610(410)	4.038(616)	4.265(831)	3.269(158)	3.261(148)	2.869(137)	3.593(474)	3.683(474)	3.038(263)	3.315(278)	3.700(354)	3.596(378)	3.825(738)	3.679(703)	3.192(269)	3.182(363)	3.687(552)	3.657(417)	3.491(525)	3.404(365)	3.350(319)	3.274(312)	3.155(79)	3.410(122)	5.563(2259)	5.666(3795)	2.441(208)	2.148(156)	2.575(246)	3.593(765)	3.564(616)	3.499(548)	4.746(1101)	4.788(600)	3.494(374)	2.279(68)	2.659(102)	4.097(1037)	4.506(906)	3.693(686)	3.803(666)	2.976(189)	2.905(114)
ENSG00000010030	2.095(61)	2.297(77)	2.555(72)	2.865(117)	4.632(351)	0.000(0)	0.000(0)	0.000(0)	0.000(0)	1.687(19)	1.747(19)	0.000(0)	3.215(166)	2.782(110)	3.293(150)	3.200(119)	0.101(1)	0.000(0)	0.000(0)	0.051(1)	0.000(0)	0.000(0)	0.000(0)	0.000(0)	0.000(0)	0.000(0)	0.898(14)	1.348(26)	0.000(0)	0.419(2)	0.000(0)	0.117(3)	0.000(0)	2.237(79)	1.910(64)	0.000(0)	0.000(0)	0.000(0)	2.206(72)	1.907(29)	1.638(36)	0.000(0)	0.000(0)	0.000(0)	0.000(0)	0.000(0)	0.000(0)	0.891(11)	1.067(9)
ENSG00000010072	3.472(270)	3.436(277)	2.444(94)	2.039(83)	2.368(88)	3.720(322)	3.652(284)	2.870(169)	3.293(269)	1.976(36)	1.914(32)	0.566(7)	2.429(126)	2.217(98)	1.045(26)	1.660(45)	2.362(82)	2.391(97)	2.586(188)	2.408(172)	2.640(116)	2.801(180)	1.655(67)	1.659(52)	2.359(142)	1.727(59)	1.532(44)	1.600(49)	2.372(28)	2.542(41)	3.010(231)	3.363(475)	2.167(110)	1.308(45)	2.175(117)	2.647(244)	2.845(236)	2.875(226)	2.569(141)	2.476(69)	1.443(42)	0.000(0)	0.000(0)	3.146(339)	2.808(168)	3.028(276)	3.247(293)	1.235(25)	0.887(10)
ENSG00000010165	4.050(595)	4.181(691)	3.487(309)	3.684(452)	4.165(512)	3.811(493)	3.691(418)	3.335(348)	3.264(376)	3.372(164)	3.306(147)	3.419(202)	2.935(273)	3.088(288)	4.228(620)	3.695(356)	2.794(168)	2.515(154)	4.066(846)	4.066(899)	2.504(148)	2.588(216)	2.729(251)	2.717(192)	3.493(504)	3.477(370)	2.816(201)	2.709(191)	4.058(150)	4.323(231)	2.764(271)	2.710(405)	4.390(899)	4.803(1173)	4.926(1399)	2.364(275)	2.267(208)	2.431(224)	2.492(189)	2.394(92)	2.971(239)	0.000(0)	0.000(0)	3.328(558)	2.218(146)	4.401(1109)	4.340(949)	3.211(218)	3.611(189)
ENSG00000010219	0.000(0)	0.000(0)	0.000(0)	0.000(0)	0.150(3)	0.000(0)	0.000(0)	1.287(50)	1.042(42)	0.000(0)	0.000(0)	0.000(0)	0.000(0)	0.000(0)	0.000(0)	0.000(0)	0.055(1)	0.000(0)	0.058(2)	0.000(0)	0.000(0)	0.000(0)	0.000(0)	0.000(0)	0.000(0)	0.000(0)	0.000(0)	0.000(0)	2.804(52)	2.896(71)	1.757(101)	2.033(205)	2.131(138)	2.599(200)	3.311(385)	0.000(0)	0.000(0)	0.000(0)	0.000(0)	0.000(0)	0.045(1)	0.000(0)	0.000(0)	0.193(8)	0.151(4)	0.000(0)	0.000(0)	0.059(1)	0.000(0)
ENSG00000010244	5.637(1325)	5.601(1362)	5.849(1219)	5.928(1624)	6.081(1434)	5.959(1646)	5.966(1534)	5.596(1290)	5.410(1290)	3.855(168)	4.392(235)	4.550(332)	6.121(2003)	6.047(1777)	5.415(1035)	5.577(990)	6.098(1358)	5.966(1429)	6.501(3421)	6.412(3417)	6.040(1460)	6.139(2129)	5.669(1580)	5.676(1227)	6.154(2452)	6.103(1758)	5.872(1361)	5.821(1362)	5.391(279)	5.477(376)	7.749(7126)	7.686(10649)	5.157(1110)	4.738(796)	5.634(1646)	5.864(2698)	5.830(2168)	5.771(1943)	5.973(1796)	5.990(961)	5.326(972)	6.549(1114)	6.716(1362)	7.248(6624)	5.406(1177)	6.004(2475)	6.256(2644)	5.103(626)	4.457(251)
ENSG00000010256	5.861(1499)	5.925(1654)	5.882(1205)	5.956(1600)	7.117(2862)	6.588(2472)	6.544(2224)	5.585(1236)	5.710(1541)	8.132(3368)	7.965(2824)	7.907(3419)	6.749(3005)	6.843(2999)	7.226(3569)	6.908(2435)	6.833(2196)	6.724(2349)	7.477(6533)	7.511(7112)	5.688(1100)	5.628(1434)	6.252(2302)	6.148(1653)	6.193(2434)	6.918(3006)	6.853(2617)	7.040(3094)	5.953(401)	6.006(528)	5.565(1489)	5.284(1905)	8.577(11781)	9.514(21858)	8.836(14895)	6.839(5164)	6.863(4322)	6.789(3835)	6.564(2627)	6.347(1193)	6.017(1530)	9.151(6593)	8.918(6100)	6.464(3700)	6.002(1732)	7.465(6649)	7.375(5587)	8.073(4862)	8.321(3687)
ENSG00000010270	3.298(113)	3.440(133)	3.054(74)	3.300(113)	3.306(90)	2.580(63)	2.868(74)	3.045(93)	2.724(82)	5.227(214)	4.868(156)	5.674(349)	2.213(50)	2.543(62)	2.445(52)	2.325(40)	3.739(117)	3.698(131)	4.686(445)	4.596(443)	2.814(64)	3.097(109)	4.037(230)	4.211(202)	2.954(111)	3.510(127)	2.548(54)	2.631(60)	4.680(79)	4.281(75)	4.963(473)	4.966(740)	3.938(216)	3.669(171)	4.807(430)	4.676(545)	4.525(402)	4.511(372)	3.889(189)	3.876(99)	2.986(81)	3.952(82)	4.066(97)	4.324(393)	4.259(243)	4.284(341)	4.262(300)	3.889(122)	4.371(111)
ENSG00000010278	8.428(4711)	8.495(5207)	8.165(3108)	8.184(3970)	8.190(3160)	9.316(8641)	9.288(7865)	10.166(15782)	10.104(17252)	9.137(3539)	9.108(3268)	8.900(3566)	7.668(2986)	7.786(3028)	7.478(2224)	7.383(1775)	6.004(642)	5.981(729)	7.520(3520)	7.384(3404)	6.611(1101)	6.677(1568)	7.578(3042)	7.541(2290)	7.077(2364)	7.860(3032)	6.443(1027)	6.480(1093)	6.468(301)	6.534(400)	7.113(2310)	7.135(3662)	5.132(551)	7.210(2302)	8.045(4495)	0.059(1)	0.072(1)	0.150(2)	7.861(3397)	7.777(1694)	9.817(11302)	9.375(4027)	9.338(4267)	7.211(3260)	6.577(1357)	0.000(0)	0.000(0)	7.211(1394)	7.300(947)
ENSG00000010282	0.000(0)	0.000(0)	0.000(0)	0.000(0)	0.000(0)	0.000(0)	0.000(0)	0.000(0)	0.089(2)	0.000(0)	0.000(0)	0.093(1)	0.094(2)	0.283(6)	0.308(6)	0.246(4)	0.000(0)	0.000(0)	0.000(0)	0.000(0)	0.121(2)	0.367(9)	0.000(0)	0.057(1)	0.000(0)	0.000(0)	0.000(0)	0.000(0)	0.000(0)	0.000(0)	0.000(0)	0.000(0)	0.000(0)	0.000(0)	0.000(0)	0.861(39)	0.754(27)	0.627(20)	0.000(0)	0.000(0)	0.000(0)	0.000(0)	0.000(0)	0.032(1)	0.049(1)	0.000(0)	0.000(0)	0.000(0)	0.000(0)
ENSG00000010292	4.037(1181)	4.035(1244)	2.556(296)	2.618(393)	3.255(518)	5.121(2562)	5.197(2509)	3.110(586)	3.417(848)	1.899(96)	1.951(95)	3.555(449)	3.332(747)	3.258(659)	1.598(142)	1.557(116)	5.482(2479)	5.526(2952)	5.160(3740)	5.063(3711)	3.311(567)	3.467(869)	4.093(1435)	3.929(982)	5.685(4967)	5.427(3075)	3.963(973)	3.936(989)	4.486(411)	4.567(553)	4.958(2822)	5.023(4616)	5.436(3818)	5.602(4155)	5.448(4067)	4.290(2466)	4.327(2085)	4.170(1737)	3.672(962)	3.573(472)	4.942(2083)	0.000(0)	0.000(0)	4.322(2350)	4.021(1221)	6.027(7093)	6.318(7783)	2.758(305)	3.025(241)
ENSG00000010295	1.531(59)	1.616(68)	2.358(102)	2.288(121)	3.267(213)	0.134(3)	0.000(0)	0.000(0)	0.040(1)	3.654(166)	3.589(149)	3.010(120)	0.828(26)	0.684(19)	0.470(11)	0.365(7)	2.568(114)	2.388(113)	1.158(54)	1.653(100)	2.187(92)	2.256(133)	0.254(7)	0.321(7)	2.593(202)	2.737(169)	1.597(55)	1.662(61)	0.173(1)	0.138(1)	0.037(1)	0.071(3)	3.951(532)	0.000(0)	0.072(2)	0.000(0)	0.000(0)	0.000(0)	0.000(0)	0.000(0)	2.258(108)	0.195(2)	0.000(0)	1.652(108)	1.760(78)	1.341(69)	1.748(95)	2.823(131)	3.085(103)
ENSG00000010310	0.000(0)	0.000(0)	0.000(0)	0.000(0)	0.000(0)	0.000(0)	0.060(1)	0.000(0)	0.000(0)	0.000(0)	0.000(0)	0.282(3)	0.000(0)	0.000(0)	0.000(0)	0.000(0)	0.075(1)	0.065(1)	0.040(1)	0.000(0)	0.000(0)	0.000(0)	0.524(13)	0.522(10)	0.767(23)	0.270(5)	0.000(0)	0.000(0)	0.000(0)	0.000(0)	0.132(3)	0.058(2)	1.736(70)	0.229(5)	0.250(6)	0.032(1)	0.000(0)	0.000(0)	0.000(0)	0.000(0)	0.000(0)	0.000(0)	0.000(0)	0.000(0)	0.104(2)	0.184(5)	0.126(3)	1.342(27)	1.521(21)
ENSG00000010318	0.000(0)	0.000(0)	0.000(0)	0.000(0)	0.000(0)	0.422(7)	0.274(4)	0.000(0)	0.000(0)	0.000(0)	0.000(0)	0.527(5)	0.000(0)	0.000(0)	0.000(0)	0.000(0)	1.737(36)	2.128(60)	1.819(74)	1.657(67)	0.000(0)	0.000(0)	0.000(0)	0.000(0)	0.335(7)	0.380(6)	0.000(0)	0.000(0)	0.969(5)	0.811(5)	0.517(11)	0.538(18)	0.954(23)	0.706(15)	1.232(35)	0.321(9)	0.418(10)	0.365(8)	0.000(0)	0.000(0)	2.016(58)	0.000(0)	0.000(0)	1.414(56)	1.303(32)	3.757(376)	3.426(262)	0.188(2)	0.000(0)
ENSG00000010319	0.033(1)	0.000(0)	0.000(0)	0.000(0)	0.123(3)	0.067(2)	0.036(1)	0.000(0)	0.000(0)	0.000(0)	0.000(0)	0.000(0)	0.000(0)	0.000(0)	0.000(0)	0.000(0)	0.325(8)	0.524(16)	0.024(1)	0.022(1)	0.000(0)	0.000(0)	0.334(13)	0.108(3)	0.804(41)	0.316(10)	0.147(4)	0.073(2)	0.000(0)	0.000(0)	0.000(0)	0.000(0)	0.000(0)	1.378(78)	1.127(63)	0.999(74)	0.952(57)	1.086(64)	0.000(0)	0.000(0)	0.072(2)	0.000(0)	0.134(2)	0.021(1)	0.063(2)	0.112(5)	0.051(2)	1.128(35)	1.432(32)
ENSG00000010322	3.147(646)	3.187(703)	3.681(770)	3.679(969)	2.928(430)	2.830(497)	2.799(450)	3.373(771)	3.320(845)	1.690(84)	1.411(59)	3.359(415)	2.375(370)	2.135(280)	3.360(697)	3.298(566)	3.052(444)	3.223(586)	2.035(358)	2.053(387)	3.787(873)	3.944(1335)	4.887(2742)	4.944(2207)	4.250(1906)	3.551(842)	2.786(422)	2.744(423)	3.139(161)	3.041(189)	2.600(510)	2.347(643)	3.541(1031)	4.007(1414)	3.103(777)	4.533(3158)	4.615(2758)	4.576(2506)	3.429(859)	3.342(425)	3.342(687)	2.372(152)	2.108(131)	4.637(3171)	5.378(3493)	5.133(4042)	4.917(3099)	5.257(2115)	5.041(1157)
ENSG00000010327	0.000(0)	0.000(0)	0.051(4)	0.051(5)	0.648(63)	0.081(8)	0.033(3)	0.155(16)	0.224(27)	0.066(3)	0.070(3)	0.463(29)	0.308(36)	0.422(48)	0.746(87)	0.524(48)	0.014(1)	0.036(3)	0.000(0)	0.000(0)	0.049(4)	0.000(0)	0.009(1)	0.011(1)	0.000(0)	0.000(0)	0.102(9)	0.000(0)	0.000(0)	0.000(0)	0.025(3)	0.005(1)	0.043(5)	0.104(12)	0.041(5)	0.047(8)	0.028(4)	0.038(5)	1.297(219)	0.987(78)	0.000(0)	0.349(17)	0.485(27)	0.056(9)	0.010(1)	0.000(0)	0.008(1)	0.000(0)	0.090(4)
ENSG00000010361	2.788(135)	2.676(130)	2.409(78)	2.440(101)	3.137(141)	1.798(56)	2.179(74)	2.526(109)	2.453(117)	4.387(209)	4.395(198)	4.635(297)	1.178(31)	1.093(26)	2.198(75)	1.864(47)	0.916(15)	1.156(24)	1.791(79)	1.827(87)	1.777(46)	1.734(60)	1.062(29)	1.209(27)	1.539(56)	2.481(100)	2.094(65)	2.135(70)	3.028(41)	3.122(56)	0.100(2)	0.000(0)	0.152(3)	0.107(2)	0.000(0)	1.359(62)	1.251(45)	1.189(39)	1.548(47)	1.798(32)	2.843(129)	0.000(0)	0.000(0)	1.252(51)	1.845(62)	1.065(36)	0.561(14)	4.483(337)	4.707(253)
ENSG00000010379	0.043(1)	0.000(0)	0.000(0)	0.000(0)	0.000(0)	0.000(0)	0.000(0)	0.000(0)	0.000(0)	0.549(7)	0.190(2)	1.692(40)	0.000(0)	0.000(0)	0.000(0)	0.000(0)	0.058(1)	0.099(2)	2.328(186)	2.252(185)	0.052(1)	0.000(0)	0.000(0)	0.048(1)	0.712(27)	0.765(22)	0.050(1)	0.048(1)	0.000(0)	0.252(2)	0.104(3)	0.110(5)	0.142(4)	0.000(0)	0.000(0)	0.211(9)	0.173(6)	0.095(3)	0.000(0)	0.000(0)	0.377(9)	0.000(0)	0.000(0)	0.000(0)	0.000(0)	0.000(0)	0.000(0)	0.000(0)	0.000(0)
ENSG00000010404	2.319(120)	2.200(114)	4.965(720)	4.765(786)	3.646(274)	2.495(138)	2.757(159)	4.229(535)	4.126(566)	0.786(10)	0.621(7)	1.151(20)	3.872(441)	3.540(321)	3.029(197)	3.316(210)	5.306(859)	5.435(1086)	4.589(975)	4.587(1035)	3.060(183)	3.187(275)	4.738(901)	4.681(668)	3.819(507)	2.621(148)	1.685(58)	1.666(59)	5.374(305)	5.307(369)	6.367(3003)	6.484(5090)	2.932(235)	2.410(148)	2.647(197)	5.258(1943)	5.309(1658)	5.308(1549)	4.076(510)	4.239(304)	5.127(933)	0.000(0)	0.000(0)	2.309(192)	3.939(451)	2.365(180)	2.408(167)	2.644(109)	2.209(48)
ENSG00000010438	0.000(0)	0.000(0)	0.000(0)	0.000(0)	0.000(0)	0.000(0)	0.000(0)	0.000(0)	0.000(0)	0.000(0)	0.000(0)	0.000(0)	0.000(0)	0.000(0)	0.000(0)	0.000(0)	0.000(0)	0.000(0)	0.000(0)	0.000(0)	0.000(0)	0.000(0)	0.208(3)	0.263(3)	0.000(0)	0.000(0)	0.000(0)	0.000(0)	0.000(0)	0.000(0)	7.442(3518)	7.409(5370)	5.245(723)	6.910(2261)	6.339(1654)	0.000(0)	0.000(0)	0.000(0)	0.000(0)	0.000(0)	0.000(0)	0.000(0)	0.000(0)	0.053(1)	0.000(0)	0.000(0)	0.000(0)	0.000(0)	0.000(0)
ENSG00000010539	2.276(83)	1.896(62)	2.620(88)	2.306(85)	1.952(49)	2.288(83)	2.227(73)	1.707(49)	1.367(39)	2.416(43)	2.146(32)	0.422(4)	0.000(0)	0.000(0)	0.000(0)	0.000(0)	2.443(71)	1.993(55)	2.985(210)	2.697(177)	1.358(28)	1.309(36)	0.308(6)	0.497(8)	1.845(72)	1.874(55)	1.717(43)	1.535(37)	1.600(11)	1.604(14)	2.601(134)	2.639(216)	1.295(37)	0.921(22)	2.327(108)	0.000(0)	0.000(0)	0.000(0)	0.644(13)	1.156(15)	2.184(70)	0.000(0)	0.000(0)	0.000(0)	0.000(0)	0.000(0)	0.000(0)	0.343(4)	0.000(0)
ENSG00000010610	0.056(1)	0.000(0)	0.071(1)	0.057(1)	2.690(108)	0.000(0)	0.000(0)	0.000(0)	0.000(0)	0.000(0)	0.000(0)	0.000(0)	0.000(0)	0.000(0)	0.000(0)	0.000(0)	0.076(1)	0.066(1)	0.000(0)	0.000(0)	0.000(0)	0.000(0)	0.000(0)	0.000(0)	0.000(0)	0.000(0)	0.000(0)	0.000(0)	0.000(0)	0.000(0)	0.000(0)	0.059(2)	0.000(0)	0.000(0)	0.000(0)	0.000(0)	0.079(2)	0.000(0)	0.000(0)	0.000(0)	0.000(0)	0.000(0)	0.000(0)	0.035(1)	0.000(0)	0.000(0)	0.000(0)	0.000(0)	0.000(0)
ENSG00000010626	0.214(3)	0.325(5)	0.000(0)	0.075(1)	0.000(0)	0.000(0)	0.081(1)	0.146(2)	0.356(6)	3.489(88)	3.070(60)	0.984(10)	0.674(12)	0.340(5)	0.000(0)	0.349(4)	1.409(23)	1.726(37)	0.204(4)	0.193(4)	0.000(0)	0.412(7)	0.673(13)	0.438(6)	0.059(1)	0.078(1)	0.000(0)	0.000(0)	2.884(30)	2.552(29)	1.360(36)	1.562(70)	3.659(257)	2.804(128)	3.309(208)	0.044(1)	0.000(0)	0.111(2)	0.432(7)	0.359(3)	0.303(4)	0.000(0)	0.000(0)	0.000(0)	0.000(0)	0.052(1)	0.058(1)	0.761(9)	1.063(9)
ENSG00000010671	0.000(0)	0.000(0)	0.000(0)	0.000(0)	0.000(0)	0.000(0)	0.000(0)	0.000(0)	0.000(0)	0.000(0)	0.000(0)	0.000(0)	0.000(0)	0.000(0)	0.000(0)	0.000(0)	0.000(0)	0.000(0)	0.000(0)	0.000(0)	0.000(0)	0.000(0)	0.095(3)	0.000(0)	0.114(4)	0.000(0)	0.000(0)	0.000(0)	0.000(0)	0.000(0)	0.000(0)	0.039(2)	0.000(0)	0.000(0)	0.000(0)	0.000(0)	0.000(0)	0.000(0)	0.000(0)	0.000(0)	0.429(12)	0.000(0)	0.000(0)	0.046(2)	0.000(0)	0.937(50)	0.727(32)	0.000(0)	0.000(0)
ENSG00000010704	2.784(112)	2.481(92)	1.447(26)	1.730(44)	2.356(62)	1.345(29)	1.139(21)	1.938(54)	1.856(57)	1.247(12)	1.970(24)	1.233(14)	1.087(23)	1.239(26)	1.142(21)	1.719(34)	2.899(91)	2.580(81)	2.700(147)	2.736(161)	2.759(91)	2.938(143)	2.989(154)	3.031(123)	2.162(85)	1.703(41)	0.509(7)	0.552(8)	3.324(43)	3.470(61)	1.593(47)	1.690(81)	1.406(37)	0.872(18)	1.786(58)	2.910(215)	3.064(200)	2.747(145)	3.545(217)	3.284(94)	0.000(0)	0.000(0)	0.000(0)	0.509(13)	1.540(38)	0.000(0)	0.113(2)	3.552(141)	3.523(88)
ENSG00000010803	2.609(184)	2.744(217)	3.206(235)	3.614(405)	3.020(203)	2.462(161)	2.602(168)	1.955(104)	1.975(121)	2.899(107)	2.731(88)	2.341(80)	1.997(116)	2.290(141)	2.415(143)	2.243(105)	3.153(211)	3.135(240)	3.697(607)	3.567(585)	2.643(157)	2.770(237)	3.363(391)	3.341(297)	2.946(311)	2.404(148)	2.984(217)	2.938(217)	3.754(113)	3.655(133)	4.247(795)	4.126(1136)	2.506(199)	3.538(437)	2.739(255)	0.834(49)	0.748(35)	0.905(42)	2.842(238)	2.920(134)	2.563(162)	3.835(212)	3.612(195)	3.210(481)	3.921(534)	3.349(478)	3.043(337)	2.636(130)	2.177(56)
ENSG00000010810	0.991(29)	0.801(23)	5.143(798)	5.261(1094)	4.251(419)	0.000(0)	0.000(0)	0.422(10)	0.409(11)	0.672(8)	1.017(13)	5.482(699)	1.922(88)	2.101(97)	3.247(228)	3.141(179)	1.506(40)	1.600(51)	0.395(13)	0.349(12)	2.849(151)	2.638(173)	1.333(52)	1.015(27)	5.145(1298)	5.383(1142)	2.060(81)	1.834(68)	1.537(14)	1.322(14)	2.153(124)	2.303(221)	1.357(54)	1.823(85)	2.264(139)	0.000(0)	0.000(0)	0.000(0)	4.357(612)	4.400(334)	3.418(260)	1.254(18)	0.993(14)	3.981(701)	5.238(1129)	3.943(609)	4.119(620)	1.498(37)	1.304(19)
ENSG00000010818	1.354(208)	1.324(212)	2.326(425)	2.026(410)	1.324(159)	2.339(537)	2.402(526)	3.370(1251)	3.427(1492)	0.752(42)	1.133(69)	0.237(13)	2.489(663)	2.208(486)	1.385(197)	1.390(169)	0.886(84)	0.873(95)	0.973(181)	0.990(197)	1.941(315)	1.749(356)	3.774(1977)	3.671(1414)	1.850(448)	0.884(108)	1.582(232)	1.709(274)	1.627(70)	1.562(83)	2.594(825)	2.685(1389)	0.511(67)	0.235(27)	0.179(22)	2.762(1341)	2.901(1235)	2.853(1110)	2.362(592)	2.362(313)	1.909(337)	0.000(0)	0.000(0)	2.072(692)	3.831(1851)	0.834(151)	0.912(152)	0.732(61)	0.162(7)
ENSG00000010932	0.000(0)	0.000(0)	0.120(2)	0.186(4)	0.000(0)	0.000(0)	0.000(0)	0.000(0)	0.000(0)	0.292(3)	0.213(2)	1.468(28)	0.000(0)	0.000(0)	0.000(0)	0.000(0)	0.000(0)	0.000(0)	2.268(156)	2.220(159)	0.542(11)	0.242(6)	0.042(1)	0.000(0)	0.000(0)	0.051(1)	0.560(12)	1.074(29)	0.000(0)	0.000(0)	0.040(1)	0.026(1)	0.609(18)	0.000(0)	0.000(0)	6.010(3201)	5.887(2415)	5.942(2347)	0.000(0)	0.000(0)	0.000(0)	1.308(19)	0.947(13)	0.030(1)	0.000(0)	0.000(0)	0.000(0)	1.803(50)	2.360(53)
ENSG00000011007	3.015(309)	2.860(288)	3.837(459)	3.989(648)	3.677(407)	2.922(284)	2.896(258)	2.255(165)	2.010(151)	3.886(276)	3.956(274)	3.749(296)	3.832(621)	3.799(566)	3.289(350)	3.490(348)	2.736(183)	2.658(198)	4.349(1188)	4.311(1229)	4.021(551)	3.849(660)	4.000(763)	3.749(489)	4.639(1341)	4.171(709)	4.247(683)	4.179(674)	3.834(145)	3.805(180)	4.895(1536)	4.982(2553)	2.225(189)	3.337(453)	3.950(785)	0.000(0)	0.000(0)	0.000(0)	4.072(738)	3.796(318)	3.650(461)	3.158(153)	3.193(171)	4.778(1862)	4.039(705)	4.346(1217)	4.550(1262)	2.480(138)	2.782(113)
ENSG00000011009	4.791(337)	5.003(414)	4.797(268)	4.983(386)	5.474(434)	4.519(274)	4.571(264)	4.527(279)	4.467(305)	6.019(370)	5.870(314)	5.655(340)	5.017(426)	5.199(453)	6.326(915)	6.004(622)	4.261(170)	4.074(171)	5.323(693)	5.335(743)	5.113(352)	4.704(357)	5.498(651)	5.484(498)	4.073(257)	4.030(185)	5.134(375)	5.239(419)	5.509(141)	5.438(170)	5.070(504)	4.912(703)	7.198(2170)	7.190(2088)	6.333(1252)	5.053(705)	5.214(651)	5.098(560)	5.470(585)	5.314(277)	4.387(230)	6.829(630)	6.630(596)	3.583(224)	3.267(114)	4.193(315)	4.320(309)	6.320(688)	6.267(423)
ENSG00000011021	2.390(221)	2.236(204)	2.499(192)	2.387(220)	2.229(152)	0.844(41)	1.132(57)	2.445(232)	2.515(281)	2.105(79)	2.478(103)	1.370(45)	1.619(116)	1.494(95)	1.399(78)	1.472(72)	2.250(145)	2.347(182)	1.392(119)	1.338(119)	1.603(88)	1.794(145)	1.753(144)	1.856(123)	2.252(252)	1.018(51)	2.165(158)	2.110(156)	2.464(59)	2.558(81)	1.998(191)	2.224(366)	1.735(143)	0.933(54)	0.910(57)	2.989(627)	2.924(490)	2.932(461)	1.885(150)	1.784(72)	2.908(310)	0.000(0)	0.000(0)	2.323(337)	2.505(255)	1.153(92)	1.160(83)	1.040(38)	0.763(16)
ENSG00000011028	3.978(1193)	3.920(1206)	3.250(545)	3.318(724)	1.769(154)	5.528(3611)	5.551(3406)	7.525(14839)	7.624(18147)	0.855(30)	0.228(6)	4.694(1097)	1.150(106)	1.042(86)	2.492(342)	2.141(215)	2.329(241)	2.512(325)	0.025(2)	0.000(0)	5.058(2166)	5.208(3281)	4.555(2123)	4.570(1657)	5.200(3718)	4.501(1671)	3.571(766)	3.542(777)	4.123(333)	4.167(436)	0.071(5)	0.019(2)	0.000(0)	3.064(679)	2.185(357)	0.156(16)	0.131(11)	0.116(9)	2.064(275)	1.814(115)	0.131(7)	0.000(0)	0.000(0)	3.336(1188)	4.244(1519)	0.164(14)	0.169(13)	4.677(1372)	4.279(656)
ENSG00000011052	7.080(2144)	7.250(2546)	6.491(1124)	6.619(1550)	7.623(2477)	8.329(5062)	8.316(4656)	7.387(2661)	7.358(2977)	9.543(5459)	9.314(4389)	9.747(7469)	7.283(2656)	7.557(3003)	8.296(4573)	8.038(3258)	6.684(1204)	6.741(1446)	8.021(5804)	8.093(6490)	6.861(1525)	6.970(2240)	8.312(5897)	8.271(4428)	7.087(2769)	8.095(4155)	7.417(2360)	7.571(2726)	8.600(1549)	8.670(2062)	8.518(7147)	8.370(10071)	10.951(37230)	9.880(17142)	10.445(27681)	8.420(9455)	8.378(7556)	8.359(6971)	6.406(1430)	6.233(670)	7.579(2777)	8.605(2744)	8.640(3059)	9.217(15314)	8.334(5374)	9.856(21315)	9.782(18105)	8.597(4256)	9.020(3646)
ENSG00000011083	0.000(0)	0.000(0)	0.000(0)	0.000(0)	0.000(0)	0.000(0)	0.000(0)	0.000(0)	0.000(0)	0.163(2)	0.172(2)	0.000(0)	0.000(0)	0.000(0)	0.000(0)	0.000(0)	0.053(1)	0.000(0)	0.028(1)	0.000(0)	0.448(11)	0.423(14)	0.000(0)	0.000(0)	0.000(0)	0.000(0)	0.088(2)	0.000(0)	0.000(0)	0.000(0)	0.032(1)	0.021(1)	0.000(0)	0.393(13)	0.062(2)	0.000(0)	0.000(0)	0.000(0)	0.072(2)	0.000(0)	0.000(0)	0.000(0)	0.000(0)	0.000(0)	0.074(2)	0.000(0)	0.000(0)	0.000(0)	0.000(0)
ENSG00000011105	5.972(915)	5.887(909)	3.595(130)	3.920(209)	3.555(126)	4.836(404)	4.954(408)	4.836(409)	4.788(451)	4.090(109)	4.325(122)	4.526(178)	3.244(135)	2.885(95)	3.866(184)	3.951(167)	4.979(335)	4.910(368)	3.918(294)	4.110(360)	3.230(103)	3.643(192)	4.025(264)	4.246(240)	3.497(196)	2.934(94)	3.429(126)	3.602(149)	2.170(13)	2.556(23)	1.315(27)	1.249(39)	1.907(48)	3.579(185)	3.250(157)	6.604(2474)	6.643(2093)	6.651(1966)	5.662(786)	5.520(376)	8.465(4773)	4.492(141)	4.296(133)	4.907(694)	3.317(139)	0.000(0)	0.000(0)	3.659(119)	3.236(55)
ENSG00000011132	3.543(335)	3.670(389)	0.000(0)	0.000(0)	0.000(0)	3.030(223)	2.821(175)	2.807(189)	3.041(260)	6.259(1091)	5.915(807)	0.000(0)	3.528(356)	3.397(301)	4.120(471)	3.926(348)	3.068(172)	2.844(166)	2.388(187)	2.565(231)	3.618(294)	3.714(430)	3.216(304)	3.317(254)	3.812(527)	4.063(472)	3.846(366)	3.745(352)	2.877(50)	2.723(56)	1.761(92)	1.518(112)	4.749(959)	4.447(746)	3.386(370)	3.367(508)	3.376(421)	3.324(378)	3.635(384)	3.519(186)	3.246(244)	4.661(338)	4.662(368)	5.138(1737)	3.015(233)	3.732(557)	3.640(465)	4.814(589)	5.053(446)
ENSG00000011143	1.894(83)	1.761(77)	2.482(111)	2.449(136)	2.576(120)	1.064(33)	1.191(36)	1.397(50)	1.176(44)	2.121(47)	2.009(40)	2.552(81)	1.915(91)	1.902(84)	2.065(89)	2.319(95)	2.562(111)	2.542(126)	3.327(388)	3.423(444)	1.683(56)	1.667(75)	2.396(152)	2.320(110)	2.953(265)	2.922(192)	1.934(75)	1.823(70)	2.443(34)	2.412(42)	2.571(185)	2.676(315)	2.256(136)	3.487(356)	3.482(387)	0.715(34)	0.775(31)	0.503(17)	1.624(68)	1.030(18)	3.072(207)	0.000(0)	0.000(0)	0.000(0)	0.000(0)	3.869(600)	3.616(444)	2.579(105)	3.173(108)
ENSG00000011198	4.238(341)	4.079(320)	2.388(64)	2.680(103)	3.096(114)	2.063(60)	2.069(56)	1.239(26)	1.778(53)	3.223(73)	3.245(70)	4.406(210)	3.616(231)	3.780(244)	3.599(194)	3.284(130)	3.874(193)	3.729(200)	3.558(289)	3.393(271)	4.296(295)	4.362(421)	3.592(246)	3.549(184)	2.831(150)	3.136(142)	3.030(119)	2.638(90)	2.048(15)	2.356(25)	3.392(222)	3.495(375)	2.948(151)	1.481(39)	2.322(95)	3.766(417)	3.477(276)	3.462(255)	4.147(341)	3.852(145)	3.960(254)	7.128(1173)	7.193(1335)	4.863(866)	4.810(540)	3.265(237)	3.576(269)	3.153(104)	3.327(76)
ENSG00000011201	4.820(1013)	4.667(957)	0.000(0)	0.038(1)	0.048(1)	0.000(0)	0.000(0)	0.000(0)	0.000(0)	0.160(2)	0.087(1)	0.000(0)	1.656(86)	1.524(70)	1.989(101)	1.518(54)	0.818(21)	0.588(16)	0.000(0)	0.000(0)	0.000(0)	0.000(0)	0.244(8)	0.124(3)	0.000(0)	0.000(0)	0.487(13)	0.828(26)	0.000(0)	0.000(0)	0.031(1)	0.040(2)	0.000(0)	0.000(0)	0.000(0)	0.000(0)	0.000(0)	0.000(0)	1.356(62)	1.279(30)	0.235(6)	0.000(0)	0.000(0)	0.000(0)	0.000(0)	0.000(0)	0.000(0)	0.209(4)	0.243(3)
ENSG00000011243	3.889(488)	3.892(516)	5.189(992)	5.408(1461)	6.772(3026)	3.106(266)	3.039(234)	3.500(365)	3.479(410)	6.213(1186)	6.047(995)	5.487(844)	3.390(360)	3.807(461)	4.505(701)	4.317(521)	3.891(362)	4.099(487)	3.842(662)	3.916(744)	3.438(288)	3.461(399)	3.385(389)	3.265(274)	4.567(1031)	5.090(1115)	3.592(340)	3.620(360)	4.042(137)	4.339(216)	3.199(354)	3.538(717)	6.706(4303)	4.539(896)	4.341(847)	3.678(723)	3.823(663)	3.704(567)	3.199(309)	3.064(147)	3.033(232)	5.192(556)	4.973(517)	3.073(423)	4.266(674)	3.959(741)	4.148(762)	4.570(555)	5.204(558)
ENSG00000011258	1.723(79)	1.846(94)	1.823(69)	1.475(61)	1.073(30)	0.641(19)	0.941(29)	1.771(83)	1.867(104)	0.530(7)	0.419(5)	0.279(4)	1.963(107)	1.898(94)	0.500(13)	1.007(27)	2.803(152)	2.941(196)	2.569(238)	2.615(263)	1.876(76)	1.998(116)	2.017(122)	2.025(95)	2.299(173)	1.371(52)	1.918(83)	2.000(93)	1.328(13)	1.796(27)	2.106(139)	2.301(258)	0.136(4)	0.595(20)	0.686(26)	2.887(381)	3.054(358)	3.108(349)	2.028(113)	2.187(69)	2.279(121)	0.000(0)	0.000(0)	2.860(347)	3.113(275)	4.063(778)	3.817(580)	0.591(12)	0.261(3)
ENSG00000011260	3.817(398)	3.808(417)	3.571(262)	3.471(306)	3.975(354)	3.712(364)	3.636(319)	3.124(235)	3.089(261)	2.720(78)	2.929(87)	5.406(686)	4.273(599)	4.400(614)	4.258(504)	4.234(422)	3.393(214)	3.249(221)	4.975(1301)	4.827(1244)	3.941(362)	3.666(401)	4.085(566)	3.967(401)	3.807(508)	4.362(568)	4.021(403)	3.931(391)	4.575(174)	4.589(223)	3.583(409)	3.783(742)	4.548(802)	3.258(297)	5.101(1261)	3.907(738)	4.059(680)	3.970(595)	3.480(330)	3.165(137)	3.179(224)	4.744(347)	4.753(380)	6.316(3863)	4.714(803)	7.037(5711)	7.012(5020)	3.966(307)	3.881(184)
ENSG00000011275	2.952(340)	2.802(318)	3.290(351)	3.445(498)	3.262(343)	3.204(410)	3.086(347)	3.011(357)	3.085(432)	2.894(149)	3.090(164)	1.378(44)	3.436(533)	3.267(437)	3.105(351)	3.394(374)	3.967(547)	4.008(651)	3.651(820)	3.689(897)	3.944(602)	3.894(789)	2.922(387)	2.799(271)	2.708(359)	1.768(116)	2.927(290)	2.948(306)	3.720(154)	3.891(222)	3.703(743)	3.685(1145)	3.353(548)	2.721(322)	3.082(469)	2.909(570)	2.920(473)	2.841(415)	3.141(422)	3.207(235)	2.080(149)	1.917(62)	2.170(85)	3.019(579)	3.208(435)	3.412(702)	3.452(647)	1.898(95)	0.959(21)
ENSG00000011295	2.916(136)	2.695(120)	2.567(81)	2.623(107)	2.079(53)	3.078(153)	3.448(189)	2.607(106)	2.656(126)	2.088(31)	2.613(46)	1.103(13)	4.028(342)	3.883(287)	3.352(175)	3.635(185)	3.127(119)	3.214(147)	2.053(92)	2.044(97)	3.338(157)	3.045(170)	2.796(144)	2.653(99)	2.128(90)	1.836(51)	4.100(292)	3.970(275)	3.507(54)	3.794(85)	2.692(139)	2.886(254)	2.287(95)	2.288(92)	3.425(252)	3.421(350)	3.169(237)	3.304(246)	3.662(259)	3.944(169)	3.887(262)	4.494(198)	4.453(209)	4.047(521)	3.110(166)	4.719(759)	4.707(673)	4.512(313)	4.436(189)
ENSG00000011304	6.746(3419)	6.680(3444)	7.374(4197)	7.545(5959)	7.917(6121)	7.760(6862)	7.816(6620)	6.566(3019)	6.713(3821)	5.778(795)	5.896(814)	6.293(1356)	0.000(0)	0.000(0)	0.000(0)	0.000(0)	6.467(2083)	6.579(2600)	6.628(4424)	6.782(5238)	6.286(2054)	6.357(2937)	6.746(3986)	6.770(3131)	7.090(5588)	6.273(2344)	6.941(3410)	6.940(3533)	6.426(685)	6.461(890)	6.777(4278)	6.727(6452)	6.505(3403)	8.237(11022)	7.537(7393)	6.025(3575)	6.068(3033)	5.911(2538)	6.443(2956)	6.239(1355)	4.841(813)	6.782(1552)	7.028(2004)	7.079(6965)	5.883(1952)	7.583(8844)	7.577(7878)	6.359(1800)	5.594(670)
ENSG00000011332	1.759(54)	1.252(33)	0.223(3)	0.062(1)	0.223(3)	1.141(27)	1.399(34)	0.436(8)	0.430(9)	0.567(5)	0.690(6)	0.721(8)	1.611(50)	1.320(34)	0.865(17)	0.648(10)	1.209(22)	0.785(14)	1.092(36)	0.961(32)	0.889(16)	1.315(38)	0.423(9)	0.372(6)	1.971(85)	1.863(57)	1.214(26)	1.184(26)	1.466(10)	1.559(14)	0.051(1)	0.065(2)	1.255(37)	2.385(109)	1.678(62)	1.477(70)	1.101(37)	1.111(35)	0.320(6)	0.476(5)	0.000(0)	0.000(0)	0.000(0)	1.227(49)	0.948(22)	0.690(20)	0.723(19)	1.229(21)	1.725(23)
ENSG00000011347	0.000(0)	0.000(0)	0.000(0)	0.181(5)	1.579(59)	0.000(0)	0.121(3)	0.111(3)	0.066(2)	0.000(0)	0.000(0)	0.000(0)	0.000(0)	0.000(0)	0.000(0)	0.000(0)	0.953(26)	0.699(20)	1.299(77)	1.332(85)	0.293(7)	0.412(14)	0.000(0)	0.000(0)	2.897(311)	2.112(119)	0.243(6)	0.123(3)	0.146(1)	0.000(0)	2.040(143)	1.948(205)	1.765(106)	3.567(464)	2.842(288)	0.263(13)	0.201(8)	0.189(7)	0.000(0)	0.000(0)	0.000(0)	0.000(0)	0.000(0)	0.024(1)	0.036(1)	0.000(0)	0.000(0)	0.000(0)	0.000(0)
ENSG00000011376	2.337(200)	2.512(245)	1.912(108)	2.073(158)	2.298(153)	3.381(460)	3.274(393)	2.150(170)	2.348(231)	1.935(64)	1.546(41)	1.606(55)	1.978(156)	1.783(121)	2.799(269)	2.472(175)	2.924(241)	2.850(262)	4.104(1124)	4.136(1223)	1.814(103)	2.032(172)	2.872(364)	3.015(315)	3.485(647)	2.821(286)	3.268(371)	3.262(383)	2.379(52)	2.415(68)	1.601(123)	1.550(182)	2.046(182)	3.738(695)	3.807(799)	2.999(599)	2.981(486)	2.995(459)	3.891(730)	3.869(380)	3.152(356)	0.000(0)	0.000(0)	1.002(80)	2.541(249)	2.612(364)	2.628(330)	2.336(138)	2.361(90)
ENSG00000011405	3.440(908)	3.267(839)	3.292(642)	3.008(648)	1.220(97)	1.556(177)	1.650(181)	2.780(542)	2.884(673)	0.306(10)	0.323(10)	0.111(4)	3.355(915)	3.270(800)	1.160(104)	1.684(159)	4.065(1074)	4.022(1201)	4.079(2060)	3.957(2001)	3.807(993)	3.724(1270)	3.450(1067)	3.528(875)	3.041(857)	2.223(323)	2.110(266)	2.146(285)	2.413(100)	2.270(112)	4.323(2147)	4.772(4639)	0.491(44)	2.046(329)	1.128(136)	2.590(803)	2.569(649)	2.764(712)	3.290(865)	3.308(464)	3.971(1237)	0.000(0)	0.000(0)	4.121(2441)	3.716(1171)	0.917(118)	1.025(123)	0.811(48)	0.735(27)
ENSG00000011422	7.265(2799)	7.411(3269)	5.565(672)	5.708(937)	7.794(3200)	5.392(743)	5.463(725)	6.235(1364)	6.159(1476)	4.132(139)	4.497(171)	7.645(1988)	7.672(3995)	7.802(4086)	5.212(604)	5.177(502)	2.379(57)	2.670(84)	4.731(658)	4.752(710)	5.496(670)	5.629(1002)	5.339(843)	5.340(652)	4.302(441)	5.020(550)	8.784(7008)	8.709(6903)	4.564(104)	4.490(125)	6.062(1476)	6.040(2269)	3.024(154)	2.794(124)	2.800(136)	0.000(0)	0.000(0)	0.000(0)	6.722(2048)	6.456(899)	2.998(117)	1.986(24)	2.786(52)	5.911(1750)	3.801(248)	0.105(2)	0.327(6)	2.440(56)	2.662(43)
ENSG00000011426	5.610(2939)	5.571(3017)	3.102(369)	2.863(385)	2.887(311)	5.090(2010)	5.196(2011)	3.508(639)	3.686(834)	0.191(4)	0.294(6)	1.011(34)	4.775(1742)	4.621(1457)	1.379(90)	1.275(68)	4.045(706)	3.912(738)	5.420(3611)	5.340(3627)	4.399(1024)	4.529(1531)	5.174(2516)	5.268(2078)	6.224(5828)	5.779(3165)	5.082(1758)	4.996(1714)	4.725(392)	4.719(495)	5.659(3726)	5.944(7116)	2.168(253)	2.803(419)	2.455(343)	6.993(13470)	6.987(11040)	6.905(9744)	6.363(5341)	6.366(2831)	1.418(94)	0.000(0)	0.000(0)	6.569(9320)	6.079(4284)	3.266(764)	3.399(757)	3.260(364)	2.518(128)
ENSG00000011451	2.570(510)	2.461(491)	3.097(618)	3.301(913)	3.694(976)	2.707(565)	2.775(554)	2.570(511)	2.764(684)	2.559(232)	2.826(272)	2.396(240)	2.576(551)	2.412(448)	2.592(475)	2.382(339)	2.333(309)	2.285(342)	2.130(490)	2.389(654)	2.269(327)	2.383(491)	2.581(600)	2.715(518)	2.994(925)	2.457(443)	2.906(584)	2.948(626)	2.464(117)	2.598(166)	2.122(424)	2.042(616)	3.841(1622)	4.001(1768)	2.716(716)	0.063(8)	0.039(4)	0.120(12)	1.960(319)	1.720(134)	4.634(2250)	1.125(54)	0.868(41)	1.069(183)	2.913(706)	2.641(780)	2.484(612)	2.873(451)	2.396(194)
ENSG00000011454	3.711(707)	3.629(701)	4.036(713)	3.697(698)	2.129(156)	3.179(466)	3.256(459)	3.133(455)	3.411(644)	2.423(117)	2.656(134)	1.308(47)	3.427(613)	3.502(606)	3.003(375)	3.227(381)	3.548(463)	3.735(615)	3.295(724)	3.203(717)	3.463(486)	3.645(759)	3.391(647)	3.325(475)	3.050(547)	2.619(287)	3.440(501)	3.468(531)	2.406(63)	2.560(91)	4.043(1108)	4.125(1838)	1.285(99)	1.928(187)	2.410(314)	4.359(1979)	4.461(1754)	4.366(1530)	3.539(664)	3.535(350)	3.436(525)	1.920(72)	1.956(81)	4.044(1463)	4.030(938)	2.321(337)	2.576(374)	3.068(298)	2.510(121)
ENSG00000011465	0.000(0)	0.000(0)	10.688(25617)	10.722(33066)	11.987(63014)	0.000(0)	0.000(0)	0.000(0)	0.000(0)	0.999(9)	0.868(7)	4.879(304)	0.000(0)	0.000(0)	0.000(0)	0.000(0)	0.000(0)	0.000(0)	0.000(0)	0.000(0)	1.569(32)	1.316(33)	0.000(0)	0.079(1)	4.102(408)	4.385(373)	0.000(0)	0.000(0)	0.000(0)	0.000(0)	0.000(0)	0.000(0)	0.230(4)	0.000(0)	0.000(0)	0.338(9)	0.322(7)	0.157(3)	0.856(17)	1.576(22)	8.023(4650)	0.000(0)	0.000(0)	1.609(65)	0.257(4)	0.000(0)	0.056(1)	2.517(64)	2.711(48)
ENSG00000011478	3.315(187)	3.239(186)	3.915(233)	3.861(282)	3.644(190)	3.397(197)	3.208(158)	3.367(195)	3.404(229)	1.576(19)	1.527(17)	4.538(253)	4.196(389)	4.264(382)	5.735(998)	5.364(654)	1.789(38)	1.620(37)	1.557(57)	1.859(82)	2.987(120)	3.428(230)	4.028(373)	3.793(242)	4.219(473)	4.375(394)	2.873(115)	2.902(122)	3.704(63)	3.672(78)	3.445(253)	3.200(327)	5.138(842)	5.614(1143)	4.612(610)	3.714(439)	3.613(335)	3.583(306)	2.923(147)	2.644(62)	2.419(83)	0.000(0)	0.000(0)	2.537(162)	1.851(57)	2.681(163)	2.542(130)	4.683(356)	4.436(190)
ENSG00000011485	5.765(1456)	5.886(1673)	4.812(585)	4.916(795)	5.029(683)	5.444(1148)	5.356(1001)	3.977(403)	4.109(507)	5.306(483)	5.197(421)	4.742(383)	4.739(754)	4.885(782)	4.981(763)	4.798(570)	3.736(249)	3.697(279)	5.404(1585)	5.411(1693)	5.023(713)	4.794(823)	4.839(879)	4.839(679)	4.737(900)	5.230(952)	5.013(743)	5.206(884)	5.132(233)	5.270(326)	5.445(1422)	5.459(2242)	6.432(2744)	7.063(4129)	6.810(3777)	4.614(1111)	4.543(869)	4.486(779)	5.059(943)	4.918(451)	4.561(564)	6.840(1371)	6.805(1455)	4.443(914)	4.474(606)	5.385(1605)	5.086(1160)	5.631(915)	5.803(659)
ENSG00000011523	2.393(176)	2.149(150)	0.000(0)	0.000(0)	0.000(0)	1.451(71)	1.367(60)	1.439(71)	1.346(73)	1.244(26)	1.536(34)	0.529(10)	0.891(38)	0.919(37)	0.368(11)	0.551(15)	2.788(181)	2.818(214)	3.113(445)	3.246(525)	1.095(39)	0.942(43)	1.231(65)	1.159(46)	2.082(172)	1.608(81)	2.784(212)	2.812(225)	2.221(38)	1.901(36)	0.500(21)	0.325(20)	1.983(144)	2.215(172)	2.149(177)	1.988(213)	1.803(147)	1.922(154)	1.820(112)	1.884(63)	0.145(4)	0.000(0)	0.000(0)	2.760(386)	3.598(481)	3.295(526)	3.376(501)	2.526(136)	2.836(112)
ENSG00000011566	0.000(0)	0.000(0)	4.451(808)	4.580(1118)	3.181(312)	4.176(826)	4.279(826)	4.513(1069)	4.359(1091)	1.331(34)	1.730(49)	0.955(25)	2.396(224)	2.466(222)	1.360(70)	1.715(87)	2.921(238)	2.764(242)	2.842(424)	2.668(391)	3.815(530)	3.837(733)	0.000(0)	0.000(0)	3.563(680)	3.268(403)	2.387(180)	2.549(214)	2.675(66)	2.844(96)	2.910(390)	3.258(801)	0.847(46)	1.230(75)	1.201(79)	2.646(446)	2.592(351)	2.797(388)	2.955(353)	3.146(217)	4.025(683)	0.000(0)	0.000(0)	2.966(538)	3.528(539)	1.036(74)	1.867(167)	2.339(137)	1.340(33)
ENSG00000011590	0.000(0)	0.000(0)	0.000(0)	0.000(0)	0.000(0)	0.054(1)	0.113(2)	0.154(3)	0.092(2)	0.000(0)	0.000(0)	0.271(3)	0.097(2)	0.000(0)	0.000(0)	0.000(0)	0.000(0)	0.000(0)	0.147(4)	0.138(4)	0.000(0)	0.000(0)	0.000(0)	0.000(0)	0.042(1)	0.000(0)	0.000(0)	0.000(0)	0.000(0)	0.000(0)	0.000(0)	0.000(0)	0.000(0)	0.000(0)	0.000(0)	0.000(0)	0.000(0)	0.079(2)	0.000(0)	0.000(0)	0.000(0)	0.000(0)	0.000(0)	0.159(5)	0.148(3)	0.421(13)	0.302(8)	0.000(0)	0.000(0)
ENSG00000011600	0.466(3)	0.567(4)	2.578(31)	2.607(40)	7.795(1377)	0.000(0)	0.000(0)	0.326(2)	0.000(0)	0.000(0)	0.000(0)	6.836(486)	0.000(0)	0.000(0)	0.354(2)	0.574(3)	0.000(0)	0.000(0)	0.000(0)	0.000(0)	0.000(0)	0.000(0)	0.000(0)	0.000(0)	0.000(0)	0.000(0)	0.000(0)	0.000(0)	0.000(0)	0.000(0)	0.000(0)	0.093(1)	0.000(0)	0.000(0)	0.000(0)	0.000(0)	0.000(0)	0.000(0)	0.000(0)	0.000(0)	0.000(0)	0.000(0)	0.000(0)	0.000(0)	0.000(0)	0.000(0)	0.000(0)	1.762(13)	2.561(17)
ENSG00000011677	0.376(8)	0.436(10)	1.501(39)	1.694(60)	1.951(61)	0.000(0)	0.000(0)	0.000(0)	0.000(0)	0.000(0)	0.000(0)	0.000(0)	0.000(0)	0.000(0)	0.000(0)	0.000(0)	0.000(0)	0.000(0)	0.000(0)	0.000(0)	3.399(213)	3.492(311)	0.000(0)	0.000(0)	0.000(0)	0.000(0)	0.000(0)	0.000(0)	0.000(0)	0.000(0)	0.000(0)	0.000(0)	0.000(0)	0.000(0)	0.042(1)	0.031(1)	0.000(0)	0.000(0)	0.000(0)	0.000(0)	0.000(0)	0.000(0)	0.000(0)	0.000(0)	0.000(0)	0.000(0)	0.000(0)	0.000(0)	0.000(0)
ENSG00000012048	1.101(118)	0.962(103)	0.302(19)	0.303(24)	0.826(63)	3.977(1503)	4.012(1431)	2.132(349)	2.180(416)	0.145(5)	0.094(3)	0.000(0)	1.605(226)	1.538(197)	0.226(16)	0.232(14)	1.836(196)	1.898(240)	3.166(1155)	2.969(1051)	0.882(72)	0.948(108)	0.584(60)	0.729(61)	0.454(49)	0.126(9)	1.892(243)	1.900(254)	2.575(128)	2.658(174)	2.692(689)	2.914(1288)	0.974(117)	1.626(245)	1.334(195)	2.164(622)	2.067(469)	1.992(409)	2.966(750)	3.007(410)	1.578(187)	0.000(0)	0.000(0)	3.318(1492)	2.594(543)	2.531(710)	2.839(818)	0.373(21)	0.234(8)
ENSG00000012061	3.371(165)	3.513(194)	3.228(117)	3.232(148)	3.630(159)	4.449(364)	4.400(326)	4.427(363)	4.498(436)	5.959(496)	5.780(412)	6.155(676)	3.502(196)	3.862(240)	4.998(500)	4.238(246)	3.899(182)	3.899(210)	3.771(314)	4.051(411)	4.670(358)	4.520(437)	4.511(449)	4.479(339)	4.677(558)	5.610(807)	4.426(315)	4.323(303)	5.464(191)	5.480(245)	5.185(765)	4.958(1016)	6.456(1806)	6.198(1458)	5.686(1110)	3.984(454)	3.960(367)	4.073(373)	3.390(179)	3.500(103)	3.158(128)	4.897(225)	4.949(254)	5.249(1056)	3.327(167)	3.398(243)	3.066(168)	5.338(481)	5.715(401)
ENSG00000012124	0.000(0)	0.000(0)	0.550(17)	0.831(36)	3.870(499)	0.000(0)	0.000(0)	0.000(0)	0.000(0)	0.000(0)	0.000(0)	0.000(0)	0.112(4)	0.000(0)	0.000(0)	0.000(0)	0.041(1)	0.325(10)	0.000(0)	0.000(0)	0.000(0)	0.000(0)	0.000(0)	0.000(0)	0.000(0)	0.000(0)	0.000(0)	0.000(0)	0.427(4)	0.561(7)	0.145(6)	0.154(10)	0.026(1)	2.780(310)	2.692(315)	0.000(0)	0.000(0)	0.000(0)	0.000(0)	0.000(0)	0.000(0)	0.000(0)	0.000(0)	0.000(0)	0.029(1)	0.000(0)	0.000(0)	0.000(0)	0.000(0)
ENSG00000012171	4.519(904)	4.619(1025)	4.652(788)	4.672(1008)	2.752(187)	0.775(29)	0.964(36)	2.409(178)	2.210(171)	6.754(2023)	6.558(1662)	2.324(90)	3.746(550)	3.647(477)	3.015(267)	2.495(149)	5.241(1124)	5.216(1274)	3.459(579)	3.645(709)	1.416(57)	1.543(89)	5.074(1571)	5.173(1303)	0.930(48)	1.100(45)	4.343(692)	4.192(643)	1.505(19)	1.783(32)	2.644(265)	2.544(381)	2.780(285)	4.000(705)	3.302(455)	3.915(1007)	3.979(869)	3.972(808)	4.108(716)	3.834(309)	6.042(2446)	7.287(2831)	7.151(2801)	0.164(8)	0.479(17)	0.000(0)	0.000(0)	6.892(3352)	7.235(2719)
ENSG00000012174	2.668(152)	2.754(172)	3.053(164)	2.906(184)	1.139(27)	1.904(77)	1.741(61)	2.451(127)	2.538(156)	0.547(6)	0.724(8)	2.125(52)	0.000(0)	0.000(0)	0.000(0)	0.000(0)	2.414(91)	2.612(124)	3.008(281)	2.844(262)	2.940(157)	3.000(224)	2.219(121)	1.856(67)	2.780(214)	2.349(111)	1.654(53)	2.058(81)	2.665(38)	2.528(43)	2.601(176)	2.790(321)	1.054(36)	1.382(52)	1.354(55)	2.525(234)	2.680(219)	2.571(187)	2.848(188)	2.915(105)	2.703(143)	0.000(0)	0.000(0)	2.364(190)	3.946(428)	2.400(175)	2.558(179)	1.787(48)	1.422(21)
ENSG00000012211	2.012(102)	1.776(86)	2.131(90)	2.459(151)	2.530(127)	2.840(205)	2.946(207)	2.575(167)	2.776(225)	5.025(487)	5.019(457)	0.774(13)	2.325(145)	2.347(138)	2.951(207)	2.852(163)	2.561(122)	2.700(158)	1.600(96)	1.835(129)	3.158(221)	3.081(283)	2.656(208)	2.474(138)	2.197(155)	2.388(136)	2.360(121)	2.220(111)	3.423(82)	3.423(104)	2.682(223)	2.858(402)	3.768(500)	4.752(995)	3.432(410)	1.722(134)	1.755(114)	1.759(107)	2.461(162)	2.321(76)	0.000(0)	0.000(0)	0.000(0)	0.127(5)	0.000(0)	0.000(0)	0.000(0)	3.772(294)	4.075(235)
ENSG00000012223	0.000(0)	0.000(0)	0.000(0)	0.000(0)	0.000(0)	0.000(0)	0.000(0)	0.000(0)	0.000(0)	0.000(0)	0.000(0)	0.604(11)	0.000(0)	0.000(0)	0.000(0)	0.000(0)	0.000(0)	0.043(1)	0.000(0)	0.000(0)	0.000(0)	0.000(0)	2.893(291)	2.922(230)	0.029(1)	0.000(0)	0.199(5)	0.080(2)	0.000(0)	0.000(0)	0.000(0)	0.038(2)	0.178(6)	0.000(0)	0.000(0)	0.000(0)	0.000(0)	0.000(0)	0.000(0)	0.000(0)	0.000(0)	0.000(0)	0.000(0)	0.023(1)	0.000(0)	6.275(4279)	7.253(7587)	0.534(12)	0.664(10)
ENSG00000012232	3.988(747)	3.948(765)	3.505(412)	3.450(498)	1.904(109)	3.142(389)	3.211(381)	3.193(410)	3.385(543)	1.118(27)	1.384(35)	2.172(96)	3.637(618)	3.408(485)	3.581(504)	3.666(458)	2.629(193)	2.780(252)	2.249(265)	2.286(291)	3.522(437)	3.499(584)	4.721(1487)	4.731(1157)	3.035(465)	2.037(149)	3.407(420)	3.195(370)	2.290(49)	2.631(83)	2.110(204)	2.097(315)	1.506(109)	2.808(344)	2.582(312)	2.977(599)	3.025(512)	3.053(489)	4.138(892)	4.059(445)	4.154(772)	2.893(143)	3.133(188)	3.183(656)	3.014(372)	2.883(462)	3.103(492)	1.551(67)	0.707(14)
ENSG00000012504	0.154(3)	0.051(1)	0.131(2)	0.155(3)	0.561(10)	0.753(18)	0.831(19)	0.420(9)	0.047(1)	2.230(45)	2.396(49)	0.000(0)	0.000(0)	0.000(0)	0.000(0)	0.000(0)	1.215(26)	1.040(24)	3.475(378)	3.280(346)	0.125(2)	0.000(0)	0.000(0)	0.000(0)	0.000(0)	0.000(0)	0.561(11)	0.223(4)	0.000(0)	0.000(0)	0.167(4)	0.161(6)	4.261(569)	0.000(0)	0.000(0)	0.645(26)	0.534(17)	0.746(24)	0.000(0)	0.000(0)	1.553(47)	4.184(202)	3.929(182)	0.129(4)	0.000(0)	0.000(0)	0.000(0)	0.077(1)	0.000(0)
ENSG00000012660	4.023(272)	4.298(351)	4.755(367)	4.601(414)	3.790(181)	4.162(298)	4.149(274)	4.880(508)	5.099(678)	2.465(37)	2.171(27)	1.752(23)	3.684(227)	3.606(200)	3.783(208)	3.854(187)	5.934(794)	6.034(983)	6.444(2156)	6.393(2212)	3.332(134)	3.241(170)	3.693(248)	3.413(155)	4.479(488)	3.971(250)	3.062(114)	3.212(133)	5.657(221)	5.484(248)	0.065(1)	0.122(3)	2.147(72)	0.000(0)	0.064(1)	4.909(898)	5.013(796)	4.965(719)	3.476(193)	3.587(111)	6.314(1280)	4.833(217)	4.952(257)	4.867(811)	4.562(422)	5.074(840)	5.110(771)	4.010(186)	2.514(37)
ENSG00000012817	0.000(0)	0.000(0)	0.000(0)	0.000(0)	0.000(0)	0.000(0)	0.000(0)	0.000(0)	0.000(0)	2.719(220)	2.723(208)	0.000(0)	0.000(0)	0.000(0)	0.000(0)	0.000(0)	0.000(0)	0.000(0)	0.000(0)	0.000(0)	0.000(0)	0.000(0)	0.000(0)	0.000(0)	0.000(0)	0.000(0)	0.000(0)	0.000(0)	3.003(151)	2.876(173)	0.285(23)	0.272(34)	0.000(0)	0.058(4)	0.178(14)	0.000(0)	0.000(0)	0.000(0)	0.000(0)	0.000(0)	0.000(0)	0.000(0)	0.000(0)	0.000(0)	0.000(0)	0.000(0)	0.000(0)	0.000(0)	0.000(0)
ENSG00000012822	3.322(340)	3.369(372)	4.500(647)	4.577(862)	4.478(636)	2.238(139)	2.221(127)	4.073(599)	4.041(668)	3.930(247)	3.902(228)	3.716(250)	3.910(570)	3.853(510)	4.974(1051)	4.693(732)	4.901(808)	4.906(936)	3.061(390)	3.071(418)	3.732(385)	3.959(620)	3.225(368)	3.030(244)	3.915(684)	3.224(301)	2.369(137)	2.798(203)	4.127(156)	3.906(168)	2.328(186)	2.201(260)	2.769(259)	3.244(365)	2.614(241)	5.012(2049)	5.106(1803)	5.087(1662)	3.761(507)	3.635(244)	0.000(0)	3.836(222)	3.379(171)	1.908(168)	3.963(577)	3.253(465)	3.110(372)	4.953(782)	4.376(329)
ENSG00000012983	4.292(860)	4.148(816)	2.814(221)	2.379(194)	1.192(47)	2.845(283)	3.066(313)	3.041(335)	3.043(383)	1.405(35)	1.201(26)	2.061(80)	3.516(519)	3.464(466)	2.043(132)	2.406(155)	3.603(382)	3.657(459)	3.778(827)	3.674(813)	4.229(681)	4.215(917)	3.378(507)	3.346(382)	3.895(825)	3.403(423)	3.415(389)	3.119(321)	3.254(99)	3.152(116)	3.555(609)	3.854(1191)	0.763(38)	1.146(64)	1.434(98)	3.495(824)	3.328(597)	3.397(588)	3.265(426)	3.421(254)	3.662(493)	0.000(0)	0.000(0)	4.473(1584)	3.937(693)	2.756(384)	2.704(329)	2.152(110)	1.186(26)
ENSG00000013016	0.000(0)	0.000(0)	1.226(31)	1.020(30)	1.515(43)	3.965(423)	3.811(350)	6.052(1915)	6.234(2485)	1.227(18)	1.573(25)	1.289(23)	0.000(0)	0.000(0)	0.000(0)	0.000(0)	1.282(31)	1.799(62)	0.663(24)	0.885(37)	0.000(0)	0.000(0)	0.496(14)	0.464(10)	2.585(188)	1.795(69)	0.161(3)	0.382(8)	2.227(27)	2.316(37)	0.078(2)	0.051(2)	0.041(1)	0.000(0)	0.000(0)	2.216(185)	1.954(120)	2.089(127)	0.214(5)	0.000(0)	3.223(223)	0.000(0)	0.000(0)	0.030(1)	1.078(34)	0.000(0)	0.000(0)	0.000(0)	0.000(0)
ENSG00000013288	0.000(0)	0.000(0)	0.000(0)	0.000(0)	0.000(0)	0.000(0)	0.000(0)	0.000(0)	0.000(0)	6.799(2794)	6.662(2392)	5.493(1324)	0.000(0)	0.000(0)	0.000(0)	0.000(0)	2.652(216)	2.786(278)	2.910(505)	3.050(600)	0.000(0)	0.000(0)	4.747(1663)	4.758(1295)	1.665(154)	1.467(93)	0.000(0)	0.000(0)	3.476(140)	3.139(137)	2.228(249)	2.223(387)	3.505(673)	2.657(334)	2.365(285)	3.542(1019)	3.759(987)	3.456(734)	0.475(23)	0.401(10)	3.243(427)	0.000(0)	0.000(0)	2.436(393)	4.220(1018)	4.747(2057)	4.426(1458)	0.000(0)	0.000(0)
ENSG00000013293	0.000(0)	0.000(0)	0.505(14)	0.362(12)	0.411(11)	0.000(0)	0.037(1)	0.000(0)	0.000(0)	0.000(0)	0.000(0)	0.000(0)	0.000(0)	0.000(0)	0.000(0)	0.000(0)	0.000(0)	0.115(3)	0.000(0)	0.000(0)	0.000(0)	0.000(0)	0.000(0)	0.110(3)	0.267(11)	0.169(5)	0.000(0)	0.000(0)	0.000(0)	0.000(0)	0.081(3)	0.035(2)	0.000(0)	0.000(0)	0.000(0)	0.000(0)	0.000(0)	0.000(0)	0.000(0)	0.000(0)	0.209(6)	0.000(0)	0.000(0)	0.042(2)	0.000(0)	0.000(0)	0.000(0)	0.000(0)	0.000(0)
ENSG00000013297	0.000(0)	0.000(0)	1.081(10)	0.915(10)	1.358(14)	0.000(0)	0.000(0)	0.122(1)	0.000(0)	5.092(172)	5.380(199)	0.000(0)	0.000(0)	0.000(0)	0.000(0)	0.000(0)	0.000(0)	0.271(2)	0.088(1)	0.000(0)	0.400(3)	0.109(1)	1.571(26)	1.186(13)	1.368(23)	1.602(22)	0.000(0)	0.000(0)	1.041(3)	0.638(2)	0.101(1)	0.548(10)	0.000(0)	0.000(0)	0.000(0)	0.000(0)	0.000(0)	0.000(0)	0.320(3)	0.000(0)	0.000(0)	0.000(0)	0.000(0)	0.150(2)	0.000(0)	0.000(0)	0.000(0)	0.000(0)	0.000(0)
ENSG00000013306	6.890(2309)	6.963(2563)	5.757(825)	6.012(1245)	6.645(1538)	6.628(1901)	6.509(1623)	6.391(1631)	6.470(1967)	5.973(557)	5.814(469)	8.081(2886)	5.612(1011)	5.768(1054)	7.336(2881)	7.035(1990)	6.775(1577)	6.798(1850)	7.588(5281)	7.768(6361)	6.062(1071)	5.983(1378)	5.762(1219)	5.675(886)	6.115(1724)	6.897(2216)	6.256(1288)	6.282(1361)	5.861(281)	5.989(390)	5.606(1147)	5.429(1579)	7.362(3781)	8.827(10140)	8.059(6492)	0.000(0)	0.000(0)	0.000(0)	5.357(839)	5.256(413)	6.791(1970)	7.664(1753)	7.471(1667)	5.984(1975)	6.775(2228)	6.858(3255)	6.541(2332)	6.639(1337)	6.812(963)
ENSG00000013364	6.261(3696)	6.384(4249)	5.482(1689)	5.596(2308)	6.648(3836)	3.208(398)	3.060(329)	5.623(2362)	5.668(2782)	7.299(3507)	7.219(3124)	4.649(641)	5.958(3210)	5.991(3069)	6.707(4619)	6.383(3138)	4.533(801)	4.559(942)	5.309(2652)	5.491(3208)	4.956(1216)	4.998(1705)	4.074(902)	3.923(623)	5.148(2162)	5.427(1960)	3.845(568)	3.789(565)	6.839(1389)	6.930(1877)	3.166(477)	3.194(761)	5.739(3015)	5.193(1981)	4.253(1098)	5.245(3127)	5.181(2459)	5.152(2251)	6.110(3554)	5.968(1701)	6.468(3907)	5.822(1201)	5.654(1160)	4.125(1297)	4.699(1276)	3.459(704)	3.472(636)	8.667(13672)	8.967(10743)
ENSG00000013374	3.753(436)	3.741(456)	5.195(986)	5.259(1300)	6.348(2223)	3.403(331)	3.432(314)	4.326(667)	4.244(717)	4.801(431)	4.887(432)	5.952(1160)	5.156(1301)	5.205(1259)	4.845(886)	4.792(727)	3.446(256)	3.571(325)	4.244(881)	4.221(921)	4.637(692)	4.686(975)	4.033(626)	4.075(499)	3.245(381)	3.329(302)	3.866(413)	4.042(488)	3.878(120)	3.876(152)	4.724(1088)	4.816(1815)	3.651(476)	2.853(248)	3.883(598)	4.687(1500)	4.704(1250)	4.617(1097)	5.957(2282)	5.854(1123)	5.736(1670)	4.643(371)	4.607(393)	4.044(874)	5.314(1418)	4.882(1435)	4.977(1374)	4.458(506)	4.778(407)
ENSG00000013375	3.961(454)	3.797(424)	4.464(520)	4.416(633)	4.249(444)	3.795(397)	3.756(358)	3.416(302)	3.465(358)	4.088(229)	4.233(240)	3.621(192)	4.982(1025)	5.087(1032)	4.636(680)	4.767(637)	2.956(156)	2.592(134)	3.198(358)	3.144(365)	4.982(791)	4.921(1030)	4.472(770)	4.493(604)	3.917(565)	3.924(422)	4.547(607)	4.408(569)	2.984(54)	3.133(77)	3.250(325)	3.406(572)	3.515(383)	2.580(177)	3.109(296)	3.781(689)	3.866(604)	3.764(523)	3.874(455)	3.967(258)	5.792(1550)	3.885(190)	4.540(334)	3.356(465)	3.261(280)	2.532(215)	2.760(232)	3.993(321)	3.686(163)
ENSG00000013392	1.494(29)	1.049(18)	1.649(27)	1.559(31)	2.003(38)	2.014(48)	1.701(33)	1.393(26)	1.598(37)	0.000(0)	0.000(0)	2.939(58)	0.000(0)	0.000(0)	0.000(0)	0.000(0)	2.265(45)	1.773(33)	2.312(89)	2.255(90)	1.093(15)	0.959(17)	2.731(105)	3.041(104)	1.017(21)	1.470(27)	0.000(0)	0.000(0)	1.807(10)	1.663(11)	1.342(30)	1.661(66)	2.683(102)	0.777(13)	0.769(14)	2.376(116)	2.453(102)	2.412(92)	1.690(38)	1.634(19)	1.403(24)	0.000(0)	0.000(0)	0.432(9)	1.013(17)	1.231(31)	1.014(21)	2.895(71)	2.914(46)
ENSG00000013441	5.086(948)	5.026(958)	3.545(243)	3.325(259)	4.312(429)	3.520(298)	3.551(283)	4.629(684)	4.624(778)	3.234(111)	3.346(114)	4.777(414)	0.000(0)	0.000(0)	0.000(0)	0.000(0)	3.676(251)	3.622(278)	2.704(223)	2.646(226)	4.438(493)	4.493(698)	2.743(191)	3.004(182)	4.167(627)	4.652(663)	4.509(545)	4.444(539)	2.800(43)	3.020(65)	4.464(742)	4.824(1503)	3.662(395)	2.494(152)	2.140(122)	5.348(1982)	5.343(1625)	5.304(1477)	3.874(420)	4.006(245)	4.049(409)	0.305(3)	0.658(8)	5.476(2020)	6.107(2044)	2.986(287)	3.091(279)	5.433(838)	5.736(663)
ENSG00000013503	2.984(428)	3.004(459)	2.126(165)	2.136(210)	1.707(111)	3.091(461)	3.234(478)	2.100(204)	2.067(226)	2.549(138)	2.454(120)	2.622(174)	3.104(506)	3.116(477)	2.833(347)	2.989(335)	2.261(174)	2.345(216)	3.270(753)	3.140(723)	2.758(296)	2.898(451)	2.513(340)	2.391(237)	3.184(644)	3.188(480)	2.551(262)	2.480(256)	2.032(48)	1.884(53)	2.711(421)	2.827(722)	1.650(156)	0.941(65)	0.990(76)	2.648(566)	2.759(510)	2.625(427)	2.340(269)	2.393(149)	2.455(254)	0.000(0)	0.000(0)	3.437(983)	2.804(388)	4.041(1381)	4.041(1235)	2.534(205)	2.508(128)
ENSG00000013523	1.582(73)	1.843(100)	2.534(139)	2.498(170)	2.843(179)	0.870(30)	1.029(35)	1.918(102)	1.698(94)	1.244(23)	1.294(23)	0.322(5)	1.306(58)	1.667(80)	1.496(61)	1.285(41)	2.468(123)	2.214(114)	3.376(483)	3.417(530)	2.839(187)	3.116(317)	2.181(151)	2.043(103)	2.257(178)	1.613(72)	0.493(13)	0.509(14)	2.507(43)	2.256(44)	1.721(103)	1.611(144)	0.455(16)	4.117(683)	3.755(570)	0.000(0)	0.000(0)	0.000(0)	1.425(66)	1.173(26)	2.897(216)	0.000(0)	0.000(0)	0.716(38)	1.913(106)	1.702(119)	1.744(111)	1.867(67)	0.802(12)
ENSG00000013561	3.792(333)	3.760(343)	3.604(229)	3.540(275)	3.318(184)	2.864(161)	2.918(156)	2.923(171)	2.922(195)	2.852(74)	2.584(56)	2.183(50)	3.318(250)	3.386(246)	2.688(129)	2.933(134)	3.052(140)	2.790(131)	3.303(323)	3.125(299)	4.088(344)	4.396(586)	4.173(515)	3.972(343)	3.951(482)	3.833(328)	3.722(275)	3.842(312)	3.613(73)	3.855(111)	2.843(196)	3.194(404)	3.137(238)	2.414(128)	3.399(308)	3.762(565)	3.862(501)	3.688(411)	3.818(363)	4.032(225)	4.523(521)	2.881(73)	3.319(112)	4.132(692)	4.634(646)	2.573(185)	2.598(169)	2.392(76)	1.633(24)
ENSG00000013563	0.932(15)	0.487(7)	3.892(181)	3.897(229)	4.468(276)	3.740(202)	3.752(189)	4.267(302)	4.069(298)	1.575(15)	2.125(24)	4.231(160)	3.249(151)	3.421(161)	4.544(337)	4.342(248)	4.117(200)	4.071(223)	4.575(530)	4.728(629)	2.218(50)	2.201(67)	2.974(132)	3.058(109)	2.628(110)	3.558(170)	2.208(52)	2.510(70)	4.773(109)	4.760(137)	4.068(319)	3.867(429)	3.173(156)	3.505(195)	3.642(236)	2.991(199)	2.897(152)	2.637(115)	3.845(236)	3.868(127)	3.460(151)	0.000(0)	0.000(0)	1.902(73)	3.659(201)	1.488(43)	1.594(43)	4.513(249)	4.783(193)
ENSG00000013573	0.872(44)	1.039(59)	0.737(28)	0.987(52)	1.281(60)	2.058(166)	1.992(145)	1.236(72)	1.432(103)	0.865(20)	0.871(19)	1.467(51)	1.722(131)	1.477(95)	1.175(61)	0.922(37)	2.539(189)	2.314(180)	2.363(309)	2.340(322)	1.530(83)	1.891(162)	2.009(187)	1.871(127)	2.232(252)	1.769(122)	2.565(227)	2.413(207)	4.876(377)	5.009(526)	1.984(192)	1.996(303)	5.102(2084)	5.030(1915)	4.088(1057)	2.110(305)	1.822(192)	1.877(189)	1.476(101)	1.379(48)	1.872(129)	0.000(0)	0.000(0)	2.565(421)	2.626(287)	2.303(301)	3.052(499)	0.185(5)	0.060(1)
ENSG00000013583	4.800(304)	4.717(302)	4.036(138)	3.931(161)	4.860(251)	4.086(179)	3.903(145)	3.026(81)	3.073(96)	3.736(64)	3.487(50)	5.773(331)	2.952(82)	3.253(97)	4.359(202)	4.017(134)	4.003(126)	3.923(137)	3.562(172)	3.443(167)	4.649(226)	4.768(335)	2.895(85)	3.223(85)	3.961(212)	4.900(312)	2.310(39)	2.697(56)	4.558(64)	4.805(97)	3.690(165)	3.590(239)	6.845(1520)	4.622(305)	5.094(467)	4.923(576)	4.794(432)	4.647(363)	4.381(240)	4.269(117)	4.579(237)	6.667(504)	6.700(561)	2.991(127)	2.044(37)	0.000(0)	0.000(0)	4.897(225)	5.125(169)
ENSG00000013588	0.780(14)	0.748(14)	4.599(359)	4.857(545)	6.099(1043)	3.870(263)	3.859(242)	3.166(156)	3.440(220)	2.005(27)	2.224(31)	1.429(18)	3.759(263)	3.728(240)	3.950(258)	4.011(230)	2.179(51)	2.443(74)	4.789(731)	4.789(777)	2.510(76)	2.689(120)	6.279(1745)	6.276(1345)	2.883(160)	3.080(139)	1.042(18)	0.932(16)	5.585(230)	5.316(241)	7.928(5797)	7.878(8744)	1.724(53)	4.724(566)	4.150(407)	5.429(1425)	5.376(1129)	5.221(945)	4.175(356)	4.106(179)	0.000(0)	5.949(525)	5.830(525)	4.018(479)	4.293(380)	0.099(2)	0.000(0)	0.738(9)	0.551(4)
ENSG00000013619	1.899(149)	1.794(142)	0.637(24)	1.020(56)	0.503(18)	1.721(124)	1.830(128)	0.714(35)	1.018(64)	0.713(16)	0.918(21)	0.381(9)	1.524(110)	1.640(116)	1.456(87)	1.311(63)	0.402(13)	0.558(22)	1.437(131)	1.585(163)	3.309(403)	3.306(547)	0.088(4)	0.267(10)	0.728(46)	0.448(19)	1.038(50)	0.967(47)	2.051(43)	2.100(57)	0.000(0)	0.041(3)	2.303(253)	1.054(67)	0.796(50)	2.082(306)	2.065(248)	1.847(189)	0.497(24)	0.633(17)	1.587(100)	0.000(0)	0.000(0)	0.016(1)	0.000(0)	0.000(0)	0.000(0)	1.643(80)	1.057(26)
ENSG00000013725	0.000(0)	0.000(0)	0.049(1)	0.000(0)	1.589(58)	0.000(0)	0.000(0)	0.000(0)	0.000(0)	0.000(0)	0.000(0)	0.000(0)	0.000(0)	0.000(0)	0.000(0)	0.000(0)	0.000(0)	0.174(4)	0.000(0)	0.026(1)	0.000(0)	0.035(1)	0.000(0)	0.000(0)	0.000(0)	0.000(0)	0.000(0)	0.000(0)	0.000(0)	0.000(0)	0.000(0)	0.021(1)	0.000(0)	1.397(68)	1.070(50)	0.000(0)	0.000(0)	0.000(0)	0.000(0)	0.000(0)	0.163(4)	0.000(0)	0.000(0)	0.024(1)	0.000(0)	3.435(517)	3.027(337)	0.000(0)	0.000(0)
ENSG00000013810	4.553(1030)	4.559(1091)	1.537(69)	1.875(122)	4.109(589)	5.779(2444)	5.854(2390)	2.910(299)	3.345(480)	3.106(160)	2.956(134)	5.883(1449)	4.354(958)	4.368(904)	3.953(607)	3.626(405)	4.526(748)	4.626(928)	5.021(2027)	5.064(2221)	3.524(399)	3.702(621)	4.703(1338)	4.545(922)	5.897(3450)	6.181(3132)	3.699(478)	3.888(571)	4.714(290)	4.673(357)	4.204(978)	4.030(1344)	7.478(9569)	6.458(4542)	6.170(4049)	5.349(3159)	5.217(2367)	5.144(2099)	4.468(1035)	4.313(489)	2.761(242)	0.000(0)	0.000(0)	5.015(2319)	4.780(1269)	4.983(2023)	5.003(1836)	2.963(215)	3.125(156)
ENSG00000014123	2.810(261)	2.900(296)	3.823(452)	3.731(532)	3.719(418)	2.464(194)	2.470(181)	2.725(244)	2.564(244)	1.266(28)	1.830(48)	2.289(92)	3.389(442)	3.484(444)	2.380(167)	2.777(198)	2.901(208)	2.853(231)	1.970(178)	1.728(150)	2.880(229)	2.941(327)	2.817(306)	2.694(214)	3.172(447)	2.946(278)	2.623(195)	2.360(162)	2.044(34)	2.231(51)	2.531(254)	2.782(488)	0.393(16)	1.535(94)	1.151(66)	0.000(0)	0.000(0)	0.000(0)	3.200(380)	3.121(189)	3.299(351)	1.297(28)	1.762(50)	3.088(526)	3.875(621)	2.769(364)	2.623(289)	1.094(34)	1.104(22)
ENSG00000014138	3.456(326)	3.394(328)	1.644(55)	2.066(104)	3.261(222)	3.517(338)	3.535(318)	1.635(69)	1.626(78)	3.341(137)	3.122(109)	4.466(376)	2.785(207)	2.951(221)	2.660(159)	2.628(132)	4.806(653)	4.725(711)	4.676(1129)	4.589(1127)	3.679(320)	3.723(450)	3.532(403)	3.501(304)	4.220(741)	4.517(684)	3.623(322)	3.635(337)	3.723(100)	3.382(98)	3.532(423)	3.614(703)	4.235(687)	4.491(801)	4.215(715)	3.405(544)	3.294(411)	3.369(407)	3.524(367)	3.109(141)	2.652(158)	0.000(0)	0.000(0)	4.649(1272)	3.512(356)	4.875(1336)	4.905(1221)	2.554(110)	2.757(83)
ENSG00000014164	2.458(233)	2.435(241)	2.584(205)	2.782(304)	3.035(295)	2.316(204)	2.420(207)	2.628(269)	2.909(386)	3.503(246)	3.521(235)	3.543(301)	2.006(168)	2.253(196)	2.935(315)	2.785(238)	3.203(315)	3.436(435)	2.604(370)	2.855(483)	2.137(146)	2.199(210)	2.576(300)	2.771(272)	2.202(240)	1.595(100)	2.550(219)	2.565(230)	3.243(110)	3.437(162)	2.700(349)	2.638(518)	4.017(928)	4.532(1308)	2.885(412)	2.467(407)	2.467(335)	2.286(268)	2.717(309)	2.530(140)	1.846(123)	0.000(0)	0.000(0)	1.741(196)	2.493(251)	3.225(624)	2.953(451)	3.696(428)	3.463(229)
ENSG00000014216	4.821(1064)	4.826(1127)	4.608(723)	4.715(984)	5.561(1427)	5.641(1888)	5.475(1558)	5.479(1705)	5.647(2193)	6.462(1562)	6.379(1388)	4.840(588)	5.958(2567)	6.071(2595)	6.920(4288)	6.620(2961)	5.613(1386)	5.730(1737)	5.071(1789)	5.142(2001)	6.146(2260)	6.173(3133)	5.529(2057)	5.610(1682)	4.962(1514)	5.148(1285)	4.986(1043)	5.062(1142)	5.588(461)	5.667(618)	4.780(1266)	4.604(1741)	5.976(2850)	8.221(13239)	7.104(6635)	0.000(0)	0.000(0)	0.000(0)	6.518(3782)	6.378(1814)	0.000(0)	6.938(2102)	6.893(2215)	3.818(826)	3.937(585)	3.157(446)	3.907(705)	6.367(2198)	6.307(1345)
ENSG00000014257	1.365(36)	0.839(19)	0.000(0)	0.000(0)	0.000(0)	0.572(11)	0.308(5)	3.759(287)	3.668(306)	1.586(21)	0.490(4)	0.487(5)	1.914(68)	1.587(46)	0.000(0)	0.292(4)	0.161(2)	0.206(3)	0.129(3)	0.121(3)	0.145(2)	0.764(18)	5.225(970)	5.232(753)	2.650(155)	2.357(90)	0.071(1)	0.256(4)	0.000(0)	0.000(0)	1.460(49)	1.429(74)	0.000(0)	0.000(0)	0.098(2)	0.000(0)	0.086(2)	0.000(0)	2.481(112)	2.496(60)	0.000(0)	0.000(0)	0.000(0)	0.000(0)	0.059(1)	0.571(16)	1.060(32)	0.326(4)	0.137(1)
ENSG00000014641	6.165(1292)	6.374(1578)	0.000(0)	0.000(0)	0.000(0)	7.138(2526)	7.105(2291)	5.549(838)	5.551(958)	7.305(1317)	7.418(1343)	6.646(987)	6.265(1490)	6.471(1608)	6.862(1926)	6.884(1667)	6.177(965)	6.208(1138)	6.613(2487)	6.519(2475)	5.892(884)	5.858(1174)	6.016(1357)	6.115(1124)	6.118(1607)	6.891(2053)	6.117(1087)	6.189(1186)	5.927(274)	6.152(407)	6.341(1790)	6.448(3013)	7.104(2939)	6.556(1939)	7.594(4369)	7.303(4969)	7.244(3925)	7.212(3586)	6.127(1345)	6.132(714)	7.053(2201)	8.043(2123)	8.046(2314)	6.461(2568)	6.927(2306)	7.843(6021)	7.978(5917)	7.469(2222)	7.756(1732)
ENSG00000014824	3.126(240)	3.437(322)	3.870(335)	3.455(309)	2.259(93)	3.635(351)	3.716(346)	5.043(995)	4.888(1016)	2.857(89)	2.719(75)	0.822(13)	4.244(599)	4.093(501)	3.008(200)	3.335(220)	4.228(408)	4.190(458)	4.633(1039)	4.533(1028)	4.718(652)	4.530(774)	3.850(486)	3.808(364)	3.485(407)	3.513(309)	4.765(708)	4.797(751)	2.867(49)	2.998(69)	4.601(885)	4.821(1619)	3.309(326)	3.094(267)	2.964(263)	4.839(1488)	4.725(1128)	4.814(1124)	3.665(388)	3.812(229)	3.702(341)	3.618(155)	3.879(205)	4.277(922)	4.837(896)	3.885(617)	4.043(620)	2.965(146)	2.646(72)
ENSG00000014914	1.320(58)	1.331(62)	1.283(44)	1.408(64)	1.054(33)	0.581(19)	0.591(18)	1.288(56)	1.642(94)	0.000(0)	0.000(0)	1.460(37)	0.880(35)	0.845(31)	0.721(23)	0.582(15)	2.564(141)	2.658(176)	2.430(239)	2.506(271)	1.803(80)	2.184(155)	1.423(76)	1.587(70)	3.548(533)	3.792(476)	1.294(49)	1.297(51)	2.570(48)	2.686(67)	4.078(754)	3.835(984)	1.414(76)	0.647(25)	1.026(50)	0.063(3)	0.051(2)	0.108(4)	1.401(68)	1.589(44)	1.218(47)	0.000(0)	0.000(0)	3.977(923)	3.289(356)	0.026(1)	0.111(4)	2.740(152)	2.837(105)
ENSG00000014919	3.139(175)	3.114(181)	0.000(0)	0.000(0)	0.000(0)	2.906(144)	2.919(135)	2.855(140)	2.817(155)	0.000(0)	0.000(0)	0.409(4)	3.068(178)	3.279(196)	3.414(198)	3.783(223)	3.845(222)	3.984(284)	3.278(274)	3.071(248)	0.000(0)	0.000(0)	3.119(201)	2.960(137)	2.650(152)	2.672(115)	2.753(112)	2.814(122)	3.963(82)	4.026(109)	4.007(414)	3.955(622)	3.296(233)	3.234(215)	3.852(375)	4.235(693)	4.309(602)	4.164(506)	4.075(380)	3.896(176)	3.056(150)	0.000(0)	0.000(0)	3.591(400)	3.484(239)	4.590(746)	4.441(599)	4.367(304)	4.402(199)
ENSG00000015133	2.384(468)	2.191(417)	0.170(11)	0.183(15)	0.449(32)	1.609(225)	1.629(213)	2.170(389)	2.273(486)	0.000(0)	0.000(0)	0.158(7)	2.380(501)	2.249(418)	1.822(257)	1.734(201)	1.870(218)	1.859(249)	1.990(463)	2.107(548)	0.799(68)	0.741(84)	2.466(585)	2.434(440)	0.700(89)	0.238(19)	2.289(375)	2.198(359)	1.557(54)	1.605(72)	1.442(233)	1.359(332)	0.507(55)	2.093(413)	1.715(315)	0.115(16)	0.105(12)	0.039(4)	3.451(1178)	3.158(497)	3.432(993)	0.000(0)	0.000(0)	0.040(5)	0.000(0)	2.003(481)	2.438(632)	1.104(88)	1.088(55)
ENSG00000015153	1.230(15)	1.239(16)	3.330(80)	3.383(105)	3.231(74)	2.803(66)	2.483(47)	3.832(148)	3.801(165)	2.175(18)	2.579(24)	2.045(19)	3.655(139)	3.636(128)	3.674(120)	3.461(87)	3.026(59)	3.024(68)	1.605(32)	1.632(35)	3.170(74)	3.237(106)	3.838(173)	3.358(93)	2.748(82)	3.151(84)	1.348(15)	1.479(18)	3.261(24)	3.242(30)	2.808(82)	2.937(142)	1.245(18)	1.175(16)	2.742(79)	4.693(481)	4.531(352)	4.501(322)	1.465(21)	1.756(15)	2.436(45)	0.000(0)	0.000(0)	4.807(486)	3.827(154)	4.452(336)	4.243(258)	2.661(41)	2.089(16)
ENSG00000015171	4.106(534)	3.993(518)	5.555(1199)	5.514(1468)	3.894(361)	4.226(577)	4.286(559)	4.468(697)	4.316(712)	2.684(82)	3.361(132)	2.812(108)	4.284(654)	4.220(583)	3.187(244)	3.793(330)	4.622(576)	4.587(648)	4.495(997)	4.362(962)	4.777(721)	4.742(956)	4.111(625)	4.440(614)	3.986(628)	3.586(346)	4.029(439)	3.949(429)	4.375(163)	4.351(203)	4.077(640)	4.248(1133)	0.947(36)	2.106(124)	2.677(221)	4.522(1254)	4.495(1012)	4.515(960)	3.615(396)	3.466(187)	4.303(564)	2.884(93)	2.931(105)	3.986(789)	3.929(490)	3.738(586)	3.778(540)	3.796(293)	3.580(159)
ENSG00000015285	0.820(21)	0.898(25)	0.065(1)	0.052(1)	3.025(155)	0.000(0)	0.000(0)	0.000(0)	0.000(0)	0.000(0)	0.000(0)	1.903(41)	0.000(0)	0.000(0)	0.000(0)	0.000(0)	0.199(3)	0.329(6)	0.142(4)	0.134(4)	0.000(0)	0.000(0)	0.129(3)	0.000(0)	2.119(118)	2.148(90)	0.000(0)	0.000(0)	0.661(4)	0.000(0)	0.123(3)	0.080(3)	0.876(27)	1.016(32)	0.611(18)	0.348(13)	0.494(16)	0.285(8)	0.000(0)	0.000(0)	0.000(0)	0.000(0)	0.000(0)	0.125(4)	0.000(0)	4.331(757)	4.453(740)	0.212(3)	0.000(0)
ENSG00000015413	0.000(0)	0.000(0)	0.000(0)	0.000(0)	0.000(0)	0.000(0)	0.000(0)	0.000(0)	0.000(0)	0.747(7)	0.694(6)	0.000(0)	0.000(0)	0.000(0)	0.000(0)	0.000(0)	0.239(3)	0.073(1)	0.089(2)	0.237(6)	2.842(115)	2.774(148)	0.000(0)	0.136(2)	0.230(5)	0.129(2)	0.000(0)	0.000(0)	0.438(2)	0.189(1)	1.358(43)	1.640(91)	0.155(3)	5.640(1252)	5.001(868)	0.107(3)	0.209(5)	0.000(0)	0.000(0)	0.000(0)	0.423(7)	0.000(0)	0.000(0)	0.151(4)	0.060(1)	0.000(0)	0.000(0)	2.957(105)	3.511(103)
ENSG00000015475	4.585(303)	4.711(350)	3.878(143)	4.232(234)	4.031(160)	4.435(269)	4.381(240)	4.173(225)	4.436(311)	3.896(84)	3.842(76)	4.524(158)	4.275(260)	4.320(251)	4.629(286)	4.314(194)	3.901(136)	3.960(164)	3.004(130)	3.385(186)	2.853(68)	2.938(99)	4.595(356)	4.343(229)	4.373(334)	4.880(358)	5.727(596)	5.818(659)	4.039(51)	4.087(67)	4.596(374)	4.323(479)	6.251(1167)	6.282(1154)	6.640(1620)	0.000(0)	0.000(0)	0.000(0)	4.266(257)	4.287(138)	2.853(75)	5.543(266)	5.546(290)	2.334(86)	2.319(55)	4.359(371)	5.264(636)	0.000(0)	0.000(0)
ENSG00000015520	4.139(1235)	4.114(1279)	0.000(0)	0.000(0)	0.000(0)	0.019(1)	0.000(0)	0.000(0)	0.000(0)	0.000(0)	0.000(0)	0.000(0)	0.000(0)	0.000(0)	0.000(0)	0.000(0)	1.576(109)	1.763(152)	2.790(618)	2.911(724)	0.134(6)	0.281(18)	1.594(175)	1.301(98)	0.000(0)	0.000(0)	0.000(0)	0.000(0)	0.075(1)	0.060(1)	0.515(39)	0.442(51)	2.618(450)	0.034(2)	0.016(1)	0.000(0)	0.000(0)	0.000(0)	0.219(13)	0.222(7)	1.974(199)	0.126(3)	0.078(2)	0.093(8)	0.072(4)	0.079(6)	0.030(2)	0.832(40)	1.210(43)
ENSG00000015532	3.709(571)	3.800(645)	3.672(440)	3.644(543)	3.402(358)	2.296(183)	2.249(163)	2.836(291)	2.707(299)	2.815(131)	2.717(114)	3.944(371)	3.224(424)	3.330(430)	3.847(579)	3.721(449)	2.801(209)	2.996(282)	2.685(361)	2.745(403)	2.898(253)	2.811(321)	3.190(448)	3.330(386)	3.271(526)	3.401(432)	2.715(229)	2.489(197)	3.289(104)	3.525(158)	1.419(97)	1.104(104)	3.144(437)	3.710(652)	3.254(503)	2.847(508)	2.844(417)	2.796(375)	3.364(470)	2.978(184)	3.260(371)	0.000(0)	0.000(0)	2.709(423)	2.686(269)	3.977(1006)	4.022(930)	2.969(223)	2.594(105)
ENSG00000015592	3.531(149)	3.263(128)	0.000(0)	0.000(0)	0.000(0)	0.000(0)	0.000(0)	0.000(0)	0.000(0)	0.000(0)	0.000(0)	0.832(6)	3.463(152)	3.535(150)	2.063(41)	2.126(37)	0.000(0)	0.000(0)	2.457(89)	2.461(95)	2.327(47)	2.136(54)	0.790(12)	1.016(13)	0.000(0)	0.000(0)	1.563(24)	1.174(16)	0.000(0)	0.000(0)	0.000(0)	0.000(0)	0.164(2)	0.000(0)	0.000(0)	0.167(3)	0.137(2)	0.000(0)	0.000(0)	0.461(3)	0.390(4)	0.000(0)	0.000(0)	0.000(0)	0.095(1)	0.069(1)	0.000(0)	0.269(2)	0.000(0)
ENSG00000015676	4.710(497)	4.953(624)	4.500(338)	4.708(495)	4.838(431)	3.977(288)	3.919(256)	3.781(252)	3.730(277)	3.549(97)	3.695(102)	4.994(332)	3.943(305)	4.170(337)	4.956(542)	4.720(390)	3.192(119)	3.323(152)	4.274(509)	4.329(563)	4.710(412)	4.646(535)	3.851(309)	4.095(286)	4.760(662)	4.263(343)	5.420(718)	5.437(754)	4.563(112)	4.451(131)	2.728(136)	2.580(188)	2.811(140)	5.204(807)	4.802(661)	4.977(1044)	4.992(868)	5.007(820)	4.418(430)	3.905(156)	4.927(531)	5.803(479)	5.693(482)	5.289(1214)	4.292(384)	5.080(934)	4.989(783)	5.202(488)	5.275(328)
ENSG00000016082	0.000(0)	0.000(0)	0.000(0)	0.000(0)	0.000(0)	0.000(0)	0.000(0)	0.000(0)	0.000(0)	0.543(4)	0.000(0)	0.000(0)	0.000(0)	0.000(0)	0.000(0)	0.000(0)	0.000(0)	0.000(0)	0.000(0)	0.000(0)	0.000(0)	0.000(0)	0.000(0)	0.000(0)	0.000(0)	0.000(0)	0.000(0)	0.000(0)	0.504(2)	0.411(2)	1.050(25)	1.159(45)	0.486(9)	0.000(0)	0.000(0)	3.932(472)	3.630(310)	3.820(334)	0.000(0)	0.000(0)	0.000(0)	0.000(0)	0.000(0)	1.847(80)	0.000(0)	0.000(0)	0.000(0)	0.000(0)	0.000(0)
ENSG00000016391	2.840(200)	2.618(176)	0.256(5)	0.000(0)	0.108(2)	0.000(0)	0.048(1)	0.000(0)	0.000(0)	2.100(49)	1.713(32)	0.481(7)	1.299(51)	1.052(35)	2.082(96)	1.943(72)	2.689(131)	2.534(133)	1.449(79)	1.439(83)	1.270(38)	1.191(47)	3.174(304)	3.340(267)	0.034(1)	0.000(0)	2.728(159)	2.942(196)	0.691(5)	0.977(10)	1.341(61)	1.264(87)	1.992(114)	3.273(321)	3.227(338)	0.000(0)	0.000(0)	0.000(0)	2.396(148)	2.056(58)	0.000(0)	3.905(201)	3.779(199)	0.027(1)	0.000(0)	0.030(1)	0.000(0)	4.011(339)	3.924(203)
ENSG00000016402	1.640(64)	1.745(75)	0.000(0)	0.000(0)	0.000(0)	0.000(0)	0.000(0)	0.136(3)	0.000(0)	0.194(2)	0.000(0)	0.085(1)	2.466(147)	2.765(176)	1.009(28)	0.819(18)	0.063(1)	0.055(1)	0.000(0)	0.000(0)	0.000(0)	0.000(0)	0.040(1)	0.052(1)	0.000(0)	0.097(2)	0.106(2)	0.000(0)	0.000(0)	0.000(0)	2.490(171)	2.727(325)	0.117(3)	2.164(120)	3.319(338)	0.000(0)	0.000(0)	0.000(0)	0.000(0)	0.000(0)	0.051(1)	0.104(1)	0.186(2)	0.058(2)	0.000(0)	0.000(0)	0.000(0)	0.194(3)	0.000(0)
ENSG00000016490	4.803(1345)	4.716(1333)	0.000(0)	0.000(0)	0.000(0)	0.000(0)	0.000(0)	0.111(4)	0.074(3)	0.000(0)	0.000(0)	0.000(0)	0.000(0)	0.000(0)	0.000(0)	0.000(0)	0.000(0)	0.000(0)	0.000(0)	0.019(1)	0.034(1)	0.025(1)	0.000(0)	0.000(0)	0.000(0)	0.000(0)	0.000(0)	0.000(0)	0.000(0)	0.000(0)	0.000(0)	0.030(2)	0.000(0)	0.000(0)	0.000(0)	0.000(0)	0.000(0)	0.000(0)	0.000(0)	0.000(0)	0.567(22)	0.000(0)	0.000(0)	0.103(6)	0.672(31)	0.000(0)	0.000(0)	0.000(0)	0.000(0)
ENSG00000016602	0.000(0)	0.000(0)	0.000(0)	0.000(0)	0.000(0)	0.000(0)	0.000(0)	0.028(1)	0.049(2)	0.000(0)	0.000(0)	0.000(0)	0.000(0)	0.000(0)	0.000(0)	0.000(0)	0.038(1)	0.033(1)	0.000(0)	0.019(1)	0.000(0)	0.000(0)	0.000(0)	0.000(0)	0.087(4)	0.000(0)	0.000(0)	0.000(0)	0.000(0)	0.088(1)	0.069(3)	0.087(6)	0.000(0)	0.000(0)	0.000(0)	0.000(0)	0.000(0)	0.000(0)	0.000(0)	0.000(0)	0.000(0)	0.000(0)	0.000(0)	0.103(6)	0.297(12)	0.000(0)	0.000(0)	0.000(0)	0.125(2)
ENSG00000016864	4.292(377)	4.152(359)	4.462(338)	4.577(463)	4.268(293)	2.617(103)	2.659(99)	3.432(199)	3.477(235)	4.491(200)	4.666(214)	4.637(264)	2.856(136)	2.754(117)	2.365(77)	3.175(127)	4.286(278)	4.397(348)	4.363(558)	4.209(530)	4.423(344)	4.539(509)	5.001(734)	5.146(629)	3.697(312)	3.974(285)	4.095(284)	4.092(294)	3.411(49)	3.490(66)	3.757(311)	3.708(468)	3.920(338)	2.755(133)	3.493(259)	5.467(1521)	5.365(1164)	5.461(1165)	4.298(405)	4.278(211)	3.685(220)	5.817(497)	5.651(481)	2.651(173)	3.536(225)	2.399(125)	2.113(87)	4.854(391)	4.953(268)
ENSG00000017260	5.434(2246)	5.467(2425)	4.748(1090)	4.585(1221)	3.976(620)	3.992(785)	3.925(693)	4.929(1570)	4.810(1646)	3.263(210)	3.579(252)	4.148(485)	0.000(0)	0.000(0)	0.000(0)	0.000(0)	4.052(614)	3.889(628)	4.308(1406)	4.245(1428)	5.108(1477)	5.082(1972)	4.932(1832)	4.778(1267)	3.267(590)	3.407(488)	4.257(839)	4.263(874)	3.322(120)	3.802(219)	3.728(798)	4.151(1706)	2.989(435)	2.770(353)	2.968(452)	4.108(1499)	4.031(1165)	4.169(1205)	5.122(1924)	5.208(1082)	5.788(2638)	5.426(989)	5.578(1198)	4.505(1864)	3.910(781)	3.240(648)	3.020(488)	2.980(253)	2.113(78)
ENSG00000017427	0.000(0)	0.000(0)	0.000(0)	0.000(0)	0.307(2)	0.000(0)	0.000(0)	0.000(0)	0.000(0)	0.494(2)	0.000(0)	0.000(0)	0.000(0)	0.000(0)	0.000(0)	0.000(0)	0.000(0)	0.000(0)	0.000(0)	0.000(0)	0.422(3)	0.115(1)	0.000(0)	0.273(2)	0.000(0)	0.000(0)	0.000(0)	0.000(0)	0.000(0)	0.000(0)	0.000(0)	0.000(0)	0.000(0)	0.000(0)	0.105(1)	0.000(0)	0.000(0)	0.000(0)	0.000(0)	0.000(0)	3.203(80)	0.000(0)	0.000(0)	0.159(2)	0.000(0)	0.000(0)	0.000(0)	0.000(0)	0.000(0)
ENSG00000017483	0.000(0)	0.000(0)	0.575(10)	0.765(18)	0.527(9)	0.055(1)	0.000(0)	0.000(0)	0.000(0)	0.000(0)	0.238(2)	0.000(0)	2.423(121)	2.402(111)	1.236(32)	1.166(25)	0.000(0)	0.000(0)	0.000(0)	0.000(0)	0.000(0)	0.000(0)	0.449(11)	0.718(15)	3.858(448)	4.378(488)	0.000(0)	0.000(0)	0.000(0)	0.166(1)	2.941(211)	2.836(303)	0.445(11)	2.567(145)	2.062(102)	0.000(0)	0.000(0)	0.000(0)	0.000(0)	0.000(0)	0.000(0)	0.000(0)	0.000(0)	0.000(0)	0.000(0)	0.000(0)	0.000(0)	0.743(12)	0.122(1)
ENSG00000017797	3.644(412)	3.511(393)	4.281(523)	4.468(755)	3.860(383)	4.405(715)	4.391(657)	3.951(519)	4.070(647)	4.451(343)	4.492(333)	3.659(227)	3.422(374)	3.355(332)	3.232(275)	3.755(349)	5.284(1007)	5.362(1228)	4.378(996)	4.242(959)	3.848(398)	3.554(434)	4.316(790)	4.359(630)	4.559(1039)	4.734(876)	4.385(620)	4.344(624)	4.477(191)	4.447(237)	4.295(817)	4.413(1390)	3.183(341)	2.842(252)	3.861(603)	5.724(3221)	5.728(2658)	5.686(2411)	4.828(1049)	4.870(572)	2.512(154)	4.460(333)	4.552(387)	4.787(1539)	4.461(788)	4.225(914)	4.702(1156)	4.152(415)	3.626(179)
ENSG00000018189	2.384(143)	2.593(180)	2.712(149)	2.548(164)	2.696(147)	2.371(140)	2.619(160)	2.381(143)	2.351(159)	3.529(164)	3.599(163)	3.995(276)	2.036(113)	2.242(127)	1.661(67)	1.838(68)	2.093(82)	2.038(90)	3.356(440)	3.115(388)	2.455(126)	2.459(172)	2.858(247)	2.737(173)	2.391(185)	1.882(87)	2.262(112)	2.436(135)	1.405(14)	1.560(21)	2.894(267)	3.210(535)	1.918(111)	0.829(30)	1.290(61)	1.359(92)	1.203(63)	1.259(63)	3.799(468)	3.592(212)	2.821(188)	2.793(89)	3.063(120)	2.908(356)	2.871(224)	2.234(181)	1.887(118)	3.083(175)	3.327(135)
ENSG00000018236	0.026(1)	0.000(0)	0.032(1)	0.000(0)	0.000(0)	0.000(0)	0.000(0)	0.000(0)	0.000(0)	0.000(0)	0.000(0)	0.092(2)	0.000(0)	0.000(0)	0.000(0)	0.000(0)	1.338(63)	1.330(72)	1.319(117)	1.317(124)	0.000(0)	0.000(0)	0.022(1)	0.000(0)	0.324(18)	0.249(10)	0.714(31)	0.780(36)	0.193(2)	0.154(2)	0.021(1)	0.013(1)	0.224(11)	0.000(0)	0.000(0)	0.000(0)	0.000(0)	0.000(0)	0.024(1)	0.000(0)	3.347(467)	0.000(0)	0.000(0)	0.016(1)	0.000(0)	0.000(0)	0.000(0)	0.528(17)	0.268(5)
ENSG00000018280	0.000(0)	0.000(0)	1.593(48)	1.663(65)	4.796(637)	0.000(0)	0.000(0)	0.000(0)	0.000(0)	0.000(0)	0.000(0)	3.460(164)	0.000(0)	0.000(0)	0.000(0)	0.000(0)	0.579(11)	0.433(9)	0.692(26)	0.813(34)	0.057(1)	0.083(2)	0.000(0)	0.000(0)	0.073(2)	0.274(6)	0.000(0)	0.000(0)	0.000(0)	0.000(0)	0.076(2)	0.097(4)	0.327(9)	0.041(1)	0.000(0)	0.107(4)	0.129(4)	0.036(1)	0.000(0)	0.000(0)	0.000(0)	0.000(0)	0.000(0)	0.000(0)	0.045(1)	1.075(48)	1.076(43)	0.937(19)	0.539(6)
ENSG00000018408	6.218(1606)	6.166(1633)	4.788(461)	4.802(587)	3.971(254)	1.898(59)	2.049(63)	3.947(316)	3.875(342)	1.922(28)	1.589(19)	0.324(3)	4.586(541)	4.395(440)	3.154(158)	3.589(188)	6.849(1851)	6.896(2207)	5.123(1040)	5.209(1176)	4.591(419)	4.892(708)	3.760(320)	3.888(272)	3.124(217)	2.228(77)	4.866(536)	4.942(587)	4.238(98)	4.411(141)	0.201(4)	0.100(3)	2.387(109)	1.216(33)	1.193(35)	5.449(1619)	5.509(1390)	5.501(1292)	5.532(1058)	5.471(536)	4.615(470)	3.059(71)	3.312(94)	5.885(2051)	4.903(662)	0.000(0)	0.000(0)	2.235(56)	1.715(22)
ENSG00000018510	3.619(406)	3.696(454)	3.215(236)	2.998(251)	2.140(97)	3.539(378)	3.373(309)	3.410(347)	3.366(383)	1.525(31)	1.020(16)	1.339(30)	3.474(391)	3.444(357)	1.901(90)	2.420(122)	4.795(713)	4.759(802)	4.624(1196)	4.457(1127)	3.748(371)	3.526(427)	4.655(1015)	4.595(751)	3.376(434)	2.726(193)	4.038(483)	3.958(472)	2.977(62)	2.867(72)	3.550(472)	3.871(938)	2.801(253)	2.841(253)	3.442(442)	4.761(1629)	4.754(1334)	4.842(1328)	4.420(785)	4.559(459)	3.900(458)	0.000(0)	0.000(0)	5.614(2787)	4.214(661)	4.008(783)	4.031(712)	0.820(19)	0.813(12)
ENSG00000018610	2.687(66)	2.271(49)	3.742(119)	3.650(140)	4.762(251)	4.628(285)	4.573(254)	3.617(137)	3.281(121)	2.934(37)	2.322(21)	4.314(125)	3.009(92)	3.290(107)	2.484(51)	2.977(65)	3.432(88)	3.303(92)	4.165(289)	4.049(282)	2.399(43)	2.577(68)	3.024(101)	3.419(106)	3.120(120)	4.113(189)	3.293(93)	3.441(108)	3.788(39)	4.093(62)	5.430(626)	5.385(947)	3.450(142)	3.915(195)	5.191(537)	2.319(84)	2.548(84)	2.446(72)	3.346(119)	3.076(51)	4.850(309)	1.420(9)	0.892(5)	3.377(184)	3.084(95)	2.671(94)	2.596(79)	2.078(27)	1.612(11)
ENSG00000018625	0.076(3)	0.072(3)	0.000(0)	0.000(0)	0.000(0)	0.000(0)	0.000(0)	0.000(0)	0.066(3)	0.000(0)	0.169(3)	0.178(4)	0.000(0)	0.000(0)	0.000(0)	0.000(0)	0.000(0)	0.059(2)	0.000(0)	0.000(0)	0.000(0)	0.023(1)	0.000(0)	0.028(1)	0.153(8)	0.000(0)	0.000(0)	0.000(0)	0.100(1)	0.079(1)	0.000(0)	0.013(1)	0.064(3)	0.088(4)	0.021(1)	0.000(0)	0.000(0)	0.000(0)	0.000(0)	0.000(0)	0.000(0)	0.000(0)	0.000(0)	0.016(1)	0.000(0)	0.104(6)	0.020(1)	0.037(1)	0.000(0)
ENSG00000018699	3.443(455)	3.456(485)	2.947(245)	3.166(367)	3.633(416)	3.976(672)	3.929(602)	2.647(243)	2.468(239)	2.599(107)	2.911(130)	3.550(269)	3.826(653)	3.994(691)	4.639(1008)	4.455(752)	2.683(185)	2.633(205)	3.498(667)	3.424(670)	3.116(293)	3.192(423)	3.260(461)	3.146(326)	3.743(734)	4.212(772)	3.088(301)	3.124(321)	2.690(63)	2.993(102)	2.714(314)	2.946(591)	3.136(423)	2.095(172)	2.530(274)	3.529(843)	3.589(726)	3.664(718)	3.749(613)	3.710(315)	3.664(492)	0.000(0)	0.000(0)	3.998(1115)	2.925(318)	3.804(862)	4.356(1158)	3.018(226)	3.025(145)
ENSG00000018869	0.000(0)	0.000(0)	1.568(44)	1.785(69)	1.809(56)	1.670(61)	1.431(44)	2.235(105)	1.575(64)	0.000(0)	0.000(0)	0.406(5)	0.840(24)	0.677(17)	0.729(17)	0.999(22)	0.932(19)	0.995(24)	1.005(40)	0.671(25)	0.000(0)	0.000(0)	0.000(0)	0.000(0)	1.602(74)	1.721(62)	0.890(21)	0.927(23)	0.190(1)	0.416(3)	0.041(1)	0.000(0)	0.412(11)	0.000(0)	0.000(0)	0.000(0)	0.000(0)	0.000(0)	3.463(303)	3.350(147)	0.000(0)	0.000(0)	0.000(0)	0.092(3)	0.000(0)	0.000(0)	0.000(0)	0.442(7)	0.643(7)
ENSG00000019102	0.000(0)	0.000(0)	0.000(0)	0.000(0)	0.000(0)	0.079(1)	0.000(0)	0.000(0)	0.000(0)	0.000(0)	0.000(0)	1.457(17)	0.000(0)	0.000(0)	0.000(0)	0.000(0)	0.000(0)	0.000(0)	0.056(1)	0.000(0)	0.094(1)	0.000(0)	1.168(26)	0.751(11)	0.000(0)	0.000(0)	0.000(0)	0.000(0)	0.000(0)	0.000(0)	6.485(1939)	6.453(2961)	0.192(3)	0.000(0)	0.000(0)	0.000(0)	0.000(0)	0.000(0)	0.210(3)	0.375(3)	0.000(0)	0.000(0)	0.000(0)	0.000(0)	0.000(0)	0.000(0)	0.000(0)	0.000(0)	0.000(0)
ENSG00000019144	4.947(2247)	4.859(2225)	5.020(1875)	5.065(2440)	3.718(724)	4.574(1699)	4.553(1553)	4.456(1580)	4.581(1974)	3.997(517)	4.007(491)	5.344(1626)	5.159(2810)	5.035(2403)	5.269(2586)	4.853(1637)	5.408(2311)	5.467(2782)	4.629(2512)	4.772(2961)	4.318(1183)	4.422(1736)	5.584(4123)	5.601(3225)	5.139(3314)	4.350(1395)	3.323(590)	3.449(674)	1.988(56)	1.894(65)	1.345(142)	1.134(172)	3.046(644)	3.283(750)	2.214(341)	2.209(473)	2.290(418)	2.191(358)	5.312(3117)	5.104(1422)	3.661(802)	0.000(0)	0.000(0)	4.180(2082)	3.046(572)	0.453(40)	0.891(83)	6.550(4818)	6.009(2104)
ENSG00000019169	0.000(0)	0.000(0)	0.000(0)	0.145(3)	1.277(32)	0.000(0)	0.000(0)	0.000(0)	0.000(0)	0.000(0)	0.000(0)	0.255(3)	0.000(0)	0.000(0)	0.000(0)	0.000(0)	0.000(0)	0.000(0)	0.000(0)	0.098(3)	0.000(0)	0.000(0)	0.000(0)	0.055(1)	0.000(0)	0.000(0)	0.000(0)	0.055(1)	0.000(0)	0.000(0)	0.000(0)	0.000(0)	0.084(2)	0.000(0)	0.000(0)	0.000(0)	0.000(0)	0.000(0)	0.000(0)	0.000(0)	0.000(0)	0.000(0)	0.000(0)	0.031(1)	0.000(0)	0.000(0)	0.000(0)	0.000(0)	0.000(0)
ENSG00000019186	2.022(86)	2.095(97)	0.000(0)	0.147(3)	0.000(0)	3.835(369)	3.663(301)	5.052(906)	5.298(1232)	0.000(0)	0.000(0)	0.000(0)	0.000(0)	0.000(0)	0.000(0)	0.000(0)	3.973(306)	4.058(376)	2.781(232)	2.690(229)	0.280(5)	0.171(4)	0.000(0)	0.000(0)	0.000(0)	0.000(0)	0.000(0)	0.000(0)	1.993(21)	2.231(33)	1.073(38)	1.168(67)	0.312(8)	0.000(0)	0.041(1)	0.058(2)	0.000(0)	0.000(0)	0.485(12)	0.462(6)	0.055(1)	0.000(0)	0.000(0)	0.031(1)	0.000(0)	0.000(0)	0.000(0)	0.908(17)	0.489(5)
ENSG00000019485	0.521(28)	0.405(22)	0.557(24)	0.583(32)	0.614(27)	1.326(96)	1.316(88)	1.223(86)	0.964(70)	0.560(14)	0.811(21)	0.702(22)	0.248(13)	0.128(6)	0.095(4)	0.028(1)	0.506(20)	0.576(27)	0.483(36)	0.437(34)	1.733(124)	1.729(168)	0.702(47)	0.634(32)	0.381(25)	0.134(6)	0.280(12)	0.312(14)	1.123(19)	1.152(25)	0.089(5)	0.091(8)	0.110(6)	0.678(44)	0.643(45)	0.000(0)	0.000(0)	0.000(0)	0.267(14)	0.186(5)	1.108(68)	0.000(0)	0.000(0)	0.120(9)	0.042(2)	0.000(0)	0.000(0)	0.094(3)	0.098(2)
ENSG00000019505	0.791(17)	0.534(11)	0.000(0)	0.000(0)	0.000(0)	0.061(1)	0.000(0)	0.000(0)	0.104(2)	0.000(0)	0.261(2)	0.109(1)	0.000(0)	0.118(2)	0.000(0)	0.077(1)	2.046(54)	2.110(66)	0.086(2)	0.081(2)	2.405(83)	2.108(87)	3.490(278)	3.429(205)	0.181(4)	0.183(3)	0.000(0)	0.000(0)	2.577(29)	2.412(32)	0.144(3)	0.344(12)	0.000(0)	2.275(102)	2.626(150)	0.000(0)	0.000(0)	0.000(0)	0.000(0)	0.000(0)	0.000(0)	0.000(0)	0.000(0)	0.075(2)	0.000(0)	0.000(0)	0.000(0)	0.000(0)	0.000(0)
ENSG00000019549	0.000(0)	0.176(2)	7.586(2218)	7.643(2908)	7.031(1504)	0.000(0)	0.103(1)	0.562(7)	0.563(8)	0.802(5)	0.706(4)	3.025(57)	1.056(17)	1.279(21)	1.481(24)	2.054(36)	0.797(8)	1.136(15)	0.068(1)	0.000(0)	3.043(88)	2.914(108)	2.491(79)	2.820(80)	4.616(443)	4.697(349)	0.109(1)	0.105(1)	0.627(2)	0.281(1)	0.000(0)	0.051(1)	0.430(6)	0.000(0)	0.000(0)	2.424(111)	2.420(91)	2.487(90)	0.089(1)	0.000(0)	2.621(69)	0.000(0)	0.000(0)	2.239(88)	4.721(389)	1.384(34)	0.755(13)	0.918(9)	1.798(16)
ENSG00000019582	7.014(2216)	7.108(2495)	2.285(53)	2.663(92)	8.243(4128)	4.186(294)	4.051(247)	7.302(2714)	7.084(2660)	6.759(851)	6.900(885)	2.477(43)	3.653(215)	3.667(203)	2.300(62)	1.756(32)	0.109(1)	0.000(0)	0.058(1)	0.000(0)	5.172(502)	5.240(717)	1.880(54)	1.485(28)	2.159(77)	2.471(75)	6.777(1634)	6.821(1747)	0.548(2)	0.789(4)	0.306(5)	0.313(8)	0.000(0)	0.000(0)	0.066(1)	0.093(2)	0.000(0)	0.061(1)	10.025(19219)	9.900(9321)	0.815(12)	6.799(844)	6.554(773)	0.147(3)	0.472(7)	6.341(1995)	6.700(2294)	7.786(2621)	7.789(1676)
ENSG00000019991	0.203(6)	0.000(0)	2.603(160)	2.474(181)	2.105(104)	2.431(173)	2.513(172)	2.801(238)	3.166(363)	0.000(0)	0.000(0)	0.000(0)	0.098(3)	0.351(11)	0.000(0)	0.046(1)	0.048(1)	0.000(0)	0.000(0)	0.000(0)	0.000(0)	0.000(0)	0.000(0)	0.000(0)	0.304(12)	0.337(10)	0.120(3)	0.116(3)	0.000(0)	0.000(0)	0.029(1)	0.000(0)	0.000(0)	0.000(0)	0.000(0)	3.033(496)	3.045(412)	2.974(364)	0.000(0)	0.000(0)	0.000(0)	0.000(0)	0.000(0)	0.627(35)	0.000(0)	0.000(0)	0.000(0)	0.000(0)	0.000(0)
ENSG00000019995	3.009(273)	2.746(233)	4.529(677)	4.635(921)	5.006(953)	3.104(291)	2.971(243)	2.782(228)	2.837(272)	2.092(58)	2.699(92)	2.188(75)	2.928(275)	2.736(220)	3.278(308)	3.125(233)	3.868(390)	3.909(464)	3.304(483)	3.280(504)	3.999(481)	4.080(695)	2.005(136)	2.123(117)	3.535(527)	3.704(445)	2.974(231)	2.923(230)	2.905(63)	2.953(83)	2.330(191)	2.703(408)	1.634(96)	1.656(95)	2.011(146)	3.507(696)	3.570(601)	3.587(569)	3.219(344)	2.707(121)	2.412(153)	2.903(111)	2.832(114)	3.499(644)	3.765(510)	2.310(221)	2.477(228)	2.999(187)	2.908(111)
ENSG00000020129	3.619(450)	3.310(375)	3.823(415)	3.863(539)	4.097(508)	2.614(202)	2.552(178)	2.875(253)	3.175(366)	4.437(378)	4.429(354)	3.440(214)	3.690(510)	3.563(433)	4.735(934)	4.619(732)	2.604(150)	2.678(184)	2.781(329)	2.939(397)	3.848(443)	3.895(624)	3.574(507)	3.544(383)	3.516(535)	3.281(332)	3.902(484)	3.929(512)	3.421(97)	3.834(168)	2.685(265)	2.588(382)	5.149(1619)	4.061(713)	2.951(334)	3.411(666)	3.467(572)	3.475(538)	2.907(277)	3.110(172)	5.020(1146)	2.210(64)	2.045(60)	4.134(1066)	2.806(250)	4.740(1478)	4.516(1125)	4.102(445)	4.048(273)
ENSG00000020181	2.605(372)	2.691(421)	3.422(563)	3.541(777)	3.892(801)	0.000(0)	0.000(0)	0.020(1)	0.067(4)	0.083(2)	0.088(2)	2.289(155)	3.082(587)	2.893(472)	3.438(658)	3.357(527)	0.887(46)	0.935(57)	0.028(2)	0.013(1)	3.423(590)	3.537(875)	2.083(276)	2.002(198)	1.900(257)	1.139(84)	1.299(93)	1.222(88)	0.149(2)	0.061(1)	0.032(2)	0.020(2)	0.000(0)	0.925(75)	0.492(37)	0.023(2)	0.000(0)	0.015(1)	1.220(104)	1.127(49)	2.315(266)	0.000(0)	0.000(0)	4.465(2491)	3.758(959)	0.067(5)	0.015(1)	0.237(9)	0.390(10)
ENSG00000020256	2.484(171)	2.343(160)	3.115(226)	3.028(266)	3.017(209)	3.908(516)	3.779(435)	3.319(335)	3.328(385)	3.373(160)	3.375(151)	4.379(402)	2.887(256)	2.870(236)	4.011(515)	3.789(372)	2.711(153)	2.846(197)	1.986(155)	2.045(174)	2.884(197)	3.030(301)	4.236(775)	4.328(640)	3.277(416)	3.692(424)	2.308(128)	2.220(123)	2.762(54)	2.408(51)	3.806(592)	3.755(890)	1.426(74)	2.583(212)	2.696(254)	3.126(499)	3.151(419)	3.009(350)	3.156(315)	2.899(136)	1.371(54)	0.000(0)	0.000(0)	4.052(937)	2.200(140)	4.724(1365)	4.744(1239)	2.542(124)	1.856(43)
ENSG00000020426	3.140(132)	3.465(179)	4.042(207)	3.924(239)	3.870(182)	4.997(517)	4.944(462)	3.776(215)	3.741(239)	4.202(135)	4.609(171)	3.670(108)	3.168(145)	3.677(200)	3.215(128)	3.402(126)	4.228(222)	4.111(235)	4.084(379)	3.983(374)	2.792(83)	2.288(74)	3.098(149)	3.254(130)	4.086(347)	4.753(419)	3.025(105)	2.814(92)	3.385(40)	3.491(55)	3.166(165)	3.273(280)	3.472(201)	3.092(145)	4.028(322)	5.091(969)	5.102(804)	5.122(762)	2.815(109)	2.640(50)	4.233(275)	0.000(0)	0.000(0)	4.318(517)	4.847(491)	4.020(371)	4.153(366)	3.681(138)	3.942(107)
ENSG00000020577	3.927(558)	3.687(492)	4.360(607)	4.580(898)	3.306(276)	0.000(0)	0.000(0)	0.000(0)	0.000(0)	1.039(19)	1.306(25)	2.683(116)	4.370(830)	4.077(626)	2.426(157)	2.662(163)	2.655(154)	2.889(215)	2.750(316)	2.849(364)	3.820(427)	3.792(569)	0.000(0)	0.000(0)	4.061(792)	2.711(208)	3.994(510)	4.116(579)	2.580(49)	2.689(68)	2.661(256)	2.418(326)	1.775(112)	0.368(13)	0.113(4)	3.503(704)	3.461(561)	3.624(593)	3.542(447)	3.343(203)	4.070(567)	0.000(0)	0.000(0)	3.622(717)	2.815(248)	0.398(18)	0.439(18)	3.666(317)	3.820(227)
ENSG00000020633	0.000(0)	0.000(0)	0.000(0)	0.279(5)	0.404(6)	0.000(0)	0.000(0)	0.000(0)	0.000(0)	0.000(0)	0.000(0)	0.834(10)	0.000(0)	0.060(1)	0.189(3)	0.077(1)	0.000(0)	0.000(0)	0.000(0)	0.000(0)	0.945(18)	1.042(28)	0.000(0)	0.000(0)	0.000(0)	0.000(0)	0.000(0)	0.000(0)	4.129(97)	3.737(92)	0.000(0)	0.032(1)	0.000(0)	0.201(4)	0.185(4)	0.000(0)	0.000(0)	0.000(0)	0.000(0)	0.000(0)	0.000(0)	0.000(0)	0.000(0)	0.000(0)	0.268(5)	0.000(0)	0.000(0)	0.000(0)	0.000(0)
ENSG00000020922	2.318(155)	2.424(179)	2.403(132)	2.776(227)	1.463(54)	2.754(221)	2.824(217)	2.232(144)	2.387(188)	0.836(14)	0.874(14)	0.887(18)	3.094(315)	3.022(278)	1.713(81)	1.576(60)	2.569(142)	2.463(150)	3.600(608)	3.515(606)	2.467(146)	2.129(148)	2.000(136)	1.813(88)	3.040(361)	2.430(163)	2.936(225)	2.726(197)	2.567(48)	2.239(46)	2.818(288)	3.086(557)	1.856(120)	1.235(60)	1.053(52)	1.893(183)	1.924(155)	1.569(102)	3.035(299)	2.818(133)	2.829(217)	0.000(0)	0.000(0)	4.232(1117)	3.282(355)	3.493(575)	3.500(517)	0.922(24)	0.994(17)
ENSG00000021300	1.527(25)	1.321(21)	1.161(13)	1.411(22)	1.629(22)	0.936(12)	0.654(7)	2.002(40)	1.861(40)	4.051(95)	4.188(99)	0.000(0)	0.433(5)	0.104(1)	0.411(4)	0.133(1)	1.083(11)	1.511(21)	0.000(0)	0.071(1)	0.540(5)	0.181(2)	1.313(23)	1.224(16)	0.000(0)	0.211(2)	0.120(1)	0.415(4)	0.379(1)	0.559(2)	3.188(132)	2.898(164)	2.685(85)	1.755(36)	1.695(37)	0.120(2)	0.074(1)	0.000(0)	0.000(0)	0.000(0)	1.311(18)	1.131(7)	1.444(11)	0.302(5)	0.100(1)	0.000(0)	0.000(0)	0.000(0)	0.000(0)
ENSG00000021355	4.449(432)	4.480(466)	5.012(513)	5.300(794)	6.486(1453)	5.386(837)	5.301(731)	6.439(1781)	6.313(1860)	4.509(207)	4.591(207)	2.239(42)	4.629(529)	4.466(439)	4.531(419)	4.681(398)	2.833(94)	2.733(100)	4.809(787)	4.642(742)	4.394(344)	4.361(457)	3.987(359)	3.776(237)	6.028(1711)	6.533(1813)	4.962(544)	5.039(596)	3.797(67)	4.342(127)	7.643(5048)	7.758(8536)	6.769(2639)	5.491(1039)	6.764(2777)	3.458(359)	3.345(271)	3.276(240)	4.955(665)	4.936(347)	3.550(203)	5.859(523)	6.010(633)	0.805(25)	5.086(715)	0.000(0)	0.000(0)	2.489(66)	2.062(29)
ENSG00000021461	0.000(0)	0.000(0)	0.000(0)	0.000(0)	0.000(0)	0.000(0)	0.000(0)	0.000(0)	0.000(0)	0.000(0)	0.000(0)	0.000(0)	0.000(0)	0.000(0)	0.000(0)	0.000(0)	0.135(2)	0.000(0)	0.037(1)	0.101(3)	0.000(0)	0.000(0)	0.000(0)	0.000(0)	0.000(0)	0.000(0)	0.000(0)	0.000(0)	0.000(0)	0.000(0)	0.000(0)	0.000(0)	0.044(1)	0.000(0)	0.000(0)	0.000(0)	0.000(0)	0.000(0)	0.000(0)	0.000(0)	0.000(0)	0.000(0)	0.000(0)	0.000(0)	0.000(0)	0.000(0)	0.000(0)	0.000(0)	0.000(0)
ENSG00000021488	0.000(0)	0.000(0)	0.000(0)	0.000(0)	0.000(0)	0.000(0)	0.000(0)	0.000(0)	0.000(0)	0.000(0)	0.000(0)	0.000(0)	0.000(0)	0.000(0)	0.000(0)	0.000(0)	0.139(2)	0.179(3)	0.038(1)	0.171(5)	0.000(0)	0.000(0)	0.000(0)	0.000(0)	0.303(8)	0.558(12)	0.000(0)	0.000(0)	0.201(1)	0.438(3)	0.044(1)	0.028(1)	0.000(0)	0.136(3)	0.000(0)	0.000(0)	0.000(0)	0.000(0)	0.000(0)	0.000(0)	3.745(302)	0.000(0)	0.000(0)	0.000(0)	0.000(0)	0.000(0)	0.000(0)	0.000(0)	0.000(0)
ENSG00000021574	2.358(139)	2.220(130)	3.446(264)	3.245(285)	2.294(104)	2.751(191)	2.693(169)	2.261(128)	2.004(116)	1.070(17)	1.021(15)	0.522(8)	2.371(151)	2.458(152)	1.355(48)	1.700(59)	2.725(140)	2.838(177)	2.556(231)	2.371(210)	2.818(169)	2.683(206)	1.662(85)	1.951(87)	2.957(293)	2.742(183)	2.061(93)	1.834(78)	2.428(37)	2.094(35)	2.723(231)	3.154(509)	0.324(10)	1.153(47)	1.238(57)	2.517(276)	2.511(226)	2.493(208)	1.725(83)	2.035(59)	3.783(393)	0.000(0)	0.000(0)	3.848(729)	3.495(362)	4.382(964)	4.896(1250)	2.164(81)	2.532(71)
ENSG00000021645	0.000(0)	0.000(0)	0.020(1)	0.000(0)	0.040(2)	0.000(0)	0.000(0)	0.000(0)	0.000(0)	0.000(0)	0.000(0)	0.000(0)	0.000(0)	0.000(0)	0.000(0)	0.000(0)	0.000(0)	0.000(0)	0.000(0)	0.000(0)	0.213(12)	0.292(23)	0.000(0)	0.000(0)	0.000(0)	0.000(0)	0.000(0)	0.000(0)	0.286(5)	0.428(10)	0.026(2)	0.033(4)	0.000(0)	0.000(0)	0.000(0)	0.018(2)	0.022(2)	0.000(0)	0.000(0)	0.000(0)	0.000(0)	0.000(0)	0.000(0)	0.048(5)	0.015(1)	0.195(19)	0.358(33)	0.000(0)	0.000(0)
ENSG00000021762	3.461(481)	3.206(417)	2.151(131)	2.067(153)	2.344(155)	5.887(2767)	5.879(2553)	5.706(2466)	5.837(3087)	4.029(338)	3.888(287)	2.949(176)	4.392(1033)	4.242(865)	5.608(2100)	5.166(1307)	2.592(179)	2.646(216)	1.701(152)	1.978(211)	4.165(675)	4.251(978)	3.220(466)	3.212(358)	2.100(203)	1.286(66)	5.901(2458)	5.831(2426)	2.192(43)	2.139(52)	1.742(138)	1.662(199)	0.025(1)	5.168(1916)	3.893(829)	4.615(1959)	4.728(1749)	4.548(1435)	4.336(986)	4.047(422)	4.306(825)	0.000(0)	0.000(0)	3.624(879)	2.800(300)	0.670(41)	0.522(27)	0.000(0)	0.000(0)
ENSG00000021776	3.799(1049)	3.847(1147)	2.963(437)	2.781(476)	2.443(285)	3.159(637)	3.249(634)	2.896(524)	2.847(575)	1.714(85)	1.867(93)	1.918(123)	3.240(737)	3.113(624)	3.022(529)	3.149(498)	3.902(839)	3.861(939)	3.944(1642)	3.948(1751)	3.667(788)	3.826(1207)	3.595(1049)	3.600(814)	3.831(1381)	3.620(876)	3.466(710)	3.427(715)	2.645(107)	2.478(118)	4.873(2814)	5.136(5303)	1.463(168)	2.201(333)	2.341(411)	4.426(2886)	4.280(2136)	4.415(2202)	3.056(635)	2.975(315)	2.996(518)	0.000(0)	0.000(0)	3.813(1711)	3.744(1053)	3.889(1618)	3.853(1409)	3.018(398)	2.888(229)
ENSG00000021826	0.595(42)	0.326(22)	0.000(0)	0.000(0)	0.000(0)	0.000(0)	0.000(0)	0.000(0)	0.000(0)	0.000(0)	0.000(0)	0.000(0)	0.000(0)	0.000(0)	0.000(0)	0.000(0)	0.047(2)	0.000(0)	0.000(0)	0.000(0)	0.000(0)	0.000(0)	0.000(0)	0.000(0)	0.000(0)	0.000(0)	0.505(30)	0.489(30)	0.068(1)	0.000(0)	0.028(2)	0.054(6)	0.029(2)	0.030(2)	0.014(1)	0.020(2)	0.000(0)	0.000(0)	0.000(0)	0.000(0)	0.000(0)	0.039(1)	0.105(3)	0.053(5)	0.000(0)	0.000(0)	0.000(0)	0.074(3)	0.000(0)
ENSG00000021852	0.000(0)	0.000(0)	0.109(2)	0.128(3)	0.055(1)	0.000(0)	0.000(0)	0.000(0)	0.000(0)	0.000(0)	0.000(0)	0.000(0)	0.000(0)	0.000(0)	0.000(0)	0.000(0)	0.059(1)	0.051(1)	0.000(0)	0.000(0)	0.000(0)	0.000(0)	0.000(0)	0.000(0)	0.000(0)	0.000(0)	0.000(0)	0.000(0)	0.000(0)	0.000(0)	0.000(0)	0.023(1)	0.336(10)	0.000(0)	0.000(0)	0.000(0)	0.000(0)	0.000(0)	0.000(0)	0.000(0)	0.000(0)	0.000(0)	0.175(2)	0.000(0)	0.000(0)	0.000(0)	0.000(0)	0.000(0)	0.000(0)
ENSG00000022267	6.278(1353)	6.392(1546)	5.372(565)	5.375(714)	3.016(99)	3.624(198)	3.717(197)	4.831(486)	4.817(549)	2.938(54)	3.081(57)	3.929(137)	3.375(178)	3.171(142)	2.382(68)	2.278(53)	2.100(43)	1.815(38)	0.057(1)	0.000(0)	5.474(636)	5.536(904)	1.147(25)	1.253(22)	4.600(528)	4.599(392)	3.775(195)	3.371(149)	4.998(137)	5.078(184)	0.000(0)	0.000(0)	1.846(54)	0.000(0)	0.000(0)	6.050(1998)	5.883(1462)	6.058(1546)	4.814(512)	4.686(247)	3.965(236)	0.000(0)	0.000(0)	0.098(2)	0.000(0)	0.000(0)	0.000(0)	6.272(930)	6.031(501)
ENSG00000022277	4.905(532)	4.849(539)	4.453(304)	4.672(449)	5.560(671)	5.239(668)	5.385(688)	4.346(356)	4.139(349)	6.818(943)	6.612(769)	7.136(1398)	4.644(474)	4.830(506)	6.163(1187)	5.746(754)	5.751(719)	5.465(678)	5.994(1620)	5.967(1689)	4.712(384)	4.816(563)	4.345(414)	4.429(340)	5.240(869)	6.001(1106)	4.206(279)	4.007(250)	5.277(174)	5.060(189)	5.854(1279)	5.985(2190)	5.952(1318)	5.226(763)	6.320(1804)	4.712(803)	4.594(607)	4.576(560)	4.146(328)	4.312(196)	4.743(433)	6.743(863)	6.571(832)	4.984(909)	3.916(271)	5.481(1157)	5.358(948)	5.624(613)	5.917(481)
ENSG00000022355	0.000(0)	0.000(0)	0.000(0)	0.000(0)	0.000(0)	0.000(0)	0.000(0)	0.000(0)	0.000(0)	0.117(1)	0.000(0)	0.000(0)	0.195(4)	0.158(3)	2.123(79)	2.150(69)	4.780(505)	4.710(554)	0.000(0)	0.000(0)	0.000(0)	0.000(0)	0.047(1)	0.061(1)	0.000(0)	0.000(0)	0.000(0)	0.000(0)	0.000(0)	0.000(0)	0.000(0)	0.000(0)	0.000(0)	0.000(0)	0.000(0)	1.373(71)	1.024(38)	1.133(41)	0.000(0)	0.000(0)	0.000(0)	0.000(0)	0.000(0)	0.000(0)	0.000(0)	0.000(0)	0.000(0)	0.225(3)	0.000(0)
ENSG00000022567	3.079(329)	3.107(355)	2.323(140)	1.728(102)	2.388(148)	2.024(134)	2.029(125)	3.284(387)	3.459(505)	2.403(87)	2.331(77)	1.982(71)	2.884(303)	2.613(227)	2.899(261)	2.891(221)	2.251(123)	1.968(110)	1.205(81)	1.431(112)	2.133(124)	2.279(192)	3.188(418)	3.055(291)	3.123(438)	2.364(175)	1.648(82)	1.851(104)	2.261(42)	2.359(58)	3.510(562)	3.408(812)	2.359(215)	2.330(203)	1.848(143)	2.042(239)	2.125(212)	2.217(215)	2.394(201)	2.311(99)	2.237(150)	2.025(60)	2.037(66)	2.645(375)	2.390(196)	2.300(250)	2.538(274)	2.516(144)	2.465(88)
ENSG00000022840	5.410(1852)	5.419(1966)	5.647(1735)	5.721(2304)	5.940(2132)	5.372(1784)	5.360(1641)	5.335(1759)	5.391(2090)	7.235(3065)	7.216(2850)	7.357(3963)	5.928(2872)	6.067(2958)	7.088(5511)	7.044(4554)	5.107(1106)	5.137(1304)	5.424(2630)	5.442(2831)	5.868(2124)	5.843(2838)	5.866(2982)	5.838(2259)	5.589(2703)	5.999(2683)	5.752(2053)	5.771(2158)	5.841(630)	5.876(819)	5.984(3404)	6.127(5878)	5.433(2219)	5.211(1833)	5.128(1886)	5.802(4240)	5.760(3386)	5.783(3217)	5.629(2312)	5.487(1106)	5.166(1424)	6.676(1999)	6.562(2008)	5.358(2882)	6.115(3189)	7.497(11560)	7.344(9292)	6.826(3464)	7.042(2571)
ENSG00000022976	3.094(382)	2.941(357)	2.023(123)	2.131(171)	2.714(223)	1.174(63)	1.287(67)	1.354(79)	1.313(86)	0.755(16)	0.587(11)	0.000(0)	2.322(218)	2.157(176)	2.555(226)	2.315(157)	0.616(20)	0.779(31)	1.379(114)	1.279(108)	1.716(96)	1.793(141)	1.708(134)	1.460(80)	0.000(0)	0.000(0)	2.339(179)	2.372(191)	2.720(71)	2.957(109)	1.496(113)	1.349(150)	2.228(220)	1.947(165)	2.255(238)	1.126(104)	1.036(76)	1.230(91)	2.023(166)	1.936(81)	1.041(49)	0.000(0)	0.000(0)	0.957(77)	2.013(161)	1.875(195)	2.224(240)	2.507(164)	2.789(132)
ENSG00000023041	3.268(195)	3.447(236)	0.000(0)	0.000(0)	0.000(0)	4.861(627)	4.911(603)	4.099(365)	3.988(384)	3.008(73)	3.135(76)	4.473(261)	3.788(311)	3.914(319)	4.142(344)	4.337(338)	4.028(256)	4.140(321)	5.135(1083)	4.943(1004)	3.422(182)	3.152(201)	3.058(193)	3.116(156)	3.408(279)	3.762(271)	0.000(0)	0.000(0)	3.218(47)	3.651(83)	4.852(771)	5.087(1425)	3.419(258)	2.686(140)	2.962(191)	3.161(311)	3.186(261)	3.243(255)	3.707(291)	3.571(139)	3.469(208)	4.179(171)	4.458(228)	4.784(968)	4.244(424)	4.676(800)	4.644(699)	4.449(325)	4.453(208)
ENSG00000023171	0.773(34)	0.725(33)	0.212(6)	0.059(2)	0.753(26)	2.619(244)	2.659(234)	2.447(214)	2.754(315)	0.670(13)	0.864(17)	2.785(154)	1.594(104)	1.631(101)	1.820(111)	1.700(84)	2.717(198)	2.649(216)	3.046(489)	3.061(526)	1.567(78)	1.114(63)	1.686(124)	1.739(101)	1.519(115)	0.783(33)	1.533(79)	1.522(81)	1.735(28)	1.632(32)	5.433(2478)	5.472(3978)	0.000(0)	0.488(22)	0.417(20)	0.034(2)	0.042(2)	0.066(3)	0.682(31)	0.702(17)	0.156(5)	0.000(0)	0.000(0)	1.503(142)	3.468(505)	1.677(152)	1.721(142)	0.569(16)	0.649(12)
ENSG00000023287	3.296(769)	3.169(735)	3.707(832)	3.292(765)	2.951(464)	3.683(1021)	3.755(1000)	4.474(1853)	4.591(2302)	2.722(224)	2.582(188)	0.706(30)	3.447(928)	3.306(778)	2.490(368)	3.004(477)	3.782(823)	3.640(854)	3.459(1224)	3.351(1198)	2.929(478)	3.056(719)	3.284(888)	3.103(596)	3.284(979)	2.725(467)	2.899(490)	2.916(515)	2.419(95)	2.472(126)	3.691(1272)	4.146(2783)	0.637(57)	0.769(70)	0.644(61)	1.578(300)	1.798(308)	1.632(244)	4.168(1581)	4.277(906)	3.327(720)	2.136(131)	2.018(128)	4.331(2691)	4.282(1683)	1.826(320)	2.031(347)	2.674(324)	2.433(169)
ENSG00000023318	4.764(581)	4.721(594)	5.462(757)	5.665(1102)	5.867(1007)	4.777(580)	4.721(517)	4.909(646)	4.559(573)	6.569(957)	6.622(936)	5.977(750)	4.720(605)	5.004(693)	5.450(867)	5.913(1025)	4.442(341)	4.416(386)	4.672(764)	4.433(683)	4.821(502)	4.738(643)	4.704(649)	4.632(476)	3.875(390)	4.418(432)	4.606(451)	4.537(445)	3.002(39)	3.015(50)	5.395(1117)	5.625(2052)	5.692(1326)	3.464(254)	3.702(332)	5.158(1336)	5.117(1068)	5.199(1058)	5.381(965)	5.506(558)	4.756(528)	6.665(987)	6.583(1014)	4.912(1043)	5.254(863)	5.309(1237)	5.184(1012)	5.619(738)	5.533(443)
ENSG00000023330	4.355(681)	4.237(659)	4.883(790)	4.721(886)	7.410(4679)	5.269(1300)	5.207(1154)	5.681(1764)	5.695(2033)	5.751(849)	5.641(740)	5.109(639)	4.629(893)	4.597(815)	4.954(960)	4.782(723)	4.340(499)	4.187(515)	5.052(1582)	4.909(1518)	4.341(559)	4.501(854)	3.332(370)	3.433(309)	4.255(814)	4.821(911)	5.004(947)	5.017(991)	4.141(146)	4.246(200)	4.953(1284)	5.033(2124)	4.935(1220)	4.915(1164)	4.669(1065)	3.177(488)	3.019(355)	2.982(322)	5.114(1258)	4.907(574)	5.265(1198)	4.976(472)	4.615(396)	3.144(443)	3.300(324)	3.885(695)	3.479(458)	5.354(964)	5.420(645)
ENSG00000023445	0.000(0)	0.000(0)	0.976(27)	0.954(33)	3.301(247)	3.025(249)	3.160(257)	6.933(4281)	6.923(4854)	4.315(306)	4.450(318)	6.553(1785)	5.213(1368)	5.257(1319)	0.724(21)	0.559(13)	2.283(101)	2.007(91)	3.484(505)	3.327(476)	5.716(1508)	5.733(2076)	5.671(2054)	5.656(1570)	4.490(973)	4.855(941)	4.065(483)	4.332(609)	3.120(68)	3.244(95)	1.678(95)	1.966(196)	0.068(2)	0.630(22)	0.671(26)	0.000(0)	0.000(0)	0.000(0)	6.269(2869)	6.249(1497)	0.000(0)	6.951(1916)	7.127(2355)	1.397(93)	0.792(27)	3.076(378)	3.098(344)	7.263(3716)	7.515(2828)
ENSG00000023516	3.655(1205)	3.510(1139)	1.683(182)	1.083(116)	0.696(51)	2.677(555)	2.758(550)	3.568(1131)	3.552(1275)	0.198(7)	0.316(11)	0.191(8)	2.982(771)	2.655(553)	0.668(56)	0.899(70)	2.330(310)	2.174(312)	2.423(637)	2.487(715)	3.242(729)	3.103(890)	3.048(881)	3.071(693)	3.664(1560)	2.922(653)	3.004(635)	2.970(641)	1.805(65)	1.932(93)	3.564(1378)	3.922(2814)	0.177(16)	1.185(151)	0.964(123)	3.463(1808)	3.454(1477)	3.543(1477)	3.512(1156)	3.622(665)	3.057(696)	0.000(0)	0.000(0)	3.428(1638)	3.206(895)	1.996(448)	2.055(423)	0.775(51)	0.409(15)
ENSG00000023572	0.000(0)	0.000(0)	3.780(91)	3.830(119)	3.577(78)	5.041(285)	5.101(276)	4.468(191)	4.136(171)	0.000(0)	0.000(0)	4.522(108)	5.272(365)	5.807(498)	6.918(989)	6.212(514)	2.865(42)	3.135(60)	4.334(243)	4.245(242)	4.200(130)	3.845(136)	3.105(80)	3.337(74)	2.982(80)	3.734(106)	2.108(26)	1.627(17)	3.963(33)	4.120(47)	2.764(64)	2.609(88)	4.165(180)	3.422(100)	4.376(222)	4.700(391)	4.662(313)	4.687(298)	5.645(473)	5.336(201)	3.792(106)	0.000(0)	0.000(0)	3.073(108)	3.109(72)	3.630(148)	3.489(119)	4.482(133)	4.723(101)
ENSG00000023608	2.625(104)	2.514(100)	3.175(128)	2.813(121)	3.466(160)	1.791(49)	2.210(67)	2.239(75)	1.834(59)	1.612(19)	1.771(21)	2.003(33)	2.393(92)	2.474(92)	1.715(42)	1.928(44)	2.493(69)	2.627(89)	2.773(165)	2.727(169)	2.981(115)	2.977(156)	1.831(60)	1.889(49)	5.613(1240)	6.280(1474)	2.030(54)	1.821(46)	3.597(56)	3.460(64)	1.226(33)	2.051(121)	1.577(47)	1.286(33)	2.514(118)	0.000(0)	0.000(0)	0.000(0)	3.397(205)	3.540(121)	2.463(83)	0.000(0)	0.000(0)	3.052(237)	3.277(183)	2.472(132)	2.802(155)	1.873(37)	1.429(15)
ENSG00000023697	3.250(148)	3.282(160)	2.535(66)	2.695(95)	3.473(139)	5.118(580)	5.191(567)	4.634(415)	4.477(423)	3.861(108)	3.954(109)	2.626(49)	4.326(356)	4.576(399)	4.787(423)	4.838(374)	5.341(509)	5.238(546)	4.780(647)	4.685(642)	3.374(135)	3.376(184)	3.799(262)	3.893(217)	3.832(296)	4.216(292)	4.334(290)	4.340(302)	4.292(81)	4.584(127)	4.827(583)	4.901(960)	4.722(520)	2.849(123)	4.281(399)	3.574(329)	3.416(240)	3.494(238)	4.131(307)	4.476(209)	3.885(219)	4.393(154)	4.508(182)	3.298(248)	2.650(96)	5.345(994)	5.449(957)	4.599(279)	5.009(239)
ENSG00000023734	4.956(596)	5.019(658)	5.844(887)	5.754(1049)	6.239(1170)	6.659(1964)	6.591(1738)	5.601(945)	5.548(1039)	0.000(0)	0.000(0)	5.793(589)	4.932(630)	5.012(623)	5.352(723)	5.604(737)	5.887(855)	5.879(981)	5.533(1264)	5.404(1226)	5.276(621)	5.149(772)	5.479(1009)	5.574(834)	5.716(1316)	6.459(1649)	4.927(508)	4.834(493)	5.804(273)	5.871(363)	7.091(3288)	7.126(5263)	6.066(1543)	5.028(716)	5.773(1326)	6.234(2557)	6.162(2000)	6.137(1837)	5.484(928)	5.568(521)	6.482(1604)	6.444(756)	6.486(847)	6.462(2794)	5.909(1227)	7.441(4944)	7.440(4418)	5.662(680)	6.080(583)
ENSG00000023839	0.067(4)	0.124(8)	0.021(1)	0.067(4)	0.084(4)	0.051(3)	0.018(1)	0.083(5)	0.129(9)	0.073(2)	0.000(0)	0.031(1)	0.424(31)	0.130(8)	0.073(4)	0.146(7)	1.622(130)	1.507(133)	4.571(2703)	4.525(2779)	1.089(79)	0.998(95)	0.126(9)	0.244(14)	0.481(43)	0.348(22)	0.000(0)	0.000(0)	6.206(1542)	6.231(1990)	0.410(34)	0.375(48)	1.816(251)	0.129(9)	0.168(13)	0.635(81)	0.698(75)	0.582(56)	0.016(1)	0.000(0)	0.419(26)	0.000(0)	0.035(1)	0.042(4)	0.016(1)	0.000(0)	0.000(0)	0.000(0)	0.000(0)
ENSG00000023892	0.231(6)	0.470(14)	2.801(163)	2.632(179)	3.355(252)	0.042(1)	0.000(0)	0.000(0)	0.036(1)	2.781(93)	2.772(87)	2.207(68)	0.518(16)	0.300(8)	1.201(41)	1.003(27)	0.160(3)	0.421(10)	0.087(3)	0.055(2)	3.688(340)	3.615(438)	2.413(174)	2.486(143)	3.115(340)	3.516(344)	1.887(81)	2.018(95)	0.000(0)	0.000(0)	0.192(6)	0.165(8)	3.438(400)	4.617(926)	4.093(690)	3.607(669)	3.773(624)	3.600(512)	2.134(125)	2.182(69)	0.212(5)	0.000(0)	0.000(0)	2.578(277)	1.528(68)	3.885(685)	4.057(696)	0.506(10)	0.337(4)
ENSG00000023902	1.591(45)	1.361(37)	4.539(394)	4.589(515)	6.406(1482)	3.621(250)	3.682(243)	2.775(131)	2.859(160)	5.331(403)	5.415(403)	5.796(665)	3.240(203)	3.249(191)	4.980(625)	4.739(448)	3.976(244)	3.954(277)	4.726(800)	4.770(878)	3.251(158)	3.361(234)	2.843(161)	3.120(155)	3.964(420)	4.688(529)	1.635(41)	1.858(53)	1.651(12)	1.427(12)	0.150(3)	0.160(5)	5.298(1010)	1.964(74)	1.967(81)	1.434(66)	1.212(42)	1.288(43)	3.035(172)	2.760(73)	1.152(25)	2.182(35)	1.811(27)	3.290(317)	3.402(224)	0.803(24)	1.296(42)	5.274(582)	6.005(623)
ENSG00000023909	6.407(1256)	6.326(1252)	3.171(95)	3.097(113)	1.426(20)	3.560(160)	3.651(159)	3.729(184)	3.546(183)	4.262(125)	4.397(130)	2.334(33)	4.746(416)	4.609(352)	2.759(79)	3.232(98)	4.832(305)	4.772(337)	4.590(486)	4.462(471)	4.194(215)	4.125(278)	6.521(1587)	6.403(1129)	1.867(51)	2.524(68)	5.543(595)	5.606(645)	4.626(89)	4.445(99)	3.892(254)	4.380(568)	3.448(175)	2.299(67)	3.463(187)	2.915(170)	3.372(200)	3.179(161)	4.499(346)	4.655(205)	5.103(457)	5.757(352)	6.254(543)	6.606(2333)	5.051(504)	4.417(440)	4.686(478)	3.094(78)	3.048(48)
ENSG00000024048	2.767(557)	2.556(494)	3.531(802)	3.219(796)	1.736(177)	1.621(197)	1.648(188)	2.262(365)	2.119(367)	2.205(159)	2.294(162)	3.292(460)	3.283(901)	2.957(652)	1.777(213)	1.924(209)	3.640(815)	3.516(856)	3.025(963)	2.837(881)	2.449(355)	2.526(515)	3.759(1403)	3.666(1011)	3.584(1356)	3.388(868)	2.739(474)	2.634(451)	2.207(87)	2.283(118)	2.449(524)	2.641(961)	1.413(188)	1.495(199)	1.593(241)	3.969(2439)	3.892(1896)	3.937(1832)	3.296(905)	3.310(484)	2.989(609)	0.385(13)	0.644(26)	3.356(1432)	4.880(2857)	3.719(1684)	3.793(1592)	1.828(169)	1.867(112)
ENSG00000024422	7.026(3838)	7.021(4037)	0.000(0)	0.000(0)	0.000(0)	5.316(1141)	5.333(1071)	4.130(491)	4.225(601)	5.316(529)	5.233(470)	6.659(1619)	4.830(876)	4.750(772)	5.791(1476)	5.468(1001)	4.507(478)	4.697(633)	0.720(27)	0.666(26)	6.106(1671)	6.176(2387)	4.339(666)	4.094(430)	6.309(2987)	6.234(2106)	6.253(1945)	6.273(2045)	4.888(213)	5.181(333)	3.706(438)	3.888(784)	2.820(212)	5.240(1246)	3.823(486)	7.345(8318)	7.335(6798)	7.234(5921)	2.238(118)	2.614(86)	0.000(0)	7.425(2245)	7.298(2234)	5.107(1604)	4.954(932)	0.726(28)	1.285(55)	7.363(3354)	6.569(1229)
ENSG00000024526	0.765(31)	0.941(43)	0.000(0)	0.000(0)	0.000(0)	3.329(397)	3.390(386)	1.797(110)	1.963(147)	0.135(2)	0.073(1)	0.367(7)	2.256(180)	2.353(183)	0.199(6)	0.120(3)	3.107(250)	2.827(231)	3.792(801)	3.651(766)	0.000(0)	0.000(0)	0.000(0)	0.000(0)	3.874(779)	3.921(599)	2.705(213)	2.655(212)	2.698(61)	2.611(72)	3.724(663)	3.936(1213)	0.601(27)	1.973(148)	1.249(76)	4.075(1219)	4.057(990)	3.894(820)	0.000(0)	0.000(0)	0.954(38)	0.000(0)	0.000(0)	4.507(1557)	2.806(278)	1.749(151)	1.449(99)	0.091(2)	0.386(6)
ENSG00000024862	1.139(18)	1.296(23)	2.537(57)	2.667(80)	3.289(104)	1.102(17)	0.905(12)	1.847(39)	1.859(45)	2.970(47)	3.124(50)	4.601(190)	1.518(30)	1.550(29)	2.284(53)	2.201(42)	1.288(16)	1.066(14)	2.220(77)	1.932(63)	0.000(0)	0.000(0)	1.838(45)	1.932(38)	2.464(87)	2.507(67)	1.251(18)	1.473(24)	2.599(19)	2.644(25)	3.313(164)	3.318(257)	2.724(99)	1.400(28)	2.669(100)	2.312(103)	2.505(100)	2.550(97)	1.754(38)	1.749(20)	2.195(49)	0.000(0)	0.000(0)	1.385(39)	1.721(36)	2.003(65)	2.318(77)	3.677(122)	4.130(109)
ENSG00000025039	0.185(3)	0.283(5)	1.419(29)	1.162(27)	2.592(87)	0.944(20)	0.885(17)	1.272(31)	1.485(45)	5.078(329)	5.211(341)	2.552(58)	2.382(99)	2.097(72)	1.138(24)	1.434(29)	1.964(47)	1.857(49)	2.078(99)	1.989(97)	0.000(0)	0.000(0)	0.477(10)	0.817(15)	4.556(633)	5.081(686)	0.211(3)	0.639(11)	4.013(83)	3.943(100)	0.104(2)	0.067(2)	2.229(95)	0.750(17)	1.629(57)	0.000(0)	0.000(0)	0.000(0)	1.982(69)	1.475(22)	3.667(234)	0.000(0)	0.000(0)	0.360(10)	0.000(0)	1.033(33)	0.860(23)	0.413(5)	0.272(2)
ENSG00000025156	2.999(205)	2.968(211)	2.769(135)	2.351(120)	2.433(102)	3.154(229)	3.139(210)	3.276(255)	3.060(246)	3.267(116)	3.542(135)	3.386(151)	3.873(430)	4.029(451)	3.698(321)	4.048(355)	2.805(130)	2.354(103)	3.510(428)	3.396(417)	2.610(124)	3.052(241)	3.386(323)	3.074(196)	3.712(456)	3.701(336)	2.982(176)	3.033(190)	2.307(29)	2.489(43)	3.326(324)	3.399(535)	2.180(122)	1.616(69)	1.893(99)	3.681(601)	3.709(505)	3.799(505)	3.746(389)	3.626(188)	2.265(102)	2.712(72)	3.227(118)	3.516(494)	4.127(505)	2.819(256)	2.898(244)	1.895(55)	1.830(33)
ENSG00000025293	2.372(231)	2.238(217)	2.765(254)	2.317(220)	1.511(81)	3.196(447)	3.333(461)	3.288(486)	3.263(544)	1.176(32)	1.568(47)	1.020(31)	2.452(266)	2.450(248)	1.312(75)	1.800(107)	4.133(678)	4.244(849)	4.200(1351)	4.107(1342)	2.898(296)	2.923(411)	2.383(272)	2.331(201)	3.289(624)	2.751(303)	2.701(265)	2.780(293)	2.663(74)	2.613(90)	2.886(433)	3.026(756)	1.223(87)	1.665(137)	1.876(184)	4.391(1917)	4.434(1628)	4.275(1355)	3.027(423)	3.073(232)	3.396(482)	0.000(0)	0.000(0)	4.260(1623)	3.847(775)	3.575(871)	3.838(949)	0.938(35)	0.058(1)
ENSG00000025423	0.000(0)	0.000(0)	0.000(0)	0.000(0)	0.000(0)	0.000(0)	0.000(0)	0.000(0)	0.000(0)	0.000(0)	0.000(0)	0.277(2)	0.000(0)	0.000(0)	0.000(0)	0.000(0)	0.000(0)	0.183(2)	0.114(2)	0.055(1)	0.000(0)	0.000(0)	0.000(0)	0.000(0)	0.000(0)	0.000(0)	0.000(0)	0.000(0)	0.000(0)	0.000(0)	0.191(3)	0.085(2)	0.425(7)	0.382(6)	0.838(17)	0.000(0)	0.000(0)	0.000(0)	0.000(0)	0.000(0)	0.000(0)	0.000(0)	0.000(0)	0.051(1)	0.000(0)	0.000(0)	0.000(0)	2.418(52)	1.747(18)
ENSG00000025434	0.056(1)	0.000(0)	1.029(21)	1.175(32)	4.264(367)	0.000(0)	0.000(0)	0.000(0)	0.000(0)	0.000(0)	0.000(0)	0.000(0)	0.000(0)	0.000(0)	0.000(0)	0.000(0)	0.000(0)	0.000(0)	0.000(0)	0.000(0)	0.067(1)	0.231(5)	0.000(0)	0.000(0)	0.000(0)	0.000(0)	0.000(0)	0.000(0)	2.470(29)	2.156(28)	3.944(449)	3.764(613)	5.283(1139)	5.349(1155)	4.878(901)	0.000(0)	0.000(0)	0.000(0)	0.000(0)	0.000(0)	0.000(0)	0.000(0)	0.000(0)	0.000(0)	0.000(0)	0.000(0)	0.000(0)	0.000(0)	0.000(0)
ENSG00000025708	1.428(45)	1.340(43)	0.693(13)	0.500(11)	0.307(5)	0.000(0)	0.000(0)	0.000(0)	0.000(0)	4.165(207)	4.129(190)	2.260(55)	2.377(120)	2.717(149)	3.718(296)	3.289(182)	1.149(24)	0.976(22)	0.038(1)	0.071(2)	2.765(128)	2.526(143)	0.600(16)	0.116(2)	0.434(12)	0.351(7)	0.642(13)	1.142(29)	4.038(103)	3.732(104)	0.515(14)	0.538(23)	5.088(1036)	2.594(153)	2.281(128)	1.306(68)	1.178(48)	1.285(51)	2.117(95)	1.704(34)	0.000(0)	5.877(681)	5.701(654)	2.585(215)	0.323(7)	3.707(463)	3.973(505)	0.000(0)	0.000(0)
ENSG00000025770	3.896(460)	3.981(517)	2.968(179)	3.191(269)	4.017(398)	5.200(1172)	5.272(1145)	3.729(407)	3.885(522)	5.884(883)	5.681(721)	5.349(718)	4.037(549)	4.225(589)	4.374(598)	4.020(393)	3.765(309)	3.713(343)	5.035(1480)	5.125(1678)	3.803(356)	3.760(469)	4.015(586)	3.914(420)	5.589(2008)	6.150(2216)	4.066(454)	3.980(442)	3.795(107)	3.827(139)	2.298(159)	2.250(238)	7.834(8871)	6.781(4118)	5.973(2550)	5.996(3611)	5.927(2830)	5.935(2659)	4.436(731)	3.951(271)	0.000(0)	5.639(716)	5.405(660)	6.165(3785)	6.249(2602)	7.416(8111)	7.142(5994)	5.102(763)	5.722(756)
ENSG00000025772	4.339(325)	4.509(388)	1.135(16)	1.346(26)	1.404(22)	3.435(164)	3.240(131)	2.884(108)	2.697(106)	2.872(49)	2.754(42)	3.568(100)	2.989(126)	2.971(116)	4.410(313)	4.147(220)	4.113(204)	4.379(286)	3.574(259)	3.647(291)	4.486(300)	4.661(463)	4.047(306)	4.022(232)	3.738(268)	4.060(253)	5.266(551)	5.081(501)	4.381(84)	4.308(101)	5.964(1271)	6.042(2096)	4.392(398)	5.492(848)	5.678(1056)	3.794(377)	3.822(317)	3.785(288)	2.513(85)	2.404(41)	1.818(39)	1.651(16)	1.738(19)	4.302(511)	3.148(139)	3.813(318)	3.834(289)	2.876(74)	3.242(63)
ENSG00000025796	3.995(621)	3.914(617)	5.258(1226)	5.224(1508)	4.909(955)	4.220(725)	4.109(620)	4.413(845)	4.422(971)	5.445(812)	5.536(816)	5.594(1071)	4.331(854)	4.390(833)	4.360(742)	4.771(852)	4.632(732)	4.484(759)	5.189(2072)	5.100(2067)	4.760(899)	4.828(1284)	4.616(1140)	4.723(951)	3.721(651)	3.934(567)	4.703(906)	4.735(961)	4.162(176)	4.442(274)	4.186(875)	4.528(1754)	3.495(503)	3.135(369)	2.515(244)	4.115(1177)	4.029(909)	4.114(904)	4.618(1046)	4.521(516)	4.540(846)	4.836(507)	5.146(688)	4.150(1124)	5.190(1544)	4.704(1502)	4.396(1075)	3.846(384)	3.977(270)
ENSG00000025800	4.073(464)	3.876(423)	4.226(411)	4.376(578)	3.337(211)	4.049(451)	4.120(441)	3.335(267)	3.501(346)	2.667(72)	2.634(66)	3.445(158)	4.010(476)	3.673(346)	1.032(28)	1.769(55)	3.575(237)	3.801(324)	4.031(632)	3.946(631)	4.485(520)	4.449(689)	3.617(385)	3.901(368)	4.362(737)	3.689(333)	4.584(586)	4.727(674)	4.116(120)	4.175(159)	3.879(492)	3.970(822)	2.516(163)	2.804(200)	3.867(496)	4.565(1152)	4.644(1004)	4.588(901)	4.124(515)	4.061(260)	3.586(295)	0.000(0)	0.000(0)	5.474(2056)	5.252(1138)	4.169(718)	4.325(720)	1.621(42)	1.393(21)
ENSG00000026025	10.268(31382)	10.368(35487)	10.038(21184)	10.194(29764)	11.460(56739)	11.132(56534)	11.055(49734)	10.013(26354)	10.137(32783)	8.410(3966)	8.275(3403)	11.244(33673)	10.711(45890)	10.872(47903)	10.499(33683)	10.437(27498)	8.562(7111)	8.606(8465)	8.989(18160)	8.931(18536)	11.137(47562)	11.153(65423)	10.804(53083)	10.771(40073)	10.619(51491)	11.126(54358)	11.430(61142)	11.516(67325)	9.974(6415)	9.949(7996)	0.254(6)	0.410(16)	10.182(34846)	0.142(3)	0.088(2)	11.903(169143)	11.840(133288)	11.770(118663)	9.953(26972)	9.973(14464)	11.373(61752)	10.796(20032)	10.802(21883)	11.231(98860)	9.346(17317)	4.218(647)	4.283(607)	11.697(58394)	11.841(41186)
ENSG00000026103	1.719(42)	2.288(75)	4.847(403)	4.760(477)	3.267(125)	1.217(24)	1.678(37)	3.681(217)	3.548(224)	2.368(35)	2.504(37)	3.501(103)	3.328(178)	3.237(155)	0.084(1)	0.824(11)	0.000(0)	0.000(0)	0.000(0)	0.000(0)	2.602(77)	2.828(126)	4.445(444)	4.367(324)	2.598(119)	2.820(106)	1.361(25)	1.462(29)	2.639(24)	2.699(32)	1.769(54)	1.664(76)	0.000(0)	1.038(22)	1.211(30)	3.224(265)	3.217(217)	3.262(210)	3.564(212)	3.305(92)	0.000(0)	0.000(0)	0.000(0)	1.966(86)	2.185(68)	1.286(38)	1.496(43)	2.743(72)	2.604(41)
ENSG00000026297	4.535(371)	4.844(489)	3.742(164)	3.948(241)	4.697(330)	3.156(131)	3.096(116)	3.382(158)	3.537(203)	6.693(787)	6.607(698)	5.814(504)	4.401(362)	4.660(408)	6.372(1252)	6.010(827)	2.624(64)	3.061(105)	3.318(211)	3.111(191)	2.743(79)	2.447(84)	3.820(256)	3.794(194)	3.221(179)	4.182(274)	3.833(193)	4.015(229)	3.843(56)	3.640(61)	4.531(453)	4.574(730)	4.794(527)	4.443(396)	4.741(536)	5.292(1108)	5.309(923)	5.228(814)	5.596(847)	5.414(394)	3.746(190)	5.357(296)	5.008(251)	4.756(703)	5.531(792)	6.825(2711)	6.822(2420)	7.168(1650)	7.585(1408)
ENSG00000026508	7.643(8070)	7.669(8665)	7.951(7914)	8.110(11144)	9.166(18398)	7.430(6879)	7.325(5935)	6.756(4352)	6.852(5313)	6.968(2312)	6.877(2045)	7.928(5364)	6.606(4203)	6.545(3763)	5.041(1184)	5.286(1202)	2.241(112)	2.482(159)	4.385(1134)	4.363(1187)	6.870(3902)	6.933(5545)	5.248(1751)	5.249(1353)	5.489(2290)	5.326(1516)	8.087(9567)	8.137(10267)	6.852(1165)	6.811(1435)	6.846(5666)	6.815(8656)	0.000(0)	2.340(188)	2.611(258)	6.383(5802)	6.398(4825)	6.362(4397)	6.990(5468)	6.878(2675)	4.628(880)	1.041(19)	1.189(25)	6.016(4173)	4.333(813)	5.665(2910)	5.327(2048)	5.879(1620)	5.709(917)
ENSG00000026559	0.000(0)	0.000(0)	0.064(1)	0.051(1)	0.491(9)	0.000(0)	0.000(0)	0.000(0)	0.000(0)	0.000(0)	0.000(0)	3.932(218)	0.000(0)	0.099(2)	0.209(4)	0.126(2)	2.563(102)	2.450(107)	1.378(63)	1.697(94)	0.229(4)	0.396(10)	0.000(0)	0.162(3)	2.132(122)	1.954(77)	0.364(7)	0.352(7)	2.095(23)	1.647(19)	0.000(0)	0.053(2)	0.000(0)	0.000(0)	0.000(0)	0.000(0)	0.000(0)	0.000(0)	0.093(2)	0.000(0)	0.108(2)	0.000(0)	0.000(0)	0.000(0)	0.000(0)	0.000(0)	0.000(0)	0.142(2)	0.216(2)
ENSG00000026652	2.932(137)	2.918(143)	4.616(385)	4.798(553)	5.475(711)	3.384(193)	3.600(211)	3.440(204)	3.730(290)	4.016(144)	4.125(147)	2.701(62)	2.699(122)	2.971(142)	4.255(342)	3.868(219)	0.667(9)	0.748(12)	0.534(13)	0.720(20)	3.833(227)	3.789(299)	2.987(167)	2.957(126)	2.330(107)	3.234(166)	3.820(236)	3.885(257)	2.494(24)	2.069(21)	0.635(14)	0.516(17)	1.686(54)	1.073(26)	1.166(32)	0.000(0)	0.000(0)	0.000(0)	3.120(170)	2.891(75)	3.243(160)	0.000(0)	0.000(0)	2.434(147)	3.185(175)	1.772(72)	1.162(33)	4.931(421)	5.317(354)
ENSG00000026751	0.000(0)	0.000(0)	0.000(0)	0.000(0)	0.000(0)	0.288(4)	0.237(3)	0.628(10)	0.819(16)	0.000(0)	0.000(0)	1.072(11)	0.000(0)	0.000(0)	0.000(0)	0.000(0)	0.000(0)	0.000(0)	0.000(0)	0.000(0)	0.000(0)	0.000(0)	0.000(0)	0.000(0)	0.000(0)	0.000(0)	0.000(0)	0.000(0)	0.284(1)	0.000(0)	0.181(3)	0.000(0)	0.000(0)	0.000(0)	0.121(2)	0.000(0)	0.000(0)	0.000(0)	0.000(0)	0.000(0)	0.000(0)	0.000(0)	0.000(0)	0.000(0)	0.000(0)	2.764(153)	3.042(171)	0.110(1)	0.000(0)
ENSG00000026950	0.000(0)	0.000(0)	0.000(0)	0.000(0)	0.000(0)	0.000(0)	0.000(0)	0.000(0)	0.000(0)	0.000(0)	0.000(0)	0.000(0)	0.000(0)	0.000(0)	0.000(0)	0.000(0)	0.000(0)	0.000(0)	0.000(0)	0.000(0)	0.000(0)	0.000(0)	0.000(0)	0.000(0)	0.000(0)	0.000(0)	0.000(0)	0.000(0)	2.188(25)	2.300(35)	1.014(35)	0.819(41)	0.479(13)	1.570(63)	2.013(106)	0.000(0)	0.000(0)	0.000(0)	0.000(0)	0.000(0)	0.000(0)	0.000(0)	0.000(0)	0.000(0)	0.000(0)	0.000(0)	0.000(0)	0.000(0)	0.000(0)
ENSG00000027001	2.141(133)	2.414(178)	3.328(279)	3.506(403)	3.496(317)	3.877(528)	3.872(488)	3.749(486)	3.725(545)	2.579(89)	2.492(78)	4.051(331)	3.130(325)	3.272(339)	3.863(483)	3.680(359)	3.740(357)	3.714(404)	4.399(1101)	4.268(1064)	3.362(300)	3.478(446)	3.099(344)	2.916(230)	3.350(461)	3.580(408)	1.959(98)	2.231(130)	2.405(42)	2.464(56)	3.242(404)	3.343(682)	3.512(478)	3.338(405)	4.878(1379)	3.499(697)	3.437(547)	3.426(507)	3.073(309)	2.896(142)	3.363(331)	0.000(0)	0.000(0)	2.891(404)	3.267(352)	4.457(1178)	4.103(814)	3.468(271)	3.438(169)
ENSG00000027075	0.038(1)	0.172(5)	3.036(213)	3.237(314)	1.917(82)	1.952(106)	1.904(94)	2.414(162)	2.396(182)	1.036(18)	0.901(14)	0.577(10)	0.942(37)	1.206(49)	1.839(88)	1.614(60)	2.830(169)	2.785(188)	1.990(156)	2.061(177)	0.439(11)	0.414(14)	1.481(78)	1.552(65)	1.915(133)	2.030(110)	0.044(1)	0.272(7)	0.401(3)	0.000(0)	2.828(279)	2.965(486)	0.399(14)	1.057(46)	1.636(98)	0.579(32)	0.573(26)	0.402(16)	1.587(80)	1.711(48)	1.119(40)	0.000(0)	0.000(0)	0.137(6)	0.000(0)	0.000(0)	0.000(0)	0.208(4)	0.383(5)
ENSG00000027644	0.000(0)	0.000(0)	0.000(0)	0.000(0)	0.000(0)	0.000(0)	0.000(0)	0.000(0)	0.000(0)	0.000(0)	0.000(0)	0.000(0)	0.000(0)	0.000(0)	0.000(0)	0.000(0)	0.000(0)	0.000(0)	0.000(0)	0.000(0)	0.719(38)	0.573(39)	0.408(27)	0.210(10)	1.205(119)	0.834(53)	0.000(0)	0.000(0)	0.000(0)	0.063(1)	0.000(0)	0.021(2)	0.000(0)	0.000(0)	0.000(0)	0.000(0)	0.000(0)	0.000(0)	0.245(14)	0.137(4)	0.000(0)	0.000(0)	0.000(0)	0.037(3)	0.000(0)	0.657(59)	0.588(46)	0.000(0)	0.000(0)
ENSG00000027697	3.672(314)	3.618(318)	4.048(329)	3.485(272)	3.783(270)	3.365(246)	3.238(207)	4.273(491)	4.186(526)	3.002(86)	3.163(92)	2.170(51)	4.160(485)	4.201(467)	3.862(331)	4.251(376)	3.703(238)	3.439(225)	5.270(1412)	5.206(1434)	3.531(234)	3.566(327)	3.510(324)	3.444(238)	2.485(158)	2.877(162)	4.206(406)	4.312(455)	3.293(59)	3.505(88)	6.128(2257)	6.472(4487)	4.013(477)	3.353(281)	4.658(807)	5.419(1937)	5.305(1470)	5.260(1331)	4.630(679)	4.660(367)	1.527(46)	4.678(291)	5.048(413)	3.797(557)	3.884(385)	2.516(182)	2.741(196)	2.730(104)	2.367(49)
ENSG00000027847	3.526(188)	3.669(221)	3.732(174)	3.908(250)	4.104(229)	4.189(305)	3.960(239)	3.773(227)	3.726(250)	3.849(110)	3.630(88)	3.735(120)	4.481(410)	4.408(363)	4.868(461)	4.750(361)	3.287(116)	3.081(114)	4.157(423)	4.196(463)	4.668(362)	4.804(543)	3.035(150)	2.969(110)	3.538(244)	3.446(169)	3.724(190)	3.265(139)	3.025(32)	3.552(61)	2.274(84)	2.086(111)	5.089(696)	4.804(549)	4.290(413)	3.553(333)	3.548(273)	3.618(269)	3.252(163)	3.219(84)	3.896(227)	3.262(68)	2.995(60)	3.501(298)	2.591(94)	2.632(134)	2.673(124)	5.372(499)	5.561(364)
ENSG00000027869	0.000(0)	0.000(0)	0.301(4)	0.351(6)	0.367(5)	0.000(0)	0.000(0)	0.000(0)	0.111(2)	0.000(0)	0.000(0)	1.468(21)	0.000(0)	0.000(0)	0.000(0)	0.000(0)	0.000(0)	0.000(0)	0.000(0)	0.000(0)	0.000(0)	0.000(0)	0.000(0)	0.000(0)	0.000(0)	0.000(0)	0.000(0)	0.000(0)	0.450(2)	1.661(15)	0.336(7)	0.391(13)	2.132(87)	3.423(242)	2.823(165)	0.000(0)	0.000(0)	0.000(0)	0.000(0)	0.000(0)	0.000(0)	0.000(0)	0.000(0)	0.000(0)	0.000(0)	0.045(1)	0.000(0)	0.000(0)	0.000(0)
ENSG00000028116	2.817(168)	2.949(197)	2.779(129)	2.689(151)	2.846(136)	1.359(43)	1.122(30)	1.004(28)	0.983(31)	1.779(31)	1.906(33)	4.398(304)	3.894(414)	3.878(382)	2.958(172)	2.987(150)	2.974(141)	2.821(144)	3.106(297)	2.837(255)	2.394(98)	2.468(142)	3.456(323)	3.213(207)	2.588(179)	3.371(248)	3.519(253)	3.482(255)	3.659(81)	3.363(82)	3.895(472)	4.294(989)	3.498(337)	2.240(118)	2.593(174)	3.029(345)	3.186(321)	3.190(301)	3.095(224)	3.184(127)	2.829(155)	0.000(0)	0.000(0)	3.461(449)	3.701(349)	3.030(287)	3.185(290)	3.488(196)	3.781(156)
ENSG00000028137	3.018(179)	3.046(193)	5.155(691)	5.310(973)	5.770(1068)	4.091(400)	3.964(338)	4.695(629)	4.652(696)	5.441(491)	5.257(406)	3.075(102)	3.130(210)	2.792(150)	3.387(218)	3.271(170)	0.568(9)	0.550(10)	0.885(30)	1.186(48)	3.686(248)	3.672(334)	1.469(52)	1.756(54)	2.532(155)	2.571(119)	3.326(198)	3.410(219)	0.000(0)	0.170(1)	0.000(0)	0.030(1)	0.048(1)	4.644(690)	4.125(516)	0.610(23)	0.918(32)	0.752(23)	4.219(475)	4.111(232)	0.000(0)	0.000(0)	0.000(0)	2.696(223)	3.446(261)	3.472(367)	2.974(223)	1.671(38)	1.531(21)
ENSG00000028203	3.472(430)	3.482(457)	4.048(524)	4.119(696)	3.291(296)	4.276(774)	4.241(700)	4.023(651)	4.034(749)	3.239(165)	3.218(153)	4.309(437)	3.440(451)	3.470(431)	2.641(204)	2.670(178)	3.566(342)	3.648(420)	3.912(841)	3.744(789)	3.410(340)	3.275(417)	3.689(591)	3.824(505)	3.377(514)	3.661(474)	2.978(255)	3.068(284)	4.446(222)	4.524(298)	4.856(1458)	4.952(2440)	3.237(423)	1.926(136)	2.053(167)	3.564(800)	3.546(649)	3.592(628)	3.583(500)	3.580(264)	3.331(353)	0.000(0)	0.000(0)	3.286(602)	4.181(764)	2.285(238)	2.468(249)	2.776(172)	2.396(80)
ENSG00000028277	0.000(0)	0.000(0)	0.292(6)	0.162(4)	1.810(67)	0.201(5)	0.090(2)	0.235(6)	0.142(4)	0.255(3)	0.269(3)	1.023(19)	2.671(195)	2.375(142)	0.803(23)	0.204(4)	0.000(0)	0.000(0)	0.000(0)	0.028(1)	0.000(0)	0.037(1)	0.858(32)	0.965(29)	1.471(77)	0.423(11)	0.000(0)	0.047(1)	0.306(2)	0.355(3)	0.446(15)	0.639(36)	0.171(5)	0.073(2)	0.000(0)	0.024(1)	0.030(1)	0.000(0)	0.000(0)	0.000(0)	0.000(0)	0.000(0)	0.000(0)	0.102(4)	0.000(0)	2.317(194)	2.313(173)	0.515(10)	0.265(3)
ENSG00000028310	4.813(885)	4.712(868)	4.134(428)	4.100(526)	5.069(841)	4.202(562)	4.164(507)	4.023(499)	4.177(638)	5.491(659)	5.390(578)	3.064(131)	4.249(632)	4.323(623)	4.339(574)	4.159(429)	2.882(154)	2.870(176)	4.140(763)	4.123(801)	5.132(922)	5.140(1261)	3.614(428)	3.631(335)	3.227(351)	3.173(250)	5.349(1129)	5.285(1119)	3.725(100)	3.886(143)	2.386(169)	2.400(267)	3.373(360)	3.497(383)	3.269(351)	4.255(1024)	4.284(861)	4.269(796)	3.889(482)	3.819(242)	4.787(794)	5.123(489)	5.278(594)	3.978(778)	3.295(301)	3.703(566)	3.469(424)	6.183(1615)	6.459(1251)
ENSG00000028528	4.524(670)	4.503(696)	4.371(475)	4.501(658)	5.358(964)	4.648(725)	4.669(683)	3.925(433)	3.908(488)	4.370(275)	4.276(242)	5.261(620)	4.572(746)	4.598(710)	4.945(830)	4.853(662)	4.531(499)	4.590(601)	5.059(1384)	4.990(1400)	4.258(458)	4.280(633)	4.995(1097)	4.781(727)	4.583(899)	4.810(787)	4.180(454)	4.116(449)	4.183(131)	4.173(165)	5.528(1684)	5.527(2627)	4.344(693)	3.835(461)	5.037(1207)	5.972(3263)	5.985(2709)	5.833(2275)	4.205(568)	4.190(297)	4.855(778)	5.296(516)	5.247(542)	4.747(1271)	4.641(763)	5.274(1655)	5.300(1508)	4.557(474)	4.956(403)
ENSG00000028839	0.000(0)	0.000(0)	4.220(142)	3.887(140)	4.004(121)	2.800(60)	3.209(77)	2.437(45)	2.309(46)	2.974(32)	3.336(40)	3.425(54)	2.455(49)	2.382(43)	3.018(66)	3.121(61)	2.498(35)	2.600(44)	4.004(215)	3.646(175)	2.743(48)	2.422(50)	0.000(0)	0.000(0)	3.605(146)	4.075(154)	2.097(29)	2.479(42)	2.609(13)	2.715(18)	4.204(217)	4.482(415)	3.359(111)	2.006(35)	2.977(87)	4.409(357)	4.199(252)	4.386(270)	0.000(0)	0.000(0)	2.979(64)	0.000(0)	0.000(0)	4.344(317)	5.420(445)	4.772(386)	4.876(372)	3.276(61)	3.577(49)
ENSG00000029153	0.488(14)	0.549(17)	0.000(0)	0.000(0)	0.000(0)	0.000(0)	0.000(0)	0.000(0)	0.000(0)	0.586(8)	0.484(6)	0.000(0)	1.140(45)	1.082(39)	0.732(21)	0.636(15)	3.394(245)	3.489(304)	3.281(426)	3.029(372)	3.121(222)	3.167(313)	3.340(370)	3.251(267)	0.000(0)	0.000(0)	2.405(130)	2.044(98)	3.600(97)	3.441(109)	2.903(276)	3.483(677)	1.620(85)	1.557(77)	2.174(152)	0.024(1)	0.000(0)	0.000(0)	2.499(173)	2.605(100)	0.000(0)	0.000(0)	0.000(0)	0.258(11)	0.039(1)	1.684(111)	1.556(87)	2.142(82)	2.372(64)
ENSG00000029363	4.728(1283)	4.541(1182)	4.622(941)	4.384(998)	4.207(695)	4.890(1426)	4.793(1234)	4.696(1256)	4.684(1421)	3.378(217)	3.382(205)	1.814(69)	4.928(1592)	4.826(1382)	3.457(459)	3.816(513)	4.531(824)	4.594(995)	4.791(1886)	4.704(1883)	4.524(918)	4.426(1163)	5.103(1957)	5.026(1431)	5.277(2442)	4.844(1332)	4.276(804)	4.273(832)	4.148(211)	4.253(289)	5.502(2730)	5.694(4885)	2.651(313)	3.078(427)	2.244(234)	5.601(4147)	5.564(3324)	5.604(3197)	4.392(1075)	4.323(541)	4.333(881)	3.462(223)	3.426(236)	5.976(5030)	5.164(1835)	4.481(1547)	4.786(1725)	2.751(199)	2.608(113)
ENSG00000029364	3.890(232)	3.640(203)	3.574(145)	3.611(188)	1.801(33)	3.209(137)	3.459(154)	3.791(216)	4.042(297)	2.930(51)	2.640(38)	1.569(18)	3.697(216)	3.776(214)	2.068(49)	2.502(61)	3.607(139)	3.644(165)	4.272(432)	4.204(437)	3.223(116)	3.450(188)	4.038(302)	4.196(262)	3.791(277)	3.096(121)	4.174(249)	3.975(223)	3.144(33)	3.149(42)	3.103(156)	3.249(273)	1.496(36)	2.674(103)	3.243(177)	2.899(188)	2.860(150)	2.795(133)	3.922(254)	3.948(137)	5.190(545)	0.000(0)	0.000(0)	1.811(68)	3.174(141)	3.293(213)	3.323(195)	2.097(38)	0.624(4)
ENSG00000029534	1.172(130)	1.017(112)	4.409(1663)	4.562(2342)	1.950(235)	0.014(1)	0.030(2)	0.195(15)	0.161(14)	0.609(25)	0.618(24)	0.772(40)	0.000(0)	0.000(0)	0.000(0)	0.000(0)	1.057(83)	1.186(113)	0.000(0)	0.009(1)	0.033(2)	0.000(0)	2.289(470)	2.272(358)	0.094(9)	0.071(5)	0.340(24)	0.389(29)	2.322(104)	2.278(127)	0.011(1)	0.022(3)	2.286(474)	0.000(0)	0.011(1)	1.542(344)	1.409(245)	1.572(273)	0.039(3)	0.024(1)	0.815(72)	0.000(0)	0.000(0)	0.009(1)	0.039(3)	0.000(0)	0.000(0)	0.059(3)	0.150(5)
ENSG00000029559	0.000(0)	0.000(0)	0.000(0)	0.000(0)	0.000(0)	0.000(0)	0.000(0)	0.000(0)	0.000(0)	0.000(0)	0.737(5)	1.689(21)	0.000(0)	0.000(0)	0.000(0)	0.000(0)	0.000(0)	0.000(0)	0.000(0)	0.000(0)	1.080(16)	0.596(10)	0.672(12)	0.469(6)	0.000(0)	0.000(0)	0.413(5)	0.174(2)	0.000(0)	0.000(0)	0.000(0)	0.043(1)	0.372(6)	0.000(0)	0.000(0)	0.093(2)	0.057(1)	0.000(0)	2.381(78)	1.948(28)	0.000(0)	0.000(0)	0.000(0)	0.193(4)	0.000(0)	0.000(0)	0.000(0)	0.223(2)	0.336(2)
ENSG00000029639	2.387(80)	2.910(130)	3.782(191)	3.777(240)	4.604(349)	2.470(85)	2.919(114)	1.842(49)	1.880(58)	5.701(443)	5.686(413)	4.080(164)	2.345(83)	2.228(70)	2.197(62)	2.323(59)	2.715(78)	2.894(104)	3.363(247)	3.335(257)	1.854(41)	2.098(70)	3.202(181)	3.293(150)	3.737(300)	4.546(404)	3.502(170)	3.642(196)	2.548(23)	2.804(36)	2.991(161)	3.105(275)	3.501(230)	3.120(166)	4.435(486)	4.040(507)	3.952(391)	3.902(352)	3.521(212)	3.423(104)	2.633(90)	4.138(139)	4.240(163)	1.733(71)	2.305(78)	4.048(424)	4.090(391)	3.305(116)	3.056(61)
ENSG00000029725	3.399(450)	3.321(447)	3.716(453)	3.607(526)	2.313(148)	2.782(274)	2.819(262)	3.980(698)	4.100(870)	1.968(63)	1.943(58)	1.927(72)	4.791(1352)	4.698(1181)	3.055(315)	3.649(424)	4.232(621)	4.093(647)	3.849(888)	3.805(914)	3.634(446)	3.782(678)	2.658(292)	2.566(209)	3.248(515)	2.904(292)	3.253(350)	3.288(373)	3.544(126)	3.538(159)	2.429(253)	2.419(392)	2.115(185)	2.436(237)	2.118(196)	3.861(1106)	3.754(840)	3.760(789)	3.470(508)	3.620(301)	0.839(34)	1.198(27)	1.131(27)	5.064(2469)	4.779(1305)	3.156(538)	2.815(367)	4.301(609)	4.344(401)
ENSG00000029993	4.171(186)	4.076(183)	1.622(18)	1.834(28)	2.462(39)	5.060(350)	5.112(337)	4.429(225)	4.324(238)	2.921(33)	2.700(26)	4.994(184)	3.974(173)	4.382(218)	2.723(56)	3.109(65)	6.195(585)	6.236(695)	6.456(1334)	6.273(1247)	3.703(109)	3.878(169)	5.194(454)	5.175(346)	4.076(223)	4.930(308)	3.935(136)	4.147(165)	5.874(158)	6.045(226)	7.019(1723)	7.183(3018)	5.584(605)	5.048(400)	5.742(715)	0.000(0)	0.090(1)	0.000(0)	3.688(139)	3.545(66)	5.747(527)	0.000(0)	0.000(0)	3.810(230)	4.600(266)	5.944(955)	5.712(725)	4.134(125)	4.695(120)
ENSG00000030066	3.053(573)	3.044(600)	1.850(162)	1.664(170)	0.987(61)	4.134(1286)	4.098(1162)	2.572(389)	2.553(437)	1.321(54)	1.421(57)	2.157(148)	2.438(373)	2.353(324)	1.455(125)	1.558(119)	2.790(344)	2.743(382)	3.846(1476)	3.799(1515)	2.488(300)	2.470(402)	3.361(849)	3.349(650)	4.902(2916)	4.671(1835)	3.461(684)	3.190(576)	2.397(84)	2.707(138)	4.037(1482)	4.125(2470)	1.384(149)	2.357(369)	2.866(615)	3.461(1363)	3.487(1144)	3.523(1099)	2.986(581)	3.061(326)	2.853(447)	0.629(19)	1.078(42)	3.690(1510)	3.869(1118)	3.483(1153)	3.562(1095)	0.872(45)	0.548(16)
ENSG00000030110	4.000(173)	4.235(217)	4.630(217)	4.799(309)	5.947(554)	4.981(349)	5.016(332)	4.051(180)	4.251(238)	5.041(169)	4.526(110)	5.666(313)	4.359(242)	4.218(204)	5.210(380)	4.876(255)	3.086(64)	3.071(73)	4.244(291)	4.545(385)	5.093(317)	5.181(459)	4.148(225)	4.406(210)	5.420(620)	5.765(588)	4.944(299)	4.953(312)	3.321(26)	3.155(29)	3.485(144)	3.376(207)	3.716(165)	6.171(935)	5.574(670)	4.507(435)	4.615(387)	4.480(328)	5.745(649)	5.437(276)	3.777(134)	5.543(233)	5.490(244)	5.243(687)	4.791(322)	6.389(1378)	6.253(1120)	4.781(211)	4.397(102)
ENSG00000030304	0.000(0)	0.000(0)	0.075(2)	0.000(0)	0.000(0)	0.030(1)	0.033(1)	0.000(0)	0.026(1)	0.000(0)	0.000(0)	0.000(0)	0.109(4)	0.116(4)	0.096(3)	0.148(4)	0.000(0)	0.000(0)	0.000(0)	0.000(0)	0.000(0)	0.000(0)	0.000(0)	0.000(0)	0.000(0)	0.000(0)	0.000(0)	0.000(0)	0.116(1)	0.000(0)	0.025(1)	0.031(2)	0.000(0)	0.000(0)	0.000(0)	0.000(0)	0.000(0)	0.088(4)	0.000(0)	0.000(0)	0.033(1)	0.000(0)	0.000(0)	0.055(3)	0.057(2)	0.000(0)	0.000(0)	0.000(0)	0.067(1)
ENSG00000030419	0.000(0)	0.000(0)	0.000(0)	0.000(0)	0.000(0)	0.097(2)	0.104(2)	1.597(59)	1.271(47)	0.000(0)	0.000(0)	0.250(3)	0.713(20)	0.310(7)	0.105(2)	0.122(2)	0.065(1)	0.358(7)	0.198(6)	0.187(6)	0.321(6)	0.315(8)	0.000(0)	0.000(0)	0.541(17)	0.405(9)	0.000(0)	0.054(1)	0.185(1)	0.282(2)	1.950(102)	1.921(155)	0.000(0)	0.000(0)	0.000(0)	1.446(87)	1.140(50)	1.243(53)	0.974(30)	0.739(11)	0.000(0)	0.000(0)	0.000(0)	0.060(2)	0.092(2)	0.466(16)	0.214(6)	0.137(2)	0.000(0)
ENSG00000030582	5.268(1217)	5.548(1566)	7.240(3855)	7.344(5225)	8.475(9098)	4.357(625)	4.191(514)	7.003(4135)	7.043(4851)	10.700(24733)	10.629(22191)	8.384(5884)	6.973(4343)	7.044(4262)	7.782(6495)	7.536(4665)	7.105(3282)	7.096(3763)	6.919(5467)	7.102(6608)	6.715(2797)	6.832(4130)	6.365(3078)	6.328(2318)	4.216(733)	5.232(1133)	6.353(2278)	6.328(2322)	7.300(1273)	7.359(1682)	5.567(1843)	5.540(2823)	7.658(7679)	7.119(5104)	5.970(2489)	5.317(2186)	5.376(1876)	5.180(1524)	5.594(1640)	5.522(824)	5.602(1410)	6.940(1748)	6.744(1657)	5.547(2396)	6.688(3465)	6.680(4748)	6.147(2922)	8.636(8882)	8.824(6462)
ENSG00000031003	3.498(515)	3.402(505)	4.009(598)	3.680(590)	2.871(250)	1.566(97)	1.707(104)	2.180(177)	2.363(237)	0.522(10)	0.836(17)	3.128(211)	2.813(324)	2.608(256)	1.400(75)	1.610(80)	2.232(137)	2.187(152)	2.624(363)	2.520(354)	2.594(209)	2.622(291)	2.207(211)	2.214(164)	2.050(202)	1.928(134)	2.903(282)	2.918(296)	1.543(24)	1.937(45)	1.525(115)	1.882(257)	0.267(12)	0.434(20)	0.771(44)	2.645(456)	2.551(347)	2.512(314)	2.583(267)	2.838(174)	3.473(462)	1.059(24)	1.621(50)	3.618(911)	2.838(322)	1.973(211)	2.052(203)	1.390(56)	0.584(11)
ENSG00000031081	3.024(563)	2.525(396)	2.757(360)	2.882(502)	2.120(209)	2.185(277)	2.122(243)	1.706(179)	1.710(205)	1.812(91)	2.137(116)	1.033(45)	1.380(136)	1.271(112)	1.528(136)	1.347(95)	2.247(219)	2.314(268)	1.590(223)	1.540(225)	4.025(1000)	3.996(1332)	3.379(866)	3.270(615)	3.850(1362)	1.494(137)	2.860(430)	2.797(424)	1.360(31)	1.054(27)	0.030(2)	0.047(5)	0.133(9)	0.519(39)	0.678(59)	2.286(531)	2.358(465)	2.354(433)	3.388(799)	3.270(386)	1.493(131)	0.000(0)	0.000(0)	2.601(646)	2.697(453)	1.099(130)	0.943(94)	0.265(11)	0.157(4)
ENSG00000031691	3.428(143)	3.204(127)	4.560(262)	4.156(246)	4.106(188)	3.347(133)	3.233(113)	1.505(27)	1.210(22)	0.532(3)	0.961(6)	0.808(6)	1.659(34)	2.092(48)	1.274(19)	1.036(12)	2.079(35)	1.830(32)	2.451(92)	2.429(96)	0.000(0)	0.000(0)	2.648(90)	2.724(74)	3.181(152)	3.112(107)	2.532(61)	2.907(86)	2.561(18)	2.077(15)	1.788(44)	1.792(69)	1.755(41)	3.490(171)	3.534(193)	5.056(820)	5.153(723)	5.016(613)	2.046(49)	2.482(38)	0.978(13)	0.000(0)	0.000(0)	4.745(611)	4.108(249)	3.162(168)	3.388(179)	0.136(1)	0.000(0)
ENSG00000031698	5.282(1111)	5.482(1351)	6.566(2175)	6.691(2992)	7.415(3932)	6.492(2580)	6.440(2308)	6.460(2556)	6.349(2699)	7.699(2781)	7.568(2393)	7.026(2065)	6.292(2436)	6.385(2429)	7.566(5051)	7.516(4156)	0.000(0)	0.000(0)	0.000(0)	0.000(0)	6.179(1736)	6.236(2459)	5.236(1254)	5.130(898)	4.979(1150)	5.526(1262)	6.193(1840)	6.139(1838)	5.469(318)	5.566(432)	8.219(10659)	8.306(17678)	6.212(2525)	6.992(4220)	7.501(6570)	6.494(4530)	6.433(3573)	6.605(3766)	5.650(1542)	5.339(654)	6.068(1771)	9.385(8657)	9.172(8124)	7.452(8236)	7.284(4749)	6.993(5339)	6.758(4052)	6.834(2289)	6.836(1462)
ENSG00000031823	3.869(422)	3.753(408)	4.697(612)	4.923(908)	6.008(1554)	3.838(408)	3.850(382)	3.983(460)	4.125(583)	4.350(276)	4.500(290)	4.652(408)	4.304(625)	4.319(590)	4.768(744)	4.656(585)	4.257(416)	4.358(517)	4.249(785)	4.212(812)	4.050(400)	4.254(632)	4.029(554)	4.124(459)	4.515(871)	4.540(659)	4.113(440)	4.238(500)	3.498(80)	3.156(78)	3.675(447)	3.552(636)	5.286(1389)	5.515(1581)	4.664(940)	4.611(1260)	4.478(942)	4.475(878)	4.150(555)	4.378(347)	3.183(229)	4.578(314)	4.551(335)	4.934(1480)	4.169(551)	5.788(2426)	6.036(2584)	5.183(756)	5.069(445)
ENSG00000032219	2.020(210)	1.957(209)	1.753(129)	1.534(130)	1.524(102)	2.170(238)	1.910(174)	2.278(265)	2.382(331)	1.473(56)	1.271(42)	0.111(3)	2.083(239)	1.941(196)	1.185(80)	1.382(86)	2.169(178)	2.035(182)	1.410(160)	1.430(174)	2.292(222)	2.245(290)	1.780(195)	2.001(186)	1.252(122)	1.004(66)	1.878(160)	1.916(172)	1.732(40)	1.833(56)	1.844(218)	2.005(396)	0.800(60)	0.481(31)	0.275(18)	2.398(509)	2.324(393)	2.291(357)	2.841(453)	2.919(255)	3.223(524)	0.000(0)	0.000(0)	2.482(509)	2.797(428)	1.727(229)	1.873(236)	0.898(41)	0.580(15)
ENSG00000032389	5.038(721)	5.015(748)	2.278(69)	2.617(116)	3.246(152)	3.874(306)	3.846(278)	3.484(231)	3.419(251)	5.339(410)	4.975(298)	5.876(712)	4.184(418)	4.248(409)	5.383(843)	4.903(510)	3.751(209)	3.778(246)	4.557(717)	4.471(716)	3.116(144)	3.427(249)	3.819(346)	4.031(313)	4.044(451)	4.501(468)	4.195(341)	4.137(339)	3.865(77)	3.856(97)	3.951(401)	3.900(603)	4.484(570)	5.736(1350)	5.912(1668)	2.695(215)	2.504(151)	2.417(131)	5.353(965)	5.059(414)	4.235(369)	5.055(323)	4.744(281)	3.177(294)	2.780(139)	4.034(502)	4.025(446)	5.001(485)	5.354(398)
ENSG00000032444	3.860(1016)	3.945(1142)	3.261(511)	3.522(787)	3.765(749)	1.379(119)	1.446(119)	2.735(426)	2.853(535)	5.118(1164)	4.860(912)	4.908(1189)	4.249(1456)	4.096(1215)	4.697(1714)	4.410(1187)	3.067(411)	3.077(478)	2.685(574)	2.942(751)	2.515(294)	2.860(531)	4.529(1936)	4.479(1443)	3.771(1223)	3.986(1066)	3.443(646)	3.514(707)	4.766(494)	4.765(626)	1.816(232)	1.658(310)	6.362(7197)	6.062(5643)	4.535(2076)	0.704(82)	0.879(90)	0.755(69)	3.778(1022)	3.502(439)	4.106(1115)	4.608(778)	4.381(718)	2.819(735)	2.356(324)	1.167(135)	1.227(130)	5.683(2615)	5.744(1743)
ENSG00000032742	3.063(335)	3.114(368)	2.312(143)	2.348(186)	1.353(56)	1.636(95)	1.432(71)	2.480(209)	2.118(174)	1.742(49)	2.052(62)	2.064(79)	2.155(169)	2.225(168)	2.531(199)	2.589(178)	0.984(33)	1.020(40)	2.551(311)	2.392(289)	3.152(298)	3.154(406)	2.956(359)	2.734(232)	1.464(103)	2.190(155)	2.243(148)	2.083(133)	1.633(24)	1.964(42)	2.024(171)	2.301(342)	2.122(180)	1.323(78)	1.590(114)	2.383(333)	2.437(287)	2.401(260)	1.457(85)	1.374(41)	3.102(316)	0.000(0)	0.000(0)	1.135(88)	2.336(193)	1.169(82)	1.109(68)	1.825(80)	1.456(35)
ENSG00000033011	2.134(86)	2.255(101)	3.132(156)	2.984(175)	4.356(391)	1.967(73)	2.439(103)	2.506(119)	2.771(169)	4.617(274)	4.463(231)	2.651(73)	2.342(111)	2.619(131)	3.279(202)	3.455(197)	2.320(75)	1.896(59)	2.267(136)	2.247(142)	2.617(108)	2.367(119)	1.566(58)	1.673(50)	3.190(265)	3.469(244)	2.746(126)	2.990(159)	3.829(84)	3.784(103)	3.146(244)	3.045(352)	5.358(1196)	5.829(1616)	5.139(1081)	2.392(187)	2.207(131)	2.402(145)	1.795(67)	1.868(38)	2.841(143)	1.380(18)	1.755(29)	3.532(433)	3.417(257)	4.594(847)	3.987(486)	3.024(125)	3.628(127)
ENSG00000033030	2.940(258)	2.893(262)	2.920(201)	2.629(200)	2.677(165)	3.244(324)	3.267(306)	3.327(350)	3.441(436)	2.339(72)	2.714(93)	3.598(234)	3.165(331)	3.306(345)	3.284(309)	3.258(258)	2.802(171)	2.584(165)	3.495(558)	3.516(603)	2.390(136)	2.371(182)	3.231(378)	3.199(285)	0.699(31)	0.599(19)	2.959(228)	3.206(287)	3.615(109)	3.826(162)	4.462(996)	4.511(1611)	2.673(245)	2.168(154)	2.337(195)	4.175(1144)	3.963(805)	4.029(790)	3.714(501)	3.311(195)	3.342(323)	2.365(71)	2.284(72)	3.408(600)	3.913(569)	3.913(784)	4.177(852)	2.791(158)	2.402(73)
ENSG00000033100	3.952(611)	4.137(739)	5.432(1409)	5.553(1935)	5.972(2063)	2.964(284)	2.918(254)	4.431(870)	4.483(1031)	6.378(1592)	6.320(1440)	5.277(869)	3.657(527)	3.624(480)	4.937(1144)	4.517(720)	2.411(135)	2.375(151)	3.119(456)	3.226(527)	4.439(724)	4.595(1103)	4.795(1317)	4.810(1029)	3.939(778)	4.650(972)	4.280(677)	4.233(678)	4.342(204)	4.290(249)	1.781(126)	1.484(145)	4.952(1490)	3.804(624)	2.872(332)	3.599(814)	3.648(695)	3.494(578)	3.482(459)	2.946(160)	5.635(1879)	3.935(267)	3.847(272)	3.988(1013)	3.124(341)	3.130(472)	2.976(374)	7.012(3732)	7.257(2826)
ENSG00000033122	0.328(22)	0.313(22)	0.000(0)	0.000(0)	0.000(0)	0.000(0)	0.000(0)	0.000(0)	0.000(0)	0.000(0)	0.000(0)	0.030(1)	0.000(0)	0.000(0)	0.000(0)	0.000(0)	1.413(106)	1.358(115)	0.169(15)	0.189(18)	0.098(5)	0.000(0)	0.000(0)	0.000(0)	0.000(0)	0.000(0)	0.000(0)	0.000(0)	0.000(0)	0.000(0)	0.000(0)	0.068(8)	0.096(7)	0.000(0)	0.000(0)	0.000(0)	0.000(0)	0.000(0)	0.000(0)	0.000(0)	0.000(0)	0.000(0)	0.000(0)	0.148(15)	0.000(0)	0.000(0)	0.000(0)	0.000(0)	0.000(0)
ENSG00000033170	2.953(212)	2.724(186)	2.647(131)	2.838(193)	2.034(77)	3.918(439)	3.695(345)	3.591(348)	3.603(401)	2.679(78)	2.376(57)	3.251(146)	2.747(193)	2.675(170)	2.492(133)	2.703(135)	2.819(141)	2.790(159)	2.484(203)	2.429(206)	2.516(123)	2.363(147)	4.088(587)	3.929(403)	2.973(277)	2.827(183)	2.887(175)	2.636(148)	2.603(40)	2.609(51)	1.441(66)	1.551(116)	1.329(56)	1.562(70)	1.544(75)	3.140(426)	3.051(327)	3.121(323)	3.231(282)	3.212(147)	3.209(237)	0.000(0)	0.000(0)	3.157(402)	3.571(358)	4.339(872)	4.411(822)	5.144(746)	4.542(309)
ENSG00000033178	3.139(449)	3.004(426)	4.283(841)	3.750(715)	2.378(191)	2.566(280)	2.621(272)	3.087(432)	3.097(497)	0.814(20)	0.945(23)	2.373(131)	3.189(502)	3.150(455)	1.714(120)	1.939(127)	2.925(281)	2.782(289)	2.499(376)	2.398(367)	3.366(444)	3.492(665)	3.594(743)	3.564(561)	3.390(701)	2.995(383)	3.228(419)	2.995(362)	2.288(56)	2.304(72)	3.318(632)	3.651(1272)	0.437(24)	1.807(164)	1.412(119)	0.000(0)	0.000(0)	0.000(0)	3.630(700)	3.773(412)	2.805(315)	0.000(0)	0.000(0)	3.872(1267)	3.647(694)	2.273(318)	2.311(294)	1.143(48)	0.480(10)
ENSG00000033327	1.039(39)	1.037(41)	1.762(70)	1.974(108)	2.952(197)	3.489(374)	3.713(411)	4.145(618)	4.429(868)	1.124(20)	0.955(15)	0.533(9)	0.564(19)	0.647(21)	1.908(93)	1.877(77)	0.664(16)	0.529(14)	0.231(9)	0.347(15)	3.246(260)	3.418(404)	1.800(107)	1.728(77)	1.783(116)	0.887(30)	0.457(12)	0.411(11)	1.503(17)	1.684(26)	0.947(42)	1.167(88)	0.351(12)	0.997(42)	0.816(35)	2.070(205)	2.220(193)	2.361(204)	2.812(238)	2.591(105)	0.774(24)	0.000(0)	0.000(0)	1.355(93)	2.691(211)	0.379(16)	0.777(34)	0.803(19)	0.317(4)
ENSG00000033627	3.213(379)	2.957(327)	3.035(261)	3.035(329)	3.084(271)	3.341(414)	3.133(327)	4.024(701)	3.871(714)	3.041(152)	3.363(184)	5.063(810)	2.855(307)	2.666(246)	2.704(231)	2.469(162)	2.722(190)	2.664(209)	4.017(978)	3.913(963)	2.527(181)	2.415(224)	3.230(448)	3.031(296)	3.962(859)	4.056(684)	2.450(178)	2.649(218)	3.643(132)	3.687(173)	3.443(554)	3.596(972)	2.823(328)	3.751(651)	2.856(356)	4.685(1964)	4.761(1708)	4.728(1558)	4.004(737)	3.948(374)	4.101(677)	0.000(0)	0.000(0)	2.838(455)	3.815(627)	3.866(897)	3.743(732)	4.576(723)	3.880(277)
ENSG00000033800	1.999(107)	1.991(112)	3.461(283)	3.413(344)	3.534(299)	3.318(317)	3.277(285)	3.281(312)	3.320(367)	1.704(37)	2.016(47)	2.201(70)	2.811(231)	2.766(208)	1.268(46)	1.738(65)	3.608(296)	3.510(317)	3.410(483)	3.235(449)	2.375(124)	2.540(194)	2.701(229)	2.827(196)	3.624(520)	3.007(240)	2.478(142)	2.249(121)	2.263(34)	2.481(52)	5.446(1862)	5.539(3106)	2.950(283)	1.603(83)	1.843(115)	3.651(716)	3.584(560)	3.702(572)	3.027(273)	2.914(132)	2.500(152)	0.000(0)	0.000(0)	2.944(386)	3.705(450)	5.384(2098)	5.527(2078)	2.350(101)	2.635(82)
ENSG00000033867	0.000(0)	0.000(0)	0.000(0)	0.000(0)	0.000(0)	2.120(228)	2.053(199)	3.180(556)	3.199(644)	0.000(0)	0.000(0)	0.000(0)	0.000(0)	0.000(0)	0.000(0)	0.000(0)	0.000(0)	0.000(0)	0.000(0)	0.000(0)	0.000(0)	0.000(0)	2.643(421)	2.390(263)	2.902(573)	1.879(176)	0.000(0)	0.000(0)	2.235(64)	2.054(69)	2.335(341)	2.644(691)	0.119(7)	1.416(131)	1.116(100)	2.707(660)	2.744(560)	2.854(572)	0.000(0)	0.000(0)	4.165(1066)	0.000(0)	0.000(0)	2.984(768)	4.158(1214)	2.325(398)	2.315(353)	0.059(2)	0.136(3)
ENSG00000034152	5.984(1182)	6.074(1328)	5.653(741)	5.667(943)	5.729(781)	0.000(0)	0.000(0)	0.000(0)	0.000(0)	0.000(0)	0.000(0)	6.138(718)	6.423(1729)	6.502(1707)	6.984(2178)	6.611(1430)	3.554(151)	3.392(154)	5.223(969)	5.274(1068)	5.675(788)	5.825(1192)	5.484(968)	5.340(675)	5.000(756)	5.370(731)	6.468(1445)	6.523(1558)	4.222(84)	4.362(118)	5.244(857)	5.233(1328)	4.329(427)	5.759(1150)	4.941(702)	4.769(864)	4.631(644)	4.342(488)	4.935(600)	4.938(318)	0.000(0)	6.997(1064)	7.010(1168)	5.543(1398)	4.873(562)	6.444(2355)	6.481(2161)	5.560(605)	5.485(366)
ENSG00000034239	0.000(0)	0.000(0)	4.804(246)	4.511(251)	5.181(322)	0.000(0)	0.000(0)	0.000(0)	0.000(0)	0.000(0)	0.000(0)	0.000(0)	0.000(0)	0.000(0)	0.000(0)	0.000(0)	0.000(0)	0.000(0)	0.000(0)	0.000(0)	1.173(12)	0.943(12)	0.456(5)	0.000(0)	0.744(10)	0.787(8)	0.997(10)	0.899(9)	0.758(2)	0.348(1)	0.000(0)	0.125(2)	0.000(0)	0.000(0)	0.000(0)	0.000(0)	0.000(0)	0.091(1)	0.000(0)	0.000(0)	0.000(0)	0.000(0)	0.000(0)	0.000(0)	0.000(0)	0.000(0)	0.000(0)	0.703(5)	0.259(1)
ENSG00000034510	8.107(661)	8.360(831)	0.000(0)	0.000(0)	0.000(0)	9.882(2243)	9.830(2008)	9.201(1416)	8.583(1052)	0.000(0)	0.000(0)	0.000(0)	0.000(0)	0.000(0)	0.000(0)	0.000(0)	9.918(1722)	10.605(3200)	11.302(8535)	11.190(8393)	0.000(0)	0.000(0)	0.000(0)	0.000(0)	7.217(457)	8.406(777)	8.832(952)	9.106(1194)	9.866(562)	9.296(480)	9.389(1972)	9.725(3888)	10.547(4239)	11.205(6474)	11.543(8936)	11.670(13589)	11.095(7508)	11.470(9097)	6.328(204)	6.038(88)	2.691(12)	0.000(0)	0.000(0)	8.011(998)	9.572(1914)	4.443(72)	4.391(62)	0.000(0)	0.000(0)
ENSG00000034533	1.739(90)	1.393(66)	3.253(260)	3.074(285)	3.193(248)	2.357(157)	2.467(160)	1.781(94)	1.906(121)	1.937(50)	1.715(38)	2.631(109)	1.803(103)	1.884(104)	1.566(69)	1.503(55)	1.585(57)	1.631(69)	2.254(204)	2.129(194)	1.192(41)	1.121(51)	1.168(56)	1.322(52)	2.374(207)	2.804(220)	1.786(82)	1.749(82)	0.951(9)	0.862(10)	1.409(78)	1.597(149)	1.875(121)	0.882(37)	1.493(87)	2.031(206)	2.209(199)	2.082(166)	1.848(107)	1.761(52)	2.612(180)	0.000(0)	0.000(0)	2.049(195)	1.602(82)	1.166(69)	1.630(104)	2.788(157)	3.045(123)
ENSG00000034677	2.916(300)	2.969(330)	3.693(433)	3.370(427)	2.487(167)	4.555(1020)	4.584(967)	5.171(1608)	5.220(1900)	1.033(22)	0.728(13)	1.215(33)	4.287(912)	4.221(812)	3.146(329)	3.399(341)	5.425(1424)	5.312(1516)	2.278(248)	2.204(247)	3.810(495)	3.591(571)	3.341(488)	3.375(387)	3.391(559)	3.184(354)	2.892(256)	2.836(254)	2.078(37)	1.547(28)	2.591(282)	3.008(617)	1.000(54)	0.583(26)	0.559(27)	3.784(1015)	3.888(903)	3.818(801)	3.457(489)	3.739(320)	3.947(604)	2.672(109)	2.938(147)	3.746(919)	3.932(684)	2.513(311)	2.651(312)	1.596(64)	1.342(31)
ENSG00000034693	3.680(241)	3.291(189)	4.455(338)	4.081(324)	4.837(445)	2.382(85)	2.161(65)	2.890(131)	2.242(87)	3.303(83)	3.677(104)	3.082(83)	2.622(113)	3.083(153)	2.965(127)	3.075(118)	2.655(80)	2.583(87)	4.455(600)	4.286(564)	2.563(83)	2.454(103)	2.535(114)	2.199(66)	2.926(173)	3.282(170)	3.249(151)	2.825(112)	2.238(19)	1.917(18)	3.030(179)	3.090(293)	2.128(81)	1.787(57)	2.868(160)	2.531(169)	2.530(139)	2.687(148)	3.052(159)	3.050(84)	4.183(320)	3.130(70)	3.497(101)	3.669(386)	3.921(302)	3.258(252)	3.329(238)	2.069(45)	2.832(55)
ENSG00000034713	6.327(507)	6.078(449)	6.171(360)	6.221(470)	6.436(433)	5.643(310)	5.595(278)	6.751(684)	6.577(691)	7.910(703)	7.849(635)	5.764(186)	6.104(466)	6.157(452)	6.807(649)	7.004(635)	4.882(135)	4.610(128)	5.953(548)	5.806(525)	5.421(222)	5.609(345)	6.039(483)	6.116(394)	4.683(203)	5.456(262)	5.848(315)	5.629(280)	4.626(38)	4.649(49)	7.062(1039)	7.194(1779)	6.354(609)	4.148(122)	5.549(365)	6.622(1082)	6.527(833)	6.663(856)	5.730(356)	5.697(184)	6.414(493)	6.774(307)	6.905(366)	6.521(938)	5.523(301)	5.792(502)	5.233(302)	6.701(455)	6.679(286)
ENSG00000034971	0.196(4)	0.311(7)	0.000(0)	0.000(0)	0.000(0)	0.000(0)	0.000(0)	0.000(0)	0.000(0)	0.000(0)	0.000(0)	0.000(0)	0.000(0)	0.000(0)	0.000(0)	0.000(0)	0.000(0)	0.000(0)	0.000(0)	0.000(0)	0.000(0)	0.000(0)	0.000(0)	0.000(0)	0.000(0)	0.000(0)	0.059(1)	0.000(0)	0.000(0)	0.000(0)	0.083(2)	0.027(1)	0.086(2)	0.000(0)	0.000(0)	0.000(0)	0.000(0)	0.000(0)	0.000(0)	0.000(0)	0.056(1)	0.000(0)	0.000(0)	0.032(1)	0.049(1)	0.138(4)	0.040(1)	0.000(0)	0.000(0)
ENSG00000035115	0.402(6)	0.491(8)	0.094(1)	0.075(1)	0.000(0)	4.547(414)	4.342(331)	4.732(479)	4.594(495)	1.631(18)	1.943(23)	3.901(142)	0.137(2)	0.512(8)	0.082(1)	0.000(0)	0.101(1)	0.170(2)	0.652(15)	0.620(15)	0.175(2)	0.067(1)	0.973(21)	1.049(18)	2.086(78)	2.862(112)	0.516(7)	0.374(5)	1.047(5)	1.884(16)	4.451(478)	4.792(955)	0.540(10)	2.998(149)	3.689(277)	0.000(0)	0.000(0)	0.000(0)	1.701(45)	1.790(26)	0.082(1)	0.682(5)	1.078(10)	1.530(57)	1.700(44)	0.769(19)	0.966(23)	1.112(15)	0.789(6)
ENSG00000035141	3.348(123)	3.511(147)	2.755(61)	2.819(81)	1.748(25)	3.828(175)	3.882(169)	2.565(66)	2.354(63)	1.480(11)	1.143(7)	3.766(92)	2.269(55)	2.526(64)	1.820(31)	2.244(39)	3.332(90)	3.431(112)	4.335(361)	4.409(405)	3.020(79)	3.073(112)	4.595(362)	4.592(279)	3.363(160)	4.109(208)	4.176(199)	4.388(241)	4.488(72)	4.085(68)	4.111(267)	4.044(397)	4.719(400)	4.292(284)	5.366(671)	3.898(323)	3.657(222)	3.806(232)	2.233(53)	2.385(32)	5.335(482)	3.891(82)	3.842(86)	3.885(298)	3.145(110)	5.021(608)	5.050(555)	2.579(46)	2.720(33)
ENSG00000035403	5.981(3854)	5.882(3790)	6.869(5690)	6.907(7365)	4.399(986)	4.577(1403)	4.759(1484)	4.645(1492)	4.726(1806)	3.471(287)	3.507(278)	4.093(543)	6.772(7214)	6.554(5786)	4.979(1731)	5.021(1520)	5.984(2860)	6.038(3430)	4.984(2670)	4.998(2868)	6.399(4287)	6.403(5850)	4.970(2193)	4.929(1646)	5.548(3648)	4.523(1302)	7.458(9430)	7.462(9809)	5.747(819)	5.846(1114)	2.880(483)	2.922(780)	2.492(338)	3.634(807)	3.640(885)	6.272(8202)	6.233(6566)	6.199(5994)	7.259(10087)	7.242(5272)	6.284(4360)	4.265(500)	4.402(601)	5.788(5430)	5.721(3356)	3.982(1323)	3.892(1107)	5.794(2332)	4.399(549)
ENSG00000035499	0.872(24)	0.915(27)	0.608(12)	0.502(12)	1.339(35)	4.652(691)	4.630(631)	3.026(207)	3.123(255)	0.461(5)	0.000(0)	1.056(17)	2.151(107)	2.426(127)	0.339(7)	0.390(7)	2.671(115)	2.559(121)	3.067(300)	3.122(333)	0.000(0)	0.000(0)	1.048(36)	1.364(41)	2.692(203)	2.951(186)	1.458(44)	1.318(39)	2.281(28)	1.564(18)	4.128(584)	4.348(1071)	2.786(201)	1.887(89)	3.020(256)	3.429(490)	3.405(396)	3.329(349)	2.895(199)	2.767(95)	1.119(31)	0.000(0)	0.000(0)	2.540(225)	1.904(83)	1.824(106)	1.901(102)	0.202(3)	0.000(0)
ENSG00000035664	0.000(0)	0.000(0)	0.067(1)	0.000(0)	0.000(0)	0.000(0)	0.000(0)	0.608(14)	0.219(5)	0.000(0)	0.000(0)	0.498(6)	0.000(0)	0.000(0)	0.000(0)	0.000(0)	0.000(0)	0.000(0)	0.000(0)	0.000(0)	0.397(7)	0.518(13)	0.000(0)	0.000(0)	0.000(0)	0.000(0)	0.000(0)	0.000(0)	0.535(3)	0.161(1)	0.127(3)	0.350(14)	1.101(36)	0.136(3)	0.276(7)	2.290(180)	2.168(133)	2.375(149)	0.000(0)	0.000(0)	0.058(1)	0.000(0)	0.000(0)	0.033(1)	0.000(0)	0.475(15)	0.368(10)	0.000(0)	0.000(0)
ENSG00000035681	3.499(534)	3.396(521)	3.419(398)	3.362(480)	3.628(466)	4.825(1402)	4.969(1443)	5.156(1799)	5.131(2017)	3.092(179)	3.224(187)	2.440(125)	3.645(641)	3.539(553)	3.149(373)	3.369(377)	3.418(372)	3.459(443)	2.793(432)	2.798(461)	3.839(572)	3.999(876)	2.929(400)	2.871(295)	2.592(335)	2.339(201)	3.705(543)	3.423(455)	2.640(68)	2.846(102)	3.648(732)	3.736(1222)	1.584(122)	1.607(121)	2.030(199)	3.605(1004)	3.490(757)	3.574(754)	4.852(1545)	4.869(827)	2.430(208)	3.281(200)	3.359(231)	3.354(772)	3.262(466)	3.624(847)	3.586(736)	3.109(273)	2.770(133)
ENSG00000035687	4.374(492)	4.484(562)	4.247(355)	4.217(438)	4.119(323)	4.369(485)	4.281(422)	3.522(262)	3.473(288)	3.335(104)	3.267(93)	3.422(132)	4.403(540)	4.701(626)	3.703(274)	3.912(273)	4.464(389)	4.389(425)	4.606(818)	4.564(844)	5.250(766)	5.226(1024)	5.510(1296)	5.399(925)	3.722(391)	3.856(321)	4.976(661)	5.015(705)	4.392(125)	4.232(141)	3.997(457)	4.433(982)	3.986(436)	2.721(159)	3.776(394)	5.990(2705)	5.873(2050)	5.940(2009)	4.594(617)	4.549(316)	4.584(524)	3.876(151)	3.874(164)	6.108(2737)	5.428(1097)	5.532(1627)	6.020(2055)	3.554(185)	3.018(78)
ENSG00000035720	0.000(0)	0.000(0)	0.000(0)	0.000(0)	0.000(0)	0.000(0)	0.000(0)	0.000(0)	0.000(0)	0.000(0)	0.000(0)	0.000(0)	0.000(0)	0.000(0)	0.000(0)	0.000(0)	0.000(0)	0.000(0)	0.000(0)	0.000(0)	0.000(0)	0.000(0)	0.000(0)	0.096(1)	0.000(0)	0.000(0)	0.000(0)	0.000(0)	0.000(0)	0.000(0)	0.000(0)	0.000(0)	0.000(0)	0.000(0)	0.000(0)	0.000(0)	0.000(0)	0.000(0)	0.000(0)	0.000(0)	0.747(10)	0.000(0)	0.000(0)	0.299(6)	0.000(0)	0.000(0)	0.000(0)	0.000(0)	0.000(0)
ENSG00000035862	6.114(821)	6.106(861)	6.049(621)	6.299(933)	6.776(1033)	2.783(70)	2.803(66)	4.310(227)	4.239(246)	6.889(649)	6.909(620)	7.639(1300)	7.711(2696)	7.977(3030)	8.516(4015)	8.376(3104)	7.327(1421)	7.397(1722)	6.647(1677)	6.810(1998)	6.462(869)	6.355(1097)	5.955(856)	5.919(645)	5.973(956)	6.030(739)	8.116(2894)	8.138(3047)	5.739(158)	5.805(210)	3.906(206)	4.065(362)	4.165(240)	5.788(744)	5.258(558)	8.157(5935)	8.159(4891)	8.089(4352)	5.070(419)	5.310(263)	5.626(532)	6.093(358)	5.699(295)	8.465(6842)	8.187(3655)	0.000(0)	0.000(0)	2.907(54)	2.607(27)
ENSG00000035928	3.363(583)	3.278(576)	2.649(262)	2.040(195)	1.721(114)	4.229(1102)	4.198(1000)	3.064(463)	3.096(542)	2.104(95)	2.134(92)	2.818(207)	3.269(583)	3.331(571)	2.610(293)	2.745(279)	5.000(1441)	4.886(1533)	4.365(1729)	4.342(1808)	3.013(368)	2.845(438)	4.237(1307)	4.120(927)	4.012(1221)	3.826(790)	3.734(672)	3.683(671)	2.828(96)	2.758(115)	3.723(938)	3.994(1793)	1.819(187)	2.392(304)	2.275(300)	4.280(2006)	4.223(1583)	4.120(1372)	3.434(658)	3.283(310)	2.880(365)	1.221(37)	1.786(74)	4.480(2161)	4.562(1486)	4.438(1871)	4.495(1745)	1.814(109)	1.744(65)
ENSG00000036054	2.974(262)	3.246(342)	3.372(283)	3.502(394)	2.825(184)	2.217(138)	2.154(121)	3.258(328)	3.142(342)	2.199(63)	1.722(38)	1.199(27)	3.679(485)	3.690(457)	3.058(256)	3.460(298)	3.068(209)	3.024(233)	3.376(504)	3.372(534)	3.768(400)	3.655(500)	2.675(240)	2.549(167)	3.934(702)	3.806(474)	2.804(199)	2.802(206)	1.809(24)	2.102(40)	2.595(236)	3.025(522)	1.289(65)	1.207(57)	1.066(52)	3.200(543)	3.212(451)	3.268(440)	3.372(382)	3.250(184)	3.213(289)	0.000(0)	0.000(0)	3.751(769)	3.966(585)	2.261(209)	2.199(177)	1.760(63)	0.725(11)
ENSG00000036257	4.611(984)	4.589(1022)	4.014(504)	3.891(580)	4.010(502)	4.726(1058)	4.725(981)	4.011(636)	4.153(806)	4.648(464)	4.535(403)	3.805(297)	4.249(813)	4.291(783)	3.710(464)	3.828(432)	3.689(370)	3.964(524)	5.301(2268)	5.170(2196)	4.392(696)	4.510(1032)	4.564(1109)	4.420(772)	5.179(1901)	5.278(1516)	4.321(694)	4.165(642)	3.392(100)	3.604(149)	4.706(1291)	4.965(2427)	4.048(769)	2.946(321)	3.391(496)	5.569(3384)	5.631(2910)	5.612(2683)	4.487(962)	4.569(540)	5.284(1457)	4.754(483)	4.942(601)	5.999(4269)	4.964(1327)	4.492(1302)	4.699(1353)	4.701(725)	4.760(483)
ENSG00000036448	1.270(113)	1.268(119)	1.339(97)	1.344(123)	1.294(92)	0.000(0)	0.000(0)	0.000(0)	0.000(0)	0.000(0)	0.000(0)	0.033(1)	0.000(0)	0.000(0)	0.000(0)	0.000(0)	0.071(3)	0.082(4)	0.013(1)	0.000(0)	0.022(1)	0.000(0)	0.000(0)	0.000(0)	0.068(5)	0.074(4)	0.061(3)	0.204(11)	0.262(4)	0.210(4)	0.000(0)	0.000(0)	0.000(0)	0.457(34)	0.517(43)	1.148(169)	1.258(159)	1.321(160)	1.292(124)	0.979(44)	0.020(1)	0.000(0)	0.000(0)	0.022(2)	0.000(0)	0.000(0)	0.108(8)	0.000(0)	0.000(0)
ENSG00000036473	0.000(0)	0.000(0)	0.000(0)	0.000(0)	0.000(0)	0.000(0)	0.000(0)	0.000(0)	0.000(0)	0.154(1)	0.564(4)	0.000(0)	0.000(0)	0.000(0)	0.000(0)	0.000(0)	0.000(0)	0.000(0)	0.000(0)	0.000(0)	0.000(0)	0.000(0)	0.000(0)	0.000(0)	0.785(18)	1.889(50)	0.000(0)	0.000(0)	0.000(0)	0.000(0)	0.000(0)	0.038(1)	0.233(4)	0.000(0)	0.000(0)	1.554(65)	1.509(51)	1.236(35)	0.000(0)	0.000(0)	0.000(0)	0.000(0)	0.000(0)	0.000(0)	0.000(0)	0.000(0)	0.000(0)	0.000(0)	0.000(0)
ENSG00000036530	0.631(15)	0.466(11)	0.454(8)	0.666(16)	1.862(57)	0.000(0)	0.000(0)	0.487(11)	0.214(5)	0.846(10)	0.949(11)	0.000(0)	0.385(9)	0.285(6)	1.029(26)	0.601(11)	0.374(6)	0.174(3)	0.037(1)	0.102(3)	1.011(23)	0.634(17)	0.171(4)	0.217(4)	0.799(26)	0.969(25)	1.613(49)	1.955(71)	0.197(1)	0.000(0)	0.000(0)	0.000(0)	0.044(1)	0.000(0)	0.000(0)	0.486(19)	0.621(21)	0.605(19)	0.049(1)	0.000(0)	0.000(0)	0.000(0)	0.000(0)	0.032(1)	1.440(49)	0.000(0)	0.000(0)	0.710(12)	0.735(8)
ENSG00000036549	3.619(557)	3.538(553)	3.717(475)	3.597(547)	2.558(191)	3.544(521)	3.521(475)	3.484(504)	3.377(530)	1.681(50)	1.636(45)	1.515(50)	3.301(470)	3.241(419)	2.170(158)	2.557(188)	3.558(394)	3.278(367)	3.579(760)	3.488(754)	2.944(274)	2.876(353)	3.034(414)	3.138(347)	3.564(687)	3.199(386)	3.430(420)	3.319(400)	2.769(72)	2.710(87)	3.741(748)	4.067(1488)	0.882(49)	1.772(136)	1.339(94)	2.883(546)	2.799(420)	2.788(389)	3.624(598)	3.830(369)	1.603(92)	1.501(40)	1.868(63)	5.244(2941)	3.653(598)	3.345(652)	3.112(487)	2.502(159)	1.596(44)
ENSG00000036565	0.000(0)	0.000(0)	0.000(0)	0.000(0)	0.000(0)	0.050(1)	0.000(0)	0.354(8)	0.242(6)	0.000(0)	0.000(0)	0.000(0)	0.000(0)	0.000(0)	0.000(0)	0.000(0)	0.000(0)	0.000(0)	0.000(0)	0.000(0)	0.000(0)	0.000(0)	0.000(0)	0.000(0)	0.039(1)	0.000(0)	0.000(0)	0.000(0)	0.000(0)	0.000(0)	0.000(0)	0.000(0)	0.000(0)	0.000(0)	0.000(0)	0.000(0)	0.035(1)	0.000(0)	0.091(2)	0.000(0)	0.000(0)	0.000(0)	0.000(0)	0.061(2)	0.047(1)	0.660(24)	0.491(15)	0.000(0)	0.000(0)
ENSG00000036672	1.668(72)	1.681(77)	0.054(1)	0.000(0)	0.106(2)	1.471(58)	1.525(57)	3.685(393)	3.840(504)	0.480(6)	1.130(17)	0.353(5)	1.962(103)	1.473(59)	1.256(42)	0.949(24)	1.127(29)	0.859(23)	0.427(16)	0.448(18)	1.552(53)	1.497(68)	0.108(3)	0.048(1)	0.160(5)	0.131(3)	0.928(26)	1.051(32)	0.000(0)	0.362(3)	0.103(3)	0.172(8)	1.019(40)	1.234(51)	0.474(16)	0.394(18)	0.488(19)	0.268(9)	2.517(167)	2.196(67)	1.174(38)	3.401(140)	3.156(126)	1.964(155)	2.646(182)	2.217(174)	1.922(119)	1.154(28)	1.021(15)
ENSG00000036828	0.024(1)	0.023(1)	0.000(0)	0.000(0)	0.000(0)	0.000(0)	0.000(0)	0.000(0)	0.000(0)	0.853(22)	0.830(20)	0.044(1)	0.000(0)	0.000(0)	0.000(0)	0.000(0)	0.064(2)	0.083(3)	0.209(13)	0.183(12)	0.000(0)	0.000(0)	0.282(15)	0.153(6)	0.000(0)	0.000(0)	0.055(2)	0.000(0)	0.000(0)	0.000(0)	0.039(2)	0.025(2)	0.020(1)	0.000(0)	0.000(0)	0.000(0)	0.000(0)	0.000(0)	0.000(0)	0.000(0)	0.000(0)	0.106(2)	0.000(0)	0.015(1)	0.000(0)	0.017(1)	0.037(2)	0.069(2)	0.000(0)
ENSG00000037042	4.599(573)	4.861(730)	4.281(360)	4.533(545)	5.082(641)	5.395(1002)	5.265(848)	3.856(333)	4.003(424)	4.578(259)	4.397(214)	6.146(938)	5.406(1097)	5.599(1175)	6.334(1796)	6.006(1216)	4.429(375)	4.229(374)	6.048(2258)	6.039(2386)	5.206(734)	5.347(1104)	5.286(1093)	5.273(837)	5.318(1233)	5.326(921)	4.799(576)	5.022(701)	4.966(187)	4.665(191)	4.839(834)	4.763(1233)	6.394(2414)	5.805(1544)	5.608(1466)	4.444(888)	4.408(712)	4.273(603)	5.049(846)	5.022(439)	4.813(611)	5.995(685)	6.080(791)	4.926(1171)	4.812(699)	6.587(3382)	6.197(2302)	5.726(884)	5.718(561)
ENSG00000037241	5.370(320)	5.519(375)	0.000(0)	0.000(0)	0.000(0)	9.232(4710)	9.251(4428)	8.249(2409)	7.912(2175)	9.956(3610)	9.900(3273)	11.389(11584)	5.220(309)	5.347(316)	6.041(470)	6.289(477)	9.692(4850)	9.653(5448)	8.754(4800)	8.644(4727)	6.073(436)	5.921(533)	8.766(4016)	8.767(3104)	8.417(3474)	9.549(5666)	6.141(480)	6.167(507)	5.468(86)	5.259(94)	8.206(2857)	8.238(4563)	6.889(1098)	6.514(817)	7.036(1285)	10.524(20235)	10.490(16261)	10.437(14650)	5.990(530)	5.915(266)	6.103(491)	9.759(3037)	9.903(3651)	10.775(22427)	10.245(10060)	10.790(20236)	10.923(19845)	10.419(7489)	11.134(7849)
ENSG00000037280	0.000(0)	0.000(0)	3.375(553)	3.629(846)	2.211(214)	0.000(0)	0.021(1)	0.000(0)	0.000(0)	0.000(0)	0.000(0)	0.000(0)	0.406(26)	0.342(20)	0.466(26)	0.229(10)	0.326(14)	0.461(24)	0.027(2)	0.051(4)	0.236(11)	0.162(10)	0.049(3)	0.021(1)	0.088(6)	0.000(0)	0.000(0)	0.000(0)	0.215(3)	0.373(7)	0.000(0)	0.030(3)	0.000(0)	0.000(0)	0.000(0)	0.000(0)	0.014(1)	0.029(2)	0.575(39)	0.279(9)	0.000(0)	0.000(0)	0.000(0)	0.000(0)	0.000(0)	0.000(0)	0.000(0)	2.182(182)	1.819(83)
ENSG00000037474	4.911(1220)	4.852(1233)	4.305(623)	4.400(842)	4.901(958)	5.773(2227)	5.784(2082)	4.374(829)	4.572(1093)	4.123(316)	4.386(361)	5.188(810)	4.102(729)	4.184(723)	4.009(579)	4.119(535)	3.405(298)	3.512(373)	4.570(1341)	4.561(1416)	4.522(764)	4.763(1237)	4.419(997)	4.287(700)	5.642(2638)	6.079(2668)	5.022(1149)	5.151(1307)	4.691(261)	4.555(300)	4.391(1026)	4.603(1868)	3.779(629)	3.698(573)	4.686(1292)	5.146(2503)	5.102(1996)	5.134(1908)	4.139(745)	4.020(361)	3.754(479)	2.188(66)	2.914(132)	6.578(6400)	5.279(1660)	6.564(5661)	6.569(5082)	3.964(423)	3.653(214)
ENSG00000037637	2.903(254)	2.660(220)	3.942(446)	3.917(552)	4.267(566)	2.541(187)	2.631(187)	2.539(189)	2.529(214)	1.713(41)	1.307(25)	0.727(14)	3.111(322)	2.960(267)	2.092(117)	1.868(81)	1.974(85)	1.917(93)	2.798(328)	2.795(348)	3.333(295)	3.296(390)	2.659(243)	2.778(207)	2.990(350)	1.855(98)	2.440(151)	2.309(140)	2.985(68)	3.095(94)	3.788(615)	3.766(945)	3.199(378)	2.701(246)	2.890(313)	2.244(254)	2.313(222)	2.101(172)	2.986(290)	2.789(131)	2.529(171)	0.000(0)	0.000(0)	2.703(349)	3.126(317)	3.627(642)	3.473(511)	2.766(157)	2.738(98)
ENSG00000037749	3.040(143)	2.955(141)	2.921(103)	3.007(139)	2.518(74)	1.850(51)	1.703(41)	2.946(133)	2.615(116)	0.824(7)	0.159(1)	0.128(1)	3.176(171)	3.026(142)	2.014(55)	2.328(62)	2.942(98)	3.148(133)	2.837(171)	2.975(203)	2.122(55)	2.182(79)	2.602(117)	2.623(92)	3.115(195)	2.184(67)	3.096(130)	3.020(127)	1.856(13)	1.888(17)	3.419(235)	3.777(481)	0.515(10)	1.106(26)	1.435(42)	2.878(218)	2.903(183)	2.988(183)	3.049(154)	2.497(52)	3.806(235)	0.000(0)	0.000(0)	3.372(299)	2.567(102)	3.850(383)	3.968(374)	0.852(11)	0.755(6)
ENSG00000037757	0.000(0)	0.000(0)	4.583(367)	4.705(505)	5.381(649)	3.900(278)	3.740(229)	2.996(141)	3.027(165)	3.991(138)	3.613(98)	4.877(312)	3.668(254)	3.550(217)	4.544(412)	4.233(280)	3.456(149)	3.286(151)	3.280(247)	3.567(327)	3.906(234)	3.934(325)	4.548(527)	4.578(416)	4.412(526)	4.624(456)	2.642(92)	2.584(91)	2.664(27)	2.197(23)	0.888(21)	0.765(27)	3.411(229)	2.595(116)	2.470(114)	1.754(83)	1.657(62)	1.588(54)	3.644(248)	3.632(130)	4.231(328)	0.000(0)	0.000(0)	4.128(537)	2.260(80)	4.259(528)	4.238(465)	5.298(534)	5.469(385)
ENSG00000037897	2.786(89)	2.877(101)	2.944(80)	3.419(146)	3.707(144)	4.054(233)	4.190(239)	2.825(92)	2.777(101)	3.113(53)	2.802(39)	3.407(79)	3.750(202)	4.045(235)	3.655(160)	3.497(121)	2.405(48)	2.499(60)	3.165(169)	3.354(208)	2.612(64)	2.666(91)	2.639(92)	2.376(57)	2.455(87)	3.001(101)	3.436(129)	3.621(154)	3.565(41)	3.756(60)	3.850(248)	4.231(513)	4.858(498)	4.972(523)	4.938(557)	0.000(0)	0.000(0)	0.000(0)	3.266(139)	2.478(39)	2.140(47)	0.000(0)	0.000(0)	3.961(355)	3.806(205)	5.914(1290)	5.739(1020)	4.934(308)	5.141(228)
ENSG00000037965	2.863(83)	2.500(65)	0.000(0)	0.295(3)	0.132(1)	0.298(3)	0.497(5)	1.566(26)	1.544(29)	1.491(11)	2.223(21)	1.806(18)	1.731(33)	1.368(21)	2.780(71)	2.925(68)	0.689(6)	1.422(19)	0.344(5)	0.266(4)	2.631(57)	2.654(79)	0.000(0)	0.000(0)	0.000(0)	0.000(0)	2.713(64)	2.303(47)	0.380(1)	0.308(1)	1.160(20)	1.128(30)	0.715(10)	0.413(5)	0.738(11)	0.000(0)	0.000(0)	0.000(0)	0.359(4)	0.000(0)	0.000(0)	0.000(0)	0.000(0)	0.459(8)	0.000(0)	0.000(0)	0.000(0)	0.630(5)	0.425(2)
ENSG00000038002	3.634(216)	3.552(214)	5.002(465)	5.042(603)	4.382(297)	3.231(157)	2.963(118)	4.576(433)	4.468(457)	5.307(335)	5.542(373)	5.171(361)	3.173(163)	3.653(220)	4.575(395)	4.241(264)	3.899(195)	4.105(262)	3.353(245)	3.345(259)	2.895(101)	2.919(140)	4.144(368)	3.997(255)	3.764(306)	4.142(301)	3.863(223)	4.031(262)	2.548(23)	2.936(40)	3.215(192)	3.347(332)	4.575(509)	1.513(40)	2.536(113)	5.184(1160)	5.109(905)	5.111(847)	3.234(170)	3.358(99)	2.845(107)	6.041(543)	5.911(539)	4.597(709)	3.774(251)	4.197(473)	4.154(410)	5.135(446)	5.450(356)
ENSG00000038210	2.848(163)	2.639(145)	2.629(108)	2.564(129)	1.726(48)	3.928(370)	3.725(295)	3.855(355)	3.787(385)	1.868(32)	2.089(37)	1.419(24)	2.949(190)	2.835(162)	1.479(43)	1.585(41)	3.552(209)	2.854(140)	2.339(150)	2.494(182)	1.778(53)	1.860(78)	3.082(229)	3.016(168)	2.627(175)	3.058(184)	1.590(46)	1.596(48)	2.012(20)	2.121(28)	1.864(85)	2.437(222)	2.322(124)	2.181(106)	2.773(191)	3.149(359)	3.215(311)	3.153(277)	2.853(175)	2.748(85)	3.187(195)	0.000(0)	0.000(0)	4.178(726)	4.304(516)	3.772(480)	3.780(432)	1.282(26)	0.682(7)
ENSG00000038219	2.902(1080)	2.694(963)	2.636(689)	2.576(826)	1.468(233)	3.036(1189)	2.968(1045)	2.711(927)	3.051(1390)	0.835(60)	1.132(86)	0.000(0)	2.658(952)	2.462(755)	1.839(393)	1.736(303)	3.780(1574)	3.590(1574)	2.879(1490)	2.853(1551)	3.227(1157)	3.371(1758)	2.837(1195)	2.815(907)	0.000(0)	0.000(0)	3.139(1134)	3.092(1133)	2.768(243)	2.611(271)	2.701(1124)	2.869(2012)	0.579(97)	0.407(62)	0.333(54)	3.268(2497)	3.227(1991)	3.153(1756)	3.112(1363)	2.872(596)	2.758(879)	0.095(5)	0.185(11)	3.105(2048)	3.851(2345)	1.798(596)	1.950(616)	0.629(63)	0.300(17)
ENSG00000038274	4.601(425)	4.676(473)	4.958(435)	5.107(610)	5.626(699)	4.073(286)	4.285(310)	4.799(491)	4.638(499)	4.395(168)	4.640(189)	4.371(196)	4.549(440)	4.923(538)	5.269(627)	5.403(588)	4.611(317)	4.526(344)	4.994(792)	4.965(825)	4.220(267)	4.208(360)	5.019(669)	5.108(551)	5.367(945)	5.883(1012)	4.393(318)	4.642(395)	4.225(81)	4.089(93)	5.344(886)	5.584(1640)	2.666(115)	3.733(256)	5.070(741)	4.917(925)	4.938(773)	4.945(726)	4.585(449)	4.946(308)	6.008(1058)	5.412(336)	5.489(386)	4.490(633)	5.333(751)	4.859(738)	5.054(759)	3.469(127)	3.162(64)
ENSG00000038295	0.000(0)	0.000(0)	0.000(0)	0.000(0)	0.000(0)	0.000(0)	0.000(0)	0.000(0)	0.000(0)	0.000(0)	0.000(0)	0.000(0)	2.660(324)	2.335(230)	1.990(154)	2.107(146)	3.341(383)	3.268(418)	2.632(414)	2.524(402)	0.000(0)	0.000(0)	2.843(408)	2.790(302)	0.039(2)	0.000(0)	0.000(0)	0.000(0)	0.435(5)	0.289(4)	0.021(1)	0.026(2)	1.372(106)	0.000(0)	0.000(0)	0.015(1)	0.000(0)	0.000(0)	2.083(196)	1.942(91)	0.107(4)	0.000(0)	0.000(0)	0.047(3)	0.024(1)	0.000(0)	0.000(0)	0.036(1)	0.000(0)
ENSG00000038358	3.340(699)	3.359(748)	3.360(562)	3.417(740)	3.418(587)	3.679(895)	3.625(797)	3.304(681)	3.464(879)	4.042(544)	4.038(511)	3.111(319)	3.942(1183)	3.858(1038)	4.638(1674)	4.317(1130)	3.417(549)	3.549(701)	4.161(1818)	4.291(2126)	3.534(672)	3.717(1050)	3.888(1233)	3.926(980)	4.108(1599)	3.611(821)	2.532(319)	2.448(308)	3.918(271)	3.935(348)	2.296(367)	2.175(515)	5.587(4247)	4.755(2271)	3.553(1024)	3.554(1427)	3.614(1229)	3.611(1146)	3.352(754)	3.292(381)	4.341(1349)	3.717(412)	3.606(412)	4.160(2088)	3.376(752)	4.317(2091)	4.223(1746)	4.066(833)	4.166(572)
ENSG00000038382	5.118(5712)	4.971(5424)	4.553(3014)	4.614(3968)	2.740(761)	4.461(3522)	4.606(3630)	4.981(5188)	5.209(6967)	1.779(189)	1.868(194)	2.356(380)	3.995(2720)	3.745(2109)	2.783(911)	2.737(748)	3.563(1357)	3.587(1594)	3.122(1834)	3.201(2074)	4.941(4173)	4.995(5898)	4.879(5612)	4.905(4418)	4.027(3331)	2.680(875)	4.677(3621)	4.697(3811)	3.834(563)	3.773(682)	3.048(1508)	3.025(2312)	0.973(192)	1.350(299)	1.316(314)	3.581(3220)	3.547(2583)	3.510(2348)	4.488(3882)	4.373(1888)	2.472(704)	0.000(0)	0.000(0)	4.135(4531)	3.807(2303)	0.000(0)	0.000(0)	2.108(387)	1.557(145)
ENSG00000038427	0.023(3)	0.036(5)	1.048(157)	1.078(206)	0.393(46)	0.008(1)	0.000(0)	0.038(5)	0.079(12)	0.175(11)	0.104(6)	1.154(124)	5.824(11107)	5.460(8017)	1.091(192)	1.480(259)	7.725(28948)	7.725(33406)	4.718(6608)	4.819(7554)	0.883(130)	0.640(117)	2.296(847)	2.216(610)	2.934(1585)	2.726(996)	0.009(1)	0.017(2)	0.281(10)	0.140(6)	0.019(3)	0.024(6)	0.162(26)	0.000(0)	0.000(0)	2.713(1790)	2.640(1387)	2.676(1335)	0.000(0)	0.014(1)	0.008(1)	0.000(0)	0.000(0)	5.007(9340)	5.204(6967)	0.011(2)	0.036(6)	0.851(103)	0.476(32)
ENSG00000038532	4.086(920)	3.832(804)	3.713(552)	3.754(718)	4.485(974)	1.387(92)	1.542(101)	1.784(141)	2.133(223)	3.881(363)	3.965(364)	1.427(53)	3.040(447)	2.804(346)	3.278(458)	3.116(344)	2.764(247)	2.980(339)	2.684(439)	2.666(460)	3.095(360)	3.106(494)	2.531(321)	2.565(255)	2.598(374)	2.058(174)	3.414(484)	3.263(447)	1.861(38)	2.115(61)	2.198(253)	2.254(415)	1.366(107)	2.429(288)	2.420(312)	3.161(793)	3.095(620)	3.001(538)	3.355(568)	3.277(283)	3.039(380)	1.844(66)	1.918(77)	2.256(351)	2.540(290)	2.790(491)	2.764(430)	1.673(87)	0.806(19)
ENSG00000038945	0.000(0)	0.000(0)	0.000(0)	0.000(0)	1.221(27)	0.000(0)	0.000(0)	0.000(0)	0.000(0)	0.000(0)	0.000(0)	0.000(0)	0.000(0)	0.000(0)	0.000(0)	0.000(0)	0.000(0)	0.000(0)	0.000(0)	0.000(0)	0.000(0)	0.000(0)	0.000(0)	0.000(0)	0.000(0)	0.000(0)	0.000(0)	0.061(1)	0.000(0)	0.000(0)	0.000(0)	0.000(0)	0.137(3)	0.000(0)	0.000(0)	0.183(6)	0.285(8)	0.121(3)	0.000(0)	0.000(0)	0.000(0)	0.000(0)	0.000(0)	0.133(4)	0.000(0)	0.038(1)	0.043(1)	0.000(0)	0.000(0)
ENSG00000039068	1.434(84)	1.364(82)	0.571(19)	0.406(16)	0.469(15)	1.737(114)	1.578(90)	2.714(275)	2.737(320)	2.063(72)	2.330(86)	2.119(90)	4.393(1062)	4.365(972)	2.482(207)	2.679(208)	0.039(1)	0.034(1)	0.000(0)	0.000(0)	0.000(0)	0.000(0)	6.352(4646)	6.363(3616)	0.045(2)	0.000(0)	0.189(6)	0.094(3)	1.197(16)	1.339(24)	7.578(11492)	7.702(19568)	2.161(202)	4.738(1446)	4.682(1516)	0.000(0)	0.000(0)	0.000(0)	3.148(415)	3.085(209)	0.414(15)	2.778(128)	2.712(132)	0.525(35)	0.678(31)	0.079(4)	0.171(8)	0.234(6)	0.065(1)
ENSG00000039123	3.705(686)	3.674(707)	4.176(770)	4.052(886)	4.320(855)	3.881(774)	3.827(690)	3.594(632)	3.578(713)	3.663(305)	3.814(322)	3.792(399)	4.742(1577)	4.866(1611)	4.856(1457)	4.900(1281)	3.950(610)	3.777(619)	4.371(1577)	4.289(1579)	3.888(652)	3.870(875)	4.291(1234)	4.296(957)	4.394(1467)	4.654(1316)	4.002(745)	4.026(786)	3.795(184)	3.723(221)	4.857(1952)	5.147(3751)	3.104(510)	2.995(453)	2.477(324)	5.288(3761)	5.269(3055)	5.242(2799)	4.781(1613)	4.611(755)	3.833(690)	4.905(730)	4.858(768)	5.097(3057)	4.657(1444)	4.484(1756)	4.568(1669)	3.322(354)	3.092(189)
ENSG00000039139	0.348(69)	0.332(69)	1.408(331)	1.291(365)	0.111(16)	0.585(125)	0.597(119)	0.979(246)	0.969(277)	0.000(0)	0.000(0)	0.953(129)	0.505(114)	0.395(80)	0.049(8)	0.092(13)	1.074(207)	1.062(235)	1.247(488)	1.213(498)	0.640(117)	0.737(190)	0.000(0)	0.000(0)	0.613(172)	0.453(89)	0.936(201)	0.821(175)	0.343(17)	0.216(13)	0.171(39)	0.251(92)	0.010(2)	0.005(1)	0.009(2)	0.000(0)	0.000(0)	0.000(0)	0.548(125)	0.316(35)	0.085(14)	0.000(0)	0.000(0)	0.049(14)	0.000(0)	0.000(0)	0.000(0)	0.977(169)	0.931(101)
ENSG00000039319	3.362(781)	3.065(654)	3.798(860)	3.609(941)	2.355(274)	2.486(383)	2.307(305)	3.085(631)	3.232(808)	0.720(25)	0.867(30)	0.544(21)	2.687(492)	2.532(404)	1.265(108)	1.869(174)	3.297(550)	2.873(455)	2.901(765)	2.794(746)	3.246(592)	3.227(794)	3.471(990)	3.387(717)	3.190(879)	2.937(535)	2.943(490)	2.756(437)	2.157(73)	2.244(100)	2.411(445)	2.833(986)	0.646(56)	1.157(118)	0.872(87)	3.385(1379)	3.362(1115)	3.445(1110)	3.040(650)	3.330(431)	1.894(209)	0.787(27)	0.991(40)	2.401(582)	3.416(852)	1.193(156)	1.049(116)	1.207(76)	0.789(27)
ENSG00000039523	4.165(1147)	3.985(1060)	3.565(581)	3.626(767)	3.294(472)	5.111(2249)	5.079(2040)	4.453(1419)	4.686(1917)	5.369(1254)	5.268(1100)	5.882(2140)	4.837(2008)	4.620(1604)	5.162(2156)	5.057(1704)	3.588(553)	3.528(610)	3.913(1339)	3.969(1484)	4.717(1421)	4.802(2055)	4.911(2297)	4.882(1739)	5.108(2917)	4.502(1401)	4.504(1279)	4.546(1367)	3.565(184)	3.469(217)	1.805(207)	2.093(423)	5.106(2669)	5.013(2417)	3.497(868)	3.184(950)	3.240(817)	3.184(731)	4.672(1773)	4.642(918)	4.196(1073)	5.944(1816)	5.816(1805)	1.595(221)	3.796(914)	2.392(415)	2.696(479)	4.981(1430)	4.917(872)
ENSG00000039537	0.000(0)	0.000(0)	0.000(0)	0.000(0)	0.000(0)	0.000(0)	0.000(0)	0.000(0)	0.000(0)	0.000(0)	0.000(0)	0.000(0)	0.000(0)	0.000(0)	0.000(0)	0.000(0)	0.038(1)	0.000(0)	0.020(1)	0.019(1)	0.000(0)	0.000(0)	0.000(0)	0.000(0)	0.558(31)	0.387(15)	0.000(0)	0.000(0)	0.000(0)	0.000(0)	0.000(0)	0.015(1)	0.093(4)	0.000(0)	0.000(0)	0.032(2)	0.000(0)	0.062(3)	0.000(0)	0.000(0)	0.000(0)	0.000(0)	0.000(0)	0.068(4)	0.000(0)	0.000(0)	0.000(0)	0.000(0)	0.000(0)
ENSG00000039560	3.049(391)	3.047(412)	4.968(1289)	4.518(1175)	5.464(1834)	3.826(701)	3.864(669)	5.834(3018)	5.824(3420)	2.112(82)	1.957(67)	2.745(167)	4.782(1532)	4.694(1343)	3.651(568)	3.675(493)	4.042(616)	4.048(714)	3.753(943)	3.645(924)	6.824(5005)	6.851(6935)	6.564(5868)	6.556(4509)	4.361(1351)	3.648(592)	5.320(1821)	5.315(1883)	4.629(320)	4.877(485)	3.159(522)	3.333(933)	2.635(330)	1.020(63)	0.946(62)	4.673(2285)	4.696(1911)	4.604(1672)	6.619(5591)	6.567(2850)	4.273(901)	2.683(129)	2.645(136)	5.279(3283)	4.119(921)	0.018(1)	0.021(1)	3.558(400)	2.832(145)
ENSG00000039600	0.000(0)	0.000(0)	0.000(0)	0.000(0)	0.000(0)	0.000(0)	0.000(0)	0.000(0)	0.000(0)	0.000(0)	0.000(0)	0.000(0)	0.000(0)	0.000(0)	0.000(0)	0.000(0)	0.000(0)	0.000(0)	0.025(1)	0.000(0)	0.000(0)	0.000(0)	0.059(2)	0.038(1)	0.317(13)	0.327(10)	0.000(0)	0.000(0)	0.000(0)	0.106(1)	0.376(15)	0.220(13)	0.000(0)	0.060(2)	0.108(4)	0.000(0)	0.024(1)	0.000(0)	0.000(0)	0.000(0)	0.038(1)	0.000(0)	0.000(0)	0.221(11)	0.000(0)	0.048(2)	0.079(3)	0.098(2)	0.077(1)
ENSG00000039650	4.118(466)	4.105(487)	3.647(260)	3.590(314)	4.714(569)	4.497(608)	4.418(533)	4.138(474)	4.467(688)	5.982(813)	5.645(604)	5.978(963)	4.639(732)	4.725(728)	5.577(1217)	4.994(685)	3.630(240)	3.630(277)	4.124(658)	4.169(723)	3.948(341)	3.937(460)	4.141(553)	4.065(404)	2.186(130)	2.259(103)	4.188(427)	4.216(452)	4.024(109)	3.866(123)	3.724(426)	3.676(642)	5.777(1807)	6.171(2308)	5.319(1380)	3.696(591)	3.704(489)	3.591(420)	4.353(592)	4.215(283)	0.054(1)	5.376(511)	5.219(497)	4.330(879)	3.753(372)	3.291(361)	3.213(304)	4.587(453)	5.045(402)
ENSG00000039987	0.000(0)	0.000(0)	0.000(0)	0.000(0)	0.000(0)	0.000(0)	0.000(0)	0.000(0)	0.000(0)	0.000(0)	0.000(0)	0.092(1)	0.303(7)	0.441(10)	1.124(30)	1.010(22)	0.000(0)	0.000(0)	0.000(0)	0.000(0)	0.000(0)	0.000(0)	0.000(0)	0.000(0)	0.000(0)	0.105(2)	0.000(0)	0.000(0)	0.000(0)	0.000(0)	0.000(0)	0.000(0)	0.000(0)	0.000(0)	0.000(0)	0.030(1)	0.071(2)	0.249(7)	0.000(0)	0.000(0)	0.000(0)	0.000(0)	0.000(0)	0.152(5)	0.049(1)	0.104(3)	0.000(0)	0.000(0)	0.000(0)
ENSG00000040199	1.996(222)	1.771(189)	0.000(0)	0.000(0)	0.000(0)	1.599(149)	1.799(169)	2.688(405)	2.636(443)	0.526(15)	0.553(15)	0.290(9)	1.324(120)	1.089(84)	0.305(16)	0.209(9)	2.179(194)	2.032(196)	1.667(227)	1.817(280)	2.098(202)	2.240(312)	1.727(200)	1.704(151)	2.014(290)	0.862(58)	1.765(155)	1.655(144)	1.579(37)	1.497(43)	2.575(451)	2.716(791)	0.485(35)	0.615(45)	0.406(30)	2.292(502)	2.230(391)	2.350(406)	1.216(105)	1.350(65)	1.839(175)	0.000(0)	0.000(0)	1.668(261)	2.045(243)	2.075(344)	2.202(345)	0.209(8)	0.086(2)
ENSG00000040275	1.964(96)	1.851(91)	2.410(113)	2.487(152)	2.649(138)	4.613(768)	4.530(671)	2.038(103)	2.273(145)	3.122(117)	3.165(114)	1.711(41)	2.328(143)	2.306(131)	1.153(37)	1.237(35)	3.645(282)	3.672(332)	4.768(1220)	4.694(1230)	2.548(133)	2.488(172)	5.386(1574)	5.311(1153)	3.776(540)	4.298(590)	2.893(185)	2.721(167)	3.257(71)	3.340(96)	3.513(422)	3.825(833)	3.551(418)	2.027(116)	2.004(124)	2.436(253)	2.468(214)	2.593(222)	3.211(292)	3.296(165)	2.450(135)	0.000(0)	0.000(0)	4.402(1076)	3.029(248)	2.499(222)	2.447(190)	1.365(36)	1.287(21)
ENSG00000040341	3.414(301)	3.314(294)	4.432(508)	4.315(588)	3.122(190)	2.801(184)	3.182(231)	4.226(553)	4.148(596)	1.175(18)	1.313(20)	2.543(82)	3.660(390)	3.497(322)	2.056(90)	2.423(106)	3.976(340)	4.081(424)	3.634(500)	3.662(543)	3.843(345)	3.701(422)	3.840(484)	3.594(311)	3.556(431)	3.125(230)	1.941(77)	1.727(65)	2.385(33)	2.572(49)	3.904(533)	4.239(1066)	1.631(77)	1.267(50)	1.527(73)	1.806(135)	1.796(110)	1.737(97)	4.269(609)	4.410(357)	0.190(4)	0.000(0)	0.000(0)	2.879(320)	3.483(332)	2.196(161)	2.287(156)	2.601(109)	1.704(31)
ENSG00000040487	3.062(117)	3.006(118)	3.470(127)	3.445(157)	5.017(395)	2.304(62)	2.534(70)	3.740(197)	3.985(270)	6.003(461)	5.924(411)	4.138(144)	2.620(88)	2.602(81)	3.756(182)	3.702(149)	2.020(36)	2.083(44)	3.396(213)	3.618(268)	2.881(84)	2.984(124)	2.942(124)	3.081(107)	2.963(139)	3.762(191)	1.877(37)	1.866(38)	3.837(53)	3.872(69)	2.699(107)	2.615(156)	4.818(510)	3.614(204)	2.948(133)	2.003(83)	2.191(81)	2.181(75)	3.667(199)	3.625(102)	0.000(0)	1.941(20)	0.606(4)	2.196(92)	1.455(29)	1.688(51)	1.841(53)	6.159(774)	6.583(665)
ENSG00000040531	1.814(55)	1.848(60)	1.028(18)	1.101(25)	2.023(53)	1.139(26)	0.961(19)	1.272(31)	1.163(31)	2.374(42)	2.200(34)	1.780(29)	2.439(104)	2.401(94)	2.392(85)	2.479(78)	2.429(71)	2.772(109)	2.396(131)	2.459(147)	1.845(47)	1.925(69)	2.252(96)	1.884(53)	2.537(135)	2.243(78)	2.176(67)	2.136(67)	3.664(64)	3.246(59)	2.906(174)	2.957(283)	3.018(183)	3.598(277)	2.812(164)	2.489(175)	2.188(111)	2.158(101)	2.278(90)	2.311(49)	0.000(0)	1.961(28)	1.945(30)	2.482(162)	3.277(199)	2.676(170)	2.618(145)	3.140(118)	3.010(68)
ENSG00000040608	0.135(3)	0.457(12)	0.367(7)	0.444(11)	0.000(0)	0.179(4)	0.237(5)	1.246(42)	1.176(44)	4.261(255)	4.052(206)	4.280(307)	0.242(6)	0.605(16)	2.195(100)	1.422(40)	2.744(129)	2.686(142)	0.128(4)	0.178(6)	2.135(86)	2.298(135)	0.000(0)	0.000(0)	0.072(2)	0.096(2)	0.053(1)	0.000(0)	2.511(36)	2.202(35)	2.571(185)	2.189(208)	4.110(586)	4.517(763)	3.478(386)	0.000(0)	0.000(0)	0.000(0)	0.893(28)	0.605(9)	0.000(0)	0.000(0)	0.000(0)	0.000(0)	0.000(0)	0.000(0)	0.000(0)	4.208(369)	3.952(195)
ENSG00000040633	3.131(171)	3.033(167)	4.542(389)	4.644(528)	5.055(562)	4.578(499)	4.342(390)	3.437(217)	3.608(282)	6.761(1087)	6.664(957)	5.871(691)	3.582(260)	3.440(218)	3.940(289)	4.023(262)	4.082(260)	3.974(277)	4.839(855)	4.910(957)	3.898(254)	4.132(411)	4.232(457)	4.184(341)	4.519(621)	5.003(654)	4.504(416)	4.404(401)	4.879(157)	4.792(187)	2.904(175)	2.948(283)	5.524(1169)	5.215(908)	5.030(869)	4.256(692)	4.305(590)	4.206(513)	4.274(432)	4.413(253)	4.230(358)	4.371(192)	4.430(218)	5.732(1855)	4.797(618)	4.851(885)	5.059(919)	5.533(689)	5.944(588)
ENSG00000040731	0.406(14)	0.570(22)	0.000(0)	0.000(0)	0.000(0)	0.000(0)	0.000(0)	0.000(0)	0.029(1)	0.000(0)	0.000(0)	0.000(0)	0.000(0)	0.000(0)	0.000(0)	0.000(0)	0.000(0)	0.000(0)	0.000(0)	0.022(1)	0.116(3)	0.000(0)	0.000(0)	0.000(0)	0.000(0)	0.000(0)	0.000(0)	0.000(0)	0.128(1)	0.102(1)	0.000(0)	0.000(0)	0.083(3)	0.000(0)	0.000(0)	0.248(14)	0.091(4)	0.294(13)	0.685(28)	0.578(12)	0.000(0)	0.000(0)	0.000(0)	0.348(19)	0.000(0)	0.000(0)	0.000(0)	0.000(0)	0.000(0)
ENSG00000040933	2.938(356)	2.736(319)	3.373(396)	3.317(478)	1.801(105)	2.089(172)	2.285(190)	3.108(408)	3.150(481)	1.280(35)	1.331(35)	2.661(155)	2.489(265)	2.453(240)	1.674(107)	2.101(137)	2.174(139)	2.398(195)	1.205(98)	1.258(111)	2.254(167)	2.263(229)	2.968(425)	2.912(314)	1.868(182)	1.327(77)	2.583(232)	2.662(257)	2.310(53)	2.323(68)	1.579(130)	1.666(222)	1.132(75)	1.401(100)	1.607(136)	2.173(325)	2.171(267)	2.104(235)	2.418(248)	2.425(132)	2.190(174)	0.592(12)	0.980(25)	1.333(131)	2.654(296)	0.640(43)	0.579(34)	1.253(51)	0.467(9)
ENSG00000041353	2.281(46)	2.447(56)	1.540(18)	1.230(16)	0.278(2)	0.000(0)	0.000(0)	0.000(0)	0.000(0)	2.219(20)	1.556(10)	0.207(1)	0.392(4)	0.323(3)	1.007(11)	1.054(10)	0.000(0)	0.000(0)	0.309(4)	0.292(4)	0.591(5)	0.291(3)	2.970(95)	2.997(75)	0.177(2)	0.840(9)	1.346(16)	1.315(16)	3.465(30)	3.657(44)	2.373(61)	2.453(102)	0.192(2)	1.073(15)	1.461(26)	5.619(995)	5.541(775)	5.569(739)	0.000(0)	0.000(0)	0.127(1)	0.000(0)	0.000(0)	2.292(75)	3.010(88)	0.000(0)	0.000(0)	0.685(5)	0.652(3)
ENSG00000041357	0.000(0)	0.000(0)	5.731(589)	5.658(705)	6.252(849)	6.466(1234)	6.454(1135)	5.221(519)	5.091(540)	7.903(1561)	7.833(1401)	7.528(1428)	5.769(821)	5.876(827)	6.540(1201)	6.689(1136)	6.259(799)	6.132(843)	6.423(1701)	6.288(1645)	5.961(725)	5.967(991)	5.956(1016)	5.990(804)	5.848(1038)	6.779(1483)	6.520(1127)	6.406(1079)	6.257(270)	6.431(387)	5.893(1021)	6.245(2042)	8.116(4648)	7.478(2884)	7.518(3239)	6.578(2339)	6.509(1834)	6.462(1659)	6.122(1047)	6.187(580)	5.750(689)	7.220(935)	7.102(937)	7.174(3305)	6.539(1374)	7.270(3155)	7.253(2790)	7.689(2023)	8.251(1910)
ENSG00000041515	0.172(13)	0.139(11)	0.000(0)	0.000(0)	0.035(2)	0.223(17)	0.089(6)	0.041(3)	0.024(2)	1.028(49)	1.326(67)	0.000(0)	0.397(35)	0.290(23)	0.872(78)	0.857(65)	0.037(2)	0.016(1)	0.087(9)	0.064(7)	0.532(38)	0.332(30)	0.000(0)	0.000(0)	0.000(0)	0.000(0)	0.153(10)	0.162(11)	0.208(4)	0.086(2)	0.023(2)	0.015(2)	0.081(7)	0.012(1)	0.000(0)	0.079(10)	0.077(8)	0.092(9)	0.348(30)	0.250(11)	0.015(1)	0.000(0)	0.000(0)	0.000(0)	0.000(0)	0.000(0)	0.000(0)	0.000(0)	0.000(0)
ENSG00000041802	2.206(130)	2.285(147)	3.404(273)	3.349(330)	3.259(244)	4.223(629)	4.297(616)	3.443(356)	3.521(431)	4.811(447)	4.833(428)	2.040(61)	3.454(385)	3.604(403)	3.830(435)	3.902(391)	2.737(151)	2.770(179)	3.450(502)	3.301(476)	3.449(296)	3.622(459)	3.929(597)	3.893(449)	3.827(610)	4.002(516)	2.988(217)	2.796(193)	2.894(58)	3.177(92)	3.978(650)	4.223(1216)	3.300(375)	3.025(293)	4.002(673)	4.159(1052)	4.147(858)	3.911(674)	2.835(236)	2.565(100)	0.449(12)	3.643(183)	3.518(181)	4.572(1324)	4.222(665)	4.994(1601)	5.066(1508)	3.283(217)	3.480(161)
ENSG00000041880	3.274(256)	3.348(286)	2.714(130)	2.524(140)	3.456(233)	2.111(97)	2.061(86)	3.712(358)	3.891(467)	4.197(235)	4.341(246)	2.164(56)	6.153(2226)	6.230(2196)	6.015(1719)	5.799(1258)	4.239(391)	4.306(474)	4.487(889)	4.496(951)	1.375(39)	0.927(30)	4.129(568)	4.007(401)	2.973(260)	2.635(147)	6.568(2412)	6.512(2406)	2.824(45)	3.116(72)	1.334(55)	1.414(94)	2.163(121)	3.065(248)	3.052(268)	3.350(471)	3.321(379)	3.662(459)	2.524(150)	2.343(68)	2.474(123)	3.768(165)	3.887(196)	3.260(409)	3.933(441)	0.532(19)	1.036(40)	5.868(1170)	5.872(749)
ENSG00000041982	3.184(973)	3.019(902)	5.642(4664)	5.669(5991)	7.931(23131)	0.203(18)	0.172(14)	1.009(122)	0.842(109)	0.944(51)	0.914(46)	6.346(5268)	0.346(35)	0.367(35)	0.742(74)	0.491(38)	1.523(167)	1.758(245)	0.017(2)	0.008(1)	8.828(45253)	8.857(62810)	4.842(3885)	4.782(2874)	5.102(5157)	3.975(1693)	7.665(21152)	7.666(21953)	4.141(502)	4.261(695)	0.793(108)	0.610(121)	0.020(2)	0.082(8)	0.010(1)	0.354(58)	0.166(21)	0.307(38)	4.758(3352)	4.586(1566)	0.263(22)	0.000(0)	0.000(0)	3.553(2086)	2.426(551)	0.000(0)	0.000(0)	6.181(5945)	5.781(2862)
ENSG00000041988	2.248(49)	3.190(112)	2.993(72)	3.064(96)	3.335(94)	2.535(62)	2.907(78)	3.683(155)	3.365(139)	1.939(17)	2.003(17)	4.378(141)	3.615(158)	3.535(139)	4.640(286)	4.311(192)	2.763(56)	2.712(62)	3.532(194)	3.803(253)	2.172(38)	2.019(45)	1.858(40)	1.827(30)	0.000(0)	0.000(0)	3.279(99)	3.515(123)	2.480(15)	2.761(24)	2.492(74)	2.740(142)	3.983(228)	4.739(383)	4.290(302)	3.976(334)	3.731(229)	3.538(185)	2.261(53)	2.300(29)	2.303(47)	2.588(29)	2.880(40)	2.370(88)	3.105(104)	4.299(352)	4.017(256)	0.000(0)	0.000(0)
ENSG00000042062	1.158(64)	1.141(66)	0.196(6)	0.158(6)	0.286(9)	3.029(368)	3.005(335)	2.402(223)	2.644(312)	0.505(10)	0.342(6)	3.545(302)	0.498(23)	0.365(15)	0.030(1)	0.000(0)	0.392(12)	0.371(13)	0.929(66)	1.040(82)	0.406(14)	0.248(11)	0.532(27)	0.424(16)	0.238(12)	0.216(8)	1.105(52)	0.971(45)	0.000(0)	0.000(0)	0.066(3)	0.014(1)	0.238(11)	0.161(7)	0.148(7)	0.000(0)	0.019(1)	0.021(1)	0.051(2)	0.140(3)	0.797(35)	0.000(0)	0.000(0)	0.051(3)	0.078(3)	0.000(0)	0.042(2)	0.153(4)	0.000(0)
ENSG00000042088	2.423(145)	2.491(162)	1.097(30)	1.326(50)	3.053(192)	3.079(245)	3.328(276)	1.912(92)	1.597(77)	0.988(15)	0.929(13)	3.322(163)	2.446(159)	2.481(153)	2.478(139)	2.484(119)	2.293(96)	2.634(148)	2.608(238)	2.539(239)	2.188(98)	2.107(124)	2.670(208)	2.823(182)	2.104(141)	2.304(125)	2.571(143)	2.222(110)	2.757(48)	2.200(38)	2.599(206)	2.630(330)	2.153(135)	2.794(225)	3.685(491)	2.995(402)	3.052(346)	3.054(324)	2.353(146)	2.572(93)	2.345(124)	0.000(0)	0.000(0)	1.895(146)	2.791(206)	4.452(1001)	4.257(777)	1.001(23)	1.065(16)
ENSG00000042286	2.873(129)	2.567(106)	5.615(775)	5.783(1100)	6.024(1034)	4.015(306)	4.099(302)	3.586(225)	3.658(271)	4.935(277)	4.593(204)	1.700(25)	0.542(10)	0.620(11)	2.113(62)	1.840(41)	2.991(105)	2.893(112)	4.118(469)	4.072(482)	2.862(106)	3.046(167)	3.291(209)	3.388(174)	4.839(724)	5.417(813)	3.604(198)	3.445(182)	4.866(144)	4.892(186)	2.624(129)	2.284(151)	7.102(3278)	6.352(1876)	6.206(1849)	1.978(104)	1.723(67)	1.408(45)	3.280(190)	3.080(86)	1.880(50)	2.286(35)	2.558(48)	2.918(216)	3.781(272)	2.483(135)	2.217(96)	4.762(368)	4.967(272)
ENSG00000042304	0.000(0)	0.000(0)	0.000(0)	0.000(0)	0.000(0)	0.000(0)	0.000(0)	0.000(0)	0.000(0)	0.000(0)	0.000(0)	0.000(0)	0.000(0)	0.000(0)	0.000(0)	0.000(0)	0.000(0)	0.000(0)	0.000(0)	0.000(0)	0.000(0)	0.000(0)	0.000(0)	0.000(0)	0.000(0)	0.000(0)	0.000(0)	0.000(0)	0.000(0)	0.000(0)	0.000(0)	0.000(0)	0.000(0)	0.000(0)	0.000(0)	0.000(0)	0.000(0)	0.000(0)	0.000(0)	0.000(0)	0.000(0)	0.000(0)	0.000(0)	0.000(0)	0.000(0)	0.000(0)	0.000(0)	0.000(0)	0.000(0)
ENSG00000042317	2.144(112)	2.378(145)	1.810(65)	1.773(79)	1.473(46)	0.774(23)	0.584(15)	1.370(52)	1.103(43)	3.622(170)	3.327(128)	2.747(102)	3.820(462)	3.923(466)	4.112(488)	4.345(493)	2.198(87)	2.182(99)	1.968(134)	2.108(162)	2.326(109)	2.276(142)	1.758(91)	1.664(64)	2.450(188)	3.046(227)	0.796(21)	0.986(29)	1.619(17)	1.682(23)	1.390(65)	1.568(123)	1.545(74)	0.280(8)	0.856(33)	2.910(370)	2.819(283)	2.807(262)	2.386(148)	2.616(95)	1.695(67)	1.482(26)	1.440(27)	2.258(200)	2.710(190)	1.336(72)	1.752(100)	3.338(206)	3.475(146)
ENSG00000042445	3.397(318)	3.307(313)	1.791(65)	1.912(92)	1.928(74)	1.165(41)	1.143(37)	1.724(77)	1.490(69)	4.608(358)	4.744(372)	3.663(212)	3.228(300)	3.290(294)	3.611(342)	3.731(319)	3.044(179)	2.793(169)	2.957(317)	2.900(322)	2.336(112)	2.206(136)	1.773(94)	1.949(86)	1.908(118)	1.887(86)	3.218(241)	3.568(327)	3.512(87)	3.799(137)	3.648(471)	3.364(593)	3.197(321)	3.989(566)	4.398(834)	2.988(401)	3.037(343)	2.808(267)	1.747(84)	1.487(34)	1.188(39)	1.059(16)	1.127(19)	2.691(294)	3.949(504)	5.300(1846)	4.955(1291)	2.429(101)	2.204(53)
ENSG00000042493	6.373(1558)	6.460(1747)	5.234(552)	5.395(780)	7.966(3747)	7.398(3157)	7.330(2793)	7.341(3072)	7.427(3723)	8.381(2903)	8.189(2393)	8.132(2899)	4.724(520)	4.786(508)	6.112(1186)	5.621(715)	5.149(486)	5.155(563)	6.184(1918)	6.404(2379)	8.137(4424)	8.147(6062)	7.437(3823)	7.478(3038)	6.100(1653)	6.943(2218)	5.775(890)	5.675(860)	4.674(117)	4.652(146)	5.636(1135)	5.330(1427)	7.446(3887)	8.357(7091)	8.039(6206)	7.422(5624)	7.379(4493)	7.269(3890)	7.437(3503)	7.168(1536)	5.561(804)	0.000(0)	0.000(0)	7.483(5465)	7.530(3660)	3.857(370)	3.452(244)	9.806(11744)	10.313(10656)
ENSG00000042753	4.887(247)	5.179(321)	5.365(275)	5.549(395)	6.866(790)	5.964(525)	6.007(502)	5.795(472)	5.675(495)	8.315(1259)	8.039(979)	8.096(1283)	5.590(438)	6.191(625)	7.513(1435)	7.429(1153)	0.000(0)	0.000(0)	0.000(0)	0.000(0)	5.833(401)	5.847(551)	6.651(1002)	6.621(758)	6.072(736)	7.122(1141)	5.980(467)	6.005(493)	6.744(230)	6.845(313)	8.628(4175)	8.709(6896)	8.948(5016)	9.332(6338)	8.650(4308)	6.717(1561)	6.666(1240)	6.481(1018)	6.814(1030)	6.669(492)	6.498(706)	7.840(872)	7.771(904)	6.198(1010)	5.528(408)	6.656(1244)	6.414(939)	7.759(1286)	8.606(1479)
ENSG00000042781	0.000(0)	0.000(0)	0.000(0)	0.000(0)	0.000(0)	0.000(0)	0.000(0)	0.000(0)	0.000(0)	0.000(0)	0.000(0)	0.000(0)	0.000(0)	0.000(0)	0.000(0)	0.000(0)	0.000(0)	0.000(0)	0.018(5)	0.030(9)	0.000(0)	0.000(0)	0.000(0)	0.000(0)	0.000(0)	0.005(1)	0.000(0)	0.011(2)	0.000(0)	0.000(0)	0.008(2)	0.026(10)	0.004(1)	0.000(0)	0.000(0)	0.000(0)	0.000(0)	0.000(0)	0.000(0)	0.000(0)	0.000(0)	0.000(0)	0.000(0)	0.028(9)	0.000(0)	0.000(0)	0.000(0)	0.007(1)	0.000(0)
ENSG00000042813	0.000(0)	0.000(0)	0.000(0)	0.000(0)	0.000(0)	1.797(47)	1.710(40)	1.623(40)	1.401(36)	0.000(0)	0.000(0)	0.000(0)	0.000(0)	0.000(0)	0.000(0)	0.000(0)	0.000(0)	0.000(0)	0.000(0)	0.000(0)	0.000(0)	0.065(1)	0.955(21)	1.324(26)	0.000(0)	0.000(0)	0.000(0)	0.000(0)	0.000(0)	0.000(0)	0.000(0)	0.000(0)	0.000(0)	0.000(0)	0.000(0)	0.000(0)	0.000(0)	0.000(0)	0.000(0)	0.000(0)	0.080(1)	0.000(0)	0.000(0)	0.046(1)	0.000(0)	0.283(6)	0.948(23)	0.000(0)	0.000(0)
ENSG00000042832	0.000(0)	0.000(0)	0.341(32)	0.503(63)	0.071(6)	0.000(0)	0.000(0)	0.000(0)	0.000(0)	0.000(0)	0.000(0)	0.382(25)	0.000(0)	0.000(0)	0.000(0)	0.000(0)	1.025(116)	1.131(154)	0.254(41)	0.272(47)	0.067(6)	0.017(2)	0.024(3)	0.031(3)	0.007(1)	0.000(0)	0.064(6)	0.121(12)	0.000(0)	0.059(2)	0.031(4)	0.020(4)	0.048(6)	0.105(13)	0.053(7)	0.000(0)	0.000(0)	0.000(0)	0.000(0)	0.000(0)	0.342(37)	0.000(0)	0.000(0)	0.012(2)	0.097(11)	0.197(32)	0.154(22)	1.064(114)	0.948(62)
ENSG00000042980	0.000(0)	0.000(0)	0.376(10)	0.487(17)	2.214(122)	0.000(0)	0.000(0)	0.000(0)	0.000(0)	0.000(0)	0.000(0)	0.120(2)	0.000(0)	0.000(0)	0.000(0)	0.000(0)	0.000(0)	0.039(1)	0.024(1)	0.088(4)	0.040(1)	0.197(7)	0.000(0)	0.000(0)	0.000(0)	0.000(0)	0.076(2)	0.000(0)	0.000(0)	0.000(0)	0.158(6)	0.168(10)	0.783(36)	0.000(0)	0.000(0)	0.000(0)	0.000(0)	0.000(0)	0.000(0)	0.000(0)	0.301(9)	0.000(0)	0.000(0)	1.220(91)	0.032(1)	0.000(0)	0.000(0)	0.048(1)	0.000(0)
ENSG00000043039	0.000(0)	0.000(0)	0.000(0)	0.000(0)	0.000(0)	0.000(0)	0.000(0)	0.000(0)	0.000(0)	0.363(2)	0.684(4)	0.311(2)	0.000(0)	0.000(0)	0.000(0)	0.000(0)	0.000(0)	0.000(0)	0.000(0)	0.000(0)	0.000(0)	0.000(0)	0.079(1)	0.101(1)	0.000(0)	0.000(0)	0.000(0)	0.000(0)	0.000(0)	0.000(0)	1.321(28)	1.020(30)	0.000(0)	0.000(0)	0.000(0)	0.000(0)	0.000(0)	0.000(0)	0.000(0)	0.000(0)	0.000(0)	0.000(0)	0.000(0)	0.000(0)	0.000(0)	4.477(468)	4.543(439)	0.000(0)	0.000(0)
ENSG00000043093	3.693(169)	3.684(177)	4.122(184)	3.824(186)	3.635(128)	3.459(140)	3.333(118)	3.706(171)	3.539(172)	2.182(23)	2.298(24)	1.353(12)	3.992(227)	3.979(210)	2.697(71)	3.559(119)	4.797(281)	4.670(296)	3.984(295)	4.041(327)	3.730(144)	3.617(180)	3.923(234)	4.073(202)	3.870(248)	3.476(137)	3.847(165)	4.009(193)	2.956(24)	2.662(24)	3.781(221)	4.661(658)	1.977(49)	2.604(82)	2.484(81)	0.000(0)	0.000(0)	0.000(0)	4.295(282)	4.530(177)	3.905(181)	2.853(39)	2.780(40)	4.569(520)	3.664(173)	3.587(225)	3.572(199)	2.405(42)	2.324(25)
ENSG00000043143	2.326(183)	2.446(214)	5.760(1920)	5.723(2359)	3.644(415)	1.800(112)	1.761(100)	2.965(311)	2.940(348)	3.519(219)	3.842(263)	2.685(135)	2.467(222)	2.371(191)	2.797(248)	2.237(132)	3.131(262)	3.019(277)	3.395(610)	3.658(792)	3.971(555)	3.877(704)	3.016(377)	3.262(353)	3.806(761)	2.672(234)	2.759(229)	2.951(277)	3.756(143)	3.768(183)	2.240(208)	2.022(267)	3.394(511)	3.925(738)	3.532(600)	2.847(490)	2.976(447)	2.773(355)	4.043(755)	4.011(390)	2.902(270)	2.238(75)	2.311(87)	2.531(352)	1.148(58)	2.960(446)	3.518(615)	1.539(60)	1.628(42)
ENSG00000043355	0.096(2)	0.091(2)	0.000(0)	0.000(0)	0.000(0)	0.143(3)	0.154(3)	0.996(29)	1.058(36)	0.925(12)	1.690(28)	0.000(0)	0.000(0)	0.000(0)	0.000(0)	0.000(0)	0.681(13)	0.819(19)	1.516(76)	1.552(84)	0.000(0)	0.000(0)	0.340(9)	0.252(5)	0.000(0)	0.000(0)	0.840(20)	0.786(19)	2.666(39)	2.383(39)	0.000(0)	0.026(1)	0.000(0)	0.859(27)	0.609(19)	0.000(0)	0.000(0)	0.000(0)	0.000(0)	0.000(0)	0.294(6)	0.000(0)	0.000(0)	0.030(1)	0.000(0)	2.759(242)	2.845(232)	0.000(0)	0.000(0)
ENSG00000043462	0.000(0)	0.000(0)	0.176(3)	0.096(2)	2.917(151)	0.000(0)	0.000(0)	0.000(0)	0.000(0)	0.000(0)	0.000(0)	0.705(10)	0.000(0)	0.000(0)	0.000(0)	0.000(0)	0.000(0)	0.000(0)	0.000(0)	0.033(1)	0.000(0)	0.043(1)	0.000(0)	0.000(0)	0.311(9)	0.517(12)	0.000(0)	0.000(0)	0.000(0)	0.000(0)	0.000(0)	0.000(0)	0.000(0)	0.000(0)	0.000(0)	0.000(0)	0.000(0)	0.037(1)	1.399(51)	1.297(24)	0.000(0)	0.000(0)	0.000(0)	0.000(0)	0.000(0)	0.000(0)	0.038(1)	0.070(1)	0.108(1)
ENSG00000043514	2.598(129)	2.748(154)	3.344(185)	3.320(229)	3.149(159)	3.371(236)	3.166(187)	3.606(286)	3.460(292)	2.937(78)	2.803(66)	3.449(138)	2.386(116)	2.404(110)	1.612(48)	1.912(55)	2.249(71)	2.606(111)	3.286(314)	3.091(287)	2.981(146)	2.858(180)	3.307(265)	3.401(220)	3.708(396)	4.297(455)	2.448(99)	2.405(99)	3.114(49)	3.111(62)	4.571(712)	4.624(1155)	1.973(88)	1.548(56)	2.816(192)	4.234(789)	4.216(641)	4.203(593)	3.071(202)	3.024(103)	2.089(76)	0.000(0)	0.000(0)	3.430(403)	3.630(304)	3.256(315)	2.778(193)	1.605(36)	1.874(30)
ENSG00000043591	0.054(1)	0.285(6)	0.704(13)	0.387(8)	0.368(6)	0.000(0)	0.000(0)	0.000(0)	0.000(0)	0.116(1)	0.123(1)	0.276(3)	0.099(2)	0.054(1)	0.417(8)	0.199(3)	0.446(7)	0.063(1)	0.000(0)	0.037(1)	0.300(5)	0.268(6)	0.000(0)	0.000(0)	0.000(0)	0.000(0)	0.000(0)	0.118(2)	1.050(7)	1.060(9)	0.248(6)	0.164(6)	0.217(5)	0.344(8)	0.245(6)	0.000(0)	0.000(0)	0.000(0)	0.750(19)	0.267(3)	0.000(0)	0.000(0)	0.000(0)	0.000(0)	0.000(0)	0.000(0)	0.000(0)	0.000(0)	0.000(0)
ENSG00000044012	0.000(0)	0.000(0)	0.000(0)	0.000(0)	0.000(0)	0.000(0)	0.000(0)	0.000(0)	0.000(0)	1.277(4)	0.000(0)	0.000(0)	0.000(0)	0.000(0)	0.000(0)	0.000(0)	0.000(0)	0.000(0)	0.301(2)	0.523(4)	0.000(0)	0.000(0)	0.506(3)	0.446(2)	0.000(0)	0.000(0)	0.000(0)	0.000(0)	0.000(0)	0.000(0)	0.341(2)	0.000(0)	0.353(2)	0.000(0)	0.000(0)	0.000(0)	0.000(0)	0.000(0)	0.000(0)	0.000(0)	0.000(0)	0.000(0)	0.000(0)	0.139(1)	0.000(0)	0.000(0)	0.000(0)	1.126(5)	1.512(5)
ENSG00000044090	3.262(837)	3.187(833)	3.445(763)	3.557(1047)	3.497(793)	3.554(1036)	3.620(1010)	4.618(2299)	4.829(3055)	4.983(1369)	5.021(1326)	5.200(1899)	1.381(168)	1.437(167)	2.043(278)	1.913(210)	3.323(650)	3.275(723)	2.969(935)	3.023(1038)	3.260(693)	3.416(1063)	4.556(2559)	4.511(1913)	3.614(1408)	3.495(956)	3.049(617)	2.991(611)	3.263(210)	3.323(279)	1.695(267)	1.588(374)	3.530(1211)	4.162(1878)	3.088(910)	2.148(580)	2.129(469)	2.192(464)	0.000(0)	0.000(0)	0.513(38)	0.000(0)	0.000(0)	2.869(992)	1.767(245)	0.080(8)	0.045(4)	5.053(2166)	5.223(1561)
ENSG00000044115	7.053(6527)	7.106(7146)	6.760(4212)	6.756(5294)	6.278(3001)	6.657(4897)	6.574(4288)	7.063(6587)	7.071(7560)	5.803(1247)	6.008(1357)	5.231(987)	6.227(3935)	6.320(3924)	6.616(4398)	6.649(3835)	6.291(2835)	6.237(3150)	6.144(4852)	6.096(4987)	7.932(9989)	7.959(13851)	6.953(7098)	6.991(5634)	6.112(4342)	6.002(2985)	7.312(6808)	7.272(6866)	6.454(1076)	6.493(1403)	6.455(5262)	6.522(8608)	5.861(3333)	1.991(168)	2.356(254)	6.811(9558)	6.752(7550)	6.695(6779)	8.161(15099)	8.193(8166)	7.098(6160)	8.502(7926)	8.574(9064)	6.580(7573)	6.492(4614)	4.174(1218)	3.896(887)	6.555(3182)	6.058(1433)
ENSG00000044446	2.135(229)	1.555(138)	2.133(181)	2.236(250)	1.243(73)	1.981(197)	2.057(196)	1.309(100)	1.588(155)	0.774(22)	0.531(13)	2.240(137)	2.276(279)	1.971(198)	2.617(317)	2.519(249)	2.561(245)	2.710(320)	2.691(518)	2.584(504)	0.851(45)	1.008(77)	2.907(512)	2.804(364)	2.537(417)	2.201(232)	1.187(75)	1.136(73)	2.457(76)	2.524(102)	2.462(373)	2.589(648)	4.343(1535)	1.836(198)	2.158(291)	4.767(3071)	4.766(2525)	4.777(2379)	2.758(416)	2.592(192)	3.831(817)	0.000(0)	0.000(0)	2.314(433)	4.034(1087)	2.161(338)	2.297(341)	3.656(541)	3.825(392)
ENSG00000044459	1.695(172)	1.799(201)	0.966(58)	0.618(41)	0.700(38)	1.711(173)	1.644(150)	1.295(112)	1.149(107)	0.328(9)	0.537(15)	0.336(11)	1.844(214)	1.679(170)	0.569(34)	0.766(42)	2.373(238)	2.433(289)	1.764(259)	1.891(311)	1.535(121)	1.730(201)	0.842(71)	0.832(54)	0.057(4)	0.113(6)	0.793(49)	0.842(55)	1.099(22)	1.233(33)	0.045(3)	0.113(12)	0.425(31)	0.375(26)	0.514(41)	1.746(314)	1.872(292)	1.786(251)	0.449(30)	0.613(23)	0.377(21)	0.000(0)	0.000(0)	2.731(700)	3.040(581)	0.000(0)	0.000(0)	0.500(22)	0.161(4)
ENSG00000044524	0.000(0)	0.000(0)	0.884(36)	0.675(32)	0.034(1)	0.000(0)	0.000(0)	0.000(0)	0.000(0)	0.057(1)	0.175(3)	0.000(0)	3.279(503)	3.144(423)	1.027(51)	1.468(74)	0.071(2)	0.000(0)	0.000(0)	0.000(0)	0.000(0)	0.000(0)	0.000(0)	0.000(0)	0.301(16)	0.184(7)	0.577(23)	0.519(21)	0.000(0)	0.000(0)	0.064(3)	0.014(1)	0.110(5)	0.000(0)	0.000(0)	0.000(0)	0.000(0)	0.000(0)	0.025(1)	0.000(0)	0.192(7)	0.000(0)	0.000(0)	0.017(1)	0.000(0)	0.000(0)	0.000(0)	0.000(0)	0.000(0)
ENSG00000044574	8.148(10106)	8.204(11087)	8.030(7373)	8.063(9511)	8.479(10066)	8.529(13032)	8.508(11918)	8.734(15214)	8.612(15959)	11.383(43824)	11.416(42246)	9.514(14224)	8.724(16216)	8.885(16936)	9.604(25403)	9.645(22288)	6.964(3280)	6.902(3625)	7.304(7889)	7.259(8127)	8.022(7678)	8.040(10574)	8.253(12680)	8.209(9498)	7.484(8181)	7.942(8362)	8.344(10077)	8.234(9684)	7.270(1375)	7.269(1742)	7.632(8642)	7.829(15475)	7.754(9054)	7.129(5667)	7.645(8866)	8.168(17768)	8.251(15493)	8.244(14414)	8.426(13108)	8.430(6952)	7.662(6589)	9.556(11894)	9.559(12965)	8.808(25825)	8.276(11558)	7.699(10664)	7.690(9481)	8.597(9536)	8.858(7298)
ENSG00000046604	2.940(408)	2.982(445)	0.271(10)	0.317(15)	0.561(23)	5.134(2063)	5.265(2101)	4.853(1709)	4.902(2020)	0.000(0)	0.105(2)	1.036(35)	4.554(1478)	4.339(1181)	3.306(497)	3.774(604)	3.743(561)	3.785(668)	3.874(1174)	3.859(1234)	3.455(505)	3.558(743)	3.290(626)	3.362(511)	0.106(6)	0.072(3)	0.079(3)	0.101(4)	4.413(311)	4.306(365)	4.321(1421)	4.563(2647)	0.598(37)	3.692(831)	3.642(874)	0.226(18)	0.080(5)	0.069(4)	4.339(1257)	4.289(641)	3.434(548)	0.000(0)	0.000(0)	0.029(2)	0.000(0)	0.000(0)	0.000(0)	1.127(50)	0.494(11)
ENSG00000046647	2.408(57)	2.386(59)	3.786(134)	3.901(184)	5.352(417)	4.699(327)	4.548(272)	4.125(218)	4.310(285)	2.308(24)	2.721(32)	5.993(452)	2.649(75)	2.872(84)	3.393(115)	2.749(59)	3.538(104)	3.435(111)	3.101(141)	3.068(146)	3.325(99)	3.219(124)	1.680(34)	1.707(27)	2.854(106)	2.674(68)	3.327(104)	3.189(97)	2.932(22)	2.937(28)	4.022(247)	3.973(372)	4.462(328)	2.841(93)	2.941(110)	2.659(122)	2.298(74)	2.137(60)	2.466(64)	2.696(41)	1.315(18)	2.488(27)	2.432(28)	1.545(41)	2.205(50)	2.689(104)	1.839(44)	4.496(197)	4.955(175)
ENSG00000046651	1.471(98)	1.384(94)	2.551(213)	2.665(295)	2.692(239)	1.393(89)	1.387(82)	1.890(150)	1.760(151)	2.281(98)	2.276(92)	3.457(301)	1.468(105)	1.513(103)	1.719(116)	1.648(92)	3.388(388)	3.371(442)	2.548(377)	2.418(359)	3.138(358)	3.252(532)	1.991(192)	1.835(128)	2.758(410)	3.218(439)	0.998(48)	1.203(65)	2.834(85)	2.999(123)	2.550(329)	2.696(580)	2.729(367)	0.561(30)	0.775(49)	3.017(681)	3.080(589)	3.016(523)	2.536(284)	2.566(154)	2.446(225)	0.363(7)	0.644(15)	2.803(534)	2.740(329)	2.201(287)	2.275(274)	3.920(540)	4.172(415)
ENSG00000046653	0.078(1)	0.000(0)	2.221(52)	2.212(65)	1.466(25)	0.000(0)	0.000(0)	0.000(0)	0.000(0)	0.000(0)	0.331(2)	0.000(0)	0.830(15)	0.784(13)	0.242(3)	0.193(2)	0.000(0)	0.000(0)	0.000(0)	0.000(0)	0.489(6)	0.918(18)	0.858(17)	0.900(14)	2.229(85)	2.152(59)	0.770(11)	0.946(15)	0.000(0)	0.000(0)	0.126(2)	0.000(0)	0.192(3)	0.000(0)	0.000(0)	0.000(0)	0.109(2)	0.000(0)	0.143(2)	0.000(0)	1.501(30)	0.000(0)	0.000(0)	0.000(0)	0.000(0)	0.000(0)	0.000(0)	0.489(5)	0.172(1)
ENSG00000046774	0.000(0)	0.000(0)	0.000(0)	0.000(0)	0.000(0)	0.000(0)	0.000(0)	0.000(0)	0.000(0)	0.000(0)	0.000(0)	0.000(0)	0.000(0)	0.000(0)	0.000(0)	0.000(0)	0.000(0)	0.000(0)	0.000(0)	0.000(0)	0.000(0)	0.000(0)	0.000(0)	0.000(0)	0.000(0)	0.000(0)	0.000(0)	0.000(0)	0.000(0)	0.000(0)	0.000(0)	0.000(0)	0.000(0)	0.000(0)	0.000(0)	0.000(0)	0.000(0)	0.000(0)	0.000(0)	0.000(0)	0.000(0)	0.000(0)	0.000(0)	0.000(0)	0.000(0)	0.000(0)	0.000(0)	0.000(0)	0.000(0)
ENSG00000046889	0.000(0)	0.000(0)	0.081(4)	0.111(7)	0.265(14)	0.000(0)	0.000(0)	0.016(1)	0.056(4)	0.000(0)	0.037(1)	0.323(12)	0.000(0)	0.000(0)	0.000(0)	0.000(0)	0.000(0)	0.000(0)	0.000(0)	0.000(0)	1.031(76)	1.203(129)	0.042(3)	0.054(3)	1.117(132)	0.527(37)	0.000(0)	0.000(0)	0.000(0)	0.051(1)	0.000(0)	0.026(3)	0.501(43)	0.000(0)	0.000(0)	0.000(0)	0.000(0)	0.000(0)	0.030(2)	0.029(1)	0.000(0)	0.000(0)	0.000(0)	0.070(7)	0.271(19)	0.000(0)	0.000(0)	0.000(0)	0.000(0)
ENSG00000047056	2.788(186)	2.648(175)	2.922(164)	2.576(156)	3.047(181)	3.249(265)	3.218(240)	3.137(246)	3.209(297)	0.636(8)	0.794(10)	0.494(7)	2.831(207)	2.783(186)	1.904(79)	1.818(62)	2.367(97)	2.131(91)	2.464(200)	2.472(214)	3.042(189)	3.240(300)	2.633(191)	2.167(99)	2.612(207)	2.056(95)	2.456(123)	2.674(153)	1.472(14)	1.432(17)	1.248(53)	1.549(116)	0.918(33)	0.714(23)	1.015(40)	2.198(196)	2.072(144)	2.059(133)	2.597(170)	2.676(96)	2.551(140)	0.000(0)	0.000(0)	2.424(222)	1.991(98)	1.916(126)	1.900(111)	1.722(50)	1.288(20)
ENSG00000047188	2.660(416)	2.549(400)	3.623(701)	3.374(731)	2.054(195)	1.510(143)	1.433(122)	2.032(242)	2.119(299)	0.763(25)	0.749(23)	0.532(19)	2.855(524)	2.748(449)	1.328(108)	1.625(127)	2.289(225)	2.227(246)	2.289(427)	2.157(404)	3.108(494)	3.180(711)	3.864(1236)	3.808(916)	2.356(414)	2.024(229)	3.164(542)	3.010(498)	2.160(68)	2.196(89)	1.552(185)	2.020(457)	0.542(42)	1.123(105)	1.049(104)	2.471(616)	2.292(435)	2.285(404)	3.781(1065)	3.914(622)	2.700(393)	0.000(0)	0.000(0)	2.641(661)	2.703(451)	0.950(105)	0.827(78)	1.257(75)	0.521(15)
ENSG00000047230	3.183(259)	3.125(261)	4.127(418)	4.054(499)	3.938(363)	3.227(265)	3.279(256)	3.322(289)	3.572(399)	3.227(123)	3.425(135)	5.975(1081)	2.467(156)	2.601(163)	1.732(68)	2.001(75)	2.733(134)	2.744(156)	0.000(0)	0.000(0)	2.454(119)	2.403(155)	2.473(170)	2.245(108)	2.990(286)	3.416(296)	3.135(217)	3.010(204)	2.853(50)	2.633(53)	3.095(296)	3.388(580)	3.606(422)	1.584(73)	2.132(135)	3.368(518)	3.269(395)	3.081(319)	3.278(298)	3.144(142)	4.318(555)	0.000(0)	0.000(0)	3.394(492)	4.163(567)	2.967(315)	2.895(266)	2.733(125)	3.002(99)
ENSG00000047249	3.890(365)	3.844(372)	4.830(574)	5.012(824)	5.915(1240)	4.304(490)	4.350(470)	4.989(814)	5.031(957)	5.873(698)	5.901(671)	5.842(811)	3.666(332)	3.949(383)	4.868(681)	5.007(641)	3.329(177)	3.340(206)	3.030(266)	2.895(254)	3.823(288)	3.739(368)	3.937(441)	4.004(358)	3.454(338)	4.145(421)	3.466(231)	3.337(217)	3.455(66)	3.148(66)	3.884(445)	4.240(904)	3.688(370)	3.302(267)	3.947(474)	4.503(993)	4.457(790)	4.495(759)	4.601(657)	4.587(344)	4.299(451)	6.075(776)	5.993(797)	5.762(2271)	5.257(1029)	5.059(1231)	5.431(1435)	5.138(624)	5.424(488)
ENSG00000047315	4.293(1194)	4.247(1218)	3.729(623)	3.652(741)	3.743(629)	4.736(1629)	4.773(1552)	4.401(1294)	4.413(1490)	4.069(465)	4.438(574)	3.908(490)	4.347(1335)	4.413(1308)	4.439(1214)	4.553(1124)	6.935(5769)	6.847(6261)	4.808(2436)	4.611(2248)	4.036(820)	4.106(1174)	4.418(1525)	4.454(1210)	5.433(3483)	5.658(3034)	4.285(1033)	4.269(1059)	4.096(259)	4.030(313)	4.532(1740)	4.739(3155)	4.182(1297)	3.378(688)	4.124(1313)	5.051(3580)	5.029(2899)	5.010(2674)	4.408(1388)	4.530(802)	4.680(1446)	4.139(472)	4.073(489)	5.037(3299)	4.958(2020)	5.339(3655)	5.575(3863)	3.514(462)	3.567(307)
ENSG00000047346	2.152(204)	2.299(245)	2.588(235)	2.774(345)	2.516(221)	0.942(54)	0.856(44)	2.638(310)	2.587(339)	1.682(60)	1.243(35)	2.926(213)	3.029(456)	2.987(412)	2.550(263)	2.730(260)	2.174(154)	2.098(166)	1.351(129)	1.449(153)	2.349(201)	2.035(207)	1.430(117)	1.198(69)	2.733(430)	2.226(208)	1.048(55)	0.939(49)	1.055(16)	1.315(28)	2.833(444)	3.140(885)	0.917(62)	0.199(10)	0.218(12)	1.856(269)	2.002(254)	2.018(241)	2.084(205)	2.357(138)	2.480(248)	1.247(36)	0.987(28)	1.479(171)	3.142(485)	3.532(902)	4.054(1192)	1.785(100)	1.274(37)
ENSG00000047365	0.679(56)	0.953(92)	2.116(246)	1.870(247)	0.520(32)	0.334(24)	0.507(36)	1.394(152)	1.402(175)	0.098(3)	0.200(6)	0.056(2)	2.038(311)	1.864(247)	0.799(63)	1.127(86)	1.051(74)	1.074(88)	1.172(164)	1.123(164)	0.176(10)	0.216(17)	1.206(142)	1.084(94)	1.049(128)	0.992(88)	0.230(14)	0.322(21)	0.330(6)	0.225(5)	2.344(465)	2.580(887)	0.039(3)	0.179(14)	0.119(10)	0.000(0)	0.000(0)	0.000(0)	0.851(80)	0.876(44)	0.000(0)	0.000(0)	0.000(0)	0.111(12)	0.000(0)	0.000(0)	0.000(0)	0.044(2)	0.000(0)
ENSG00000047410	4.043(2000)	3.946(1964)	3.875(1399)	3.452(1282)	3.677(1205)	0.000(0)	0.000(0)	0.000(0)	0.000(0)	4.059(929)	3.879(766)	3.425(686)	4.082(2213)	3.978(1915)	3.448(1171)	3.638(1153)	4.464(2016)	4.371(2174)	4.610(4251)	4.546(4317)	4.369(2107)	4.384(2897)	4.547(3370)	4.478(2477)	4.527(3663)	4.025(1885)	3.670(1319)	3.818(1528)	4.393(648)	4.425(841)	4.274(2903)	4.391(4938)	2.668(815)	1.842(381)	1.299(235)	4.928(6598)	4.965(5575)	4.970(5227)	4.255(2498)	4.259(1326)	4.805(3185)	4.013(866)	3.968(911)	4.973(6342)	5.135(4616)	4.134(3084)	4.223(2945)	3.528(940)	3.488(582)
ENSG00000047457	0.072(3)	0.023(1)	3.661(537)	3.637(665)	3.336(419)	0.025(1)	0.000(0)	0.797(43)	0.845(53)	1.160(33)	0.710(16)	0.648(18)	0.000(0)	0.000(0)	0.000(0)	0.000(0)	0.128(4)	0.240(9)	0.052(3)	0.112(7)	0.030(1)	0.000(0)	0.000(0)	0.080(3)	3.956(1087)	3.592(615)	0.000(0)	0.000(0)	5.077(478)	4.870(523)	0.020(1)	0.063(5)	0.196(10)	0.000(0)	0.000(0)	0.000(0)	0.000(0)	0.000(0)	0.454(23)	0.571(16)	3.604(594)	0.000(0)	0.000(0)	1.717(215)	0.989(60)	1.295(122)	5.665(3736)	0.000(0)	0.000(0)
ENSG00000047578	2.131(299)	2.090(304)	1.499(128)	1.532(167)	1.486(126)	1.446(151)	1.528(153)	2.155(306)	2.288(393)	2.726(228)	2.826(233)	0.321(12)	1.724(219)	1.498(162)	1.886(218)	1.641(146)	2.268(250)	2.369(315)	2.279(479)	2.310(523)	1.760(175)	1.533(189)	2.487(475)	2.248(299)	1.621(236)	1.079(94)	1.918(214)	2.090(260)	2.246(83)	2.254(106)	2.310(429)	2.220(619)	1.118(122)	1.614(208)	1.246(151)	2.102(505)	2.320(504)	2.115(393)	1.715(216)	1.848(130)	2.338(328)	0.206(6)	0.435(15)	1.616(295)	2.441(410)	2.067(407)	1.977(335)	2.477(279)	1.963(113)
ENSG00000047579	3.368(179)	3.857(273)	3.077(113)	2.892(123)	4.201(264)	4.061(298)	4.208(308)	3.260(165)	3.408(211)	4.755(229)	4.593(192)	6.679(1061)	1.893(56)	2.163(67)	2.971(120)	3.130(116)	3.522(149)	3.244(139)	3.766(340)	3.772(363)	2.877(101)	2.962(147)	2.912(146)	3.041(125)	2.562(121)	3.322(165)	2.236(62)	2.577(86)	3.587(53)	3.622(69)	1.625(49)	1.553(71)	3.955(328)	4.627(519)	4.556(538)	3.225(278)	3.243(232)	3.348(235)	3.200(168)	3.524(114)	3.101(133)	2.969(58)	2.606(47)	4.681(764)	4.515(439)	3.859(374)	3.669(290)	4.062(208)	4.724(215)
ENSG00000047597	0.168(3)	0.735(17)	0.143(2)	0.058(1)	0.392(6)	0.000(0)	0.000(0)	0.000(0)	0.000(0)	0.000(0)	0.252(2)	0.000(0)	1.052(28)	1.076(27)	0.293(5)	0.212(3)	1.040(19)	0.825(16)	0.000(0)	0.000(0)	0.533(9)	0.410(9)	1.608(58)	1.477(39)	0.292(7)	0.061(1)	0.192(3)	0.542(10)	0.729(4)	0.332(2)	2.604(151)	2.299(182)	0.000(0)	0.101(2)	0.412(10)	0.651(24)	0.759(24)	0.899(28)	0.055(1)	0.196(2)	0.000(0)	0.000(0)	0.000(0)	0.036(1)	0.056(1)	3.463(351)	3.438(308)	0.503(7)	0.129(1)
ENSG00000047617	0.000(0)	0.000(0)	0.000(0)	0.000(0)	0.000(0)	0.000(0)	0.000(0)	0.000(0)	0.000(0)	0.000(0)	0.000(0)	0.181(4)	0.000(0)	0.000(0)	0.000(0)	0.000(0)	0.000(0)	0.000(0)	0.037(2)	0.052(3)	0.000(0)	0.023(1)	0.000(0)	0.000(0)	0.000(0)	0.000(0)	0.000(0)	0.000(0)	0.000(0)	0.000(0)	0.000(0)	0.014(1)	0.065(3)	0.000(0)	0.000(0)	0.000(0)	0.000(0)	0.000(0)	0.000(0)	0.000(0)	0.000(0)	0.000(0)	0.000(0)	0.346(24)	0.121(5)	0.000(0)	0.000(0)	0.038(1)	0.271(5)
ENSG00000047621	2.625(156)	2.686(173)	2.920(157)	2.725(169)	3.101(181)	3.176(240)	3.143(217)	2.811(182)	2.764(200)	3.149(109)	3.533(138)	2.773(96)	2.711(180)	2.963(206)	2.594(139)	2.964(160)	3.433(219)	3.235(217)	2.953(286)	2.720(252)	2.910(163)	3.173(273)	2.274(135)	2.083(88)	3.682(459)	3.868(392)	1.975(77)	2.068(87)	1.757(18)	2.610(49)	3.077(275)	3.372(540)	1.528(67)	1.559(67)	1.463(66)	0.000(0)	0.000(0)	0.000(0)	2.791(191)	2.985(118)	3.617(311)	0.000(0)	0.000(0)	3.475(493)	2.710(175)	4.305(817)	4.229(691)	1.883(56)	1.526(25)
ENSG00000047634	1.116(21)	1.039(20)	0.000(0)	0.000(0)	0.000(0)	1.087(20)	1.431(28)	0.999(18)	1.083(23)	0.000(0)	0.000(0)	1.396(16)	0.987(19)	0.636(10)	0.685(10)	1.099(16)	1.633(28)	1.561(30)	2.682(137)	2.652(142)	1.622(31)	1.930(57)	1.223(28)	0.850(13)	0.000(0)	0.000(0)	0.089(1)	0.168(2)	1.472(8)	1.711(13)	4.505(478)	4.402(693)	0.000(0)	1.653(44)	2.193(80)	0.000(0)	0.000(0)	0.000(0)	2.338(78)	2.413(44)	0.000(0)	0.000(0)	0.000(0)	0.000(0)	0.000(0)	0.000(0)	0.000(0)	0.645(7)	0.171(1)
ENSG00000047644	2.765(346)	2.824(383)	4.703(1184)	4.742(1535)	2.604(240)	2.884(377)	3.118(421)	2.885(382)	3.085(511)	0.328(7)	0.159(3)	0.167(4)	3.149(505)	2.849(372)	2.846(338)	2.859(291)	2.879(281)	2.831(312)	2.683(455)	2.699(490)	2.965(337)	2.813(406)	3.080(519)	3.015(381)	2.809(461)	1.690(127)	2.844(321)	2.711(299)	2.725(84)	3.093(143)	1.085(82)	1.199(148)	0.060(3)	1.131(81)	1.555(144)	3.390(982)	3.524(895)	3.431(779)	3.523(670)	3.373(316)	3.994(815)	0.000(0)	0.000(0)	0.000(0)	0.000(0)	0.000(0)	0.000(0)	2.020(126)	1.857(69)
ENSG00000047648	0.645(30)	0.835(44)	0.334(11)	0.480(21)	0.414(14)	0.949(49)	0.709(31)	1.278(76)	1.210(80)	0.113(2)	0.120(2)	0.000(0)	0.750(39)	0.590(27)	0.799(36)	1.156(51)	2.602(200)	2.455(204)	2.026(230)	2.050(250)	1.785(108)	1.840(155)	0.773(44)	0.524(21)	0.480(27)	0.519(22)	1.212(61)	1.309(71)	0.104(1)	0.000(0)	0.000(0)	0.042(3)	0.000(0)	0.000(0)	0.000(0)	1.073(102)	1.236(103)	1.251(98)	1.660(123)	1.884(81)	0.636(27)	0.000(0)	0.000(0)	0.469(33)	0.000(0)	0.073(4)	0.041(2)	1.153(45)	0.636(13)
ENSG00000047662	1.050(62)	0.926(55)	0.031(1)	0.000(0)	0.000(0)	0.836(45)	0.809(40)	1.703(131)	1.882(178)	0.000(0)	0.000(0)	0.679(19)	0.470(24)	0.271(12)	0.594(27)	0.656(26)	0.033(1)	0.029(1)	0.000(0)	0.000(0)	1.798(119)	1.456(114)	0.021(1)	0.000(0)	0.729(49)	0.800(41)	1.740(118)	1.561(102)	0.096(1)	0.149(2)	0.117(6)	0.088(7)	0.234(12)	0.064(3)	0.020(1)	0.000(0)	0.000(0)	0.000(0)	0.866(51)	0.938(30)	0.000(0)	0.000(0)	0.000(0)	0.160(11)	0.000(0)	0.017(1)	0.280(16)	0.511(17)	0.834(20)
ENSG00000047849	4.492(2700)	4.418(2699)	5.513(4442)	5.646(6152)	4.918(2904)	5.638(6064)	5.648(5666)	4.975(3832)	5.184(5076)	3.087(432)	3.206(447)	4.028(1048)	0.333(35)	0.335(33)	0.199(17)	0.351(27)	5.353(3709)	5.498(4745)	5.193(6280)	5.152(6482)	5.475(4527)	5.490(6225)	4.629(3476)	4.632(2693)	4.690(4005)	3.959(1746)	0.297(25)	0.359(32)	4.417(641)	4.442(828)	4.148(2572)	4.253(4339)	2.984(1023)	4.600(3330)	3.979(2309)	3.065(1605)	3.069(1325)	2.899(1082)	4.736(3444)	4.719(1799)	2.846(711)	1.503(102)	1.554(117)	2.114(675)	3.300(1163)	1.407(299)	1.685(359)	4.477(1844)	3.904(773)
ENSG00000047932	4.559(570)	4.468(563)	4.083(319)	3.612(283)	2.537(96)	2.368(104)	2.222(85)	2.759(146)	2.169(101)	1.198(15)	0.938(10)	2.299(54)	2.730(153)	2.822(154)	1.427(39)	1.364(31)	3.039(135)	2.763(125)	3.771(449)	3.683(447)	3.887(289)	3.536(302)	3.657(342)	3.609(255)	3.820(426)	3.517(252)	3.624(249)	3.389(216)	3.101(48)	3.165(64)	1.663(67)	2.015(147)	0.906(26)	1.608(59)	1.851(82)	4.099(707)	3.996(539)	4.105(546)	3.896(375)	3.728(175)	3.700(277)	2.077(36)	2.354(50)	3.307(363)	3.988(393)	2.340(148)	2.636(170)	1.283(25)	1.175(14)
ENSG00000047936	0.000(0)	0.000(0)	0.056(4)	0.000(0)	0.000(0)	0.000(0)	0.000(0)	0.022(2)	0.048(5)	0.000(0)	0.000(0)	0.041(2)	0.000(0)	0.000(0)	0.000(0)	0.000(0)	0.000(0)	0.013(1)	0.000(0)	0.000(0)	0.178(14)	0.151(16)	0.172(19)	0.220(19)	0.000(0)	0.000(0)	0.000(0)	0.000(0)	0.000(0)	0.000(0)	0.000(0)	0.012(2)	0.000(0)	0.000(0)	0.000(0)	0.006(1)	0.016(2)	0.000(0)	1.749(324)	1.597(147)	0.000(0)	0.000(0)	0.000(0)	0.034(5)	0.000(0)	0.000(0)	0.000(0)	0.016(1)	0.000(0)
ENSG00000048028	2.554(287)	2.528(296)	1.985(138)	2.064(187)	0.894(40)	1.308(86)	1.342(83)	1.768(142)	1.736(157)	1.199(35)	1.294(37)	2.431(141)	3.318(568)	3.292(520)	2.671(289)	2.897(296)	2.251(164)	2.150(173)	1.862(218)	1.760(210)	2.361(202)	2.499(309)	2.512(323)	2.400(227)	3.620(855)	3.430(550)	1.973(150)	1.983(157)	2.088(48)	2.161(65)	3.186(584)	3.297(994)	0.316(17)	1.424(113)	2.100(241)	3.911(1434)	3.891(1163)	3.863(1064)	3.435(618)	3.540(354)	2.287(209)	0.000(0)	0.000(0)	1.778(231)	2.513(290)	2.823(516)	2.814(458)	2.095(133)	1.841(67)
ENSG00000048052	0.000(0)	0.000(0)	0.333(12)	0.480(23)	0.683(28)	0.230(10)	0.269(11)	1.996(175)	2.136(227)	0.153(3)	0.212(4)	1.705(72)	0.433(22)	0.289(13)	0.572(26)	0.691(28)	0.000(0)	0.000(0)	0.017(1)	0.000(0)	0.456(18)	0.399(21)	1.050(73)	1.110(61)	0.279(16)	0.302(13)	0.028(1)	0.080(3)	2.290(57)	2.005(56)	0.788(52)	0.852(90)	0.000(0)	0.000(0)	0.020(1)	0.000(0)	0.000(0)	0.000(0)	0.068(3)	0.000(0)	0.000(0)	0.000(0)	0.000(0)	0.455(35)	0.023(1)	0.628(46)	0.524(33)	0.376(12)	0.347(7)
ENSG00000048140	4.099(293)	4.138(318)	4.856(402)	4.916(529)	5.781(775)	3.191(146)	3.138(130)	3.431(178)	3.295(183)	5.108(279)	4.872(222)	4.848(275)	3.318(175)	3.486(186)	5.204(595)	5.030(448)	4.336(258)	4.426(318)	4.729(651)	4.667(662)	4.792(402)	4.884(584)	3.792(272)	3.712(198)	4.776(616)	4.721(440)	4.697(394)	4.755(426)	4.377(90)	4.588(133)	2.903(144)	2.942(232)	4.168(363)	6.413(1743)	5.601(1074)	0.000(0)	0.000(0)	0.000(0)	3.957(282)	3.853(138)	6.030(1068)	3.827(106)	4.109(142)	2.653(155)	4.922(557)	1.483(47)	1.526(44)	4.394(251)	4.460(168)
ENSG00000048162	4.124(213)	4.264(249)	3.763(129)	3.846(173)	4.843(284)	5.282(486)	5.343(471)	3.777(165)	2.954(100)	5.785(322)	5.577(262)	5.304(272)	5.382(567)	5.572(606)	6.271(903)	6.166(715)	3.842(128)	3.691(132)	6.164(1288)	6.224(1428)	4.634(256)	4.410(296)	4.368(297)	4.524(257)	4.548(373)	5.260(462)	4.523(248)	4.626(277)	4.747(84)	4.646(99)	4.365(311)	4.005(373)	6.280(1171)	5.852(839)	6.726(1692)	4.855(628)	4.758(482)	4.735(443)	5.303(533)	5.071(239)	5.337(467)	5.814(317)	5.918(371)	5.173(734)	3.343(124)	5.943(1131)	5.914(991)	5.053(288)	5.518(256)
ENSG00000048342	1.724(204)	1.818(236)	2.029(216)	2.120(296)	1.875(187)	1.816(221)	1.899(222)	2.416(385)	2.491(468)	0.692(25)	0.747(26)	1.844(125)	2.057(301)	1.976(261)	1.753(192)	1.659(149)	1.569(129)	1.675(166)	0.348(34)	0.364(38)	3.069(543)	3.042(723)	2.111(343)	1.919(222)	3.089(855)	3.035(609)	2.350(316)	2.088(260)	1.233(30)	1.527(53)	0.222(18)	0.353(47)	1.098(119)	0.261(20)	0.252(21)	2.356(633)	2.398(540)	2.311(468)	1.557(184)	1.453(87)	2.419(352)	0.000(0)	0.000(0)	1.692(319)	2.862(581)	0.000(0)	0.000(0)	1.795(151)	1.747(92)
ENSG00000048392	2.999(156)	2.956(159)	0.698(11)	1.024(23)	0.295(4)	1.293(32)	1.538(39)	2.317(89)	2.075(82)	2.175(36)	1.620(20)	1.105(14)	2.236(89)	2.029(69)	0.667(12)	1.180(22)	4.246(297)	3.947(275)	3.457(313)	3.414(322)	2.655(98)	2.688(137)	1.674(57)	1.229(27)	2.294(112)	1.967(62)	2.171(68)	1.993(60)	2.250(21)	2.222(26)	2.186(97)	2.583(213)	0.297(6)	0.988(25)	0.623(15)	1.024(40)	1.154(39)	1.053(32)	3.244(202)	3.361(117)	3.663(238)	1.333(15)	1.608(22)	2.544(174)	3.232(196)	1.723(74)	1.299(42)	0.831(12)	1.083(11)
ENSG00000048405	1.452(63)	1.578(76)	2.229(106)	2.338(147)	1.194(37)	3.813(469)	3.825(439)	3.531(384)	3.606(464)	0.926(15)	0.920(14)	0.000(0)	2.775(228)	2.999(255)	1.199(43)	1.540(54)	1.773(65)	1.674(68)	2.134(173)	2.217(198)	2.067(96)	2.095(134)	2.191(151)	2.010(99)	2.046(146)	1.479(62)	2.623(163)	2.448(146)	2.140(31)	2.214(42)	3.801(575)	4.229(1232)	0.576(21)	1.045(44)	0.827(35)	1.995(188)	1.969(151)	2.071(155)	1.363(61)	1.536(39)	2.849(206)	0.000(0)	0.000(0)	3.700(703)	3.367(354)	1.900(143)	2.332(189)	0.712(16)	0.644(9)
ENSG00000048462	0.000(0)	0.000(0)	0.000(0)	0.000(0)	0.000(0)	0.380(3)	0.148(1)	0.000(0)	0.120(1)	0.000(0)	0.000(0)	0.000(0)	0.000(0)	0.000(0)	0.000(0)	0.000(0)	0.000(0)	0.159(1)	0.000(0)	0.000(0)	0.000(0)	0.000(0)	0.000(0)	0.000(0)	0.550(6)	1.169(12)	0.000(0)	0.000(0)	0.000(0)	0.000(0)	0.000(0)	0.000(0)	0.000(0)	0.000(0)	0.000(0)	0.000(0)	0.000(0)	0.000(0)	0.000(0)	0.000(0)	0.000(0)	0.000(0)	0.000(0)	0.000(0)	0.000(0)	1.585(29)	0.886(11)	0.000(0)	0.000(0)
ENSG00000048471	2.216(162)	2.268(179)	1.566(69)	1.354(69)	1.661(76)	1.228(59)	1.055(44)	2.676(240)	2.943(340)	0.835(16)	0.700(12)	0.835(19)	1.733(111)	1.435(76)	1.364(64)	1.048(37)	3.119(253)	3.393(361)	1.864(165)	1.763(159)	2.615(189)	2.647(264)	1.268(73)	1.087(45)	1.574(113)	1.107(49)	1.711(88)	1.629(84)	2.050(35)	1.576(28)	0.599(28)	0.939(78)	0.486(21)	0.839(40)	0.915(49)	0.651(44)	0.787(46)	0.815(45)	1.366(75)	1.107(29)	1.351(63)	0.267(4)	0.189(3)	1.052(77)	1.626(97)	0.614(34)	0.970(55)	1.224(41)	1.154(24)
ENSG00000048540	0.000(0)	0.000(0)	0.000(0)	0.000(0)	0.000(0)	0.000(0)	0.000(0)	0.000(0)	0.000(0)	0.000(0)	0.000(0)	0.000(0)	0.000(0)	0.000(0)	0.000(0)	0.000(0)	0.000(0)	0.000(0)	0.000(0)	0.000(0)	0.000(0)	0.000(0)	0.000(0)	0.000(0)	0.000(0)	0.000(0)	0.000(0)	0.000(0)	0.000(0)	0.000(0)	0.000(0)	0.000(0)	0.000(0)	0.000(0)	0.000(0)	0.000(0)	0.000(0)	0.000(0)	0.000(0)	0.000(0)	0.000(0)	0.000(0)	0.000(0)	0.000(0)	0.000(0)	0.000(0)	0.000(0)	0.000(0)	0.000(0)
ENSG00000048544	3.200(90)	2.998(81)	4.207(152)	4.493(236)	5.122(294)	5.485(476)	5.561(466)	5.105(368)	4.730(321)	5.302(194)	5.471(206)	6.465(523)	3.794(152)	4.244(198)	4.660(244)	4.976(261)	4.822(222)	4.702(235)	5.249(572)	5.254(610)	3.043(66)	2.661(66)	4.563(290)	4.525(218)	4.791(377)	5.526(473)	2.799(57)	2.878(63)	4.641(66)	4.646(84)	5.698(685)	5.913(1245)	4.106(210)	3.949(181)	4.752(355)	5.612(913)	5.520(704)	5.541(668)	3.237(99)	3.456(62)	3.098(76)	5.671(243)	5.610(253)	4.757(462)	5.269(432)	5.036(504)	5.244(523)	3.391(72)	3.765(61)
ENSG00000048545	0.000(0)	0.000(0)	0.000(0)	0.000(0)	0.000(0)	0.000(0)	0.000(0)	0.000(0)	0.000(0)	0.000(0)	0.000(0)	0.000(0)	0.000(0)	0.000(0)	0.000(0)	0.000(0)	0.164(1)	0.000(0)	0.089(1)	0.238(3)	0.000(0)	0.000(0)	0.545(6)	0.261(2)	0.097(1)	0.458(4)	0.000(0)	0.000(0)	0.000(0)	0.000(0)	0.000(0)	0.000(0)	0.000(0)	0.000(0)	0.000(0)	0.000(0)	0.000(0)	0.000(0)	0.000(0)	0.000(0)	0.134(1)	0.000(0)	0.000(0)	0.000(0)	0.596(6)	1.482(29)	1.520(27)	0.000(0)	0.000(0)
ENSG00000048649	2.916(516)	2.833(509)	2.908(406)	2.419(342)	1.748(147)	2.601(395)	2.676(390)	2.793(468)	2.662(480)	2.632(188)	2.846(211)	1.247(59)	3.081(632)	3.048(575)	1.906(198)	1.831(157)	3.309(520)	3.220(560)	2.838(681)	2.784(693)	3.395(622)	3.346(815)	3.006(646)	3.077(528)	2.642(531)	2.436(332)	2.532(328)	2.649(375)	2.600(100)	2.611(128)	3.529(1017)	3.768(1902)	1.070(102)	1.094(102)	0.742(66)	3.942(1964)	3.895(1560)	3.898(1462)	3.255(720)	3.121(343)	2.407(310)	0.000(0)	0.000(0)	2.544(615)	3.498(849)	2.007(343)	2.056(321)	2.031(168)	1.493(63)
ENSG00000048707	2.307(947)	2.042(789)	2.513(894)	2.555(1168)	1.428(321)	1.526(446)	1.608(451)	2.067(767)	2.229(1012)	1.623(229)	1.732(241)	1.173(164)	2.314(1024)	1.993(718)	1.737(512)	1.696(419)	2.332(717)	2.293(800)	2.147(1156)	2.233(1326)	3.038(1435)	3.073(2007)	2.162(972)	2.119(723)	1.587(618)	0.660(133)	2.144(714)	2.175(761)	1.749(142)	1.661(165)	2.031(907)	2.018(1400)	0.714(181)	0.969(262)	0.728(196)	1.393(677)	1.535(650)	1.579(636)	2.670(1376)	2.741(771)	2.291(854)	2.084(344)	2.098(379)	1.772(936)	2.582(1252)	1.498(631)	1.551(597)	0.831(129)	0.631(58)
ENSG00000048740	2.494(135)	2.215(112)	3.489(236)	3.318(261)	1.583(46)	0.000(0)	0.000(0)	0.000(0)	0.084(2)	0.805(10)	0.905(11)	0.171(2)	3.650(362)	3.577(320)	1.447(46)	1.775(55)	0.000(0)	0.000(0)	0.000(0)	0.000(0)	0.221(4)	0.242(6)	1.958(98)	1.962(76)	0.371(11)	0.051(1)	1.202(33)	1.221(35)	1.244(10)	1.199(12)	0.040(1)	0.051(2)	0.000(0)	0.000(0)	0.000(0)	5.044(1617)	5.080(1365)	5.146(1337)	0.628(17)	0.839(13)	1.301(39)	0.000(0)	0.000(0)	4.309(886)	4.198(529)	3.424(409)	3.197(307)	2.029(62)	1.669(28)
ENSG00000048828	5.471(2650)	5.456(2766)	5.849(2742)	5.898(3576)	4.062(759)	4.791(1614)	4.898(1617)	4.791(1634)	4.987(2147)	2.156(97)	2.583(132)	1.911(92)	5.515(2939)	5.379(2493)	4.238(999)	4.353(926)	5.492(1992)	5.585(2456)	5.534(3893)	5.575(4263)	5.157(1757)	5.112(2316)	5.854(4051)	5.824(3064)	4.819(2139)	4.300(1092)	5.738(2786)	5.755(2925)	4.377(303)	4.197(337)	6.522(6805)	6.590(11144)	2.396(307)	3.786(892)	3.789(976)	5.720(5481)	5.791(4743)	5.762(4344)	5.529(2952)	5.403(1428)	5.543(2550)	4.687(670)	5.154(1018)	6.265(7494)	5.729(3329)	5.580(4128)	5.532(3568)	3.456(421)	2.259(102)
ENSG00000048991	3.510(625)	3.505(657)	3.628(541)	3.566(651)	3.000(333)	3.568(646)	3.621(624)	2.902(390)	2.760(397)	1.036(29)	1.344(40)	1.663(71)	1.932(182)	1.595(122)	0.773(39)	1.189(60)	3.684(528)	3.712(622)	3.090(635)	3.046(652)	3.260(428)	3.289(595)	2.982(484)	2.910(353)	3.647(891)	2.858(359)	3.608(586)	3.505(562)	3.390(143)	3.195(156)	5.561(3404)	5.600(5462)	1.863(187)	2.449(306)	2.026(230)	3.440(1028)	3.404(823)	3.451(797)	3.341(587)	3.501(351)	2.026(169)	2.663(142)	2.620(149)	2.410(419)	4.271(1152)	4.111(1412)	4.038(1197)	1.951(119)	1.567(52)
ENSG00000049089	0.399(12)	0.539(18)	0.264(6)	0.246(7)	0.000(0)	0.000(0)	0.000(0)	0.000(0)	0.000(0)	1.029(18)	1.233(22)	0.000(0)	0.103(3)	0.338(10)	0.081(2)	0.048(1)	1.965(81)	1.762(77)	0.000(0)	0.000(0)	0.971(30)	1.284(61)	5.246(1623)	5.222(1233)	2.347(198)	2.683(195)	0.000(0)	0.000(0)	0.277(2)	0.323(3)	0.031(1)	0.040(2)	5.705(2271)	0.551(20)	0.118(4)	0.000(0)	0.000(0)	0.000(0)	0.104(3)	0.066(1)	0.041(1)	0.000(0)	0.000(0)	0.000(0)	0.000(0)	0.000(0)	0.000(0)	0.107(2)	0.000(0)
ENSG00000049130	2.165(52)	1.875(42)	0.000(0)	0.000(0)	0.000(0)	3.997(221)	4.074(217)	4.174(255)	4.160(288)	0.000(0)	0.000(0)	0.000(0)	0.000(0)	0.000(0)	0.000(0)	0.000(0)	3.026(79)	3.346(117)	1.390(34)	1.756(53)	1.874(33)	1.704(38)	0.000(0)	0.000(0)	2.167(67)	1.386(23)	5.558(599)	5.523(606)	1.521(7)	0.000(0)	4.698(456)	4.972(867)	0.000(0)	2.303(67)	2.024(57)	0.158(3)	0.410(7)	0.264(4)	3.725(195)	3.323(76)	1.167(17)	0.000(0)	0.000(0)	6.329(1913)	4.815(424)	0.000(0)	0.000(0)	0.134(1)	0.000(0)
ENSG00000049167	2.417(94)	2.404(98)	0.000(0)	0.000(0)	0.000(0)	2.515(101)	2.580(99)	1.725(50)	1.594(50)	2.640(52)	2.910(61)	3.151(93)	1.731(54)	1.506(40)	1.007(20)	1.241(23)	2.792(95)	2.829(113)	3.392(289)	3.220(269)	1.356(28)	1.331(37)	2.018(77)	2.462(88)	3.071(206)	3.328(187)	2.285(73)	2.392(83)	2.389(23)	1.966(20)	1.755(63)	1.782(101)	1.843(66)	2.479(113)	3.087(202)	1.741(88)	1.603(63)	1.701(65)	2.376(97)	2.299(48)	2.820(120)	0.000(0)	0.000(0)	2.613(179)	1.578(45)	3.114(239)	3.097(211)	2.184(53)	2.051(30)
ENSG00000049192	0.000(0)	0.000(0)	2.869(305)	2.562(299)	0.870(40)	0.200(9)	0.258(11)	0.527(27)	0.586(35)	0.000(0)	0.000(0)	0.000(0)	1.605(134)	1.499(112)	0.216(9)	0.372(14)	0.000(0)	0.000(0)	0.000(0)	0.000(0)	3.438(498)	3.550(738)	0.767(50)	0.504(23)	0.000(0)	0.000(0)	0.000(0)	0.000(0)	0.258(3)	0.207(3)	1.344(115)	1.484(210)	0.116(6)	0.000(0)	0.000(0)	0.000(0)	0.000(0)	0.000(0)	0.000(0)	0.000(0)	0.479(22)	0.000(0)	0.000(0)	1.594(199)	1.695(143)	0.000(0)	0.089(5)	0.307(10)	0.246(5)
ENSG00000049239	3.935(627)	4.004(696)	4.960(1046)	4.972(1330)	4.618(817)	0.096(3)	0.000(0)	0.495(18)	0.525(22)	2.659(107)	2.754(109)	0.703(15)	3.945(679)	3.587(485)	2.238(149)	2.290(133)	3.496(334)	3.647(432)	3.103(468)	3.267(565)	3.457(363)	3.553(531)	3.600(569)	3.788(506)	4.297(1052)	3.809(545)	4.676(937)	4.763(1035)	2.968(75)	2.842(86)	1.626(112)	1.621(174)	0.512(22)	3.032(359)	2.367(227)	4.124(1250)	4.136(1038)	4.150(980)	4.466(989)	4.359(484)	3.106(305)	2.282(75)	2.409(91)	2.884(452)	2.491(212)	3.953(916)	3.850(759)	3.394(288)	2.754(111)
ENSG00000049246	1.538(126)	1.488(126)	0.000(0)	0.000(0)	0.000(0)	0.086(4)	0.092(4)	0.240(12)	0.292(17)	1.128(36)	1.476(51)	0.152(4)	1.116(83)	1.059(72)	0.659(35)	0.432(18)	3.096(370)	3.114(433)	2.585(465)	2.628(512)	1.753(130)	1.906(205)	1.375(123)	1.318(89)	0.000(0)	0.000(0)	1.681(127)	1.516(111)	1.459(29)	1.537(40)	2.357(334)	2.467(573)	0.018(1)	1.080(84)	1.115(96)	0.679(69)	0.643(53)	0.494(36)	1.288(102)	1.395(61)	1.076(67)	0.000(0)	0.000(0)	1.479(191)	3.193(564)	0.348(26)	0.331(22)	1.082(51)	1.385(47)
ENSG00000049247	0.000(0)	0.000(0)	0.000(0)	0.000(0)	0.000(0)	0.000(0)	0.000(0)	0.000(0)	0.000(0)	0.000(0)	0.000(0)	0.000(0)	0.000(0)	0.000(0)	0.000(0)	0.000(0)	0.000(0)	0.000(0)	0.000(0)	0.000(0)	0.000(0)	0.000(0)	0.000(0)	0.000(0)	0.000(0)	0.000(0)	0.000(0)	0.000(0)	0.000(0)	0.000(0)	0.000(0)	0.000(0)	0.000(0)	0.943(8)	1.113(11)	0.000(0)	0.000(0)	0.000(0)	0.000(0)	0.000(0)	0.000(0)	0.000(0)	0.000(0)	0.000(0)	0.000(0)	0.000(0)	0.000(0)	0.000(0)	0.000(0)
ENSG00000049249	0.000(0)	0.000(0)	0.000(0)	0.000(0)	0.000(0)	0.101(1)	0.209(2)	2.570(69)	2.496(74)	2.795(38)	2.538(29)	1.912(21)	1.223(20)	1.478(25)	0.000(0)	0.000(0)	0.472(4)	0.000(0)	0.328(5)	0.469(8)	0.120(1)	0.173(2)	0.000(0)	0.000(0)	0.000(0)	0.104(1)	0.000(0)	0.000(0)	1.281(5)	1.367(7)	0.000(0)	0.154(3)	0.000(0)	0.526(7)	0.708(11)	0.995(24)	1.108(23)	0.621(10)	0.000(0)	0.000(0)	0.000(0)	0.000(0)	0.000(0)	0.123(2)	0.000(0)	0.320(5)	0.078(1)	0.000(0)	0.000(0)
ENSG00000049283	2.732(195)	2.679(197)	0.150(3)	0.000(0)	0.000(0)	0.082(2)	0.130(3)	0.158(4)	0.036(1)	3.250(135)	3.153(118)	2.406(81)	3.878(509)	3.905(485)	4.414(642)	4.069(425)	0.055(1)	0.095(2)	0.058(2)	0.108(4)	0.000(0)	0.107(3)	0.883(34)	0.716(20)	2.271(170)	2.518(156)	0.180(4)	0.292(7)	0.158(1)	0.126(1)	1.666(92)	1.355(103)	0.103(3)	3.681(466)	2.607(219)	0.000(0)	0.000(0)	0.000(0)	2.987(256)	2.695(107)	0.431(11)	0.000(0)	0.000(0)	0.171(7)	1.166(45)	0.138(5)	0.032(1)	0.666(14)	1.250(21)
ENSG00000049323	3.146(739)	3.047(721)	4.472(1579)	4.685(2322)	4.637(1778)	3.586(1025)	3.661(1006)	4.782(2499)	4.917(3144)	0.875(36)	0.951(38)	3.863(695)	2.791(599)	2.777(553)	2.593(433)	2.653(388)	1.806(174)	1.574(159)	0.304(31)	0.262(28)	6.033(5030)	6.012(6743)	6.314(8621)	6.352(6842)	3.715(1467)	3.385(849)	7.048(10753)	7.004(10818)	1.581(47)	1.453(52)	0.685(70)	0.756(124)	1.137(133)	1.513(199)	1.294(170)	4.950(4881)	4.992(4139)	4.976(3825)	7.113(13821)	6.990(6709)	2.450(384)	0.000(0)	0.000(0)	3.696(1817)	3.196(804)	3.236(1143)	4.043(1879)	5.462(2798)	5.116(1397)
ENSG00000049449	6.342(1450)	6.412(1606)	6.535(1314)	6.651(1797)	6.128(987)	7.150(2525)	7.188(2406)	7.547(3373)	7.547(3850)	5.751(439)	5.935(471)	7.116(1358)	6.110(1324)	6.271(1385)	6.782(1805)	6.935(1712)	0.000(0)	0.000(0)	0.000(0)	0.000(0)	7.109(2057)	7.003(2597)	7.959(5231)	7.932(3965)	5.857(1325)	6.383(1425)	5.749(831)	5.643(800)	6.762(488)	6.744(611)	6.384(1829)	6.376(2839)	3.742(264)	4.954(619)	5.949(1369)	7.600(6059)	7.557(4839)	7.532(4442)	5.976(1198)	5.823(569)	6.860(1906)	7.756(1724)	7.918(2098)	5.661(1449)	5.497(836)	2.902(169)	2.578(116)	6.352(1008)	6.105(541)
ENSG00000049540	0.033(1)	0.207(7)	1.854(89)	1.805(107)	0.082(2)	0.000(0)	0.000(0)	0.000(0)	0.000(0)	0.000(0)	0.000(0)	0.000(0)	0.000(0)	0.000(0)	0.000(0)	0.000(0)	0.000(0)	0.000(0)	0.000(0)	0.000(0)	0.000(0)	0.000(0)	0.056(2)	0.108(3)	0.000(0)	0.000(0)	0.000(0)	0.208(6)	0.000(0)	0.000(0)	0.106(4)	0.052(3)	0.136(5)	0.058(2)	0.079(3)	0.000(0)	0.023(1)	0.000(0)	0.000(0)	0.000(0)	1.528(74)	0.000(0)	0.000(0)	0.000(0)	0.000(0)	0.000(0)	0.000(0)	0.000(0)	0.074(1)
ENSG00000049541	4.615(455)	4.761(533)	3.285(134)	3.360(179)	3.866(208)	5.508(852)	5.422(744)	4.078(308)	4.110(360)	4.779(235)	4.381(166)	6.183(756)	4.389(415)	4.652(469)	4.612(415)	4.617(355)	4.325(273)	4.263(301)	4.940(808)	4.893(830)	3.841(214)	3.701(262)	4.367(443)	4.266(318)	5.511(1110)	6.313(1451)	4.247(303)	4.259(317)	4.501(105)	4.590(142)	5.001(735)	4.844(1026)	5.879(1319)	5.096(733)	5.841(1357)	0.000(0)	0.000(0)	0.000(0)	3.852(278)	3.805(142)	4.184(304)	3.022(61)	3.293(82)	4.991(963)	4.556(456)	5.751(1475)	5.610(1194)	4.658(324)	4.824(233)
ENSG00000049618	2.933(846)	2.844(831)	3.410(972)	3.397(1213)	2.131(341)	2.515(595)	2.566(576)	3.180(1030)	3.265(1256)	1.304(86)	1.314(82)	0.898(60)	2.744(781)	2.647(674)	2.741(663)	2.526(473)	2.834(579)	2.897(703)	2.098(588)	2.227(701)	2.916(692)	3.055(1051)	2.921(977)	3.036(827)	2.842(1011)	2.051(383)	2.961(753)	3.021(819)	3.310(285)	3.181(327)	3.210(1289)	3.292(2144)	1.571(296)	1.149(177)	1.111(184)	3.300(1957)	3.242(1540)	3.211(1405)	2.805(816)	2.768(419)	3.870(1588)	0.000(0)	0.000(0)	2.264(783)	2.988(925)	2.573(910)	2.303(647)	1.628(184)	1.156(69)
ENSG00000049759	3.786(877)	3.685(858)	2.750(311)	2.527(326)	4.647(1305)	5.894(3967)	5.874(3629)	5.641(3360)	5.883(4550)	4.053(491)	4.123(487)	3.478(379)	3.981(1090)	4.019(1047)	3.206(516)	3.189(434)	3.144(398)	3.140(458)	2.416(418)	2.421(446)	3.591(628)	3.794(995)	3.107(609)	2.912(403)	1.458(154)	1.171(82)	1.063(65)	1.081(69)	3.382(162)	3.581(239)	5.183(2967)	5.165(4574)	3.131(627)	1.955(225)	2.374(357)	1.929(334)	1.891(265)	2.060(290)	3.311(654)	3.165(309)	2.930(415)	5.795(1655)	5.715(1700)	3.721(1349)	3.225(599)	0.085(6)	0.032(2)	3.285(414)	3.485(308)
ENSG00000049768	0.164(3)	0.000(0)	0.000(0)	0.000(0)	0.071(1)	0.112(2)	0.000(0)	0.000(0)	0.000(0)	0.000(0)	0.000(0)	0.102(1)	0.000(0)	0.000(0)	0.000(0)	0.000(0)	0.076(1)	0.190(3)	0.041(1)	0.038(1)	0.000(0)	0.000(0)	0.000(0)	0.000(0)	0.170(4)	0.224(4)	0.000(0)	0.000(0)	0.214(1)	0.000(0)	0.178(4)	0.030(1)	0.000(0)	0.145(3)	0.293(7)	0.128(4)	0.259(7)	0.125(3)	0.000(0)	0.000(0)	0.000(0)	0.000(0)	0.000(0)	0.070(2)	0.000(0)	0.000(0)	0.000(0)	0.000(0)	0.241(2)
ENSG00000049769	1.932(123)	1.614(95)	2.054(109)	2.010(132)	2.207(125)	1.078(48)	0.764(28)	1.440(75)	1.138(60)	2.845(124)	2.836(116)	0.944(22)	0.400(15)	0.375(13)	0.433(14)	0.305(8)	0.900(28)	0.568(18)	1.064(67)	1.174(82)	0.634(20)	0.449(18)	1.951(146)	1.914(109)	0.566(27)	0.987(41)	1.178(48)	1.198(51)	1.793(27)	1.660(30)	0.851(43)	0.740(56)	1.778(125)	1.045(53)	0.764(38)	1.536(144)	1.595(126)	1.328(88)	0.536(21)	0.165(3)	0.460(15)	0.000(0)	0.000(0)	0.963(67)	0.285(10)	0.193(9)	0.169(7)	0.582(15)	0.333(5)
ENSG00000049860	5.786(1647)	5.840(1805)	4.633(573)	4.622(717)	6.101(1627)	4.229(534)	4.122(458)	5.316(1183)	5.058(1123)	8.584(5339)	8.534(4860)	4.932(489)	5.975(2023)	5.998(1920)	7.178(3996)	7.273(3640)	5.189(799)	5.077(851)	3.730(524)	3.790(583)	4.557(568)	4.536(761)	4.946(1057)	4.943(815)	3.301(346)	3.680(343)	3.634(302)	3.827(362)	6.219(560)	6.219(710)	5.710(1912)	5.804(3190)	6.034(2311)	4.368(681)	5.476(1646)	6.296(4091)	6.281(3330)	6.270(3089)	6.763(3496)	6.766(1854)	3.091(209)	5.927(805)	6.071(969)	1.622(102)	4.036(490)	2.807(263)	3.311(350)	6.902(2490)	7.404(2255)
ENSG00000049883	1.787(52)	2.151(77)	2.096(55)	2.242(79)	1.597(34)	3.377(197)	3.267(168)	2.869(134)	2.391(103)	1.611(20)	1.810(23)	3.121(89)	2.159(79)	2.359(88)	3.002(136)	2.516(78)	3.173(126)	2.898(117)	3.123(230)	3.012(224)	1.984(52)	1.878(64)	3.006(174)	3.352(176)	3.121(210)	3.455(202)	2.938(123)	3.177(154)	2.307(21)	1.875(18)	1.409(43)	1.902(111)	0.749(17)	1.339(37)	1.759(63)	2.734(208)	2.843(187)	2.727(159)	1.512(42)	1.322(18)	1.540(37)	0.000(0)	0.000(0)	3.713(415)	3.442(219)	4.542(682)	4.730(699)	2.026(45)	1.699(21)
ENSG00000050030	1.165(103)	0.903(76)	0.000(0)	0.017(1)	0.000(0)	1.009(83)	0.951(71)	1.000(83)	0.849(76)	0.037(1)	0.000(0)	0.000(0)	0.999(89)	1.007(84)	0.179(10)	0.265(13)	1.162(76)	1.320(106)	0.270(24)	0.304(29)	0.062(3)	0.090(6)	1.124(114)	0.903(65)	0.027(2)	0.000(0)	0.829(56)	0.795(55)	0.000(0)	0.000(0)	0.014(1)	0.027(3)	0.000(0)	0.000(0)	0.000(0)	1.763(344)	1.876(316)	1.886(298)	0.048(3)	0.000(0)	0.019(1)	0.000(0)	0.000(0)	0.220(22)	0.000(0)	0.047(4)	0.027(2)	0.025(1)	0.000(0)
ENSG00000050130	4.837(490)	4.939(556)	3.778(179)	3.745(220)	3.199(115)	3.682(208)	3.633(186)	3.985(264)	3.942(292)	0.000(0)	0.000(0)	3.364(90)	3.527(201)	3.404(171)	3.320(146)	3.617(156)	4.141(219)	4.180(260)	4.525(550)	4.504(576)	3.818(193)	3.752(250)	0.000(0)	0.000(0)	3.374(214)	4.119(278)	4.418(315)	4.398(322)	4.295(83)	3.988(84)	4.654(526)	4.962(1025)	4.127(345)	3.104(154)	3.637(253)	3.581(338)	3.430(248)	3.487(242)	4.848(528)	4.966(304)	4.877(461)	5.229(287)	4.912(249)	3.509(298)	4.005(280)	2.954(173)	2.957(155)	3.962(179)	3.276(68)
ENSG00000050165	0.435(7)	0.000(0)	8.005(4033)	8.200(5820)	5.854(895)	5.367(793)	5.208(657)	5.801(1092)	5.927(1362)	4.764(239)	4.964(260)	3.917(153)	5.438(906)	5.559(922)	5.939(1098)	5.807(853)	0.184(2)	0.000(0)	0.000(0)	0.000(0)	3.394(157)	3.347(206)	2.814(140)	3.184(145)	5.374(1035)	5.243(701)	5.546(792)	5.317(698)	3.890(69)	4.124(104)	0.000(0)	0.000(0)	2.551(114)	0.122(2)	0.754(17)	4.177(590)	4.228(504)	4.117(434)	8.292(6646)	8.245(3403)	0.150(2)	5.475(383)	5.210(345)	0.044(1)	0.068(1)	0.000(0)	0.000(0)	0.594(7)	0.651(5)
ENSG00000050327	1.038(92)	0.894(79)	3.711(836)	3.797(1124)	2.152(238)	3.561(933)	3.567(870)	4.646(2103)	4.843(2765)	4.378(793)	4.366(741)	3.663(555)	2.087(305)	1.975(257)	2.708(442)	2.431(299)	2.163(225)	2.369(311)	3.210(1013)	3.232(1095)	1.645(154)	1.764(236)	2.838(626)	2.828(480)	1.638(237)	1.221(111)	0.807(57)	0.775(56)	2.956(148)	2.890(178)	3.733(1315)	3.701(2004)	3.406(988)	3.738(1229)	3.576(1188)	3.201(1241)	3.165(993)	3.124(899)	2.057(295)	1.939(140)	2.115(266)	0.850(31)	0.757(29)	2.104(465)	3.471(922)	0.000(0)	0.000(0)	0.675(36)	0.448(14)
ENSG00000050344	1.953(109)	2.008(121)	0.180(4)	0.110(3)	0.093(2)	3.681(444)	3.723(425)	4.962(1147)	4.817(1180)	2.584(87)	2.750(94)	2.017(63)	2.957(276)	3.066(281)	0.921(31)	1.034(31)	2.963(191)	3.038(234)	3.042(386)	2.942(379)	2.159(109)	2.055(135)	1.264(62)	1.175(43)	0.537(22)	0.757(25)	0.241(6)	0.370(10)	3.843(127)	3.721(147)	3.352(428)	3.565(786)	3.146(351)	2.380(182)	3.101(358)	0.146(7)	0.026(1)	0.056(2)	3.844(542)	3.645(247)	0.000(0)	1.245(23)	1.372(29)	0.961(58)	0.000(0)	0.026(1)	0.029(1)	1.861(69)	2.039(52)
ENSG00000050393	3.640(225)	3.953(300)	3.739(192)	3.901(273)	4.442(322)	2.875(123)	2.501(84)	2.938(131)	3.269(194)	5.019(283)	4.999(263)	4.208(187)	2.657(112)	2.566(97)	1.921(50)	1.880(41)	3.689(173)	3.552(180)	4.526(608)	4.478(624)	0.000(0)	0.000(0)	2.974(157)	2.908(115)	1.722(58)	1.189(24)	3.201(140)	3.294(156)	3.606(55)	4.219(110)	3.990(358)	4.061(589)	5.185(818)	3.677(264)	4.676(600)	0.000(0)	0.000(0)	0.000(0)	3.140(164)	3.216(92)	2.403(77)	0.000(0)	0.000(0)	3.284(277)	2.646(108)	3.055(207)	2.970(173)	2.675(73)	2.550(42)
ENSG00000050405	3.964(607)	4.087(701)	5.732(1716)	5.733(2164)	3.989(489)	5.497(1816)	5.549(1748)	4.723(1058)	4.757(1237)	1.898(52)	1.665(39)	1.297(33)	4.667(1090)	4.525(919)	3.410(366)	3.836(430)	4.472(652)	4.447(739)	3.242(494)	3.214(514)	4.961(1039)	4.969(1421)	4.816(1316)	4.693(931)	5.119(1803)	5.182(1401)	4.975(1101)	4.904(1085)	1.106(12)	1.373(21)	6.380(4186)	6.460(6916)	2.016(149)	3.287(415)	3.459(517)	3.877(987)	4.085(947)	3.953(803)	5.414(1849)	5.370(948)	2.769(221)	3.142(144)	3.498(206)	4.793(1793)	4.996(1344)	0.617(32)	0.515(23)	4.523(631)	3.466(184)
ENSG00000050426	0.000(0)	0.000(0)	0.000(0)	0.000(0)	0.000(0)	2.423(88)	2.551(91)	1.846(53)	1.418(39)	0.000(0)	0.000(0)	1.700(25)	2.963(149)	2.758(118)	2.620(96)	2.709(88)	4.198(262)	4.028(267)	3.327(259)	3.287(267)	3.223(141)	3.211(190)	1.177(30)	1.136(22)	2.509(123)	3.146(153)	2.813(107)	3.185(149)	3.008(36)	2.678(35)	4.837(689)	5.050(1253)	2.490(111)	3.387(220)	4.263(462)	2.691(193)	2.645(153)	2.679(147)	2.482(100)	2.673(62)	0.000(0)	0.000(0)	0.000(0)	3.239(278)	2.927(141)	4.224(520)	4.088(421)	2.208(51)	2.355(37)
ENSG00000050438	1.335(91)	1.251(87)	0.000(0)	0.000(0)	0.000(0)	0.640(33)	0.560(26)	0.649(34)	0.540(31)	0.150(3)	0.000(0)	0.000(0)	0.712(41)	0.202(9)	0.052(2)	0.119(4)	0.946(41)	0.866(42)	0.162(10)	0.182(12)	0.665(29)	0.546(31)	0.000(0)	0.000(0)	0.677(46)	0.376(17)	0.000(0)	0.027(1)	0.617(8)	0.276(4)	0.039(2)	0.013(1)	0.000(0)	0.141(7)	0.265(15)	0.000(0)	0.000(0)	0.000(0)	0.088(4)	0.042(1)	0.000(0)	0.000(0)	0.000(0)	2.579(480)	3.292(550)	2.439(381)	1.681(170)	0.000(0)	0.000(0)
ENSG00000050555	0.017(1)	0.031(2)	0.021(1)	0.082(5)	0.252(13)	0.000(0)	0.000(0)	0.000(0)	0.000(0)	0.000(0)	0.075(2)	0.201(7)	0.000(0)	0.000(0)	0.000(0)	0.000(0)	0.022(1)	0.019(1)	0.024(2)	0.022(2)	0.116(6)	0.086(6)	0.377(30)	0.301(18)	0.026(2)	0.017(1)	3.602(835)	3.432(761)	0.405(7)	0.242(5)	0.040(3)	0.026(3)	0.000(0)	2.340(399)	1.509(198)	0.000(0)	0.000(0)	0.000(0)	0.000(0)	0.141(5)	0.000(0)	0.000(0)	0.000(0)	0.041(4)	0.000(0)	0.000(0)	0.000(0)	0.071(3)	0.000(0)
ENSG00000050628	3.582(255)	3.277(213)	1.616(38)	1.423(39)	0.627(10)	0.061(1)	0.409(7)	0.119(2)	0.105(2)	0.129(1)	0.000(0)	0.110(1)	0.000(0)	0.000(0)	0.000(0)	0.000(0)	0.000(0)	0.000(0)	0.000(0)	0.000(0)	0.000(0)	0.054(1)	3.445(268)	3.537(222)	0.452(11)	0.537(10)	3.405(194)	3.331(190)	0.000(0)	0.000(0)	0.000(0)	0.064(2)	0.000(0)	0.000(0)	0.000(0)	0.000(0)	0.000(0)	0.000(0)	0.946(23)	1.099(15)	0.000(0)	0.000(0)	0.441(4)	0.000(0)	0.000(0)	0.000(0)	0.000(0)	0.169(2)	0.257(2)
ENSG00000050730	0.197(3)	0.352(6)	0.000(0)	0.000(0)	0.000(0)	0.000(0)	0.000(0)	0.000(0)	0.000(0)	0.000(0)	0.000(0)	5.023(353)	4.520(485)	4.615(485)	2.408(81)	2.506(75)	0.178(2)	0.080(1)	0.000(0)	0.000(0)	0.000(0)	0.000(0)	2.606(122)	2.690(101)	4.349(512)	4.678(483)	0.000(0)	0.000(0)	0.662(3)	0.205(1)	0.000(0)	0.000(0)	0.000(0)	0.000(0)	0.000(0)	0.000(0)	0.000(0)	0.052(1)	0.000(0)	0.000(0)	0.000(0)	0.000(0)	0.000(0)	0.164(4)	0.000(0)	0.000(0)	0.000(0)	0.098(1)	0.000(0)
ENSG00000050748	2.313(92)	2.136(83)	4.084(293)	4.112(377)	2.796(109)	2.325(92)	2.387(90)	2.372(97)	2.208(96)	2.462(48)	2.606(51)	3.302(112)	3.326(225)	3.362(216)	3.303(188)	3.498(186)	3.732(211)	3.651(229)	4.865(917)	4.779(916)	3.589(212)	3.714(317)	4.777(714)	4.615(491)	4.388(594)	4.448(461)	0.000(0)	0.000(0)	3.411(56)	3.567(80)	3.978(419)	4.231(788)	3.230(229)	2.901(171)	3.562(312)	3.102(305)	3.050(241)	2.992(215)	2.989(172)	3.220(109)	4.172(361)	1.181(13)	2.139(38)	4.278(689)	4.957(729)	3.344(306)	3.561(323)	4.071(253)	3.962(149)
ENSG00000050767	0.000(0)	0.000(0)	0.060(1)	0.000(0)	0.000(0)	0.000(0)	0.000(0)	0.000(0)	0.000(0)	0.000(0)	0.000(0)	0.000(0)	0.130(3)	0.139(3)	0.103(2)	0.177(3)	0.000(0)	0.000(0)	0.000(0)	0.000(0)	1.329(37)	1.715(76)	0.121(3)	0.337(7)	1.440(65)	1.858(74)	0.209(4)	0.337(7)	0.183(1)	0.146(1)	0.078(2)	0.000(0)	0.000(0)	0.000(0)	0.000(0)	0.000(0)	0.000(0)	0.000(0)	1.489(57)	1.285(24)	0.103(2)	0.000(0)	0.000(0)	0.144(5)	0.000(0)	0.000(0)	0.000(0)	0.135(2)	0.000(0)
ENSG00000050820	6.508(4508)	6.614(5122)	6.804(4391)	6.930(6043)	7.576(7522)	4.347(959)	4.418(937)	6.045(3262)	6.162(4044)	5.121(777)	5.016(679)	7.011(3492)	5.187(1907)	5.276(1898)	6.130(3162)	5.676(1956)	5.303(1427)	5.280(1620)	4.267(1285)	4.630(1778)	6.134(2874)	6.157(3975)	6.547(5402)	6.481(3984)	5.029(2037)	5.083(1574)	5.720(2253)	5.735(2363)	4.944(374)	5.032(505)	3.552(658)	3.398(914)	6.511(5322)	5.475(2483)	4.298(1164)	4.873(2459)	4.926(2102)	4.883(1904)	6.184(3838)	6.153(1987)	0.000(0)	7.764(4795)	7.587(4611)	4.070(1277)	3.001(367)	2.393(307)	2.513(304)	6.269(2632)	6.223(1626)
ENSG00000051009	2.028(166)	2.141(194)	2.525(203)	2.650(284)	4.011(645)	2.682(289)	2.748(283)	2.792(320)	3.130(478)	3.754(309)	3.668(273)	2.867(185)	2.188(206)	2.248(203)	2.538(237)	2.663(224)	1.611(82)	1.552(89)	2.299(297)	2.474(367)	2.374(187)	2.354(250)	2.673(338)	2.530(232)	2.604(352)	2.633(268)	2.318(187)	2.161(169)	2.909(88)	2.589(86)	3.459(660)	3.117(791)	4.198(1102)	3.321(553)	2.717(374)	3.125(722)	3.109(587)	3.117(552)	1.307(85)	1.364(48)	2.978(339)	0.371(7)	0.207(4)	2.472(396)	2.948(379)	2.402(333)	2.493(322)	2.881(237)	3.122(183)
ENSG00000051108	5.425(897)	5.467(975)	5.631(822)	5.835(1197)	5.319(658)	4.831(581)	4.862(551)	6.084(1432)	6.122(1678)	7.027(1270)	6.964(1145)	5.417(486)	5.147(791)	5.362(861)	5.610(935)	5.472(723)	4.138(263)	4.091(293)	3.650(347)	3.610(358)	4.294(330)	4.414(490)	4.047(387)	4.051(300)	3.011(194)	3.503(211)	5.152(643)	4.906(559)	4.338(103)	4.299(127)	5.717(1351)	5.712(2102)	5.099(838)	5.694(1238)	5.774(1430)	3.909(520)	3.881(419)	4.069(450)	5.070(745)	5.091(400)	4.749(506)	7.142(1327)	7.150(1451)	5.633(1678)	4.903(647)	5.868(1770)	6.033(1778)	6.539(1358)	6.374(772)
ENSG00000051128	2.989(137)	3.086(156)	3.278(136)	3.562(213)	3.617(176)	1.747(46)	1.778(44)	2.586(99)	2.305(89)	6.978(1133)	6.707(883)	6.062(708)	2.926(140)	3.370(185)	4.721(458)	4.204(268)	4.798(392)	4.833(464)	2.169(97)	2.380(124)	3.677(193)	3.833(295)	4.409(466)	4.306(334)	3.348(233)	3.917(266)	3.981(254)	3.947(257)	4.832(136)	4.922(184)	1.431(41)	1.641(80)	7.770(5054)	5.040(718)	4.481(524)	3.018(243)	2.850(175)	2.963(179)	2.635(110)	2.632(58)	4.098(291)	0.000(0)	0.000(0)	4.834(877)	2.196(74)	1.266(40)	1.605(52)	6.913(1629)	7.390(1450)
ENSG00000051180	0.000(0)	0.000(0)	1.785(36)	1.556(36)	1.433(25)	3.796(237)	3.493(175)	2.251(70)	2.252(80)	1.336(13)	1.695(18)	3.403(97)	2.622(103)	3.079(139)	1.436(29)	0.924(13)	2.299(54)	2.178(56)	4.367(513)	4.096(447)	4.323(293)	4.365(411)	0.719(14)	1.094(19)	4.460(502)	4.704(445)	0.000(0)	0.000(0)	2.569(23)	1.752(14)	3.316(204)	3.338(324)	3.204(180)	2.853(132)	3.988(344)	0.000(0)	0.000(0)	0.000(0)	3.930(283)	3.771(133)	3.460(170)	0.000(0)	0.000(0)	3.552(322)	4.138(323)	4.081(427)	3.975(353)	2.655(68)	3.036(59)
ENSG00000051341	0.000(0)	0.000(0)	0.000(0)	0.010(1)	0.012(1)	1.084(165)	1.147(166)	0.417(50)	0.391(53)	0.000(0)	0.000(0)	0.000(0)	0.491(65)	0.438(53)	0.082(8)	0.049(4)	1.940(313)	1.977(374)	1.742(491)	1.627(465)	0.101(9)	0.147(18)	0.223(29)	0.191(19)	1.885(516)	1.300(208)	0.282(28)	0.172(17)	1.175(47)	1.098(54)	1.903(500)	2.137(968)	1.190(225)	0.562(81)	0.381(56)	0.359(73)	0.466(81)	0.425(68)	0.249(30)	0.177(11)	0.420(46)	0.000(0)	0.000(0)	2.355(990)	1.862(411)	1.484(386)	1.397(314)	0.041(3)	0.000(0)
ENSG00000051382	3.265(504)	3.184(499)	1.265(65)	0.970(56)	1.913(128)	3.548(619)	3.432(526)	3.151(462)	3.162(532)	1.821(68)	2.201(91)	0.359(9)	3.089(472)	3.000(411)	1.762(128)	2.123(153)	4.308(815)	4.222(883)	4.131(1358)	4.102(1413)	2.397(207)	2.264(251)	0.922(61)	1.071(58)	2.486(346)	2.350(229)	3.101(386)	2.906(343)	2.405(63)	2.532(89)	3.681(847)	3.952(1620)	1.250(95)	2.068(213)	1.862(192)	2.762(587)	2.737(473)	2.802(466)	3.585(688)	3.670(388)	2.354(220)	2.392(110)	2.886(180)	3.308(841)	3.625(694)	2.548(409)	2.545(365)	1.807(101)	0.920(23)
ENSG00000051523	5.020(361)	5.057(391)	3.402(87)	3.441(113)	5.222(330)	2.546(55)	2.449(47)	4.274(211)	4.014(199)	8.289(1643)	8.067(1327)	9.451(4374)	5.221(448)	5.497(509)	6.335(837)	6.036(578)	7.115(1170)	7.148(1382)	6.330(1282)	6.677(1738)	5.612(456)	5.665(644)	5.642(655)	5.696(526)	6.321(1165)	7.473(1938)	4.187(172)	4.350(201)	7.171(412)	7.374(602)	5.497(621)	5.411(912)	9.790(11960)	9.908(12569)	9.084(7743)	0.000(0)	0.000(0)	0.000(0)	6.197(888)	6.088(435)	6.872(1219)	6.440(436)	6.365(450)	3.692(221)	0.000(0)	4.667(404)	4.780(392)	8.940(3885)	9.465(3570)
ENSG00000051596	5.139(657)	5.206(727)	5.838(854)	5.852(1087)	6.622(1480)	4.830(521)	4.823(481)	3.395(183)	3.358(203)	2.281(34)	2.047(26)	3.716(127)	3.483(210)	3.640(221)	4.141(292)	4.142(249)	4.200(247)	4.116(268)	5.375(1092)	5.312(1110)	4.503(345)	4.591(500)	4.275(411)	4.220(305)	3.874(337)	4.632(436)	5.389(683)	5.402(715)	3.978(71)	4.160(103)	4.168(399)	4.009(554)	6.766(2438)	5.693(1110)	6.717(2490)	4.010(503)	4.111(446)	3.986(380)	3.858(277)	3.788(139)	5.151(606)	5.687(429)	5.613(443)	4.874(878)	3.189(163)	5.179(975)	5.106(828)	4.022(202)	4.033(130)
ENSG00000051620	1.280(16)	1.752(28)	4.637(212)	4.760(292)	4.579(203)	3.997(166)	3.943(148)	3.905(157)	3.488(131)	3.196(42)	3.474(49)	7.413(1035)	3.097(91)	3.004(79)	3.645(118)	3.740(108)	3.994(124)	4.229(170)	5.069(513)	5.045(536)	2.317(37)	2.262(48)	0.545(6)	0.580(5)	0.571(7)	1.207(14)	0.000(0)	0.000(0)	5.340(111)	5.352(142)	6.443(1180)	6.634(2108)	7.251(1999)	4.978(390)	6.249(1047)	0.000(0)	0.000(0)	0.000(0)	3.941(172)	4.329(121)	0.000(0)	5.490(218)	5.668(269)	3.862(245)	3.252(100)	0.000(0)	0.000(0)	1.113(9)	0.856(4)
ENSG00000051825	2.086(210)	1.881(183)	0.925(46)	0.802(48)	0.135(5)	2.895(412)	2.803(355)	1.894(176)	1.824(188)	0.684(18)	1.260(39)	1.240(48)	1.855(182)	1.843(168)	1.700(133)	1.815(127)	3.047(348)	3.098(418)	2.581(453)	2.526(460)	2.611(274)	2.599(369)	2.833(462)	2.805(349)	3.096(628)	2.822(375)	2.064(179)	2.005(176)	2.816(98)	2.610(105)	4.012(1199)	4.392(2473)	0.880(64)	1.142(89)	0.922(72)	2.816(678)	2.808(554)	2.789(510)	2.660(368)	2.605(186)	2.126(199)	0.000(0)	0.000(0)	1.978(307)	1.994(202)	2.072(299)	2.337(338)	1.158(55)	1.327(43)
ENSG00000052126	1.734(163)	1.612(152)	2.578(276)	2.512(329)	1.506(102)	3.107(528)	3.112(492)	3.651(812)	3.625(909)	0.996(32)	1.129(36)	1.157(47)	1.053(81)	0.954(66)	1.097(73)	0.992(54)	4.286(961)	4.254(1083)	3.857(1329)	3.735(1290)	1.992(173)	2.053(249)	2.606(416)	2.646(332)	2.470(409)	2.074(215)	1.921(170)	1.889(171)	2.161(61)	2.081(72)	4.200(1492)	4.337(2575)	1.494(150)	0.798(59)	0.632(48)	1.713(277)	1.811(251)	1.660(202)	2.735(424)	2.728(223)	1.941(182)	1.689(69)	1.740(79)	1.079(126)	2.804(439)	1.174(127)	1.532(171)	1.683(107)	1.334(47)
ENSG00000052344	2.052(59)	2.100(65)	0.344(4)	0.279(4)	0.266(3)	0.076(1)	0.159(2)	0.000(0)	0.189(3)	4.521(189)	4.257(147)	4.032(157)	3.544(215)	3.695(225)	4.227(304)	4.216(257)	0.444(5)	0.248(3)	0.000(0)	0.051(1)	2.202(56)	2.199(76)	1.189(28)	1.240(23)	0.501(10)	0.533(8)	0.167(2)	0.000(0)	0.000(0)	0.000(0)	6.139(1595)	6.099(2422)	0.064(1)	6.770(2313)	5.464(1007)	0.127(3)	0.000(0)	0.057(1)	0.000(0)	0.000(0)	0.159(2)	1.360(13)	1.685(20)	0.047(1)	0.072(1)	0.374(8)	0.221(4)	0.000(0)	0.000(0)
ENSG00000052723	3.138(90)	3.374(114)	3.151(72)	2.926(76)	2.646(48)	3.338(104)	3.304(94)	3.796(149)	3.638(151)	1.530(10)	0.849(4)	4.742(162)	2.784(73)	2.667(62)	1.581(21)	2.258(34)	3.854(115)	3.674(116)	3.737(200)	3.740(213)	3.020(68)	3.438(128)	3.995(201)	3.911(146)	3.802(192)	3.604(123)	3.853(135)	3.784(133)	2.458(13)	2.563(18)	3.494(145)	3.474(223)	3.360(126)	2.533(63)	3.359(133)	4.485(428)	4.428(338)	4.429(316)	4.320(234)	4.029(100)	4.097(170)	0.000(0)	0.000(0)	4.909(541)	3.636(138)	4.360(325)	4.889(426)	3.787(102)	4.240(91)
ENSG00000052749	3.263(610)	3.226(625)	3.470(566)	3.511(736)	3.978(828)	4.712(1768)	4.678(1601)	3.189(577)	3.247(689)	4.428(668)	4.376(606)	4.594(895)	4.099(1230)	3.902(993)	4.826(1774)	4.737(1418)	0.251(10)	0.241(11)	3.693(1189)	3.799(1369)	3.282(513)	3.486(816)	3.254(706)	3.308(569)	4.156(1534)	4.124(1113)	3.939(885)	3.904(894)	4.751(461)	4.924(662)	2.280(335)	2.351(556)	4.525(1840)	5.120(2731)	4.166(1496)	2.091(401)	2.008(306)	2.252(356)	3.038(547)	3.024(286)	3.079(483)	2.499(146)	2.384(144)	4.432(2357)	2.529(354)	4.554(2300)	4.682(2257)	3.755(612)	3.992(466)
ENSG00000052795	2.031(188)	1.985(190)	3.380(454)	3.185(492)	3.651(557)	0.898(52)	1.064(61)	2.988(423)	3.351(641)	0.403(9)	0.054(1)	0.276(7)	2.957(443)	2.753(351)	1.357(87)	1.576(94)	1.301(66)	1.299(76)	1.405(141)	1.234(123)	4.112(823)	3.990(1023)	1.293(103)	1.308(81)	1.915(217)	1.047(62)	3.130(411)	3.156(435)	0.727(10)	1.095(22)	2.257(282)	2.339(473)	0.504(30)	0.746(47)	0.787(55)	1.435(180)	1.541(166)	1.712(185)	1.865(172)	1.976(101)	2.094(182)	0.053(1)	0.185(4)	4.076(1560)	3.547(681)	1.277(125)	1.470(139)	0.162(5)	0.000(0)
ENSG00000052802	4.081(255)	4.401(340)	5.705(649)	5.188(567)	5.239(466)	4.095(255)	4.033(226)	6.275(1227)	6.034(1182)	0.000(0)	0.000(0)	5.135(298)	4.889(493)	4.961(485)	5.143(503)	5.628(605)	5.681(597)	5.537(622)	5.956(1375)	5.791(1301)	3.722(162)	3.387(171)	0.000(0)	0.000(0)	5.040(657)	5.596(725)	0.000(0)	0.000(0)	4.763(105)	4.852(142)	3.664(229)	3.810(399)	4.600(439)	2.499(85)	4.141(332)	7.930(6746)	7.952(5640)	7.796(4728)	0.000(0)	0.000(0)	6.517(1327)	0.000(0)	0.000(0)	6.550(2398)	3.987(249)	2.955(156)	2.986(143)	0.000(0)	0.000(0)
ENSG00000052841	3.999(935)	3.696(787)	3.615(556)	3.721(759)	2.927(326)	2.149(212)	2.156(198)	3.107(476)	3.241(603)	2.327(115)	2.801(161)	2.072(109)	3.374(628)	3.316(561)	4.532(1263)	4.662(1182)	2.998(323)	3.046(387)	2.725(492)	2.611(476)	2.728(291)	2.930(466)	2.889(466)	2.963(382)	3.738(990)	2.867(375)	2.785(320)	2.621(290)	3.189(127)	3.072(147)	4.322(1452)	4.392(2386)	1.942(209)	1.556(138)	2.112(258)	3.090(813)	3.241(753)	3.247(707)	3.067(492)	3.090(265)	2.853(355)	3.501(285)	3.673(353)	2.255(380)	3.425(636)	3.287(788)	3.178(648)	2.638(225)	2.132(93)
ENSG00000052850	0.000(0)	0.000(0)	0.000(0)	0.000(0)	0.000(0)	0.000(0)	0.000(0)	0.000(0)	0.000(0)	0.000(0)	0.000(0)	0.000(0)	0.000(0)	0.000(0)	0.000(0)	0.000(0)	0.000(0)	0.000(0)	0.045(1)	0.000(0)	0.000(0)	0.000(0)	0.000(0)	0.000(0)	0.000(0)	0.000(0)	0.000(0)	0.000(0)	2.443(25)	1.757(17)	0.000(0)	0.033(1)	0.000(0)	0.000(0)	0.000(0)	0.037(1)	0.000(0)	0.000(0)	0.000(0)	0.000(0)	0.000(0)	0.000(0)	0.000(0)	0.000(0)	0.000(0)	0.000(0)	0.000(0)	0.000(0)	0.265(2)
ENSG00000053108	0.061(2)	0.000(0)	0.000(0)	0.000(0)	0.077(2)	0.000(0)	0.000(0)	0.000(0)	0.027(1)	0.512(9)	0.138(2)	0.484(10)	0.337(13)	0.308(11)	0.414(14)	0.504(15)	0.082(2)	0.036(1)	3.387(612)	3.443(679)	0.000(0)	0.000(0)	0.000(0)	0.034(1)	0.000(0)	0.000(0)	0.104(3)	0.034(1)	0.120(1)	0.095(1)	0.025(1)	0.125(8)	0.000(0)	0.054(2)	0.049(2)	0.000(0)	0.000(0)	0.000(0)	2.961(334)	2.913(170)	0.000(0)	0.000(0)	0.000(0)	0.000(0)	0.000(0)	0.000(0)	0.000(0)	0.000(0)	0.000(0)
ENSG00000053254	1.109(31)	1.163(35)	3.142(166)	3.116(205)	1.990(63)	1.937(75)	1.748(58)	2.318(107)	2.511(144)	0.922(11)	0.682(7)	2.211(53)	2.205(104)	1.950(77)	2.298(96)	2.258(79)	1.208(26)	1.095(26)	0.180(5)	0.104(3)	2.795(132)	2.714(168)	1.593(63)	1.218(32)	1.830(88)	0.435(9)	0.990(23)	0.964(23)	1.820(17)	1.403(14)	2.172(115)	2.064(163)	0.842(25)	1.829(78)	1.454(58)	2.968(317)	2.727(215)	2.900(231)	1.106(33)	1.086(17)	1.901(67)	0.000(0)	0.000(0)	2.431(190)	2.857(175)	1.801(96)	2.142(118)	0.463(7)	0.327(3)
ENSG00000053328	2.217(73)	1.906(58)	0.088(1)	0.000(0)	0.000(0)	0.000(0)	0.000(0)	0.000(0)	0.000(0)	0.000(0)	0.000(0)	0.544(5)	0.000(0)	0.000(0)	0.000(0)	0.000(0)	0.000(0)	0.000(0)	0.000(0)	0.000(0)	0.000(0)	0.000(0)	0.061(1)	0.289(4)	1.008(26)	0.703(12)	0.000(0)	0.000(0)	0.000(0)	0.000(0)	0.000(0)	0.037(1)	0.277(5)	0.000(0)	0.000(0)	0.000(0)	0.000(0)	0.000(0)	1.020(22)	0.914(10)	1.339(28)	0.000(0)	0.000(0)	0.000(0)	0.000(0)	0.000(0)	0.000(0)	1.291(20)	1.433(15)
ENSG00000053371	4.884(560)	4.927(609)	4.599(361)	4.583(450)	5.753(822)	4.384(386)	4.376(356)	4.537(437)	4.590(518)	5.966(554)	5.829(474)	6.677(1084)	4.667(515)	4.979(602)	5.705(918)	5.785(828)	3.334(132)	3.414(162)	4.778(729)	4.896(844)	3.712(197)	3.967(324)	5.326(895)	5.117(596)	3.350(232)	3.628(213)	4.125(281)	4.123(291)	4.819(134)	4.852(174)	5.170(841)	4.887(1073)	5.792(1258)	7.465(3932)	6.777(2656)	4.118(557)	3.977(413)	4.048(407)	5.167(733)	5.012(347)	4.170(305)	5.778(468)	5.695(480)	3.653(367)	3.002(144)	4.691(703)	4.538(563)	7.658(2724)	8.063(2305)
ENSG00000053372	4.536(290)	4.851(384)	4.934(306)	4.943(388)	5.436(437)	6.202(939)	6.336(957)	3.798(169)	3.653(173)	6.019(383)	5.905(333)	6.315(560)	4.795(376)	4.822(358)	5.498(528)	5.514(455)	3.163(77)	2.981(77)	5.310(710)	5.400(805)	4.776(286)	4.466(311)	4.618(359)	4.651(284)	4.623(397)	5.357(499)	4.629(270)	4.649(284)	5.086(108)	5.414(173)	4.304(300)	4.105(405)	5.816(852)	6.980(1866)	7.301(2549)	5.003(704)	4.781(494)	5.002(541)	4.481(298)	4.519(162)	4.235(213)	3.988(86)	4.607(147)	6.446(1818)	4.749(354)	7.258(2866)	7.035(2193)	5.961(553)	6.353(465)
ENSG00000053438	0.000(0)	0.000(0)	4.718(137)	4.720(173)	2.670(29)	0.000(0)	0.000(0)	0.000(0)	0.000(0)	0.399(1)	0.000(0)	1.983(11)	0.000(0)	0.000(0)	0.000(0)	0.000(0)	0.000(0)	0.000(0)	0.000(0)	0.135(1)	0.000(0)	0.000(0)	0.323(2)	0.573(3)	4.746(227)	5.078(214)	0.000(0)	0.000(0)	0.663(1)	0.546(1)	0.163(1)	0.000(0)	0.000(0)	0.000(0)	0.160(1)	1.713(27)	1.456(17)	1.518(17)	0.000(0)	0.000(0)	0.000(0)	0.000(0)	0.000(0)	1.123(13)	0.000(0)	0.267(2)	0.155(1)	0.000(0)	0.000(0)
ENSG00000053501	3.669(166)	3.402(143)	3.907(157)	4.180(242)	4.749(290)	4.316(265)	4.305(244)	4.099(229)	4.108(263)	4.626(154)	4.576(140)	4.389(154)	4.831(418)	4.956(427)	6.053(847)	5.703(564)	4.031(161)	4.131(200)	3.350(183)	3.340(193)	3.644(135)	3.541(170)	2.868(104)	2.531(61)	3.054(133)	3.335(123)	3.918(174)	4.016(194)	2.386(15)	3.429(44)	4.424(355)	4.178(463)	6.263(1265)	6.088(1082)	5.883(1023)	3.579(269)	3.571(220)	3.612(212)	3.241(128)	2.584(40)	3.444(128)	4.084(100)	3.783(87)	4.657(554)	5.032(470)	5.108(684)	4.970(554)	6.016(623)	6.446(538)
ENSG00000053524	0.000(0)	0.000(0)	0.660(28)	0.879(51)	0.345(13)	0.070(3)	0.026(1)	0.373(18)	0.264(14)	0.000(0)	0.296(6)	0.000(0)	0.401(21)	0.683(37)	0.324(14)	0.419(16)	0.123(4)	0.132(5)	0.082(5)	0.031(2)	0.000(0)	0.000(0)	0.079(4)	0.000(0)	0.283(17)	0.445(21)	0.155(6)	0.077(3)	0.092(1)	0.073(1)	0.129(7)	0.049(4)	0.020(1)	0.021(1)	0.212(12)	0.000(0)	0.000(0)	0.000(0)	0.107(5)	0.081(2)	0.000(0)	0.000(0)	0.000(0)	0.000(0)	0.000(0)	0.000(0)	0.000(0)	0.222(7)	0.053(1)
ENSG00000053702	0.000(0)	0.000(0)	0.000(0)	0.000(0)	0.000(0)	0.000(0)	0.000(0)	0.000(0)	0.000(0)	0.360(2)	0.000(0)	0.000(0)	0.085(1)	0.474(6)	0.192(2)	0.223(2)	0.122(1)	0.686(8)	0.000(0)	0.062(1)	0.109(1)	0.000(0)	0.000(0)	0.000(0)	0.000(0)	0.000(0)	0.000(0)	0.000(0)	0.000(0)	0.000(0)	0.146(2)	0.227(5)	0.000(0)	0.156(2)	0.000(0)	0.000(0)	0.064(1)	0.069(1)	0.889(14)	1.252(12)	0.000(0)	0.000(0)	0.000(0)	0.359(7)	0.000(0)	0.239(4)	0.203(3)	0.000(0)	0.000(0)
ENSG00000053747	0.486(73)	0.426(66)	1.023(149)	0.876(152)	0.330(37)	0.008(1)	0.026(3)	0.150(20)	0.200(31)	1.911(231)	2.142(269)	3.501(1025)	2.988(1358)	2.905(1187)	0.612(88)	0.605(74)	1.399(221)	1.605(318)	0.768(180)	0.739(182)	0.000(0)	0.000(0)	1.221(283)	1.181(208)	0.042(7)	0.065(8)	0.546(73)	0.505(69)	4.901(1319)	4.872(1639)	2.210(809)	2.217(1272)	0.091(14)	0.524(91)	0.359(64)	0.054(12)	0.060(11)	0.041(7)	0.359(55)	0.302(24)	3.398(1590)	0.000(0)	0.000(0)	0.039(8)	0.052(7)	0.005(1)	0.083(14)	0.023(2)	0.087(5)
ENSG00000053770	3.083(206)	3.253(248)	3.634(249)	3.459(275)	2.953(147)	1.662(59)	1.803(63)	2.028(85)	1.923(88)	2.580(63)	2.377(50)	1.414(25)	0.829(23)	0.691(17)	0.441(9)	0.597(11)	3.674(240)	3.798(304)	3.666(453)	3.626(467)	3.077(170)	3.227(260)	2.421(140)	2.452(111)	2.349(145)	2.156(91)	2.335(97)	2.755(143)	2.208(25)	2.253(33)	3.132(262)	3.147(414)	1.767(78)	1.205(41)	1.396(56)	3.225(399)	3.277(342)	3.392(349)	2.436(130)	2.662(83)	3.686(299)	0.000(0)	0.000(0)	2.493(206)	2.719(161)	2.308(157)	2.211(129)	2.017(58)	1.263(17)
ENSG00000053900	4.268(808)	4.408(944)	3.354(323)	3.158(350)	2.843(216)	3.748(544)	3.568(441)	3.098(335)	3.327(457)	5.004(631)	4.952(573)	3.848(323)	3.781(606)	3.935(635)	3.885(557)	3.960(502)	2.976(225)	2.992(263)	3.462(623)	3.323(595)	3.395(349)	3.425(486)	4.209(902)	4.191(688)	3.320(511)	3.196(345)	3.624(436)	3.539(424)	1.818(28)	1.916(39)	1.928(152)	2.162(294)	4.449(1086)	1.360(79)	1.693(123)	5.648(3769)	5.573(2943)	5.601(2805)	3.957(687)	3.963(365)	1.193(52)	3.098(148)	3.137(166)	4.844(1980)	4.959(1393)	4.511(1391)	4.685(1410)	3.250(260)	3.195(159)
ENSG00000053918	2.618(190)	2.732(220)	0.000(0)	0.000(0)	0.095(2)	0.379(11)	0.235(6)	0.038(1)	0.099(3)	1.341(26)	1.286(23)	0.320(5)	0.659(23)	0.811(28)	0.723(22)	1.101(33)	2.207(99)	2.309(125)	0.792(38)	0.860(45)	1.431(52)	1.557(81)	1.111(50)	1.517(62)	0.059(2)	0.080(2)	1.125(38)	1.035(35)	0.000(0)	0.328(3)	1.833(116)	1.675(155)	0.000(0)	5.821(2341)	4.873(1302)	0.000(0)	0.000(0)	0.000(0)	0.235(7)	0.309(5)	0.000(0)	3.859(221)	3.511(185)	0.048(2)	0.037(1)	0.000(0)	0.000(0)	0.517(11)	0.576(8)
ENSG00000054116	4.188(177)	4.044(168)	4.298(152)	4.741(264)	5.107(272)	4.968(308)	4.836(260)	4.968(312)	4.862(330)	5.685(238)	5.382(181)	4.749(145)	4.694(275)	4.804(278)	5.373(380)	5.153(277)	4.544(170)	4.605(205)	5.358(578)	5.247(568)	5.255(317)	5.146(399)	4.587(276)	4.673(227)	5.125(448)	5.874(566)	4.306(168)	3.959(135)	5.243(95)	5.165(114)	4.999(390)	5.139(673)	6.611(1172)	5.490(515)	6.467(1119)	4.918(521)	4.835(404)	4.697(342)	4.559(248)	4.253(105)	4.578(215)	6.121(312)	5.817(274)	5.194(591)	5.638(525)	5.336(584)	5.297(508)	6.276(543)	6.617(440)
ENSG00000054118	5.207(1877)	5.170(1928)	5.602(1967)	5.603(2481)	5.107(1382)	5.862(2952)	5.926(2867)	5.271(1967)	5.315(2317)	4.142(399)	4.390(451)	3.085(213)	5.489(2465)	5.329(2055)	4.589(1101)	4.727(1037)	5.710(1985)	5.761(2376)	5.380(2982)	5.334(3068)	5.174(1520)	5.072(1922)	5.583(2857)	5.517(2107)	6.034(4330)	5.461(2147)	5.405(1880)	5.388(1926)	5.045(419)	5.017(521)	5.119(2158)	5.259(3724)	3.846(823)	4.095(958)	4.816(1766)	5.854(5148)	5.850(4225)	5.769(3727)	5.401(2303)	5.448(1259)	3.376(448)	5.447(985)	5.655(1241)	5.774(4528)	5.424(2291)	6.039(4876)	6.141(4684)	4.664(878)	4.358(449)
ENSG00000054148	5.340(270)	5.281(273)	5.302(208)	5.295(261)	6.641(534)	5.956(413)	5.903(369)	4.924(201)	4.998(242)	6.496(280)	6.224(218)	7.554(696)	5.285(279)	5.591(324)	6.291(483)	5.759(283)	5.409(210)	5.572(272)	6.229(711)	6.375(837)	4.962(171)	5.000(239)	5.022(251)	4.941(183)	5.522(395)	6.437(559)	5.671(297)	5.760(328)	6.814(191)	6.859(250)	6.906(995)	6.881(1527)	9.479(5740)	9.299(4900)	8.717(3572)	5.739(621)	5.719(504)	5.737(477)	4.820(199)	5.082(127)	6.514(565)	7.504(546)	7.573(623)	3.840(147)	5.255(266)	5.991(617)	5.705(451)	0.000(0)	0.000(0)
ENSG00000054179	4.353(526)	4.262(519)	2.692(117)	2.784(159)	1.398(35)	1.229(36)	1.292(36)	2.274(104)	2.868(195)	1.470(22)	1.344(18)	1.060(16)	3.215(241)	3.417(263)	4.286(458)	4.094(339)	1.069(22)	1.057(25)	0.921(34)	1.208(53)	0.440(8)	0.478(12)	0.987(31)	1.378(39)	0.119(3)	0.000(0)	0.000(0)	0.000(0)	0.000(0)	0.000(0)	2.199(119)	1.970(151)	4.439(660)	4.333(591)	3.099(255)	0.000(0)	0.000(0)	0.039(1)	0.187(4)	0.258(3)	3.144(194)	0.000(0)	0.000(0)	0.033(1)	0.145(3)	0.000(0)	0.000(0)	0.075(1)	0.000(0)
ENSG00000054267	2.762(415)	2.706(418)	2.452(254)	2.220(262)	1.351(88)	2.513(334)	2.631(342)	3.995(1074)	4.050(1277)	0.957(31)	0.928(28)	0.980(38)	2.372(322)	2.330(290)	1.079(73)	1.686(124)	3.973(781)	3.933(875)	3.269(871)	3.298(947)	3.497(612)	3.513(843)	2.167(292)	2.082(209)	2.404(396)	2.039(213)	2.346(255)	2.122(217)	2.626(93)	2.827(139)	2.294(343)	2.392(583)	0.616(45)	0.731(54)	0.477(35)	1.952(357)	1.942(291)	1.836(246)	2.772(447)	2.826(247)	2.329(264)	0.589(16)	0.924(31)	2.638(605)	2.992(522)	1.423(174)	1.390(150)	1.021(51)	0.325(8)
ENSG00000054277	0.000(0)	0.000(0)	0.000(0)	0.000(0)	0.000(0)	0.000(0)	0.000(0)	0.000(0)	0.000(0)	0.000(0)	0.144(1)	0.000(0)	0.633(13)	0.668(13)	0.070(1)	0.233(3)	1.195(21)	1.285(27)	1.048(33)	0.959(31)	1.434(31)	1.118(29)	2.110(85)	1.974(58)	0.546(13)	0.515(9)	0.394(6)	0.770(14)	4.352(107)	4.638(167)	2.156(93)	2.123(141)	3.667(303)	0.603(13)	0.936(25)	1.289(55)	1.166(39)	1.283(42)	1.104(27)	1.427(21)	0.000(0)	0.000(0)	0.000(0)	2.330(143)	0.646(13)	2.663(169)	2.527(135)	0.260(3)	0.499(4)
ENSG00000054356	0.377(16)	0.257(11)	2.144(145)	2.084(173)	3.905(592)	0.000(0)	0.000(0)	0.079(3)	0.000(0)	7.420(4182)	7.449(4023)	6.428(2483)	0.467(22)	0.246(10)	0.795(36)	1.213(55)	0.071(2)	0.031(1)	0.919(67)	1.286(115)	4.833(1221)	4.935(1786)	2.956(422)	3.123(372)	1.831(176)	1.465(90)	0.620(25)	0.769(34)	0.740(9)	0.912(15)	0.085(4)	0.055(4)	0.023(1)	0.000(0)	0.000(0)	0.000(0)	0.000(0)	0.000(0)	2.666(306)	2.492(140)	0.268(10)	0.000(0)	0.000(0)	4.451(1804)	4.122(919)	0.019(1)	0.021(1)	0.814(28)	0.710(15)
ENSG00000054523	3.196(814)	2.969(718)	4.161(1333)	4.227(1764)	2.538(379)	0.000(0)	0.000(0)	0.000(0)	0.000(0)	1.262(64)	1.064(47)	1.183(69)	3.277(931)	2.986(693)	1.615(188)	1.696(174)	2.575(366)	2.577(423)	3.270(1211)	3.238(1256)	3.698(990)	3.729(1378)	3.534(1230)	3.352(827)	3.755(1602)	2.118(318)	2.816(524)	2.849(558)	1.832(64)	2.033(98)	2.895(786)	2.926(1258)	0.587(59)	1.748(268)	1.718(284)	3.307(1538)	3.366(1324)	3.267(1147)	3.636(1218)	3.710(681)	2.412(394)	0.000(0)	0.000(0)	3.616(1813)	4.026(1595)	2.811(865)	2.868(810)	1.286(99)	1.001(44)
ENSG00000054598	4.959(910)	4.802(858)	4.444(497)	4.579(691)	2.854(149)	0.000(0)	0.000(0)	0.000(0)	0.000(0)	1.410(23)	0.939(12)	0.000(0)	1.752(77)	1.975(89)	1.527(52)	1.826(60)	1.254(31)	0.695(16)	1.213(56)	1.192(58)	4.201(436)	4.347(660)	1.564(69)	1.712(62)	4.039(600)	4.267(527)	3.072(195)	3.013(193)	1.755(18)	1.169(12)	1.148(45)	1.051(62)	0.292(8)	0.712(22)	1.045(40)	3.389(497)	3.337(393)	3.535(427)	0.168(4)	0.370(5)	1.545(53)	1.941(38)	2.236(54)	3.118(375)	1.075(35)	0.000(0)	0.000(0)	2.754(120)	2.440(59)
ENSG00000054611	3.380(266)	3.581(327)	3.652(259)	3.477(286)	4.144(373)	3.565(303)	3.191(211)	3.926(402)	3.841(431)	4.432(267)	4.378(242)	3.239(130)	3.094(229)	3.389(269)	4.392(517)	4.384(438)	3.694(250)	3.673(284)	2.821(241)	2.914(276)	3.491(240)	3.521(334)	2.923(217)	2.709(141)	0.000(0)	0.000(0)	3.496(253)	3.363(237)	3.177(57)	3.080(67)	3.050(252)	3.038(390)	3.883(458)	4.763(843)	4.536(781)	3.453(488)	3.477(409)	3.557(406)	2.600(153)	2.743(91)	4.012(391)	4.946(373)	4.646(327)	3.173(366)	3.350(272)	4.599(947)	4.332(698)	5.318(759)	5.627(603)
ENSG00000054654	2.958(2556)	2.637(2080)	1.315(445)	1.069(414)	0.323(75)	1.187(477)	1.211(456)	2.734(2138)	2.837(2654)	0.398(55)	0.471(63)	0.802(153)	2.866(2553)	2.579(1886)	1.598(700)	1.664(638)	5.716(14425)	5.688(16316)	4.510(11563)	4.606(13177)	1.550(604)	1.460(746)	1.889(1191)	1.894(924)	0.455(180)	0.541(164)	1.086(369)	1.116(398)	2.524(450)	2.572(594)	1.963(1340)	2.163(2513)	0.431(155)	0.188(60)	0.115(39)	0.466(250)	0.542(246)	0.460(189)	2.835(2476)	2.718(1191)	2.996(2410)	0.929(151)	0.911(160)	2.128(2055)	3.448(3918)	1.550(1050)	1.598(987)	2.756(1501)	2.418(723)
ENSG00000054690	1.912(206)	1.695(176)	1.316(88)	1.393(121)	0.818(45)	1.060(80)	1.155(84)	3.221(622)	3.088(640)	0.524(15)	0.489(13)	0.713(26)	2.007(242)	1.844(194)	1.780(166)	1.717(133)	1.722(127)	1.818(161)	2.049(329)	2.167(389)	1.869(164)	1.999(252)	1.946(248)	1.908(185)	1.023(99)	0.521(31)	1.023(67)	1.252(93)	1.049(20)	1.283(34)	1.592(184)	1.409(236)	0.170(11)	1.008(86)	1.156(114)	5.327(5064)	5.409(4416)	5.467(4301)	1.963(231)	1.733(98)	3.321(613)	0.000(0)	0.000(0)	0.070(6)	0.000(0)	0.000(0)	0.044(3)	1.594(104)	0.765(23)
ENSG00000054793	4.644(1374)	4.467(1275)	3.034(326)	3.244(484)	1.841(117)	2.202(204)	2.321(210)	4.543(1280)	4.724(1664)	3.054(192)	2.990(172)	3.819(409)	3.405(590)	3.265(495)	3.527(551)	3.497(459)	4.089(679)	4.350(949)	2.453(360)	2.457(384)	3.772(601)	3.821(848)	5.403(2757)	5.381(2098)	0.377(22)	0.286(12)	2.865(313)	2.574(256)	3.280(125)	3.165(145)	4.777(1852)	4.688(2712)	0.952(63)	0.833(51)	1.187(91)	0.000(0)	0.018(1)	0.000(0)	1.967(178)	2.010(98)	2.087(170)	2.028(78)	1.700(62)	0.230(16)	0.116(5)	2.119(276)	1.782(180)	1.130(47)	0.743(17)
ENSG00000054796	0.000(0)	0.000(0)	0.000(0)	0.000(0)	0.000(0)	0.000(0)	0.000(0)	0.000(0)	0.000(0)	0.000(0)	0.000(0)	0.000(0)	0.000(0)	0.000(0)	0.000(0)	0.000(0)	0.000(0)	0.000(0)	0.000(0)	0.044(1)	0.000(0)	0.000(0)	0.000(0)	0.000(0)	0.000(0)	0.000(0)	0.000(0)	0.000(0)	0.000(0)	0.000(0)	0.000(0)	0.000(0)	0.000(0)	0.000(0)	0.000(0)	0.000(0)	0.000(0)	0.000(0)	0.000(0)	0.000(0)	0.490(8)	0.000(0)	0.000(0)	0.000(0)	0.000(0)	0.045(1)	0.000(0)	0.000(0)	0.000(0)
ENSG00000054803	0.000(0)	0.000(0)	0.000(0)	0.000(0)	0.000(0)	0.000(0)	0.000(0)	0.000(0)	0.000(0)	0.000(0)	0.000(0)	0.000(0)	0.000(0)	0.000(0)	0.000(0)	0.000(0)	0.000(0)	0.000(0)	0.176(2)	0.166(2)	0.286(2)	0.216(2)	3.650(148)	3.930(141)	0.000(0)	0.000(0)	0.504(4)	0.265(2)	0.000(0)	0.000(0)	0.000(0)	0.000(0)	0.000(0)	0.000(0)	0.000(0)	0.000(0)	0.000(0)	0.000(0)	0.000(0)	0.000(0)	0.000(0)	0.000(0)	0.000(0)	0.000(0)	0.000(0)	0.000(0)	0.000(0)	0.000(0)	0.000(0)
ENSG00000054938	1.225(33)	1.365(41)	0.000(0)	0.000(0)	0.000(0)	0.000(0)	0.000(0)	0.000(0)	0.000(0)	0.000(0)	0.000(0)	0.104(1)	0.000(0)	0.000(0)	0.000(0)	0.000(0)	0.000(0)	0.067(1)	0.120(3)	0.113(3)	1.588(41)	1.369(44)	0.000(0)	0.000(0)	0.088(2)	0.278(5)	0.000(0)	0.000(0)	0.000(0)	0.595(4)	0.000(0)	0.117(4)	0.000(0)	0.000(0)	0.000(0)	0.033(1)	0.080(2)	0.000(0)	0.000(0)	0.000(0)	0.063(1)	0.000(0)	0.000(0)	0.000(0)	0.000(0)	0.117(3)	0.000(0)	0.082(1)	0.000(0)
ENSG00000054965	4.424(273)	4.128(232)	3.775(134)	3.608(149)	2.045(33)	1.956(38)	1.948(35)	3.443(132)	3.402(146)	1.566(12)	1.029(6)	0.000(0)	2.703(79)	2.243(50)	1.400(20)	0.972(10)	2.863(62)	3.034(82)	2.919(123)	2.911(130)	3.864(150)	3.953(218)	3.331(141)	3.320(108)	3.872(234)	2.323(51)	4.067(183)	4.482(257)	2.740(19)	2.970(29)	4.085(261)	4.060(400)	0.398(5)	1.936(43)	1.868(44)	2.809(139)	2.727(107)	2.715(99)	3.569(155)	3.648(87)	3.963(178)	0.000(0)	0.000(0)	1.848(56)	3.139(109)	1.717(44)	1.394(28)	1.270(13)	0.422(2)
ENSG00000054967	0.888(20)	1.090(28)	1.579(37)	1.161(29)	2.362(77)	1.675(51)	1.789(53)	0.748(16)	1.081(30)	2.446(48)	2.387(43)	1.636(27)	1.738(59)	2.134(80)	2.322(86)	2.132(62)	0.601(9)	0.201(3)	1.258(46)	0.977(34)	0.944(18)	1.214(35)	2.182(97)	1.865(56)	1.296(44)	1.139(27)	4.291(380)	4.125(349)	2.135(20)	2.119(25)	0.669(17)	0.509(19)	1.862(73)	3.488(274)	3.185(237)	1.988(121)	1.554(65)	1.964(91)	1.708(57)	1.800(33)	0.128(2)	0.000(0)	0.000(0)	2.361(157)	1.227(33)	2.471(154)	2.473(138)	0.944(15)	0.367(3)
ENSG00000054983	3.543(399)	3.463(396)	2.908(193)	3.026(267)	2.465(134)	0.405(12)	0.159(4)	0.782(27)	0.862(35)	3.584(189)	3.484(165)	1.517(38)	2.147(138)	2.451(168)	1.366(54)	1.595(59)	2.086(90)	2.418(139)	0.000(0)	0.000(0)	1.254(43)	1.423(71)	1.852(114)	1.909(93)	1.141(58)	1.262(50)	1.814(82)	1.941(96)	3.098(71)	3.025(85)	0.031(1)	0.020(1)	0.981(43)	0.622(23)	0.717(30)	2.168(227)	2.145(183)	2.177(176)	1.201(52)	1.328(32)	0.159(4)	0.000(0)	0.000(0)	2.401(259)	3.088(294)	2.109(179)	1.908(133)	0.660(15)	0.241(3)
ENSG00000055044	4.706(726)	4.664(743)	4.980(700)	4.907(837)	5.354(913)	6.100(1934)	6.100(1795)	4.447(603)	4.496(713)	4.903(384)	4.908(363)	6.240(1176)	4.846(863)	5.003(902)	4.912(770)	5.059(729)	4.184(368)	3.910(347)	5.532(1840)	5.320(1683)	4.527(529)	4.377(645)	5.232(1234)	5.120(880)	5.694(1887)	6.347(2221)	4.870(711)	4.868(736)	4.780(192)	4.695(229)	4.782(939)	5.021(1740)	5.604(1623)	3.597(366)	3.669(422)	5.416(2091)	5.265(1546)	5.439(1635)	4.271(566)	4.336(314)	4.675(649)	5.368(516)	5.467(602)	7.630(9208)	5.851(1717)	6.279(3197)	6.669(3758)	4.335(383)	4.275(234)
ENSG00000055070	3.937(119)	4.170(149)	5.027(208)	5.285(315)	5.049(211)	4.676(202)	4.688(189)	4.380(165)	4.449(198)	4.766(100)	4.849(100)	4.793(121)	4.692(222)	4.578(191)	4.758(198)	4.469(137)	4.509(134)	4.794(190)	4.976(356)	5.222(451)	0.000(0)	0.000(0)	4.710(244)	4.422(153)	4.625(253)	3.752(99)	5.084(238)	5.265(281)	5.724(108)	5.639(129)	5.793(554)	5.621(766)	5.065(318)	6.569(890)	6.931(1252)	5.590(680)	5.484(519)	5.507(493)	4.967(269)	4.873(133)	5.111(255)	5.658(182)	5.615(192)	5.586(631)	3.842(116)	5.624(579)	5.543(489)	4.626(136)	4.208(64)
ENSG00000055118	0.000(0)	0.000(0)	0.111(4)	0.192(9)	0.163(6)	0.023(1)	0.000(0)	0.000(0)	0.000(0)	1.162(36)	0.850(22)	0.266(7)	0.082(4)	0.045(2)	0.409(19)	0.139(5)	1.061(51)	1.150(66)	0.016(1)	0.103(7)	0.054(2)	0.079(4)	0.559(35)	0.576(28)	0.135(8)	0.115(5)	3.650(637)	3.599(636)	0.250(3)	0.482(8)	0.223(13)	0.300(28)	0.057(3)	1.176(91)	0.517(34)	0.101(8)	0.208(14)	0.050(3)	0.000(0)	0.000(0)	0.025(1)	0.000(0)	0.000(0)	0.925(92)	0.329(17)	1.264(128)	1.275(116)	2.335(177)	2.415(121)
ENSG00000055130	4.532(939)	4.513(977)	5.669(1676)	5.784(2291)	5.953(2046)	5.291(1601)	5.140(1334)	4.113(693)	4.187(835)	4.985(597)	4.920(537)	5.244(853)	4.437(942)	4.421(870)	4.823(1059)	4.837(912)	4.306(590)	4.085(579)	5.502(2643)	5.365(2548)	4.154(591)	4.306(899)	4.701(1237)	4.676(939)	5.304(2100)	5.420(1695)	4.733(945)	4.495(825)	3.961(155)	4.044(209)	4.879(1477)	5.214(2931)	4.111(814)	2.434(213)	3.216(438)	6.312(5774)	6.290(4677)	6.309(4430)	4.647(1091)	4.806(647)	5.032(1230)	4.966(568)	4.969(619)	5.423(2870)	5.399(1829)	4.438(1265)	4.418(1115)	4.328(559)	4.429(384)
ENSG00000055147	4.574(630)	4.419(594)	3.724(267)	3.710(333)	2.626(113)	4.560(617)	4.502(549)	3.717(336)	3.632(360)	3.441(125)	3.352(110)	3.464(151)	4.368(583)	4.369(545)	4.398(507)	4.640(515)	2.738(116)	2.664(126)	3.302(344)	3.110(315)	4.045(355)	3.831(412)	3.512(335)	3.606(278)	4.379(703)	4.338(507)	3.496(247)	3.416(241)	2.376(29)	2.560(43)	2.707(187)	2.835(324)	1.584(65)	1.539(60)	1.696(77)	4.812(1297)	4.820(1074)	4.887(1053)	4.575(674)	4.649(376)	2.828(154)	3.078(91)	3.762(167)	4.429(916)	4.540(643)	5.132(1356)	5.068(1159)	3.325(172)	2.306(48)
ENSG00000055163	3.771(884)	3.632(840)	0.942(51)	0.929(63)	0.708(35)	1.497(126)	1.575(127)	1.156(86)	1.301(117)	1.128(38)	0.816(23)	0.506(16)	3.449(745)	3.087(526)	2.424(279)	2.375(228)	3.824(681)	3.924(847)	3.626(1114)	3.581(1145)	3.762(728)	3.783(1006)	3.252(695)	3.325(568)	2.447(400)	1.087(75)	4.018(924)	4.003(948)	3.517(183)	3.517(232)	0.872(71)	0.925(120)	4.100(1330)	1.897(217)	1.596(176)	0.993(120)	0.882(84)	0.935(85)	4.290(1387)	4.319(749)	0.000(0)	5.581(1449)	5.530(1520)	0.050(4)	1.394(119)	6.661(10096)	6.402(7529)	2.117(161)	1.051(33)
ENSG00000055208	4.421(774)	4.213(701)	4.851(836)	4.912(1101)	3.626(340)	3.960(546)	4.076(552)	4.413(771)	4.594(1003)	1.618(36)	1.833(42)	1.145(25)	3.352(375)	3.376(357)	2.468(157)	3.201(242)	4.290(521)	4.281(597)	4.208(931)	4.125(931)	2.751(180)	2.974(293)	4.585(1016)	4.585(785)	3.755(609)	2.857(226)	2.432(145)	2.476(156)	3.747(118)	3.759(151)	5.012(1451)	5.057(2339)	1.187(57)	1.464(76)	1.699(106)	4.439(1360)	4.462(1138)	4.402(1018)	3.738(500)	3.960(312)	3.302(307)	0.000(0)	0.000(0)	3.788(784)	5.686(2002)	3.940(784)	4.429(1004)	2.048(82)	1.789(41)
ENSG00000055211	5.379(733)	5.275(718)	5.150(493)	4.987(553)	5.343(565)	3.950(258)	3.842(221)	5.195(644)	5.057(666)	4.847(230)	5.096(259)	5.722(509)	5.179(683)	5.415(755)	4.409(334)	4.687(348)	4.175(228)	4.284(285)	4.784(673)	4.775(711)	4.536(332)	4.668(497)	4.253(380)	4.066(256)	3.961(338)	4.701(431)	4.827(430)	4.973(495)	3.963(66)	3.968(84)	3.739(273)	4.223(610)	3.480(216)	2.539(99)	3.693(268)	3.663(365)	3.546(275)	3.733(296)	5.005(600)	4.622(241)	3.639(189)	6.061(525)	6.212(635)	3.336(265)	3.859(255)	3.212(215)	3.483(237)	4.680(307)	4.237(142)
ENSG00000055332	2.523(143)	2.303(125)	3.652(276)	3.723(367)	5.308(920)	2.836(183)	2.873(175)	2.570(149)	2.569(170)	2.137(47)	1.970(38)	0.740(11)	4.738(832)	4.695(753)	2.118(92)	2.727(132)	3.765(281)	3.683(305)	3.355(391)	3.263(387)	3.624(283)	3.502(351)	2.532(168)	2.409(117)	3.469(390)	3.510(299)	3.392(249)	3.406(261)	3.203(62)	3.304(85)	3.216(306)	3.588(635)	0.839(28)	2.158(119)	2.468(170)	3.446(517)	3.432(421)	3.508(417)	4.477(685)	4.641(408)	0.327(7)	0.000(0)	0.000(0)	3.317(436)	3.624(357)	0.942(40)	1.288(56)	1.866(55)	1.601(27)
ENSG00000055483	2.475(280)	2.630(336)	3.164(387)	3.193(499)	3.040(351)	3.066(448)	3.109(430)	2.473(280)	2.592(353)	2.543(136)	2.987(184)	1.512(62)	3.239(557)	2.975(423)	2.971(384)	2.891(307)	3.223(379)	2.946(352)	4.012(1306)	4.054(1432)	3.006(358)	3.094(522)	2.395(305)	2.578(275)	2.278(304)	1.111(68)	2.906(347)	2.772(323)	3.941(221)	3.676(230)	3.244(637)	3.285(1027)	2.160(251)	3.520(733)	2.983(528)	2.375(446)	2.385(370)	2.586(410)	2.060(208)	1.810(87)	2.240(209)	1.073(30)	0.656(17)	3.311(885)	3.122(495)	3.696(1059)	3.664(925)	2.551(206)	2.125(91)
ENSG00000055609	2.846(1662)	2.538(1362)	2.760(1228)	2.689(1460)	0.999(212)	1.301(389)	1.294(358)	2.801(1606)	2.815(1853)	0.664(72)	1.060(126)	0.309(35)	2.542(1392)	2.200(969)	1.449(425)	1.501(383)	2.175(699)	2.341(933)	2.224(1385)	2.259(1519)	2.767(1293)	2.843(1870)	2.294(1222)	2.315(962)	2.151(1188)	1.270(362)	2.669(1252)	2.564(1191)	1.730(156)	1.705(193)	4.360(6422)	4.531(11357)	0.332(82)	1.037(322)	0.724(218)	0.516(200)	0.532(171)	0.666(210)	2.529(1370)	2.281(586)	0.731(162)	0.000(0)	0.000(0)	1.724(999)	3.554(3020)	2.042(1207)	2.057(1095)	0.753(127)	0.420(40)
ENSG00000055732	0.047(1)	0.000(0)	0.000(0)	0.093(2)	0.504(10)	0.000(0)	0.000(0)	0.000(0)	0.000(0)	0.100(1)	0.545(6)	0.000(0)	3.423(316)	3.453(302)	2.065(88)	2.136(80)	0.000(0)	0.000(0)	0.000(0)	0.000(0)	0.000(0)	0.000(0)	0.000(0)	0.000(0)	0.072(2)	0.097(2)	0.000(0)	0.000(0)	1.294(11)	1.762(23)	0.038(1)	0.025(1)	0.719(23)	0.000(0)	0.000(0)	0.000(0)	0.000(0)	0.000(0)	0.000(0)	0.000(0)	0.000(0)	0.000(0)	0.000(0)	0.058(2)	0.000(0)	0.065(2)	0.206(6)	0.417(7)	0.104(1)
ENSG00000055813	0.000(0)	0.000(0)	0.223(4)	0.377(9)	0.000(0)	0.000(0)	0.000(0)	0.000(0)	0.000(0)	2.109(46)	1.937(37)	0.000(0)	0.167(4)	0.136(3)	0.785(20)	0.375(7)	0.063(1)	0.000(0)	0.034(1)	0.063(2)	0.111(2)	0.082(2)	1.307(52)	1.367(43)	0.072(2)	0.000(0)	0.000(0)	0.000(0)	0.000(0)	0.000(0)	0.000(0)	0.025(1)	0.000(0)	0.000(0)	0.000(0)	0.000(0)	0.033(1)	0.000(0)	0.000(0)	0.000(0)	0.000(0)	0.000(0)	0.000(0)	0.029(1)	0.000(0)	0.000(0)	0.000(0)	0.000(0)	0.000(0)
ENSG00000055917	4.278(1070)	4.138(1019)	0.000(0)	0.000(0)	0.000(0)	3.419(558)	3.262(459)	4.054(910)	4.035(1024)	0.000(0)	0.000(0)	0.559(15)	0.000(0)	0.000(0)	0.000(0)	0.000(0)	4.356(839)	4.179(851)	4.330(1562)	4.287(1610)	4.529(1065)	4.549(1470)	4.131(1121)	4.153(880)	4.452(1562)	3.621(628)	4.251(913)	4.065(826)	3.630(166)	3.509(192)	4.742(1835)	4.813(3015)	0.885(58)	2.445(295)	2.653(383)	4.991(3107)	5.022(2615)	4.897(2234)	4.553(1398)	4.448(685)	4.706(1335)	2.344(105)	2.800(167)	4.976(2863)	5.047(1952)	4.442(1739)	4.525(1652)	1.628(84)	0.982(25)
ENSG00000055950	4.433(294)	4.628(357)	5.310(437)	5.638(695)	6.389(935)	3.649(163)	3.773(166)	3.413(138)	2.975(112)	5.640(320)	5.370(249)	6.373(637)	4.113(250)	4.428(294)	5.186(462)	4.972(338)	4.736(271)	4.892(350)	4.602(467)	4.674(523)	4.527(261)	4.569(366)	3.860(225)	3.937(184)	0.000(0)	0.000(0)	5.071(405)	5.387(526)	4.950(107)	5.013(142)	4.820(476)	4.819(743)	6.514(1520)	6.318(1282)	6.479(1567)	4.712(624)	4.639(487)	4.481(406)	3.656(177)	3.589(89)	3.494(134)	5.916(375)	5.916(408)	4.789(614)	3.786(191)	5.936(1239)	5.858(1049)	4.682(243)	4.699(157)
ENSG00000055955	0.000(0)	0.000(0)	0.000(0)	0.055(2)	0.168(5)	0.083(3)	0.030(1)	0.028(1)	0.049(2)	0.060(1)	0.240(4)	2.799(166)	0.000(0)	0.000(0)	0.000(0)	0.000(0)	0.038(1)	0.126(4)	0.000(0)	0.019(1)	0.249(8)	0.520(25)	4.978(1819)	4.903(1332)	0.085(4)	0.193(7)	0.094(3)	0.120(4)	0.475(5)	0.244(3)	0.132(6)	0.058(4)	0.567(29)	0.049(2)	0.045(2)	0.676(53)	0.618(39)	0.718(44)	0.000(0)	0.049(1)	0.354(13)	0.572(11)	0.573(12)	0.256(16)	0.027(1)	0.039(2)	0.000(0)	0.621(19)	0.736(15)
ENSG00000055957	0.000(0)	0.000(0)	0.000(0)	0.000(0)	0.000(0)	0.000(0)	0.000(0)	0.000(0)	0.000(0)	0.000(0)	0.000(0)	0.103(2)	0.000(0)	0.000(0)	0.000(0)	0.000(0)	0.000(0)	0.000(0)	0.000(0)	0.000(0)	0.000(0)	0.000(0)	0.000(0)	0.000(0)	0.000(0)	0.000(0)	0.404(14)	0.486(18)	0.000(0)	0.000(0)	0.047(2)	0.030(2)	0.477(23)	0.000(0)	0.000(0)	0.000(0)	0.000(0)	0.000(0)	0.027(1)	0.050(1)	0.031(1)	0.000(0)	0.116(2)	0.153(9)	0.000(0)	0.000(0)	0.000(0)	0.000(0)	0.000(0)
ENSG00000056050	4.585(435)	4.627(473)	3.203(123)	2.930(125)	3.325(135)	4.695(466)	4.453(363)	2.984(131)	2.819(131)	4.146(145)	4.139(136)	4.869(291)	3.563(220)	3.724(232)	4.458(363)	4.535(327)	2.920(92)	3.020(115)	3.358(246)	3.428(276)	3.565(170)	3.541(227)	3.565(239)	3.603(190)	4.178(416)	5.058(584)	4.214(289)	4.286(316)	2.831(29)	2.698(33)	1.861(61)	2.182(128)	4.077(354)	2.673(116)	3.721(287)	5.823(1825)	5.871(1553)	5.876(1457)	3.534(214)	3.305(95)	4.813(469)	0.000(0)	0.000(0)	4.450(637)	4.106(321)	4.171(464)	4.260(443)	3.259(112)	3.589(92)
ENSG00000056097	4.413(1192)	4.323(1178)	5.399(1916)	5.302(2253)	3.638(532)	3.875(794)	3.895(748)	4.331(1125)	4.323(1277)	2.142(92)	2.595(128)	1.285(46)	4.445(1312)	4.438(1219)	3.138(419)	3.466(460)	4.723(1105)	4.650(1210)	4.929(2431)	4.868(2475)	3.738(601)	3.639(759)	4.979(2091)	4.926(1555)	4.708(1898)	4.193(970)	3.999(766)	3.918(748)	4.090(236)	3.956(271)	5.285(2731)	5.411(4665)	1.324(104)	2.817(405)	2.922(481)	4.423(2082)	4.379(1660)	4.444(1626)	3.860(849)	3.726(406)	3.690(639)	2.929(172)	3.475(286)	4.949(2835)	4.513(1341)	4.298(1581)	4.072(1198)	1.394(66)	0.762(18)
ENSG00000056277	0.000(0)	0.000(0)	0.000(0)	0.000(0)	0.000(0)	1.353(62)	1.183(47)	0.802(30)	0.885(39)	0.000(0)	0.000(0)	0.000(0)	0.000(0)	0.000(0)	0.000(0)	0.000(0)	1.287(43)	1.455(60)	2.134(192)	1.954(173)	2.367(139)	2.373(190)	1.946(134)	2.030(112)	2.908(337)	2.096(126)	1.408(58)	1.248(50)	1.255(14)	1.561(25)	2.383(208)	2.422(336)	0.144(5)	1.001(46)	1.054(54)	1.607(143)	1.499(105)	1.516(100)	2.572(213)	2.792(135)	0.000(0)	0.000(0)	0.000(0)	3.004(457)	2.732(238)	2.146(199)	2.465(235)	0.000(0)	0.000(0)
ENSG00000056291	0.000(0)	0.000(0)	0.000(0)	0.190(4)	0.180(3)	0.000(0)	0.000(0)	0.000(0)	0.000(0)	0.205(2)	0.000(0)	0.000(0)	0.636(17)	0.607(15)	0.054(1)	0.063(1)	0.000(0)	0.000(0)	0.036(1)	0.000(0)	0.000(0)	0.000(0)	0.444(12)	0.055(1)	0.000(0)	0.000(0)	0.000(0)	0.000(0)	0.000(0)	0.000(0)	0.000(0)	0.000(0)	2.043(105)	0.000(0)	0.000(0)	0.000(0)	0.000(0)	0.000(0)	0.000(0)	0.000(0)	0.000(0)	0.000(0)	0.000(0)	0.000(0)	0.000(0)	0.000(0)	0.000(0)	0.000(0)	0.000(0)
ENSG00000056487	0.000(0)	0.000(0)	0.000(0)	0.000(0)	0.232(4)	0.671(17)	0.808(20)	0.533(13)	0.653(19)	0.000(0)	0.309(3)	0.396(5)	0.214(5)	0.049(1)	0.000(0)	0.122(2)	0.188(3)	0.645(14)	0.426(14)	0.678(26)	0.321(6)	0.243(6)	0.438(12)	0.342(7)	0.974(36)	0.444(10)	0.307(6)	0.000(0)	0.632(4)	0.723(6)	0.000(0)	0.051(2)	0.000(0)	0.000(0)	0.000(0)	0.692(31)	0.659(24)	0.741(26)	0.000(0)	0.000(0)	1.304(39)	0.000(0)	0.000(0)	1.120(55)	1.330(46)	1.165(52)	1.139(45)	0.000(0)	0.000(0)
ENSG00000056558	2.271(87)	2.449(107)	2.852(112)	2.796(135)	4.331(344)	2.055(71)	1.613(43)	2.510(107)	2.683(141)	3.924(148)	3.700(118)	2.784(73)	1.376(39)	1.126(27)	1.548(40)	1.891(48)	0.000(0)	0.000(0)	0.088(2)	0.042(1)	4.757(491)	4.710(646)	2.254(100)	2.431(90)	1.966(85)	1.640(46)	3.531(209)	3.773(260)	1.789(14)	2.440(32)	0.051(1)	0.215(7)	0.571(13)	0.300(6)	0.277(6)	3.365(367)	3.420(315)	3.198(248)	5.051(782)	4.896(370)	0.000(0)	0.000(0)	0.000(0)	0.113(3)	0.000(0)	0.166(4)	0.048(1)	4.070(248)	4.032(154)
ENSG00000056586	4.095(1048)	3.992(1024)	3.143(404)	2.678(351)	0.845(41)	1.352(100)	1.480(107)	2.936(434)	2.902(482)	0.587(15)	0.744(19)	0.592(18)	3.651(809)	3.429(639)	1.348(92)	1.663(110)	3.232(405)	3.089(418)	2.778(536)	2.772(567)	3.729(662)	3.815(960)	3.120(584)	3.108(447)	3.420(812)	1.900(170)	3.879(777)	3.784(751)	2.065(52)	1.981(61)	4.535(1769)	4.632(2964)	1.154(94)	1.601(151)	2.123(272)	3.294(995)	3.235(782)	3.172(696)	3.778(885)	3.811(480)	3.317(534)	0.000(0)	0.000(0)	3.864(1426)	3.347(625)	1.329(142)	1.533(159)	0.679(27)	0.143(3)
ENSG00000056736	0.988(27)	1.353(45)	0.352(6)	0.000(0)	0.065(1)	0.052(1)	0.056(1)	0.000(0)	0.000(0)	0.213(2)	0.225(2)	0.000(0)	1.695(66)	1.634(58)	1.981(74)	1.817(54)	0.259(4)	0.596(12)	0.241(7)	0.227(7)	0.976(22)	1.069(34)	2.139(109)	2.176(87)	0.080(2)	0.106(2)	1.687(53)	1.364(39)	0.522(3)	0.939(8)	1.538(64)	1.510(97)	4.243(580)	2.714(174)	3.684(405)	0.000(0)	0.000(0)	0.000(0)	0.659(17)	0.660(9)	0.000(0)	0.000(0)	0.000(0)	0.125(4)	0.000(0)	1.162(49)	0.747(24)	0.000(0)	0.115(1)
ENSG00000056972	4.459(659)	4.392(662)	4.862(698)	4.938(929)	4.819(676)	4.238(555)	4.145(481)	4.909(913)	4.805(967)	4.143(240)	4.268(248)	4.084(273)	4.190(582)	4.193(545)	3.269(248)	3.550(262)	0.992(23)	1.480(48)	2.006(133)	1.891(127)	3.853(350)	4.079(563)	3.239(309)	3.461(283)	0.103(3)	0.093(2)	2.739(155)	2.998(198)	3.307(70)	2.658(53)	2.432(169)	2.392(255)	2.857(231)	3.281(312)	3.275(339)	1.134(65)	1.320(67)	1.053(45)	4.268(613)	4.255(321)	4.002(431)	4.754(361)	4.668(369)	2.823(308)	2.345(134)	2.977(311)	2.788(239)	4.899(625)	4.968(419)
ENSG00000056998	1.362(43)	1.003(29)	0.000(0)	0.000(0)	0.000(0)	3.988(403)	3.956(365)	2.883(175)	2.987(217)	0.639(7)	0.744(8)	0.000(0)	0.422(10)	0.408(9)	0.677(15)	0.954(20)	2.603(103)	2.500(109)	2.402(165)	2.413(177)	0.732(15)	1.071(34)	4.625(756)	4.627(585)	3.793(453)	4.079(416)	0.000(0)	0.000(0)	1.296(10)	1.383(14)	0.503(14)	0.722(34)	3.547(345)	1.696(70)	2.335(138)	0.000(0)	0.000(0)	0.000(0)	0.309(7)	0.404(5)	0.000(0)	0.000(0)	0.000(0)	0.000(0)	0.000(0)	0.000(0)	0.000(0)	0.277(4)	0.804(9)
ENSG00000057019	5.633(2097)	5.482(1988)	5.337(1346)	5.354(1718)	2.636(178)	7.118(5887)	7.219(5861)	8.731(18318)	8.799(21925)	0.325(5)	0.619(10)	3.183(190)	2.855(289)	2.699(238)	2.051(124)	2.220(123)	3.255(273)	3.275(320)	5.411(2518)	5.335(2537)	5.618(1721)	5.587(2290)	4.204(877)	4.097(626)	3.621(627)	2.567(203)	4.622(887)	4.577(890)	6.594(1034)	6.502(1229)	7.359(8619)	7.396(13810)	0.837(40)	1.265(69)	1.337(82)	0.000(0)	0.000(0)	0.000(0)	3.476(467)	3.388(231)	3.362(366)	2.222(70)	2.307(82)	4.861(1955)	4.618(1063)	0.437(22)	0.404(18)	2.633(155)	2.466(86)
ENSG00000057149	6.478(1879)	6.397(1873)	0.000(0)	0.000(0)	0.000(0)	0.000(0)	0.000(0)	0.000(0)	0.000(0)	0.000(0)	0.000(0)	0.229(2)	0.000(0)	0.000(0)	0.000(0)	0.000(0)	0.000(0)	0.000(0)	0.000(0)	0.000(0)	0.000(0)	0.000(0)	0.000(0)	0.000(0)	0.000(0)	0.000(0)	3.434(182)	3.443(190)	0.000(0)	0.000(0)	0.000(0)	0.167(5)	0.000(0)	0.000(0)	0.000(0)	0.038(1)	0.000(0)	0.050(1)	0.000(0)	0.000(0)	0.000(0)	0.000(0)	0.000(0)	0.081(2)	0.000(0)	0.000(0)	0.000(0)	0.000(0)	0.000(0)
ENSG00000057252	2.910(196)	2.690(173)	4.157(401)	4.090(481)	3.665(278)	4.488(638)	4.645(663)	4.319(571)	4.119(563)	1.528(26)	1.657(28)	1.731(38)	3.677(381)	3.673(355)	2.353(113)	2.711(130)	4.161(376)	4.219(453)	3.700(507)	3.616(506)	4.834(686)	4.963(1024)	4.455(734)	4.415(551)	3.817(506)	3.862(389)	3.746(325)	3.583(298)	4.023(115)	4.043(148)	0.574(18)	0.806(43)	2.037(110)	0.433(12)	1.121(44)	4.612(1223)	4.638(1026)	4.734(1027)	2.446(143)	2.339(69)	3.647(317)	5.370(537)	5.542(660)	4.666(1184)	4.108(511)	4.070(685)	3.387(367)	1.663(45)	1.191(17)
ENSG00000057294	2.498(224)	2.403(218)	3.430(373)	3.558(518)	3.084(285)	3.677(562)	3.653(512)	3.501(498)	3.469(555)	0.823(17)	0.782(15)	0.753(18)	2.562(254)	2.467(219)	1.991(131)	2.209(136)	3.685(423)	3.514(429)	3.173(543)	3.137(561)	2.581(199)	2.500(253)	4.372(1107)	4.180(743)	5.038(1972)	4.325(876)	2.687(228)	2.653(230)	2.241(45)	1.954(44)	5.149(2034)	5.063(2986)	1.794(140)	2.839(338)	3.365(558)	0.253(16)	0.140(7)	0.374(19)	4.930(1518)	4.853(760)	3.923(624)	0.000(0)	0.000(0)	2.062(247)	2.402(216)	1.679(153)	2.213(226)	2.640(174)	1.705(48)
ENSG00000057468	0.000(0)	0.000(0)	0.000(0)	0.000(0)	0.000(0)	0.000(0)	0.000(0)	0.082(3)	0.000(0)	0.000(0)	0.000(0)	0.000(0)	0.000(0)	0.000(0)	0.000(0)	0.000(0)	0.000(0)	0.000(0)	0.000(0)	0.000(0)	0.000(0)	0.000(0)	0.000(0)	0.031(1)	0.085(4)	0.058(2)	0.000(0)	0.000(0)	0.000(0)	0.000(0)	0.000(0)	0.015(1)	0.047(2)	0.000(0)	0.000(0)	0.000(0)	0.000(0)	0.000(0)	0.000(0)	0.000(0)	0.000(0)	0.000(0)	0.000(0)	0.313(20)	0.027(1)	0.039(2)	0.064(3)	0.000(0)	0.000(0)
ENSG00000057593	0.000(0)	0.000(0)	0.000(0)	0.000(0)	0.000(0)	0.000(0)	0.000(0)	0.000(0)	0.000(0)	0.000(0)	0.000(0)	0.000(0)	0.000(0)	0.000(0)	0.000(0)	0.000(0)	0.000(0)	0.000(0)	0.000(0)	0.000(0)	0.605(11)	0.639(16)	0.382(9)	0.284(5)	0.000(0)	0.000(0)	0.000(0)	0.000(0)	0.000(0)	0.000(0)	0.090(2)	0.000(0)	3.185(243)	0.000(0)	0.000(0)	0.000(0)	0.000(0)	0.000(0)	0.000(0)	0.000(0)	0.000(0)	0.000(0)	0.000(0)	0.000(0)	0.000(0)	0.000(0)	0.000(0)	2.299(69)	2.245(42)
ENSG00000057608	6.174(1732)	6.286(1977)	6.720(2011)	6.696(2494)	6.632(1889)	7.503(4342)	7.509(4046)	6.852(2792)	6.816(3107)	5.793(608)	5.842(593)	5.668(661)	6.365(2130)	6.471(2142)	6.302(1733)	6.561(1771)	6.272(1374)	6.226(1536)	6.561(3194)	6.431(3099)	7.209(2964)	7.183(3959)	6.685(2890)	6.714(2279)	6.253(2354)	6.733(2449)	6.706(2190)	6.690(2245)	6.157(429)	6.198(560)	7.643(5924)	7.794(10283)	5.223(1042)	5.129(943)	6.487(2686)	6.659(4223)	6.604(3343)	6.537(2982)	6.466(2274)	6.530(1258)	6.805(2466)	7.256(1635)	7.356(1907)	7.493(7037)	7.131(3544)	6.845(3998)	6.998(3981)	7.503(3031)	7.318(1700)
ENSG00000057657	0.000(0)	0.000(0)	0.287(8)	0.092(3)	1.509(67)	0.031(1)	0.000(0)	0.903(40)	1.292(76)	0.131(2)	0.071(1)	0.164(3)	0.649(28)	0.430(16)	1.631(88)	1.551(69)	0.122(3)	0.357(11)	0.044(2)	0.082(4)	0.110(3)	0.000(0)	0.027(1)	0.101(3)	0.117(5)	0.000(0)	0.105(3)	0.034(1)	0.000(0)	0.096(1)	0.877(47)	0.874(73)	0.000(0)	0.000(0)	0.098(4)	0.036(2)	0.022(1)	0.091(4)	1.555(95)	1.728(60)	0.309(10)	0.000(0)	0.000(0)	0.000(0)	0.030(1)	4.151(1109)	4.002(889)	0.250(6)	0.200(3)
ENSG00000057663	3.385(142)	3.429(155)	4.374(235)	4.070(237)	3.811(155)	3.254(127)	3.277(120)	3.297(133)	3.282(150)	3.299(61)	3.734(80)	3.696(98)	3.609(181)	3.624(171)	3.904(192)	4.261(213)	3.467(112)	3.303(114)	5.628(1024)	5.389(919)	3.011(88)	2.971(116)	3.186(142)	3.396(129)	3.437(190)	3.953(208)	3.346(120)	3.591(150)	3.470(38)	3.645(55)	3.994(275)	4.275(528)	3.874(242)	2.312(68)	3.155(148)	3.640(299)	3.769(271)	3.746(249)	3.782(205)	3.825(112)	3.455(137)	4.921(195)	4.908(210)	4.151(407)	3.899(219)	4.204(378)	4.298(362)	3.397(99)	3.532(70)
ENSG00000057704	0.508(11)	0.196(4)	0.616(11)	0.758(18)	0.828(16)	3.017(183)	2.942(160)	4.100(422)	4.078(474)	0.000(0)	0.529(5)	1.349(22)	1.699(63)	1.522(49)	1.550(46)	1.250(28)	0.829(15)	0.621(12)	0.114(3)	0.072(2)	1.227(29)	1.728(68)	1.619(63)	1.544(45)	1.870(89)	1.803(62)	3.933(324)	3.933(336)	0.205(1)	0.164(1)	0.493(13)	0.334(13)	0.257(6)	0.000(0)	0.044(1)	1.683(100)	1.807(93)	1.658(75)	0.750(19)	0.859(12)	0.628(13)	0.000(0)	0.000(0)	2.499(196)	2.692(149)	3.627(427)	3.668(394)	1.737(42)	1.310(17)
ENSG00000057757	3.808(150)	4.004(183)	4.364(179)	4.511(251)	4.411(185)	4.588(263)	4.500(229)	3.245(98)	3.088(99)	4.200(92)	4.157(84)	3.620(71)	3.303(110)	2.983(80)	3.651(122)	3.664(105)	2.247(32)	1.941(28)	3.240(137)	3.449(171)	3.365(89)	3.508(135)	3.697(161)	3.473(105)	2.953(100)	3.445(109)	3.781(128)	3.981(154)	4.019(44)	3.816(48)	4.423(289)	4.648(531)	3.794(175)	3.743(163)	4.609(336)	4.409(405)	4.344(318)	4.424(315)	3.148(97)	2.705(36)	3.607(118)	0.000(0)	0.000(0)	4.427(382)	2.783(71)	5.594(787)	5.460(640)	4.244(143)	4.163(86)
ENSG00000057935	2.305(128)	2.396(146)	3.694(307)	3.841(432)	4.395(515)	2.859(201)	2.965(203)	2.687(177)	2.521(176)	2.560(73)	2.996(98)	5.609(846)	2.846(216)	3.069(241)	3.325(268)	3.357(234)	3.855(324)	3.815(363)	3.452(454)	3.317(435)	2.623(139)	2.597(185)	3.544(404)	3.689(348)	3.230(350)	4.008(468)	2.269(108)	2.487(135)	3.954(118)	3.975(152)	4.456(833)	4.647(1494)	3.127(296)	2.517(175)	3.406(388)	0.000(0)	0.000(0)	0.000(0)	0.000(0)	0.000(0)	3.271(257)	0.000(0)	0.000(0)	2.403(225)	4.053(530)	4.807(1264)	4.521(920)	4.137(372)	4.443(297)
ENSG00000058056	1.057(51)	0.867(41)	1.367(59)	1.720(108)	2.474(170)	1.853(122)	1.984(128)	1.473(84)	1.268(76)	0.245(4)	0.258(4)	2.026(79)	2.173(178)	1.786(116)	0.946(40)	0.985(36)	3.278(304)	3.260(346)	2.120(222)	2.338(286)	1.830(100)	1.599(108)	2.000(165)	2.086(138)	2.319(242)	1.924(126)	3.568(446)	3.514(444)	2.239(44)	2.070(48)	1.685(128)	1.715(206)	0.606(29)	1.856(141)	2.199(211)	0.000(0)	0.000(0)	0.000(0)	3.003(354)	3.055(195)	1.790(106)	0.000(0)	0.000(0)	1.209(100)	1.187(63)	0.000(0)	0.000(0)	0.086(2)	0.068(1)
ENSG00000058063	3.835(854)	3.663(792)	4.907(1478)	4.439(1329)	3.561(550)	3.029(456)	2.974(405)	4.633(1535)	4.541(1640)	0.421(10)	0.622(15)	1.392(57)	3.139(540)	3.122(498)	1.196(76)	1.639(106)	3.917(672)	3.859(743)	2.738(513)	2.793(570)	2.933(354)	3.112(555)	3.492(769)	3.482(590)	3.958(1203)	3.214(509)	3.656(650)	3.602(647)	1.547(31)	1.587(41)	3.798(1017)	4.053(1919)	1.685(168)	0.665(43)	0.643(45)	4.301(2089)	4.349(1780)	4.282(1584)	4.601(1601)	4.667(888)	0.000(0)	0.000(0)	0.000(0)	3.176(835)	4.270(1232)	2.892(596)	2.965(565)	1.326(67)	1.311(42)
ENSG00000058085	0.634(36)	0.661(40)	2.747(295)	2.939(434)	0.679(31)	2.676(348)	2.563(294)	4.031(1003)	3.970(1094)	2.910(195)	3.244(239)	6.196(2571)	7.495(12573)	7.382(10859)	2.543(288)	2.354(209)	0.500(20)	0.364(16)	0.323(23)	0.219(16)	5.111(1815)	5.091(2434)	6.971(9468)	6.908(6997)	0.769(59)	0.673(37)	0.784(41)	0.642(33)	6.327(1296)	6.340(1659)	2.783(470)	2.882(795)	1.153(94)	2.079(240)	2.185(288)	0.349(31)	0.472(36)	0.390(27)	5.441(2960)	5.314(1430)	4.894(1713)	0.000(0)	0.000(0)	1.829(269)	0.921(61)	0.000(0)	0.000(0)	4.784(1196)	4.327(548)
ENSG00000058091	3.266(221)	3.162(215)	2.917(133)	2.778(150)	1.930(57)	3.532(268)	3.829(311)	5.428(1080)	5.474(1274)	0.887(10)	1.058(12)	0.717(9)	2.210(100)	2.011(78)	1.047(25)	1.512(37)	2.830(116)	3.085(164)	3.727(441)	3.758(480)	4.618(501)	4.673(709)	4.615(703)	4.665(563)	2.323(132)	1.328(37)	3.918(315)	3.936(331)	0.000(0)	0.167(1)	0.089(2)	0.058(2)	2.108(100)	0.000(0)	0.000(0)	4.468(940)	4.366(718)	4.305(642)	4.580(628)	4.532(321)	0.636(13)	0.000(0)	0.000(0)	5.289(1577)	5.600(1275)	0.000(0)	0.000(0)	2.308(70)	2.210(41)
ENSG00000058262	6.101(1783)	6.008(1761)	6.964(2585)	7.161(3737)	7.036(2714)	6.578(2464)	6.565(2266)	6.255(1990)	6.371(2464)	8.294(3783)	8.210(3363)	6.439(1232)	6.931(3429)	6.806(2935)	6.933(2921)	7.095(2788)	5.857(1112)	5.794(1227)	6.151(2595)	6.097(2655)	6.651(2174)	6.677(3012)	7.453(5353)	7.466(4173)	7.019(4359)	6.794(2767)	6.686(2339)	6.690(2432)	5.818(366)	5.604(399)	7.366(5290)	7.365(8260)	5.712(1597)	6.998(3812)	6.454(2844)	6.363(3716)	6.272(2868)	6.316(2766)	5.934(1694)	5.894(871)	6.575(2273)	6.825(1311)	7.032(1647)	5.983(2649)	5.631(1339)	7.113(5221)	6.858(3908)	5.917(1081)	5.034(369)
ENSG00000058272	3.772(713)	3.767(749)	4.446(927)	4.259(1020)	2.403(191)	3.893(772)	3.896(718)	4.290(1047)	4.307(1210)	0.346(7)	0.578(12)	1.395(50)	3.947(873)	3.809(736)	1.342(79)	1.723(101)	4.364(817)	4.396(965)	3.805(1027)	3.705(1013)	4.541(1040)	4.537(1411)	3.545(701)	3.663(592)	3.331(656)	2.734(304)	3.840(653)	3.830(672)	3.148(111)	3.085(134)	3.462(691)	3.463(1080)	0.294(15)	1.255(89)	1.079(78)	4.334(1872)	4.436(1659)	4.267(1371)	3.397(574)	3.445(315)	3.416(498)	2.192(89)	2.488(125)	5.063(2948)	4.899(1699)	3.789(1041)	3.610(814)	1.588(78)	0.569(12)
ENSG00000058335	0.021(1)	0.000(0)	0.149(6)	0.000(0)	0.077(3)	0.062(3)	0.044(2)	0.193(10)	0.461(30)	0.286(7)	0.047(1)	0.000(0)	0.000(0)	0.000(0)	0.000(0)	0.000(0)	0.000(0)	0.116(5)	0.058(4)	0.081(6)	0.000(0)	0.000(0)	0.000(0)	0.000(0)	0.032(2)	0.000(0)	0.000(0)	0.000(0)	0.157(2)	0.064(1)	0.496(35)	0.595(68)	0.000(0)	0.054(3)	0.033(2)	0.000(0)	0.000(0)	0.000(0)	0.000(0)	0.000(0)	0.045(2)	0.000(0)	0.000(0)	0.013(1)	0.000(0)	0.000(0)	0.000(0)	0.000(0)	0.000(0)
ENSG00000058404	0.000(0)	0.000(0)	0.000(0)	0.000(0)	0.000(0)	0.000(0)	0.000(0)	0.000(0)	0.000(0)	0.000(0)	0.000(0)	0.812(15)	0.000(0)	0.000(0)	0.000(0)	0.000(0)	1.104(31)	1.192(40)	0.476(20)	0.392(17)	0.179(4)	0.166(5)	0.034(1)	0.000(0)	0.000(0)	0.000(0)	0.000(0)	0.000(0)	0.000(0)	0.000(0)	0.032(1)	0.000(0)	0.033(1)	0.000(0)	0.092(3)	0.110(5)	0.158(6)	0.194(7)	0.000(0)	0.000(0)	0.164(4)	0.000(0)	0.000(0)	0.072(3)	0.816(29)	0.027(1)	0.000(0)	0.056(1)	0.247(3)
ENSG00000058453	0.262(22)	0.351(32)	0.426(30)	0.388(34)	0.904(76)	0.932(99)	0.887(86)	1.865(292)	2.148(433)	2.008(153)	2.066(152)	1.231(81)	1.169(148)	1.208(145)	1.652(216)	1.204(112)	1.394(133)	1.582(188)	0.431(54)	0.583(82)	0.433(32)	0.479(49)	0.873(107)	0.691(61)	1.265(199)	0.949(98)	1.503(176)	1.510(184)	2.077(89)	1.811(88)	0.162(16)	0.227(36)	2.425(568)	2.278(484)	2.003(413)	1.055(206)	1.052(169)	1.038(155)	0.893(101)	0.701(39)	1.023(104)	0.000(0)	0.000(0)	0.837(140)	0.846(92)	1.806(397)	1.678(313)	1.518(142)	1.287(70)
ENSG00000058668	1.900(180)	1.856(182)	3.717(634)	3.694(785)	0.527(23)	3.981(964)	4.099(976)	4.424(1351)	4.587(1735)	0.869(25)	0.643(16)	1.099(41)	2.930(469)	2.618(340)	1.990(179)	1.852(134)	2.926(322)	3.186(456)	1.871(246)	2.006(297)	4.192(944)	4.239(1329)	3.428(750)	3.418(575)	5.012(2649)	2.949(423)	2.513(270)	2.421(259)	2.606(84)	2.740(119)	1.647(172)	1.881(338)	0.191(11)	1.332(114)	1.272(116)	0.000(0)	0.000(0)	0.000(0)	3.763(886)	3.712(451)	0.000(0)	0.000(0)	0.000(0)	0.451(39)	1.092(78)	1.697(213)	1.557(165)	1.564(89)	0.463(11)
ENSG00000058673	4.020(674)	3.958(679)	4.043(543)	4.162(747)	3.638(401)	4.076(695)	3.994(607)	4.547(993)	4.552(1137)	3.308(181)	3.176(154)	1.731(56)	4.368(935)	4.207(777)	3.725(495)	4.006(520)	5.219(1189)	5.106(1266)	4.627(1476)	4.589(1526)	4.252(663)	4.254(903)	4.640(1236)	4.722(1013)	4.432(1172)	4.126(696)	4.419(786)	4.462(841)	4.818(302)	4.943(419)	6.072(3593)	6.270(6452)	2.109(173)	2.372(211)	2.355(227)	1.282(110)	1.333(96)	1.139(71)	4.401(953)	4.078(398)	2.957(274)	2.691(107)	3.296(188)	4.947(2135)	4.747(1198)	4.101(1032)	4.149(956)	3.443(302)	2.602(99)
ENSG00000058729	3.573(329)	3.755(398)	3.630(272)	3.539(320)	3.857(322)	4.431(614)	4.281(511)	3.192(246)	3.290(303)	4.883(395)	4.973(397)	4.655(398)	4.066(511)	4.406(612)	4.539(614)	4.705(590)	2.816(135)	2.809(155)	3.373(397)	3.128(349)	3.654(290)	3.718(414)	3.622(398)	3.687(323)	3.529(409)	4.200(501)	3.281(229)	3.595(302)	2.741(43)	2.900(62)	1.952(106)	2.447(257)	3.427(347)	2.612(176)	2.327(151)	3.242(443)	3.251(367)	3.174(323)	3.640(370)	3.580(187)	3.177(222)	3.863(181)	3.801(188)	4.466(1028)	5.253(1173)	3.861(589)	4.114(635)	3.673(245)	3.839(177)
[truncated: 17,734 more rows]
[truncated: 46 more columns]
